# Supplementary material for: FunGeneNet: a web tool to estimate enrichment of functional interactions in experimental gene sets
Source: BMC Genomics. 2018 Feb 9;19(Suppl 3):76. doi: 10.1186/s12864-018-4474-7 (PMC5836822; doi:10.1186/s12864-018-4474-7)
Supplement: Supplementary file 1 — Positive protein samples. (XLSX 1846 kb) [file 12864_2018_4474_MOESM1_ESM.xlsx]

## Sheet: size distribution of GO processes
Full list of GO biological processes			Group 1	2<size≤50		Group 2	size>50		GO annotation for all proteins
term	Number of proteins		term	Number of proteins		term	Number of proteins		term	swiss-prot id
GO:0006351	1841		GO:0090502	50		GO:0006351	1841		GO:0000002	MEF2A_HUMAN
GO:0044281	1423		GO:0000910	50		GO:0044281	1423		GO:0000002	PIF1_HUMAN
GO:0006355	1353		GO:0045665	50		GO:0006355	1353		GO:0000002	TYPH_HUMAN
GO:0007165	978		GO:0060395	50		GO:0007165	978		GO:0000002	MPV17_HUMAN
GO:0045944	875		GO:0031100	50		GO:0045944	875		GO:0000002	AKT3_HUMAN
GO:0007186	855		GO:0007266	50		GO:0007186	855		GO:0000002	S2533_HUMAN
GO:0045087	807		GO:0006626	49		GO:0045087	807		GO:0000002	S2536_HUMAN
GO:0010467	770		GO:0019827	49		GO:0010467	770		GO:0000002	RM17_HUMAN
GO:0055085	657		GO:0030204	49		GO:0055085	657		GO:0000002	OPA1_HUMAN
GO:0000122	655		GO:0051591	49		GO:0000122	655		GO:0000002	LONM_HUMAN
GO:0008150	651		GO:0048511	49		GO:0008150	651		GO:0000002	MGME1_HUMAN
GO:0008152	632		GO:0050885	49		GO:0008152	632		GO:0000002	ADT1_HUMAN
GO:0016032	616		GO:0048661	49		GO:0016032	616		GO:0000003	MMP23_HUMAN
GO:0006915	593		GO:0016079	49		GO:0006915	593		GO:0000003	CAF1B_HUMAN
GO:0055114	577		GO:0098655	49		GO:0055114	577		GO:0000011	RBNS5_HUMAN
GO:0044267	566		GO:0023014	48		GO:0044267	566		GO:0000012	XRCC1_HUMAN
GO:0006508	519		GO:0008542	48		GO:0006508	519		GO:0000012	APTX_HUMAN
GO:0045893	494		GO:0008344	48		GO:0045893	494		GO:0000012	TRC2L_HUMAN
GO:0006468	489		GO:0006921	48		GO:0006468	489		GO:0000012	STP1_HUMAN
GO:0006366	486		GO:0006283	48		GO:0006366	486		GO:0000012	APLF_HUMAN
GO:0043066	482		GO:0031424	48		GO:0043066	482		GO:0000012	DNLI4_HUMAN
GO:0007596	474		GO:0032436	48		GO:0007596	474		GO:0000012	SIR1_HUMAN
GO:0045892	469		GO:0006369	47		GO:0045892	469		GO:0000012	TYDP1_HUMAN
GO:0006955	467		GO:0050727	47		GO:0006955	467		GO:0000018	IL7RA_HUMAN
GO:0008284	439		GO:0046718	47		GO:0008284	439		GO:0000018	IMA1_HUMAN
GO:0030154	435		GO:0000079	47		GO:0030154	435		GO:0000018	THOC1_HUMAN
GO:0043547	434		GO:0045165	47		GO:0043547	434		GO:0000018	IMA5_HUMAN
GO:0050911	421		GO:0034613	47		GO:0050911	421		GO:0000018	SMRCD_HUMAN
GO:0007275	419		GO:0043434	47		GO:0007275	419		GO:0000018	THOC4_HUMAN
GO:0007155	419		GO:0007416	47		GO:0007155	419		GO:0000019	MRE11_HUMAN
GO:0000278	413		GO:0051259	46		GO:0000278	413		GO:0000019	RAD50_HUMAN
GO:0007268	411		GO:0035914	46		GO:0007268	411		GO:0000022	KIF23_HUMAN
GO:0008285	380		GO:0042752	46		GO:0008285	380		GO:0000022	PRC1_HUMAN
GO:0007411	379		GO:0010862	46		GO:0007411	379		GO:0000027	RPF2_HUMAN
GO:0035556	375		GO:0042542	45		GO:0035556	375		GO:0000027	RPF1_HUMAN
GO:0007283	355		GO:0006120	45		GO:0007283	355		GO:0000027	BRX1_HUMAN
GO:0008283	354		GO:0070098	45		GO:0008283	354		GO:0000028	RS19_HUMAN
GO:0006357	350		GO:0070936	45		GO:0006357	350		GO:0000028	ERAL1_HUMAN
GO:0015031	345		GO:0007249	45		GO:0015031	345		GO:0000028	RS17_HUMAN
GO:0019221	344		GO:0032880	45		GO:0019221	344		GO:0000028	RSSA_HUMAN
GO:0005975	329		GO:0007187	45		GO:0005975	329		GO:0000028	RS6_HUMAN
GO:0006954	329		GO:0001658	45		GO:0006954	329		GO:0000028	RS15_HUMAN
GO:0016567	327		GO:0030317	45		GO:0016567	327		GO:0000028	PWP2_HUMAN
GO:0051301	319		GO:0021987	45		GO:0051301	319		GO:0000028	RS14_HUMAN
GO:0006810	312		GO:0008033	45		GO:0006810	312		GO:0000028	RRP7A_HUMAN
GO:0030198	311		GO:0034599	45		GO:0030198	311		GO:0000038	ACOT4_HUMAN
GO:0042493	297		GO:0045727	45		GO:0042493	297		GO:0000038	DHB4_HUMAN
GO:0038095	294		GO:0006094	45		GO:0038095	294		GO:0000038	THIK_HUMAN
GO:0006996	294		GO:0032508	45		GO:0006996	294		GO:0000038	ABCD2_HUMAN
GO:0043065	283		GO:0048146	45		GO:0043065	283		GO:0000038	CP4F2_HUMAN
GO:0050776	276		GO:0006986	45		GO:0050776	276		GO:0000038	CP4FC_HUMAN
GO:0007399	276		GO:0000045	45		GO:0007399	276		GO:0000038	S27A6_HUMAN
GO:0048011	274		GO:0051865	45		GO:0048011	274		GO:0000038	ACOT2_HUMAN
GO:0006281	273		GO:0048704	44		GO:0006281	273		GO:0000038	ACOX1_HUMAN
GO:0009405	264		GO:0016485	44		GO:0009405	264		GO:0000038	PEX2_HUMAN
GO:0006898	260		GO:0031532	44		GO:0006898	260		GO:0000038	S27A5_HUMAN
GO:0007264	254		GO:0071230	44		GO:0007264	254		GO:0000038	ACOT1_HUMAN
GO:0043687	241		GO:0071320	44		GO:0043687	241		GO:0000038	ACBG1_HUMAN
GO:0006886	238		GO:0000737	44		GO:0006886	238		GO:0000042	TRIPB_HUMAN
GO:0007067	237		GO:0035176	44		GO:0007067	237		GO:0000042	RB33B_HUMAN
GO:0008380	236		GO:0050434	44		GO:0008380	236		GO:0000042	RGPD3_HUMAN
GO:0007267	235		GO:0043647	44		GO:0007267	235		GO:0000042	RGPD2_HUMAN
GO:0006412	227		GO:0019722	44		GO:0006412	227		GO:0000042	OPTN_HUMAN
GO:0034220	225		GO:0002376	44		GO:0034220	225		GO:0000042	SYS1_HUMAN
GO:0001701	216		GO:0009267	44		GO:0001701	216		GO:0000042	GOGA1_HUMAN
GO:0001525	212		GO:0043966	44		GO:0001525	212		GO:0000042	RGPD8_HUMAN
GO:0030168	206		GO:0010212	44		GO:0030168	206		GO:0000042	RAB6A_HUMAN
GO:0038096	202		GO:0006892	44		GO:0038096	202		GO:0000042	GCC1_HUMAN
GO:0006325	199		GO:0071363	44		GO:0006325	199		GO:0000042	RGPD4_HUMAN
GO:0007173	196		GO:0043525	44		GO:0007173	196		GO:0000042	PACS1_HUMAN
GO:0007601	190		GO:0007519	44		GO:0007601	190		GO:0000042	RGPD5_HUMAN
GO:0007049	187		GO:0021762	44		GO:0007049	187		GO:0000042	GOGA4_HUMAN
GO:0006367	187		GO:0032092	44		GO:0006367	187		GO:0000042	SORL_HUMAN
GO:0034641	183		GO:0009411	44		GO:0034641	183		GO:0000042	RGPD1_HUMAN
GO:0010628	183		GO:0006812	43		GO:0010628	183		GO:0000042	GCC2_HUMAN
GO:0042981	181		GO:0030593	43		GO:0042981	181		GO:0000045	BAKOR_HUMAN
GO:0007420	174		GO:0032755	43		GO:0007420	174		GO:0000045	RAB1A_HUMAN
GO:0006397	173		GO:0007189	43		GO:0006397	173		GO:0000045	ATG2B_HUMAN
GO:0002474	172		GO:0035872	43		GO:0002474	172		GO:0000045	GBRL2_HUMAN
GO:0006974	171		GO:0070301	43		GO:0006974	171		GO:0000045	PSN1_HUMAN
GO:0051260	166		GO:0030218	42		GO:0051260	166		GO:0000045	A16L1_HUMAN
GO:0006457	164		GO:0007077	42		GO:0006457	164		GO:0000045	ATG5_HUMAN
GO:0016477	163		GO:0030326	42		GO:0016477	163		GO:0000045	MLP3C_HUMAN
GO:0046777	163		GO:0009408	42		GO:0046777	163		GO:0000045	ATG13_HUMAN
GO:0008543	163		GO:0006687	42		GO:0008543	163		GO:0000045	ATG9B_HUMAN
GO:0006958	162		GO:0007193	42		GO:0006958	162		GO:0000045	A16L2_HUMAN
GO:0006956	158		GO:0006418	42		GO:0006956	158		GO:0000045	WIPI2_HUMAN
GO:0006805	157		GO:0031124	42		GO:0006805	157		GO:0000045	WIPI3_HUMAN
GO:0006644	156		GO:0060348	42		GO:0006644	156		GO:0000045	MLP3B_HUMAN
GO:0043123	155		GO:0019432	42		GO:0043123	155		GO:0000045	WIPI1_HUMAN
GO:0060333	155		GO:0042110	42		GO:0060333	155		GO:0000045	MLP3A_HUMAN
GO:0016055	155		GO:0015992	42		GO:0016055	155		GO:0000045	PACS2_HUMAN
GO:0007166	154		GO:0008645	42		GO:0007166	154		GO:0000045	UBX2A_HUMAN
GO:0006811	153		GO:0045596	42		GO:0006811	153		GO:0000045	ATG4B_HUMAN
GO:0001666	153		GO:0070527	41		GO:0001666	153		GO:0000045	ULK2_HUMAN
GO:0042127	153		GO:0061025	41		GO:0042127	153		GO:0000045	ATGA1_HUMAN
GO:0000082	151		GO:0006024	41		GO:0000082	151		GO:0000045	ULK1_HUMAN
GO:0090090	151		GO:0043087	41		GO:0090090	151		GO:0000045	ULK3_HUMAN
GO:0008286	149		GO:0048538	41		GO:0008286	149		GO:0000045	T53I1_HUMAN
GO:0044255	149		GO:0014070	41		GO:0044255	149		GO:0000045	UBX2B_HUMAN
GO:0061024	148		GO:0030521	41		GO:0061024	148		GO:0000045	PK3C3_HUMAN
GO:0051607	147		GO:0070830	41		GO:0051607	147		GO:0000045	GBRL3_HUMAN
GO:0000398	146		GO:0009725	41		GO:0000398	146		GO:0000045	ATG3_HUMAN
GO:0007507	145		GO:0032091	41		GO:0007507	145		GO:0000045	RAB23_HUMAN
GO:0010951	145		GO:0060048	41		GO:0010951	145		GO:0000045	WIPI4_HUMAN
GO:0042590	145		GO:0045786	41		GO:0042590	145		GO:0000045	EMC6_HUMAN
GO:0043161	144		GO:0030155	41		GO:0043161	144		GO:0000045	ATG4A_HUMAN
GO:0030335	144		GO:0048839	41		GO:0030335	144		GO:0000045	NSF1C_HUMAN
GO:0019058	144		GO:0006821	41		GO:0019058	144		GO:0000045	GBRAP_HUMAN
GO:0007608	141		GO:0021766	41		GO:0007608	141		GO:0000045	MP3B2_HUMAN
GO:0007156	141		GO:0060548	41		GO:0007156	141		GO:0000045	TPPC8_HUMAN
GO:0002479	141		GO:0048469	41		GO:0002479	141		GO:0000045	ATG2A_HUMAN
GO:0001501	140		GO:0030522	41		GO:0001501	140		GO:0000045	ATG4D_HUMAN
GO:0032496	140		GO:0008277	41		GO:0032496	140		GO:0000045	T53I2_HUMAN
GO:0000086	139		GO:0043280	41		GO:0000086	139		GO:0000045	ATG9A_HUMAN
GO:0044237	135		GO:0007566	40		GO:0044237	135		GO:0000045	ATG4C_HUMAN
GO:1903146	135		GO:0010595	40		GO:1903146	135		GO:0000045	ATG12_HUMAN
GO:0006897	134		GO:0031018	40		GO:0006897	134		GO:0000045	GBRL1_HUMAN
GO:0060337	133		GO:0001657	40		GO:0060337	133		GO:0000045	RBCC1_HUMAN
GO:0007050	132		GO:0001541	40		GO:0007050	132		GO:0000045	BECN1_HUMAN
GO:0007179	132		GO:0043408	40		GO:0007179	132		GO:0000046	TCPR1_HUMAN
GO:0006260	132		GO:0006284	40		GO:0006260	132		GO:0000046	CLN3_HUMAN
GO:0006413	132		GO:0045599	40		GO:0006413	132		GO:0000046	STX17_HUMAN
GO:0007568	131		GO:0006605	40		GO:0007568	131		GO:0000046	VAMP7_HUMAN
GO:0030036	130		GO:0009790	40		GO:0030036	130		GO:0000046	VAMP8_HUMAN
GO:0007605	129		GO:0051781	40		GO:0007605	129		GO:0000046	WIPI2_HUMAN
GO:0007219	129		GO:0009306	40		GO:0007219	129		GO:0000046	SNP29_HUMAN
GO:0043524	128		GO:0001756	40		GO:0043524	128		GO:0000046	VTI1B_HUMAN
GO:0051092	128		GO:0008015	40		GO:0051092	128		GO:0000050	ASSY_HUMAN
GO:0090263	127		GO:0030199	40		GO:0090263	127		GO:0000050	ARGI1_HUMAN
GO:0016192	126		GO:0030514	40		GO:0016192	126		GO:0000050	NAGS_HUMAN
GO:0008360	124		GO:0006096	40		GO:0008360	124		GO:0000050	HD_HUMAN
GO:0018279	123		GO:0030838	40		GO:0018279	123		GO:0000050	ARLY_HUMAN
GO:0000209	123		GO:0048812	40		GO:0000209	123		GO:0000050	OTC_HUMAN
GO:0070588	123		GO:0001895	40		GO:0070588	123		GO:0000050	CEBPA_HUMAN
GO:0034765	122		GO:0030433	40		GO:0034765	122		GO:0000050	ORNT2_HUMAN
GO:0070374	121		GO:0006633	40		GO:0070374	121		GO:0000050	ORNT1_HUMAN
GO:0051056	121		GO:0045740	39		GO:0051056	121		GO:0000050	CPSM_HUMAN
GO:0030308	121		GO:0043010	39		GO:0030308	121		GO:0000050	ARGI2_HUMAN
GO:0001934	121		GO:0003151	39		GO:0001934	121		GO:0000050	PYR1_HUMAN
GO:0006629	120		GO:0006383	39		GO:0006629	120		GO:0000052	ASSY_HUMAN
GO:0048015	120		GO:0051496	39		GO:0048015	120		GO:0000052	DDAH1_HUMAN
GO:0009653	120		GO:0090382	39		GO:0009653	120		GO:0000052	DDAH2_HUMAN
GO:0006006	120		GO:0038032	39		GO:0006006	120		GO:0000052	HD_HUMAN
GO:0022617	120		GO:0006833	39		GO:0022617	120		GO:0000053	ASSY_HUMAN
GO:0018108	119		GO:0071407	39		GO:0018108	119		GO:0000054	IF6_HUMAN
GO:0097190	118		GO:0006749	39		GO:0097190	118		GO:0000055	XPO1_HUMAN
GO:0006935	118		GO:0034446	39		GO:0006935	118		GO:0000055	RAN_HUMAN
GO:0007417	118		GO:0071333	39		GO:0007417	118		GO:0000055	NMD3_HUMAN
GO:0030203	117		GO:0038083	39		GO:0030203	117		GO:0000055	SDA1_HUMAN
GO:0000184	116		GO:0071560	39		GO:0000184	116		GO:0000056	XPO1_HUMAN
GO:0050900	115		GO:0097191	39		GO:0050900	115		GO:0000056	RAN_HUMAN
GO:0006461	114		GO:0007588	39		GO:0006461	114		GO:0000056	RS15_HUMAN
GO:0007204	113		GO:0010811	39		GO:0007204	113		GO:0000059	NU205_HUMAN
GO:0050852	113		GO:0001942	39		GO:0050852	113		GO:0000059	NUP98_HUMAN
GO:0051726	112		GO:0032729	39		GO:0051726	112		GO:0000060	BCL6_HUMAN
GO:0002224	110		GO:0007368	39		GO:0002224	110		GO:0000060	IMB1_HUMAN
GO:0009615	110		GO:0006909	39		GO:0009615	110		GO:0000060	DPOA2_HUMAN
GO:0042384	110		GO:0071277	39		GO:0042384	110		GO:0000060	TNFA_HUMAN
GO:0016311	109		GO:0007595	39		GO:0016311	109		GO:0000060	IFNG_HUMAN
GO:0019083	109		GO:0030178	39		GO:0019083	109		GO:0000060	BCL3_HUMAN
GO:0006614	107		GO:0007200	38		GO:0006614	107		GO:0000060	AGAP3_HUMAN
GO:0016310	106		GO:0032760	38		GO:0016310	106		GO:0000060	NRAM1_HUMAN
GO:0071805	106		GO:0030890	38		GO:0071805	106		GO:0000060	TGFB1_HUMAN
GO:0048010	105		GO:2001237	38		GO:0048010	105		GO:0000060	SIX3_HUMAN
GO:0007010	105		GO:0042552	38		GO:0007010	105		GO:0000060	RBM22_HUMAN
GO:0019886	105		GO:0071377	38		GO:0019886	105		GO:0000060	ABRA_HUMAN
GO:0001764	105		GO:0070373	38		GO:0001764	105		GO:0000060	OR1D2_HUMAN
GO:0042742	105		GO:0006446	38		GO:0042742	105		GO:0000060	P53_HUMAN
GO:0022904	104		GO:0050729	38		GO:0022904	104		GO:0000060	TNPO1_HUMAN
GO:0006470	104		GO:0045600	38		GO:0006470	104		GO:0000060	AK1C3_HUMAN
GO:0045766	104		GO:0001568	38		GO:0045766	104		GO:0000060	CEP57_HUMAN
GO:0071456	104		GO:0050890	38		GO:0071456	104		GO:0000060	AKT1_HUMAN
GO:0010629	103		GO:0002250	38		GO:0010629	103		GO:0000060	MT3_HUMAN
GO:0000187	103		GO:0006904	38		GO:0000187	103		GO:0000060	GCKR_HUMAN
GO:0006334	101		GO:0030049	38		GO:0006334	101		GO:0000060	IKBA_HUMAN
GO:0001649	101		GO:0045668	38		GO:0001649	101		GO:0000060	OPRD_HUMAN
GO:0006511	101		GO:0034332	38		GO:0006511	101		GO:0000060	SC61B_HUMAN
GO:0050821	101		GO:0000413	38		GO:0050821	101		GO:0000060	BMAL1_HUMAN
GO:0035335	100		GO:0042157	38		GO:0035335	100		GO:0000066	ORNT1_HUMAN
GO:0006979	100		GO:0048286	38		GO:0006979	100		GO:0000070	BUB3_HUMAN
GO:0006112	99		GO:0007611	37		GO:0006112	99		GO:0000070	NDC80_HUMAN
GO:0016337	98		GO:0006635	37		GO:0016337	98		GO:0000070	NUSAP_HUMAN
GO:0042593	98		GO:0002062	37		GO:0042593	98		GO:0000070	MD2L1_HUMAN
GO:0016568	98		GO:0007188	37		GO:0016568	98		GO:0000070	KIFC1_HUMAN
GO:0034142	97		GO:0048813	37		GO:0034142	97		GO:0000070	SKAP_HUMAN
GO:0032543	97		GO:0007205	37		GO:0032543	97		GO:0000070	SPAG5_HUMAN
GO:0006414	97		GO:0048666	37		GO:0006414	97		GO:0000070	ESPL1_HUMAN
GO:0051091	96		GO:0051084	37		GO:0051091	96		GO:0000070	ZN207_HUMAN
GO:0006936	95		GO:0006953	37		GO:0006936	95		GO:0000070	KI18B_HUMAN
GO:0006464	94		GO:0045071	37		GO:0006464	94		GO:0000070	CTRO_HUMAN
GO:0030968	93		GO:0045785	37		GO:0030968	93		GO:0000070	KIF25_HUMAN
GO:0007603	91		GO:0051402	37		GO:0007603	91		GO:0000070	INO80_HUMAN
GO:0007517	91		GO:0032024	37		GO:0007517	91		GO:0000070	ZW10_HUMAN
GO:0032259	91		GO:0097192	37		GO:0032259	91		GO:0000070	NEK2_HUMAN
GO:0048013	91		GO:0006139	36		GO:0048013	91		GO:0000070	SMC1A_HUMAN
GO:0007169	90		GO:0009566	36		GO:0007169	90		GO:0000070	SMC4_HUMAN
GO:0007623	90		GO:0043407	36		GO:0007623	90		GO:0000070	PLK1_HUMAN
GO:0006766	90		GO:0001580	36		GO:0006766	90		GO:0000070	KLH22_HUMAN
GO:0071222	90		GO:0048468	36		GO:0071222	90		GO:0000070	ZWINT_HUMAN
GO:0009952	89		GO:0030819	36		GO:0009952	89		GO:0000075	TICRR_HUMAN
GO:0045471	89		GO:0045429	36		GO:0045471	89		GO:0000075	U17L2_HUMAN
GO:0007218	89		GO:0008206	36		GO:0007218	89		GO:0000075	RB_HUMAN
GO:0009887	89		GO:0006695	36		GO:0009887	89		GO:0000075	FANCG_HUMAN
GO:0046474	89		GO:0006144	36		GO:0046474	89		GO:0000075	CCNE2_HUMAN
GO:0030336	88		GO:0007339	36		GO:0030336	88		GO:0000075	RFA1_HUMAN
GO:0031295	88		GO:0030148	36		GO:0031295	88		GO:0000075	CCNG2_HUMAN
GO:0006338	88		GO:0018107	36		GO:0006338	88		GO:0000075	MLTK_HUMAN
GO:0006928	87		GO:0007346	36		GO:0006928	87		GO:0000075	DCR1B_HUMAN
GO:0007160	87		GO:0007257	36		GO:0007160	87		GO:0000075	COM1_HUMAN
GO:0001916	87		GO:0042059	36		GO:0001916	87		GO:0000076	CDC6_HUMAN
GO:0006415	87		GO:0000422	35		GO:0006415	87		GO:0000076	RAD9A_HUMAN
GO:0007565	86		GO:0070534	35		GO:0007565	86		GO:0000076	RAD17_HUMAN
GO:0006364	86		GO:0043588	35		GO:0006364	86		GO:0000076	TIPIN_HUMAN
GO:0070125	85		GO:0046854	35		GO:0070125	85		GO:0000076	CDC45_HUMAN
GO:1902476	85		GO:0032467	35		GO:1902476	85		GO:0000076	DNA2_HUMAN
GO:0006919	85		GO:0071347	35		GO:0006919	85		GO:0000076	CDT1_HUMAN
GO:0018105	85		GO:0043124	35		GO:0018105	85		GO:0000077	RAD1_HUMAN
GO:0030182	85		GO:0007628	35		GO:0030182	85		GO:0000077	MLTK_HUMAN
GO:0006813	84		GO:0007162	35		GO:0006813	84		GO:0000077	PEA15_HUMAN
GO:0070124	84		GO:0048536	35		GO:0070124	84		GO:0000077	RAD17_HUMAN
GO:0070126	84		GO:0035249	35		GO:0070126	84		GO:0000077	TIPRL_HUMAN
GO:0008544	84		GO:0030282	35		GO:0008544	84		GO:0000077	UBP28_HUMAN
GO:0010468	84		GO:0008219	34		GO:0010468	84		GO:0000077	CHK1_HUMAN
GO:0006396	84		GO:0031647	34		GO:0006396	84		GO:0000077	E2F1_HUMAN
GO:0050796	83		GO:0033572	34		GO:0050796	83		GO:0000077	RAD9B_HUMAN
GO:0006767	83		GO:0050853	34		GO:0006767	83		GO:0000077	PTN11_HUMAN
GO:0001822	83		GO:0030073	34		GO:0001822	83		GO:0000077	CHK2_HUMAN
GO:0006493	82		GO:1902017	34		GO:0006493	82		GO:0000077	CLOCK_HUMAN
GO:0008584	82		GO:0032570	34		GO:0008584	82		GO:0000077	RAD9A_HUMAN
GO:0000165	81		GO:0009953	34		GO:0000165	81		GO:0000077	FBX6_HUMAN
GO:0040029	81		GO:0042594	34		GO:0040029	81		GO:0000077	H2AX_HUMAN
GO:0006665	81		GO:1903507	34		GO:0006665	81		GO:0000077	FANCJ_HUMAN
GO:0034138	81		GO:0032480	34		GO:0034138	81		GO:0000077	NBN_HUMAN
GO:0002576	81		GO:0072593	34		GO:0002576	81		GO:0000077	CEP63_HUMAN
GO:0030324	81		GO:0001837	34		GO:0030324	81		GO:0000077	HUS1_HUMAN
GO:0031145	81		GO:0051701	34		GO:0031145	81		GO:0000077	MK14_HUMAN
GO:0009791	81		GO:0033077	34		GO:0009791	81		GO:0000077	HINFP_HUMAN
GO:0001889	81		GO:0006865	34		GO:0001889	81		GO:0000077	CLSPN_HUMAN
GO:0002755	81		GO:0035115	34		GO:0002755	81		GO:0000077	RHNO1_HUMAN
GO:0006816	80		GO:0050918	34		GO:0006816	80		GO:0000077	INT7_HUMAN
GO:0007626	80		GO:0007585	34		GO:0007626	80		GO:0000077	ATR_HUMAN
GO:0071013	80		GO:0000302	34		GO:0071013	80		GO:0000077	RFA4_HUMAN
GO:0043086	80		GO:2001240	34		GO:0043086	80		GO:0000077	ATRIP_HUMAN
GO:0002756	79		GO:0060325	34		GO:0002756	79		GO:0000079	GA45A_HUMAN
GO:0006874	79		GO:0006606	34		GO:0006874	79		GO:0000079	CDKN3_HUMAN
GO:0031175	79		GO:0007528	34		GO:0031175	79		GO:0000079	CDC6_HUMAN
GO:0006814	78		GO:0043330	34		GO:0006814	78		GO:0000079	CCNL2_HUMAN
GO:0055086	78		GO:0007157	34		GO:0055086	78		GO:0000079	CCNG1_HUMAN
GO:0035264	78		GO:0007080	34		GO:0035264	78		GO:0000079	CD5R1_HUMAN
GO:0007229	78		GO:0042692	34		GO:0007229	78		GO:0000079	CCNH_HUMAN
GO:0045666	78		GO:0001890	34		GO:0045666	78		GO:0000079	CCYL2_HUMAN
GO:0060021	77		GO:0048167	34		GO:0060021	77		GO:0000079	TF2H1_HUMAN
GO:0032355	77		GO:0048387	33		GO:0032355	77		GO:0000079	CDN1B_HUMAN
GO:0016042	77		GO:0003007	33		GO:0016042	77		GO:0000079	CCNB3_HUMAN
GO:0006914	77		GO:0016056	33		GO:0006914	77		GO:0000079	SRTD1_HUMAN
GO:0034329	77		GO:0006890	33		GO:0034329	77		GO:0000079	CK5P3_HUMAN
GO:0035666	77		GO:0030901	33		GO:0035666	77		GO:0000079	HERC5_HUMAN
GO:0060070	76		GO:0009966	33		GO:0060070	76		GO:0000079	MPIP3_HUMAN
GO:0051897	76		GO:0001569	33		GO:0051897	76		GO:0000079	PMYT1_HUMAN
GO:0006310	76		GO:0008625	33		GO:0006310	76		GO:0000079	BLM_HUMAN
GO:0035725	76		GO:1900034	33		GO:0035725	76		GO:0000079	CNPD1_HUMAN
GO:0001843	76		GO:0007631	33		GO:0001843	76		GO:0000079	CCNB2_HUMAN
GO:0006887	76		GO:0042339	33		GO:0006887	76		GO:0000079	FA58B_HUMAN
GO:0007265	75		GO:0032956	33		GO:0007265	75		GO:0000079	CDN2C_HUMAN
GO:0050731	75		GO:0002053	33		GO:0050731	75		GO:0000079	CKS2_HUMAN
GO:0030307	75		GO:0051321	33		GO:0030307	75		GO:0000079	BCCIP_HUMAN
GO:0002480	75		GO:0010506	33		GO:0002480	75		GO:0000079	CD5R2_HUMAN
GO:0051439	75		GO:0030030	33		GO:0051439	75		GO:0000079	CCYL1_HUMAN
GO:0030574	74		GO:2001244	33		GO:0030574	74		GO:0000079	CCNE2_HUMAN
GO:0001503	74		GO:0006361	33		GO:0001503	74		GO:0000079	CDN2D_HUMAN
GO:0006289	73		GO:0007190	33		GO:0006289	73		GO:0000079	CCNC_HUMAN
GO:0007584	73		GO:0031397	33		GO:0007584	73		GO:0000079	PTEN_HUMAN
GO:0030509	73		GO:0006360	33		GO:0030509	73		GO:0000079	CCNL1_HUMAN
GO:0034134	73		GO:0043491	33		GO:0034134	73		GO:0000079	CCNT2_HUMAN
GO:0034162	72		GO:0022627	32		GO:0034162	72		GO:0000079	DIRA3_HUMAN
GO:0038123	71		GO:0050873	32		GO:0038123	71		GO:0000079	NOG1_HUMAN
GO:0006469	71		GO:0061077	32		GO:0006469	71		GO:0000079	CCNT1_HUMAN
GO:0007005	71		GO:0030032	32		GO:0007005	71		GO:0000079	CDC37_HUMAN
GO:0006368	71		GO:0051258	32		GO:0006368	71		GO:0000079	MPIP1_HUMAN
GO:0051437	71		GO:0032720	32		GO:0051437	71		GO:0000079	CDK7_HUMAN
GO:0033138	71		GO:0031623	32		GO:0033138	71		GO:0000079	CDN1A_HUMAN
GO:0038124	71		GO:0014823	32		GO:0038124	71		GO:0000079	FA58A_HUMAN
GO:0032869	71		GO:0048791	32		GO:0032869	71		GO:0000079	CCNB1_HUMAN
GO:0009636	71		GO:0016358	32		GO:0009636	71		GO:0000079	CCNA1_HUMAN
GO:0016197	70		GO:0021549	32		GO:0016197	70		GO:0000079	CCNK_HUMAN
GO:0001558	70		GO:0040007	32		GO:0001558	70		GO:0000079	CDN2B_HUMAN
GO:0006869	70		GO:0034644	32		GO:0006869	70		GO:0000079	CKS1_HUMAN
GO:0030512	70		GO:0070555	32		GO:0030512	70		GO:0000079	CCNA2_HUMAN
GO:0042060	70		GO:0001974	32		GO:0042060	70		GO:0000079	MAT1_HUMAN
GO:0032482	70		GO:0051898	32		GO:0032482	70		GO:0000079	1433S_HUMAN
GO:0006987	69		GO:0046677	32		GO:0006987	69		GO:0000082	CDN2C_HUMAN
GO:0071260	69		GO:0006271	32		GO:0071260	69		GO:0000082	PRI2_HUMAN
GO:0030855	69		GO:0006501	32		GO:0030855	69		GO:0000082	PCNA_HUMAN
GO:0010976	69		GO:0007094	32		GO:0010976	69		GO:0000082	LIN41_HUMAN
GO:0050907	69		GO:0007281	32		GO:0050907	69		GO:0000082	ACVR1_HUMAN
GO:0000724	69		GO:0015701	32		GO:0000724	69		GO:0000082	DYR_HUMAN
GO:0035019	68		GO:0060291	32		GO:0035019	68		GO:0000082	GP132_HUMAN
GO:0061136	68		GO:0017144	32		GO:0061136	68		GO:0000082	PSA6_HUMAN
GO:0045814	68		GO:0048706	31		GO:0045814	68		GO:0000082	CDKN3_HUMAN
GO:0043410	68		GO:0007498	31		GO:0043410	68		GO:0000082	PSME3_HUMAN
GO:0002244	68		GO:0045597	31		GO:0002244	68		GO:0000082	IF4E_HUMAN
GO:0071356	67		GO:0010977	31		GO:0071356	67		GO:0000082	DPOE2_HUMAN
GO:0006488	67		GO:0048008	31		GO:0006488	67		GO:0000082	PSB6_HUMAN
GO:0006879	67		GO:0008016	31		GO:0006879	67		GO:0000082	PSB2_HUMAN
GO:0006486	67		GO:0048589	31		GO:0006486	67		GO:0000082	CD2A1_HUMAN
GO:0050790	67		GO:0003091	31		GO:0050790	67		GO:0000082	CDK7_HUMAN
GO:0007018	66		GO:0017158	31		GO:0007018	66		GO:0000082	PSB1_HUMAN
GO:0006888	66		GO:0017157	31		GO:0006888	66		GO:0000082	PSMD1_HUMAN
GO:0006977	66		GO:0035116	31		GO:0006977	66		GO:0000082	IQGA3_HUMAN
GO:0007224	66		GO:0042130	31		GO:0007224	66		GO:0000082	CDK2_HUMAN
GO:0006302	66		GO:0009409	31		GO:0006302	66		GO:0000082	MCM3_HUMAN
GO:0032088	66		GO:0007040	31		GO:0032088	66		GO:0000082	PSB4_HUMAN
GO:0042391	66		GO:0034504	31		GO:0042391	66		GO:0000082	CCND1_HUMAN
GO:1903955	66		GO:0042177	31		GO:1903955	66		GO:0000082	ITB1_HUMAN
GO:0032870	66		GO:0031069	31		GO:0032870	66		GO:0000082	PSMD9_HUMAN
GO:0007059	66		GO:0006370	31		GO:0007059	66		GO:0000082	TYSY_HUMAN
GO:0045216	66		GO:0051262	31		GO:0045216	66		GO:0000082	CDK3_HUMAN
GO:0008203	65		GO:0008333	31		GO:0008203	65		GO:0000082	PSD13_HUMAN
GO:0006417	65		GO:0086010	31		GO:0006417	65		GO:0000082	RIR2_HUMAN
GO:0015758	65		GO:0045494	31		GO:0015758	65		GO:0000082	PMYT1_HUMAN
GO:0043085	65		GO:0001656	31		GO:0043085	65		GO:0000082	MAT1_HUMAN
GO:0009749	65		GO:0010827	31		GO:0009749	65		GO:0000082	PRS6A_HUMAN
GO:0051436	65		GO:0030501	31		GO:0051436	65		GO:0000082	ERF3A_HUMAN
GO:0034146	65		GO:0030177	31		GO:0034146	65		GO:0000082	CUL4A_HUMAN
GO:0051028	65		GO:0006363	30		GO:0051028	65		GO:0000082	SKP1_HUMAN
GO:0034166	65		GO:0002027	30		GO:0034166	65		GO:0000082	PSMD4_HUMAN
GO:0034976	64		GO:0007259	30		GO:0034976	64		GO:0000082	RFA1_HUMAN
GO:0016579	64		GO:0007032	30		GO:0016579	64		GO:0000082	KCC2B_HUMAN
GO:0050728	64		GO:0050829	30		GO:0050728	64		GO:0000082	RFA4_HUMAN
GO:0001938	64		GO:0048701	30		GO:0001938	64		GO:0000082	4EBP1_HUMAN
GO:0034605	63		GO:0007017	30		GO:0034605	63		GO:0000082	PSB3_HUMAN
GO:0051384	63		GO:0006730	30		GO:0051384	63		GO:0000082	CDC6_HUMAN
GO:0006406	63		GO:0006654	30		GO:0006406	63		GO:0000082	PHF8_HUMAN
GO:0042147	63		GO:0071897	30		GO:0042147	63		GO:0000082	CUL3_HUMAN
GO:0071300	63		GO:0006362	30		GO:0071300	63		GO:0000082	CUL5_HUMAN
GO:0007409	63		GO:0002088	30		GO:0007409	63		GO:0000082	CDT1_HUMAN
GO:0072659	63		GO:0006520	30		GO:0072659	63		GO:0000082	TFDP3_HUMAN
GO:0043154	62		GO:0000381	30		GO:0043154	62		GO:0000082	PSME2_HUMAN
GO:1902600	62		GO:0040018	30		GO:1902600	62		GO:0000082	CUL2_HUMAN
GO:0007338	62		GO:0022400	30		GO:0007338	62		GO:0000082	CDN2D_HUMAN
GO:0007030	62		GO:0006298	30		GO:0007030	62		GO:0000082	PSMD7_HUMAN
GO:0000226	61		GO:0042771	30		GO:0000226	61		GO:0000082	INHBA_HUMAN
GO:0051216	61		GO:0042254	30		GO:0051216	61		GO:0000082	HINFP_HUMAN
GO:0051291	61		GO:2000379	29		GO:0051291	61		GO:0000082	CDK1_HUMAN
GO:0032481	61		GO:0034080	29		GO:0032481	61		GO:0000082	PIM2_HUMAN
GO:0045454	61		GO:0045184	29		GO:0045454	61		GO:0000082	PRS8_HUMAN
GO:0006968	60		GO:0007093	29		GO:0006968	60		GO:0000082	ORC5_HUMAN
GO:0043433	60		GO:0048662	29		GO:0043433	60		GO:0000082	CCNH_HUMAN
GO:0030097	60		GO:0007606	29		GO:0030097	60		GO:0000082	PSMD3_HUMAN
GO:0050679	60		GO:0010332	29		GO:0050679	60		GO:0000082	MYB_HUMAN
GO:0008217	60		GO:0045840	29		GO:0008217	60		GO:0000082	CDC45_HUMAN
GO:0001570	60		GO:0030217	29		GO:0001570	60		GO:0000082	PLK2_HUMAN
GO:0090305	59		GO:0045907	29		GO:0090305	59		GO:0000082	ORC3_HUMAN
GO:0007202	59		GO:0015991	29		GO:0007202	59		GO:0000082	PSMD5_HUMAN
GO:0042632	59		GO:0042100	29		GO:0042632	59		GO:0000082	MCM10_HUMAN
GO:0007269	59		GO:0006099	29		GO:0007269	59		GO:0000082	ORC4_HUMAN
GO:0042475	59		GO:0043928	29		GO:0042475	59		GO:0000082	MCM4_HUMAN
GO:0030183	59		GO:0042517	29		GO:0030183	59		GO:0000082	PSD11_HUMAN
GO:0007286	59		GO:1901998	29		GO:0007286	59		GO:0000082	E2F1_HUMAN
GO:0050830	59		GO:0043507	29		GO:0050830	59		GO:0000082	CCNE2_HUMAN
GO:0045669	59		GO:0001958	29		GO:0045669	59		GO:0000082	RCC1_HUMAN
GO:0006952	58		GO:0006641	29		GO:0006952	58		GO:0000082	PSME1_HUMAN
GO:0042472	58		GO:0009314	29		GO:0042472	58		GO:0000082	RFA2_HUMAN
GO:0032922	58		GO:0046627	29		GO:0032922	58		GO:0000082	RFA3_HUMAN
GO:0042787	58		GO:0019228	29		GO:0042787	58		GO:0000082	CKS1_HUMAN
GO:0008202	58		GO:0048565	29		GO:0008202	58		GO:0000082	MCM2_HUMAN
GO:0060041	58		GO:0040014	29		GO:0060041	58		GO:0000082	COM1_HUMAN
GO:0097193	58		GO:0010718	29		GO:0097193	58		GO:0000082	PSB8_HUMAN
GO:0001523	58		GO:0030513	28		GO:0001523	58		GO:0000082	PSB5_HUMAN
GO:0045732	57		GO:0016575	28		GO:0045732	57		GO:0000082	CCNA1_HUMAN
GO:0008104	57		GO:0016339	28		GO:0008104	57		GO:0000082	DPOE1_HUMAN
GO:0050680	57		GO:0071902	28		GO:0050680	57		GO:0000082	ACV1B_HUMAN
GO:0043627	57		GO:0090200	28		GO:0043627	57		GO:0000082	PSA1_HUMAN
GO:0016525	57		GO:0031663	28		GO:0016525	57		GO:0000082	PSA4_HUMAN
GO:0007613	57		GO:0045214	28		GO:0007613	57		GO:0000082	PSMD6_HUMAN
GO:0045444	57		GO:0060079	28		GO:0045444	57		GO:0000082	MCM7_HUMAN
GO:0006661	57		GO:0070509	28		GO:0006661	57		GO:0000082	PRI1_HUMAN
GO:0000186	57		GO:0010043	28		GO:0000186	57		GO:0000082	MCM6_HUMAN
GO:0006950	56		GO:0043392	28		GO:0006950	56		GO:0000082	KCC2A_HUMAN
GO:0043401	56		GO:0000387	28		GO:0043401	56		GO:0000082	PSMD8_HUMAN
GO:0034097	56		GO:2001238	28		GO:0034097	56		GO:0000082	PUR1_HUMAN
GO:0016266	56		GO:0018146	28		GO:0016266	56		GO:0000082	PRS6B_HUMAN
GO:0006959	56		GO:0033209	28		GO:0006959	56		GO:0000082	NFAC1_HUMAN
GO:0000723	56		GO:0042476	28		GO:0000723	56		GO:0000082	CDN1B_HUMAN
GO:0051289	55		GO:2001235	28		GO:0051289	55		GO:0000082	CCNE1_HUMAN
GO:0042733	55		GO:0032689	28		GO:0042733	55		GO:0000082	CUL1_HUMAN
GO:0014068	55		GO:0003333	28		GO:0014068	55		GO:0000082	CRLF3_HUMAN
GO:0032868	55		GO:0045931	28		GO:0032868	55		GO:0000082	UBC_HUMAN
GO:0016049	55		GO:0000188	28		GO:0016049	55		GO:0000082	PSB9_HUMAN
GO:0007612	55		GO:0007616	28		GO:0007612	55		GO:0000082	CDC7_HUMAN
GO:0007586	55		GO:0007154	28		GO:0007586	55		GO:0000082	PSMD2_HUMAN
GO:0030216	55		GO:0045859	28		GO:0030216	55		GO:0000082	KCC2G_HUMAN
GO:0001933	54		GO:0001707	28		GO:0001933	54		GO:0000082	UBP37_HUMAN
GO:0001947	54		GO:0001755	28		GO:0001947	54		GO:0000082	TFDP1_HUMAN
GO:0009967	54		GO:0051928	28		GO:0009967	54		GO:0000082	CCNB1_HUMAN
GO:0009612	54		GO:0070059	28		GO:0009612	54		GO:0000082	FBX5_HUMAN
GO:0050896	54		GO:0043967	28		GO:0050896	54		GO:0000082	CACL1_HUMAN
GO:0009611	54		GO:0031122	28		GO:0009611	54		GO:0000082	RHOU_HUMAN
GO:0031398	54		GO:0050690	28		GO:0031398	54		GO:0000082	WEE1_HUMAN
GO:0019233	54		GO:0001937	28		GO:0019233	54		GO:0000082	ORC6_HUMAN
GO:0030900	54		GO:0034587	28		GO:0030900	54		GO:0000082	PSD12_HUMAN
GO:0007015	54		GO:0007389	28		GO:0007015	54		GO:0000082	P2R3B_HUMAN
GO:0051403	54		GO:0031648	27		GO:0051403	54		GO:0000082	RS6_HUMAN
GO:0000902	54		GO:0034612	27		GO:0000902	54		GO:0000082	PPP6_HUMAN
GO:0046330	53		GO:0060349	27		GO:0046330	53		GO:0000082	DPOA2_HUMAN
GO:0043406	53		GO:0042149	27		GO:0043406	53		GO:0000082	UB2R1_HUMAN
GO:0035690	53		GO:0048147	27		GO:0035690	53		GO:0000082	PSA2_HUMAN
GO:0000288	53		GO:0006378	27		GO:0000288	53		GO:0000082	PP2BA_HUMAN
GO:0051592	52		GO:0060338	27		GO:0051592	52		GO:0000082	CDCA5_HUMAN
GO:0006091	52		GO:0019882	27		GO:0006091	52		GO:0000082	ORC1_HUMAN
GO:0060326	52		GO:0051281	27		GO:0060326	52		GO:0000082	PSDE_HUMAN
GO:0032526	52		GO:0046326	27		GO:0032526	52		GO:0000082	UBB_HUMAN
GO:0006906	52		GO:0010033	27		GO:0006906	52		GO:0000082	PSB10_HUMAN
GO:0007254	52		GO:0035987	27		GO:0007254	52		GO:0000082	SKP2_HUMAN
GO:0019369	52		GO:0045909	27		GO:0019369	52		GO:0000082	PSA3_HUMAN
GO:0030334	52		GO:0050808	27		GO:0030334	52		GO:0000082	PRS7_HUMAN
GO:0040008	52		GO:0050714	27		GO:0040008	52		GO:0000082	PRS4_HUMAN
GO:0006631	51		GO:0007159	27		GO:0006631	51		GO:0000082	SPDYA_HUMAN
GO:0008630	51		GO:1901687	27		GO:0008630	51		GO:0000082	PRS10_HUMAN
GO:0045860	51		GO:0048705	27		GO:0045860	51		GO:0000082	ID4_HUMAN
GO:0060271	51		GO:0051209	27		GO:0060271	51		GO:0000082	PSB7_HUMAN
GO:0017148	51		GO:0010579	27		GO:0017148	51		GO:0000082	RS27A_HUMAN
GO:0006521	51		GO:0001662	27		GO:0006521	51		GO:0000082	ORC2_HUMAN
GO:0042102	51		GO:0001975	27		GO:0042102	51		GO:0000082	PSA7_HUMAN
GO:0010923	51		GO:0032147	27		GO:0010923	51		GO:0000082	PSD10_HUMAN
GO:0090502	50		GO:0051480	27					GO:0000082	MCM8_HUMAN
GO:0000910	50		GO:0007422	27					GO:0000082	PSMF1_HUMAN
GO:0045665	50		GO:0030534	27					GO:0000082	CDN1A_HUMAN
GO:0060395	50		GO:0022008	27					GO:0000082	CDK4_HUMAN
GO:0031100	50		GO:0051149	27					GO:0000082	MCM5_HUMAN
GO:0007266	50		GO:0050715	27					GO:0000082	CDK6_HUMAN
GO:0006626	49		GO:0016925	27					GO:0000082	PLK3_HUMAN
GO:0019827	49		GO:0021983	27					GO:0000082	KS6B1_HUMAN
GO:0030204	49		GO:0006913	27					GO:0000082	PSA5_HUMAN
GO:0051591	49		GO:0048754	27					GO:0000082	RL40_HUMAN
GO:0048511	49		GO:0010634	27					GO:0000082	BCAT1_HUMAN
GO:0050885	49		GO:0070979	27					GO:0000082	DBF4A_HUMAN
GO:0048661	49		GO:0071479	27					GO:0000082	DPOLA_HUMAN
GO:0016079	49		GO:0005977	27					GO:0000082	MPIP1_HUMAN
GO:0098655	49		GO:0000722	27					GO:0000082	RB_HUMAN
GO:0023014	48		GO:0006836	27					GO:0000082	LATS2_HUMAN
GO:0008542	48		GO:0016050	27					GO:0000083	CCNA1_HUMAN
GO:0008344	48		GO:0071346	27					GO:0000083	TYSY_HUMAN
GO:0006921	48		GO:0045776	27					GO:0000083	HINFP_HUMAN
GO:0006283	48		GO:0000077	27					GO:0000083	BACH1_HUMAN
GO:0031424	48		GO:1900026	26					GO:0000083	RIR2_HUMAN
GO:0032436	48		GO:0050766	26					GO:0000083	E2F6_HUMAN
GO:0006369	47		GO:0090503	26					GO:0000083	CCNE1_HUMAN
GO:0050727	47		GO:0019731	26					GO:0000083	BRD4_HUMAN
GO:0046718	47		GO:0051297	26					GO:0000083	NPAT_HUMAN
GO:0000079	47		GO:2000352	26					GO:0000083	PCNA_HUMAN
GO:0045165	47		GO:0045880	26					GO:0000083	CDK1_HUMAN
GO:0034613	47		GO:0051225	26					GO:0000083	CDC6_HUMAN
GO:0043434	47		GO:1901215	26					GO:0000083	DPOLA_HUMAN
GO:0007416	47		GO:0042113	26					GO:0000083	CDC45_HUMAN
GO:0051259	46		GO:0090630	26					GO:0000083	FBX5_HUMAN
GO:0035914	46		GO:0007131	26					GO:0000083	GFI1_HUMAN
GO:0042752	46		GO:0035329	26					GO:0000083	KLF11_HUMAN
GO:0010862	46		GO:0007163	26					GO:0000083	DYR_HUMAN
GO:0042542	45		GO:0032781	26					GO:0000083	RB_HUMAN
GO:0006120	45		GO:0043552	26					GO:0000083	ORC1_HUMAN
GO:0070098	45		GO:0033574	26					GO:0000083	CDT1_HUMAN
GO:0070936	45		GO:0036151	26					GO:0000083	E2F4_HUMAN
GO:0007249	45		GO:0005978	26					GO:0000086	CP131_HUMAN
GO:0032880	45		GO:0046676	26					GO:0000086	TBB5_HUMAN
GO:0007187	45		GO:0061418	26					GO:0000086	CE290_HUMAN
GO:0001658	45		GO:0045595	26					GO:0000086	SSNA1_HUMAN
GO:0030317	45		GO:0031047	26					GO:0000086	MDR1_HUMAN
GO:0021987	45		GO:0045787	26					GO:0000086	GWL_HUMAN
GO:0008033	45		GO:0030100	26					GO:0000086	CEP57_HUMAN
GO:0034599	45		GO:0033344	26					GO:0000086	CEP78_HUMAN
GO:0045727	45		GO:0043029	26					GO:0000086	CE192_HUMAN
GO:0006094	45		GO:0006891	26					GO:0000086	TBG2_HUMAN
GO:0032508	45		GO:0060612	26					GO:0000086	CP250_HUMAN
GO:0048146	45		GO:1900740	26					GO:0000086	WN10B_HUMAN
GO:0006986	45		GO:0055072	26					GO:0000086	NINL_HUMAN
GO:0000045	45		GO:0051930	26					GO:0000086	HAUS2_HUMAN
GO:0051865	45		GO:0042327	25					GO:0000086	CDN2B_HUMAN
GO:0048704	44		GO:0006270	25					GO:0000086	RL40_HUMAN
GO:0016485	44		GO:0016573	25					GO:0000086	ENSA_HUMAN
GO:0031532	44		GO:0055010	25					GO:0000086	2AAA_HUMAN
GO:0071230	44		GO:0051924	25					GO:0000086	CHK1_HUMAN
GO:0071320	44		GO:0009954	25					GO:0000086	MPIP2_HUMAN
GO:0000737	44		GO:0045747	25					GO:0000086	UBC_HUMAN
GO:0035176	44		GO:0010575	25					GO:0000086	NEDD1_HUMAN
GO:0050434	44		GO:0030449	25					GO:0000086	CDK7_HUMAN
GO:0043647	44		GO:0021915	25					GO:0000086	CCNA1_HUMAN
GO:0019722	44		GO:0070423	25					GO:0000086	KC1D_HUMAN
GO:0002376	44		GO:0010508	25					GO:0000086	MPIP3_HUMAN
GO:0009267	44		GO:0035094	25					GO:0000086	CTRO_HUMAN
GO:0043966	44		GO:0007194	25					GO:0000086	BORA_HUMAN
GO:0010212	44		GO:0001816	25					GO:0000086	OFD1_HUMAN
GO:0006892	44		GO:0043001	25					GO:0000086	CP135_HUMAN
GO:0071363	44		GO:0043388	25					GO:0000086	CDK1_HUMAN
GO:0043525	44		GO:0006206	25					GO:0000086	CSR2B_HUMAN
GO:0007519	44		GO:0051881	25					GO:0000086	DCTN2_HUMAN
GO:0021762	44		GO:0000096	25					GO:0000086	AURKA_HUMAN
GO:0032092	44		GO:0000375	25					GO:0000086	BRSK2_HUMAN
GO:0009411	44		GO:0000281	25					GO:0000086	PLK4_HUMAN
GO:0006812	43		GO:0006027	25					GO:0000086	DCTN1_HUMAN
GO:0030593	43		GO:0030041	25					GO:0000086	MPIP1_HUMAN
GO:0032755	43		GO:0006611	25					GO:0000086	ACTZ_HUMAN
GO:0007189	43		GO:0051965	25					GO:0000086	FBW1B_HUMAN
GO:0035872	43		GO:0000289	25					GO:0000086	MYBB_HUMAN
GO:0070301	43		GO:0030316	25					GO:0000086	CCNB1_HUMAN
GO:0030218	42		GO:0007214	25					GO:0000086	TBG1_HUMAN
GO:0007077	42		GO:0030206	25					GO:0000086	CP110_HUMAN
GO:0030326	42		GO:0006090	25					GO:0000086	CCNA2_HUMAN
GO:0009408	42		GO:2001243	25					GO:0000086	FBW1A_HUMAN
GO:0006687	42		GO:0050770	25					GO:0000086	EP300_HUMAN
GO:0007193	42		GO:0001819	25					GO:0000086	PPM1D_HUMAN
GO:0006418	42		GO:0043542	25					GO:0000086	CDK2_HUMAN
GO:0031124	42		GO:0086091	25					GO:0000086	KHDR1_HUMAN
GO:0060348	42		GO:2000134	25					GO:0000086	DCTN3_HUMAN
GO:0019432	42		GO:0051602	25					GO:0000086	TAF2_HUMAN
GO:0042110	42		GO:0045765	25					GO:0000086	GCP6_HUMAN
GO:0015992	42		GO:0046580	24					GO:0000086	RS27A_HUMAN
GO:0008645	42		GO:0043484	24					GO:0000086	SKP2_HUMAN
GO:0045596	42		GO:0090004	24					GO:0000086	CEP76_HUMAN
GO:0070527	41		GO:0000462	24					GO:0000086	KAPCA_HUMAN
GO:0061025	41		GO:0001654	24					GO:0000086	CDN1A_HUMAN
GO:0006024	41		GO:0042220	24					GO:0000086	NUMA1_HUMAN
GO:0043087	41		GO:0048709	24					GO:0000086	CEP63_HUMAN
GO:0048538	41		GO:0032735	24					GO:0000086	AKAP9_HUMAN
GO:0014070	41		GO:0008089	24					GO:0000086	UBB_HUMAN
GO:0030521	41		GO:0000060	24					GO:0000086	CEP72_HUMAN
GO:0070830	41		GO:0048678	24					GO:0000086	PP1B_HUMAN
GO:0009725	41		GO:0061098	24					GO:0000086	1433G_HUMAN
GO:0032091	41		GO:0030212	24					GO:0000086	SDCG8_HUMAN
GO:0060048	41		GO:0060397	24					GO:0000086	ODFP2_HUMAN
GO:0045786	41		GO:0051017	24					GO:0000086	CNTRL_HUMAN
GO:0030155	41		GO:0071375	24					GO:0000086	LIN37_HUMAN
GO:0048839	41		GO:0035235	24					GO:0000086	CLAP1_HUMAN
GO:0006821	41		GO:0006694	24					GO:0000086	TBB4B_HUMAN
GO:0021766	41		GO:1902042	24					GO:0000086	GCP5_HUMAN
GO:0060548	41		GO:0030163	24					GO:0000086	FXL15_HUMAN
GO:0048469	41		GO:0070328	24					GO:0000086	DYL1_HUMAN
GO:0030522	41		GO:0045746	24					GO:0000086	FOXM1_HUMAN
GO:0008277	41		GO:0048041	24					GO:0000086	TPD53_HUMAN
GO:0043280	41		GO:0006656	24					GO:0000086	GCP2_HUMAN
GO:0007566	40		GO:0014065	24					GO:0000086	CCNY_HUMAN
GO:0010595	40		GO:0010107	24					GO:0000086	CDK14_HUMAN
GO:0031018	40		GO:0045739	24					GO:0000086	DYN2_HUMAN
GO:0001657	40		GO:0043200	24					GO:0000086	CK5P2_HUMAN
GO:0001541	40		GO:0007569	24					GO:0000086	DYHC1_HUMAN
GO:0043408	40		GO:0014047	24					GO:0000086	MYPT1_HUMAN
GO:0006284	40		GO:0030325	24					GO:0000086	GCP4_HUMAN
GO:0045599	40		GO:0019216	24					GO:0000086	PLK1_HUMAN
GO:0006605	40		GO:0045879	23					GO:0000086	CHK2_HUMAN
GO:0009790	40		GO:0001836	23					GO:0000086	PLK3_HUMAN
GO:0051781	40		GO:0036152	23					GO:0000086	WEE1_HUMAN
GO:0009306	40		GO:0032504	23					GO:0000086	HS90A_HUMAN
GO:0001756	40		GO:0044344	23					GO:0000086	SFI1_HUMAN
GO:0008015	40		GO:0051491	23					GO:0000086	CCNH_HUMAN
GO:0030199	40		GO:0006612	23					GO:0000086	LIN54_HUMAN
GO:0030514	40		GO:0002040	23					GO:0000086	1433E_HUMAN
GO:0006096	40		GO:0032007	23					GO:0000086	CEP70_HUMAN
GO:0030838	40		GO:0046835	23					GO:0000086	2ABA_HUMAN
GO:0048812	40		GO:0030511	23					GO:0000086	RAB8A_HUMAN
GO:0001895	40		GO:0007052	23					GO:0000086	LIN9_HUMAN
GO:0030433	40		GO:0019933	23					GO:0000086	CENPF_HUMAN
GO:0006633	40		GO:0007492	23					GO:0000086	TERF1_HUMAN
GO:0045740	39		GO:0032201	23					GO:0000086	MELK_HUMAN
GO:0043010	39		GO:0045773	23					GO:0000086	ALMS1_HUMAN
GO:0003151	39		GO:0031214	23					GO:0000086	CETN2_HUMAN
GO:0006383	39		GO:0046329	23					GO:0000086	NDE1_HUMAN
GO:0051496	39		GO:0032402	23					GO:0000086	LIN52_HUMAN
GO:0090382	39		GO:0006487	23					GO:0000086	TBA4A_HUMAN
GO:0038032	39		GO:0048477	23					GO:0000086	CEP41_HUMAN
GO:0006833	39		GO:0042755	23					GO:0000086	CE152_HUMAN
GO:0071407	39		GO:0043044	23					GO:0000086	TBA1A_HUMAN
GO:0006749	39		GO:0042572	23					GO:0000086	USH1C_HUMAN
GO:0034446	39		GO:0006513	23					GO:0000086	FR1OP_HUMAN
GO:0071333	39		GO:0044804	23					GO:0000086	PMYT1_HUMAN
GO:0038083	39		GO:0009880	23					GO:0000086	MAT1_HUMAN
GO:0071560	39		GO:0019370	23					GO:0000086	CUL1_HUMAN
GO:0097191	39		GO:0030879	22					GO:0000086	CENPJ_HUMAN
GO:0007588	39		GO:0046686	22					GO:0000086	PCNT_HUMAN
GO:0010811	39		GO:0072332	22					GO:0000086	GCP3_HUMAN
GO:0001942	39		GO:0071364	22					GO:0000086	CKAP5_HUMAN
GO:0032729	39		GO:0048675	22					GO:0000086	CE164_HUMAN
GO:0007368	39		GO:0007140	22					GO:0000086	FBXL7_HUMAN
GO:0006909	39		GO:0008643	22					GO:0000086	MYPT2_HUMAN
GO:0071277	39		GO:0009755	22					GO:0000086	BIRC5_HUMAN
GO:0007595	39		GO:0034341	22					GO:0000086	NEK2_HUMAN
GO:0030178	39		GO:0048844	22					GO:0000086	RBBP4_HUMAN
GO:0007200	38		GO:0032757	22					GO:0000086	KDM8_HUMAN
GO:0032760	38		GO:0043278	22					GO:0000086	TBB4A_HUMAN
GO:0030890	38		GO:0000245	22					GO:0000086	LIS1_HUMAN
GO:2001237	38		GO:0018149	22					GO:0000086	OPTN_HUMAN
GO:0042552	38		GO:0035924	22					GO:0000086	DC1I2_HUMAN
GO:0071377	38		GO:0051412	22					GO:0000086	ARP19_HUMAN
GO:0070373	38		GO:0042474	22					GO:0000086	SKP1_HUMAN
GO:0006446	38		GO:0034660	22					GO:0000086	PLCB1_HUMAN
GO:0050729	38		GO:0045070	22					GO:0000086	MARE1_HUMAN
GO:0045600	38		GO:0006306	22					GO:0000086	KAP3_HUMAN
GO:0001568	38		GO:0050832	22					GO:0000086	AJUBA_HUMAN
GO:0050890	38		GO:0007369	22					GO:0000086	KC1E_HUMAN
GO:0002250	38		GO:0048873	22					GO:0000086	LATS1_HUMAN
GO:0006904	38		GO:0006509	22					GO:0000086	CCNB2_HUMAN
GO:0030049	38		GO:1903506	22					GO:0000086	NEST_HUMAN
GO:0045668	38		GO:0045662	22					GO:0000086	PCM1_HUMAN
GO:0034332	38		GO:0001578	22					GO:0000096	CNDP2_HUMAN
GO:0000413	38		GO:0032967	22					GO:0000096	CBS_HUMAN
GO:0042157	38		GO:0009060	22					GO:0000096	ETHE1_HUMAN
GO:0048286	38		GO:0045930	22					GO:0000096	MTND_HUMAN
GO:0007611	37		GO:0007220	22					GO:0000096	MTNB_HUMAN
GO:0006635	37		GO:0007029	22					GO:0000096	MTAP_HUMAN
GO:0002062	37		GO:0032715	22					GO:0000096	AATC_HUMAN
GO:0007188	37		GO:0042098	22					GO:0000096	MTRR_HUMAN
GO:0048813	37		GO:0000083	22					GO:0000096	GSH1_HUMAN
GO:0007205	37		GO:0019915	22					GO:0000096	CAC1A_HUMAN
GO:0048666	37		GO:0051090	22					GO:0000096	SQRD_HUMAN
GO:0051084	37		GO:0042104	22					GO:0000096	METK1_HUMAN
GO:0006953	37		GO:0023019	22					GO:0000096	GSH0_HUMAN
GO:0045071	37		GO:0001502	22					GO:0000096	SAHH_HUMAN
GO:0045785	37		GO:0071773	22					GO:0000096	CSAD_HUMAN
GO:0051402	37		GO:0070932	22					GO:0000096	METH_HUMAN
GO:0032024	37		GO:0071353	22					GO:0000096	BHMT1_HUMAN
GO:0097192	37		GO:0045736	22					GO:0000096	THTR_HUMAN
GO:0006139	36		GO:0043113	22					GO:0000096	DIC_HUMAN
GO:0009566	36		GO:0090103	22					GO:0000096	MTNA_HUMAN
GO:0043407	36		GO:0090307	22					GO:0000096	CDO1_HUMAN
GO:0001580	36		GO:0001892	22					GO:0000096	ENOPH_HUMAN
GO:0048468	36		GO:0009617	22					GO:0000096	CGL_HUMAN
GO:0030819	36		GO:0031016	22					GO:0000096	NFS1_HUMAN
GO:0045429	36		GO:0016338	22					GO:0000096	SUOX_HUMAN
GO:0008206	36		GO:0048169	21					GO:0000097	CDO1_HUMAN
GO:0006695	36		GO:0060412	21					GO:0000098	SQRD_HUMAN
GO:0006144	36		GO:0008156	21					GO:0000098	SUOX_HUMAN
GO:0007339	36		GO:0001702	21					GO:0000098	CGL_HUMAN
GO:0030148	36		GO:0071392	21					GO:0000098	CSAD_HUMAN
GO:0018107	36		GO:0034260	21					GO:0000098	THTR_HUMAN
GO:0007346	36		GO:0052696	21					GO:0000098	ETHE1_HUMAN
GO:0007257	36		GO:0045862	21					GO:0000098	CDO1_HUMAN
GO:0042059	36		GO:0018345	21					GO:0000098	DIC_HUMAN
GO:0000422	35		GO:0032728	21					GO:0000103	ST2B1_HUMAN
GO:0070534	35		GO:0042326	21					GO:0000103	THIO_HUMAN
GO:0043588	35		GO:0030318	21					GO:0000103	TXNL1_HUMAN
GO:0046854	35		GO:0090398	21					GO:0000103	PAPS1_HUMAN
GO:0032467	35		GO:0010942	21					GO:0000103	TXND8_HUMAN
GO:0071347	35		GO:0009813	21					GO:0000103	TXND2_HUMAN
GO:0043124	35		GO:0032008	21					GO:0000103	THIOM_HUMAN
GO:0007628	35		GO:0014003	21					GO:0000103	PAPS2_HUMAN
GO:0007162	35		GO:0071158	21					GO:0000105	MTD2L_HUMAN
GO:0048536	35		GO:0006699	21					GO:0000105	C1TC_HUMAN
GO:0035249	35		GO:0000718	21					GO:0000109	DPOD1_HUMAN
GO:0030282	35		GO:0035162	21					GO:0000117	BACH1_HUMAN
GO:0008219	34		GO:0046513	21					GO:0000122	ROAA_HUMAN
GO:0031647	34		GO:0090501	21					GO:0000122	KLF12_HUMAN
GO:0033572	34		GO:0035774	21					GO:0000122	PIT1_HUMAN
GO:0050853	34		GO:0051493	21					GO:0000122	ZN177_HUMAN
GO:0030073	34		GO:0001932	21					GO:0000122	VHL_HUMAN
GO:1902017	34		GO:0045664	21					GO:0000122	SKI_HUMAN
GO:0032570	34		GO:0051899	21					GO:0000122	GPS2_HUMAN
GO:0009953	34		GO:0030099	21					GO:0000122	CRYM_HUMAN
GO:0042594	34		GO:0050769	21					GO:0000122	HDA10_HUMAN
GO:1903507	34		GO:0045453	21					GO:0000122	ZN675_HUMAN
GO:0032480	34		GO:0008637	21					GO:0000122	MLIP_HUMAN
GO:0072593	34		GO:0030010	21					GO:0000122	ZN536_HUMAN
GO:0001837	34		GO:0042738	21					GO:0000122	BCL6B_HUMAN
GO:0051701	34		GO:0002931	21					GO:0000122	ZN593_HUMAN
GO:0033077	34		GO:0043473	21					GO:0000122	DMBX1_HUMAN
GO:0006865	34		GO:0034113	21					GO:0000122	ZFP57_HUMAN
GO:0035115	34		GO:0010719	21					GO:0000122	IF16_HUMAN
GO:0050918	34		GO:0031146	21					GO:0000122	MEIS2_HUMAN
GO:0007585	34		GO:0060135	21					GO:0000122	NFIC_HUMAN
GO:0000302	34		GO:0006997	20					GO:0000122	AHR_HUMAN
GO:2001240	34		GO:0097503	20					GO:0000122	DLX4_HUMAN
GO:0060325	34		GO:0002092	20					GO:0000122	NR2E1_HUMAN
GO:0006606	34		GO:0001676	20					GO:0000122	NR2F6_HUMAN
GO:0007528	34		GO:0008589	20					GO:0000122	BARX2_HUMAN
GO:0043330	34		GO:0051568	20					GO:0000122	DMAP1_HUMAN
GO:0007157	34		GO:0031667	20					GO:0000122	ID2_HUMAN
GO:0007080	34		GO:0048863	20					GO:0000122	BEND6_HUMAN
GO:0042692	34		GO:0072661	20					GO:0000122	SETB1_HUMAN
GO:0001890	34		GO:0031572	20					GO:0000122	ZEB2_HUMAN
GO:0048167	34		GO:0055088	20					GO:0000122	PSD10_HUMAN
GO:0048387	33		GO:0043393	20					GO:0000122	NRIP1_HUMAN
GO:0003007	33		GO:0009235	20					GO:0000122	PRRX1_HUMAN
GO:0016056	33		GO:0030520	20					GO:0000122	ATN1_HUMAN
GO:0006890	33		GO:0001954	20					GO:0000122	ZN202_HUMAN
GO:0030901	33		GO:0019835	20					GO:0000122	TAF7_HUMAN
GO:0009966	33		GO:0006303	20					GO:0000122	MAGA1_HUMAN
GO:0001569	33		GO:0006259	20					GO:0000122	SIN3A_HUMAN
GO:0008625	33		GO:0050850	20					GO:0000122	REL_HUMAN
GO:1900034	33		GO:0060716	20					GO:0000122	P53_HUMAN
GO:0007631	33		GO:0050771	20					GO:0000122	LEP_HUMAN
GO:0042339	33		GO:0008045	20					GO:0000122	C2TA_HUMAN
GO:0032956	33		GO:0042744	20					GO:0000122	MAD1_HUMAN
GO:0002053	33		GO:0019433	20					GO:0000122	H15_HUMAN
GO:0051321	33		GO:0050999	20					GO:0000122	TBX6_HUMAN
GO:0010506	33		GO:2000377	20					GO:0000122	MBD3_HUMAN
GO:0030030	33		GO:0006297	20					GO:0000122	CDX4_HUMAN
GO:2001244	33		GO:0021772	20					GO:0000122	E2F6_HUMAN
GO:0006361	33		GO:0007126	20					GO:0000122	WWC3_HUMAN
GO:0007190	33		GO:0007602	20					GO:0000122	ID1_HUMAN
GO:0031397	33		GO:0002052	20					GO:0000122	KDM2B_HUMAN
GO:0006360	33		GO:0030539	20					GO:0000122	AEBP1_HUMAN
GO:0043491	33		GO:0045861	20					GO:0000122	PF21A_HUMAN
GO:0022627	32		GO:0046427	20					GO:0000122	ETV6_HUMAN
GO:0050873	32		GO:0055007	20					GO:0000122	STAT3_HUMAN
GO:0061077	32		GO:0034394	20					GO:0000122	OLIG3_HUMAN
GO:0030032	32		GO:0010165	20					GO:0000122	TCAL1_HUMAN
GO:0051258	32		GO:0034314	20					GO:0000122	NGN3_HUMAN
GO:0032720	32		GO:0036342	20					GO:0000122	MAEL_HUMAN
GO:0031623	32		GO:0048557	20					GO:0000122	T22D3_HUMAN
GO:0014823	32		GO:0015721	20					GO:0000122	FOXD3_HUMAN
GO:0048791	32		GO:0006471	20					GO:0000122	ETV7_HUMAN
GO:0016358	32		GO:0000070	20					GO:0000122	CD36_HUMAN
GO:0021549	32		GO:0001782	20					GO:0000122	EZH2_HUMAN
GO:0040007	32		GO:0033137	20					GO:0000122	P73_HUMAN
GO:0034644	32		GO:0043011	20					GO:0000122	HDAC9_HUMAN
GO:0070555	32		GO:0043523	20					GO:0000122	SKIL_HUMAN
GO:0001974	32		GO:2000463	20					GO:0000122	DJC17_HUMAN
GO:0051898	32		GO:0007548	20					GO:0000122	HDAC1_HUMAN
GO:0046677	32		GO:0007088	20					GO:0000122	LCOR_HUMAN
GO:0006271	32		GO:0006506	20					GO:0000122	CIC_HUMAN
GO:0006501	32		GO:0090002	20					GO:0000122	PHB_HUMAN
GO:0007094	32		GO:0002286	20					GO:0000122	ANKR2_HUMAN
GO:0007281	32		GO:0006783	20					GO:0000122	EP300_HUMAN
GO:0015701	32		GO:0006796	19					GO:0000122	ASXL1_HUMAN
GO:0060291	32		GO:2001234	19					GO:0000122	UB2D3_HUMAN
GO:0017144	32		GO:0051276	19					GO:0000122	FLCN_HUMAN
GO:0048706	31		GO:0019373	19					GO:0000122	TBX15_HUMAN
GO:0007498	31		GO:0006885	19					GO:0000122	STRAP_HUMAN
GO:0045597	31		GO:0042776	19					GO:0000122	ZFP90_HUMAN
GO:0010977	31		GO:0002227	19					GO:0000122	VPRBP_HUMAN
GO:0048008	31		GO:0070584	19					GO:0000122	BACH2_HUMAN
GO:0008016	31		GO:0006995	19					GO:0000122	SRBP2_HUMAN
GO:0048589	31		GO:0022604	19					GO:0000122	PAX2_HUMAN
GO:0003091	31		GO:0045672	19					GO:0000122	ZNF8_HUMAN
GO:0017158	31		GO:0002230	19					GO:0000122	NODAL_HUMAN
GO:0017157	31		GO:0048741	19					GO:0000122	HXD8_HUMAN
GO:0035116	31		GO:0060173	19					GO:0000122	WDTC1_HUMAN
GO:0042130	31		GO:0006778	19					GO:0000122	CBX2_HUMAN
GO:0009409	31		GO:0000132	19					GO:0000122	HDAC4_HUMAN
GO:0007040	31		GO:0051966	19					GO:0000122	ORC2_HUMAN
GO:0034504	31		GO:0097194	19					GO:0000122	SHOX2_HUMAN
GO:0042177	31		GO:0030866	19					GO:0000122	RBBP7_HUMAN
GO:0031069	31		GO:0090023	19					GO:0000122	RARA_HUMAN
GO:0006370	31		GO:0007026	19					GO:0000122	FOXP3_HUMAN
GO:0051262	31		GO:0007031	19					GO:0000122	TRIB3_HUMAN
GO:0008333	31		GO:0050772	19					GO:0000122	SIX1_HUMAN
GO:0086010	31		GO:0045332	19					GO:0000122	ZBT18_HUMAN
GO:0045494	31		GO:0021510	19					GO:0000122	PROP1_HUMAN
GO:0001656	31		GO:0046209	19					GO:0000122	ZN496_HUMAN
GO:0010827	31		GO:0002690	19					GO:0000122	CCND1_HUMAN
GO:0030501	31		GO:0010842	19					GO:0000122	VINEX_HUMAN
GO:0030177	31		GO:0045777	19					GO:0000122	GLIS1_HUMAN
GO:0006363	30		GO:0019068	19					GO:0000122	TNFL6_HUMAN
GO:0002027	30		GO:0043984	19					GO:0000122	NKX25_HUMAN
GO:0007259	30		GO:0090314	19					GO:0000122	DDX20_HUMAN
GO:0007032	30		GO:0071549	19					GO:0000122	ZN281_HUMAN
GO:0050829	30		GO:0007520	19					GO:0000122	VEGFA_HUMAN
GO:0048701	30		GO:0032733	19					GO:0000122	SMO_HUMAN
GO:0007017	30		GO:0006261	19					GO:0000122	EID1_HUMAN
GO:0006730	30		GO:0046907	19					GO:0000122	WWTR1_HUMAN
GO:0006654	30		GO:0042267	19					GO:0000122	MED25_HUMAN
GO:0071897	30		GO:0046597	19					GO:0000122	NCOA2_HUMAN
GO:0006362	30		GO:0060045	19					GO:0000122	AES_HUMAN
GO:0002088	30		GO:0003009	19					GO:0000122	NC2B_HUMAN
GO:0006520	30		GO:0071345	19					GO:0000122	MINA_HUMAN
GO:0000381	30		GO:0050718	19					GO:0000122	NRARP_HUMAN
GO:0040018	30		GO:0045671	19					GO:0000122	TRI33_HUMAN
GO:0022400	30		GO:0002076	19					GO:0000122	FGFR2_HUMAN
GO:0006298	30		GO:0007250	19					GO:0000122	ZN268_HUMAN
GO:0042771	30		GO:0051894	19					GO:0000122	HES5_HUMAN
GO:0042254	30		GO:0090190	19					GO:0000122	ZEP1_HUMAN
GO:2000379	29		GO:0043153	19					GO:0000122	TCP1L_HUMAN
GO:0034080	29		GO:0046716	19					GO:0000122	FOG2_HUMAN
GO:0045184	29		GO:0042346	19					GO:0000122	DACH1_HUMAN
GO:0007093	29		GO:0007271	18					GO:0000122	TBX18_HUMAN
GO:0048662	29		GO:0015074	18					GO:0000122	HNF1B_HUMAN
GO:0007606	29		GO:0006165	18					GO:0000122	TRI37_HUMAN
GO:0010332	29		GO:0051145	18					GO:0000122	MDM4_HUMAN
GO:0045840	29		GO:0010800	18					GO:0000122	BRM1L_HUMAN
GO:0030217	29		GO:0051968	18					GO:0000122	ZN219_HUMAN
GO:0045907	29		GO:0030101	18					GO:0000122	HXC8_HUMAN
GO:0015991	29		GO:0006970	18					GO:0000122	PER2_HUMAN
GO:0042100	29		GO:0042246	18					GO:0000122	SYUA_HUMAN
GO:0006099	29		GO:0009083	18					GO:0000122	PPARD_HUMAN
GO:0043928	29		GO:0007263	18					GO:0000122	TLE1_HUMAN
GO:0042517	29		GO:0006386	18					GO:0000122	E4F1_HUMAN
GO:1901998	29		GO:0016125	18					GO:0000122	PKCB1_HUMAN
GO:0043507	29		GO:0031032	18					GO:0000122	SATB2_HUMAN
GO:0001958	29		GO:0010243	18					GO:0000122	ERF_HUMAN
GO:0006641	29		GO:0006541	18					GO:0000122	SOX6_HUMAN
GO:0009314	29		GO:0090201	18					GO:0000122	KIBRA_HUMAN
GO:0046627	29		GO:0021522	18					GO:0000122	ATF3_HUMAN
GO:0019228	29		GO:0031290	18					GO:0000122	TBX22_HUMAN
GO:0048565	29		GO:0048663	18					GO:0000122	XBP1_HUMAN
GO:0040014	29		GO:0050427	18					GO:0000122	TAF9B_HUMAN
GO:0010718	29		GO:0005681	18					GO:0000122	TAL1_HUMAN
GO:0030513	28		GO:0070207	18					GO:0000122	ZN345_HUMAN
GO:0016575	28		GO:0045926	18					GO:0000122	FNIP2_HUMAN
GO:0016339	28		GO:0008654	18					GO:0000122	FGFR1_HUMAN
GO:0071902	28		GO:0055074	18					GO:0000122	KDM1A_HUMAN
GO:0090200	28		GO:0032148	18					GO:0000122	FOXP4_HUMAN
GO:0031663	28		GO:0006401	18					GO:0000122	PITX2_HUMAN
GO:0045214	28		GO:0007276	18					GO:0000122	NR1H2_HUMAN
GO:0060079	28		GO:0090316	18					GO:0000122	BRMS1_HUMAN
GO:0070509	28		GO:0006479	18					GO:0000122	DNM3A_HUMAN
GO:0010043	28		GO:0010906	18					GO:0000122	PER1_HUMAN
GO:0043392	28		GO:0006349	18					GO:0000122	KLF5_HUMAN
GO:0000387	28		GO:0048025	18					GO:0000122	FEZF1_HUMAN
GO:2001238	28		GO:0015914	18					GO:0000122	PO4F1_HUMAN
GO:0018146	28		GO:0042730	18					GO:0000122	PPID_HUMAN
GO:0033209	28		GO:0071526	18					GO:0000122	TRPS1_HUMAN
GO:0042476	28		GO:0098656	18					GO:0000122	SKOR1_HUMAN
GO:2001235	28		GO:0048514	18					GO:0000122	SETD8_HUMAN
GO:0032689	28		GO:0070371	18					GO:0000122	TBX3_HUMAN
GO:0003333	28		GO:0090102	18					GO:0000122	MINT_HUMAN
GO:0045931	28		GO:0003281	18					GO:0000122	TCF21_HUMAN
GO:0000188	28		GO:0001894	18					GO:0000122	MECP2_HUMAN
GO:0007616	28		GO:0097150	18					GO:0000122	ALX1_HUMAN
GO:0007154	28		GO:0006352	18					GO:0000122	PAXB1_HUMAN
GO:0045859	28		GO:2000649	18					GO:0000122	KLF10_HUMAN
GO:0001707	28		GO:0032332	18					GO:0000122	HXB3_HUMAN
GO:0001755	28		GO:0046034	18					GO:0000122	NR1D1_HUMAN
GO:0051928	28		GO:0010507	18					GO:0000122	EOMES_HUMAN
GO:0070059	28		GO:0008306	18					GO:0000122	RITA1_HUMAN
GO:0043967	28		GO:0045921	18					GO:0000122	TF2L1_HUMAN
GO:0031122	28		GO:0045648	18					GO:0000122	EHMT2_HUMAN
GO:0050690	28		GO:0007158	18					GO:0000122	BCL6_HUMAN
GO:0001937	28		GO:0007597	18					GO:0000122	HAND1_HUMAN
GO:0034587	28		GO:0070536	18					GO:0000122	RHG35_HUMAN
GO:0007389	28		GO:0030878	18					GO:0000122	DMRT1_HUMAN
GO:0031648	27		GO:0008631	18					GO:0000122	NR2C1_HUMAN
GO:0034612	27		GO:0001731	18					GO:0000122	COT1_HUMAN
GO:0060349	27		GO:0060441	18					GO:0000122	UBP2_HUMAN
GO:0042149	27		GO:0045638	18					GO:0000122	ZN205_HUMAN
GO:0048147	27		GO:0048488	18					GO:0000122	ARI5B_HUMAN
GO:0006378	27		GO:0016601	18					GO:0000122	PAF1_HUMAN
GO:0060338	27		GO:0005980	18					GO:0000122	SDS3_HUMAN
GO:0019882	27		GO:0015949	18					GO:0000122	SKOR2_HUMAN
GO:0051281	27		GO:0006385	18					GO:0000122	OLIG2_HUMAN
GO:0046326	27		GO:0045022	18					GO:0000122	UXT_HUMAN
GO:0010033	27		GO:0032438	18					GO:0000122	CDN1C_HUMAN
GO:0035987	27		GO:0010765	18					GO:0000122	EFNA1_HUMAN
GO:0045909	27		GO:0001824	18					GO:0000122	DLX1_HUMAN
GO:0050808	27		GO:0050775	18					GO:0000122	N42L2_HUMAN
GO:0050714	27		GO:0033365	18					GO:0000122	BACH1_HUMAN
GO:0007159	27		GO:0071108	18					GO:0000122	FOXP2_HUMAN
GO:1901687	27		GO:0048384	17					GO:0000122	MBD2_HUMAN
GO:0048705	27		GO:0071310	17					GO:0000122	BMP2_HUMAN
GO:0051209	27		GO:0006171	17					GO:0000122	ZHX3_HUMAN
GO:0010579	27		GO:0007413	17					GO:0000122	HSF4_HUMAN
GO:0001662	27		GO:0016486	17					GO:0000122	MXI1_HUMAN
GO:0001975	27		GO:0052695	17					GO:0000122	ANR33_HUMAN
GO:0032147	27		GO:0035902	17					GO:0000122	INSM1_HUMAN
GO:0051480	27		GO:0001556	17					GO:0000122	SPT5H_HUMAN
GO:0007422	27		GO:0001708	17					GO:0000122	NIPBL_HUMAN
GO:0030534	27		GO:0033141	17					GO:0000122	DUS22_HUMAN
GO:0022008	27		GO:0034614	17					GO:0000122	GLI3_HUMAN
GO:0051149	27		GO:0070933	17					GO:0000122	HES1_HUMAN
GO:0050715	27		GO:0070372	17					GO:0000122	ZN254_HUMAN
GO:0016925	27		GO:0010824	17					GO:0000122	ZBT14_HUMAN
GO:0021983	27		GO:0006801	17					GO:0000122	TF7L2_HUMAN
GO:0006913	27		GO:0034199	17					GO:0000122	TNFA_HUMAN
GO:0048754	27		GO:0021537	17					GO:0000122	RELB_HUMAN
GO:0010634	27		GO:0030193	17					GO:0000122	MDFI_HUMAN
GO:0070979	27		GO:0045663	17					GO:0000122	SMAD4_HUMAN
GO:0071479	27		GO:0019226	17					GO:0000122	UTER_HUMAN
GO:0005977	27		GO:0042462	17					GO:0000122	CTNB1_HUMAN
GO:0000722	27		GO:0006376	17					GO:0000122	NFIB_HUMAN
GO:0006836	27		GO:0051000	17					GO:0000122	PAX5_HUMAN
GO:0016050	27		GO:0048266	17					GO:0000122	WWP2_HUMAN
GO:0071346	27		GO:0000920	17					GO:0000122	NPAS1_HUMAN
GO:0045776	27		GO:0075733	17					GO:0000122	DLX2_HUMAN
GO:0000077	27		GO:1900087	17					GO:0000122	DUS26_HUMAN
GO:1900026	26		GO:0071385	17					GO:0000122	P63_HUMAN
GO:0050766	26		GO:0006337	17					GO:0000122	EDN1_HUMAN
GO:0090503	26		GO:0046849	17					GO:0000122	FOXM1_HUMAN
GO:0019731	26		GO:0000042	17					GO:0000122	MYCD_HUMAN
GO:0051297	26		GO:0031589	17					GO:0000122	BC11A_HUMAN
GO:2000352	26		GO:0043536	17					GO:0000122	MAD4_HUMAN
GO:0045880	26		GO:0061436	17					GO:0000122	RXRA_HUMAN
GO:0051225	26		GO:0008652	17					GO:0000122	ZN746_HUMAN
GO:1901215	26		GO:0046928	17					GO:0000122	HEXI2_HUMAN
GO:0042113	26		GO:0060216	17					GO:0000122	IASPP_HUMAN
GO:0090630	26		GO:0048535	17					GO:0000122	ASCL2_HUMAN
GO:0007131	26		GO:0046697	17					GO:0000122	MSPD1_HUMAN
GO:0035329	26		GO:0051603	17					GO:0000122	PAX3_HUMAN
GO:0007163	26		GO:0006309	17					GO:0000122	IPKA_HUMAN
GO:0032781	26		GO:0014911	17					GO:0000122	GATA2_HUMAN
GO:0043552	26		GO:0046847	17					GO:0000122	DNJB5_HUMAN
GO:0033574	26		GO:0048593	17					GO:0000122	FOSB_HUMAN
GO:0036151	26		GO:0072583	17					GO:0000122	UBC_HUMAN
GO:0005978	26		GO:0007274	17					GO:0000122	TIM_HUMAN
GO:0046676	26		GO:0031293	17					GO:0000122	MSX1_HUMAN
GO:0061418	26		GO:0030033	17					GO:0000122	IPKG_HUMAN
GO:0045595	26		GO:0042026	17					GO:0000122	NANOG_HUMAN
GO:0031047	26		GO:0050804	17					GO:0000122	SATB1_HUMAN
GO:0045787	26		GO:0007141	17					GO:0000122	TCF25_HUMAN
GO:0030100	26		GO:0031668	17					GO:0000122	GLIS2_HUMAN
GO:0033344	26		GO:0048870	17					GO:0000122	AURKB_HUMAN
GO:0043029	26		GO:0035338	17					GO:0000122	NKAP_HUMAN
GO:0006891	26		GO:0030220	17					GO:0000122	ZBT20_HUMAN
GO:0060612	26		GO:0032722	17					GO:0000122	E2F8_HUMAN
GO:1900740	26		GO:0048278	17					GO:0000122	ZN189_HUMAN
GO:0055072	26		GO:0035307	17					GO:0000122	CALR_HUMAN
GO:0051930	26		GO:0032981	17					GO:0000122	RBTN1_HUMAN
GO:0042327	25		GO:0036150	17					GO:0000122	TRAF6_HUMAN
GO:0006270	25		GO:0042310	17					GO:0000122	HDGF_HUMAN
GO:0016573	25		GO:0046856	17					GO:0000122	HXD9_HUMAN
GO:0055010	25		GO:0036148	17					GO:0000122	EGR1_HUMAN
GO:0051924	25		GO:0007292	17					GO:0000122	TLE4_HUMAN
GO:0009954	25		GO:0010975	17					GO:0000122	OSR1_HUMAN
GO:0045747	25		GO:0007009	17					GO:0000122	OTU7B_HUMAN
GO:0010575	25		GO:0006672	17					GO:0000122	SCRT2_HUMAN
GO:0030449	25		GO:0042832	17					GO:0000122	MUSC_HUMAN
GO:0021915	25		GO:0017015	17					GO:0000122	EHMT1_HUMAN
GO:0070423	25		GO:0006182	16					GO:0000122	HCFC2_HUMAN
GO:0010508	25		GO:0036149	16					GO:0000122	SNAI1_HUMAN
GO:0035094	25		GO:0048485	16					GO:0000122	RFX5_HUMAN
GO:0007194	25		GO:0051482	16					GO:0000122	HMGA2_HUMAN
GO:0001816	25		GO:0048566	16					GO:0000122	PIAS1_HUMAN
GO:0043001	25		GO:0048265	16					GO:0000122	SMAD7_HUMAN
GO:0043388	25		GO:0048026	16					GO:0000122	ATX1L_HUMAN
GO:0006206	25		GO:2000311	16					GO:0000122	NR0B1_HUMAN
GO:0051881	25		GO:0022408	16					GO:0000122	ZNHI1_HUMAN
GO:0000096	25		GO:0043623	16					GO:0000122	JUNB_HUMAN
GO:0000375	25		GO:1902236	16					GO:0000122	ASXL2_HUMAN
GO:0000281	25		GO:0032456	16					GO:0000122	C2D1A_HUMAN
GO:0006027	25		GO:0033198	16					GO:0000122	NSD2_HUMAN
GO:0030041	25		GO:0060334	16					GO:0000122	CRY2_HUMAN
GO:0006611	25		GO:0016254	16					GO:0000122	HDAC2_HUMAN
GO:0051965	25		GO:0071285	16					GO:0000122	HEY2_HUMAN
GO:0000289	25		GO:0010596	16					GO:0000122	MITF_HUMAN
GO:0030316	25		GO:0032094	16					GO:0000122	ESX1_HUMAN
GO:0007214	25		GO:0010259	16					GO:0000122	HM20A_HUMAN
GO:0030206	25		GO:0050919	16					GO:0000122	IKZF1_HUMAN
GO:0006090	25		GO:0071157	16					GO:0000122	SPDEF_HUMAN
GO:2001243	25		GO:0032435	16					GO:0000122	UB2D1_HUMAN
GO:0050770	25		GO:0061028	16					GO:0000122	TDG_HUMAN
GO:0001819	25		GO:0030301	16					GO:0000122	PTC1_HUMAN
GO:0043542	25		GO:0007405	16					GO:0000122	CUX2_HUMAN
GO:0086091	25		GO:0008209	16					GO:0000122	ZN350_HUMAN
GO:2000134	25		GO:0051453	16					GO:0000122	ZBT32_HUMAN
GO:0051602	25		GO:0001659	16					GO:0000122	TXNIP_HUMAN
GO:0045765	25		GO:0007210	16					GO:0000122	E2F1_HUMAN
GO:0046580	24		GO:0045987	16					GO:0000122	LFTY1_HUMAN
GO:0043484	24		GO:1902187	16					GO:0000122	SPI1_HUMAN
GO:0090004	24		GO:0045333	16					GO:0000122	LRP8_HUMAN
GO:0000462	24		GO:0042311	16					GO:0000122	HEY1_HUMAN
GO:0001654	24		GO:0016045	16					GO:0000122	UHRF1_HUMAN
GO:0042220	24		GO:0044130	16					GO:0000122	H2AW_HUMAN
GO:0048709	24		GO:0071901	16					GO:0000122	PIAS4_HUMAN
GO:0032735	24		GO:0043409	16					GO:0000122	SUH_HUMAN
GO:0008089	24		GO:0050908	16					GO:0000122	MAF_HUMAN
GO:0000060	24		GO:0060037	16					GO:0000122	CRERF_HUMAN
GO:0048678	24		GO:0003382	16					GO:0000122	VAX2_HUMAN
GO:0061098	24		GO:0045343	16					GO:0000122	DNMT1_HUMAN
GO:0030212	24		GO:0046939	16					GO:0000122	NKX32_HUMAN
GO:0060397	24		GO:0042307	16					GO:0000122	HOMEZ_HUMAN
GO:0051017	24		GO:0035050	16					GO:0000122	LEF1_HUMAN
GO:0071375	24		GO:0048738	16					GO:0000122	JARD2_HUMAN
GO:0035235	24		GO:0032331	16					GO:0000122	SNW1_HUMAN
GO:0006694	24		GO:0002437	16					GO:0000122	KAT5_HUMAN
GO:1902042	24		GO:0050905	16					GO:0000122	NF2L3_HUMAN
GO:0030163	24		GO:0046579	16					GO:0000122	NFIA_HUMAN
GO:0070328	24		GO:0003341	16					GO:0000122	HCFC1_HUMAN
GO:0045746	24		GO:0006691	16					GO:0000122	ID3_HUMAN
GO:0048041	24		GO:1901379	16					GO:0000122	CBX7_HUMAN
GO:0006656	24		GO:0009058	16					GO:0000122	HDAC8_HUMAN
GO:0014065	24		GO:0006103	16					GO:0000122	ZHX2_HUMAN
GO:0010107	24		GO:0030500	16					GO:0000122	MAGA2_HUMAN
GO:0045739	24		GO:0006939	16					GO:0000122	ZN217_HUMAN
GO:0043200	24		GO:0042073	16					GO:0000122	FOXE1_HUMAN
GO:0007569	24		GO:0050909	16					GO:0000122	JUND_HUMAN
GO:0014047	24		GO:0060749	16					GO:0000122	YBOX1_HUMAN
GO:0030325	24		GO:0017156	16					GO:0000122	MNT_HUMAN
GO:0019216	24		GO:0002323	16					GO:0000122	ZBT7A_HUMAN
GO:0045879	23		GO:0030322	16					GO:0000122	RL40_HUMAN
GO:0001836	23		GO:0071398	16					GO:0000122	SIR1_HUMAN
GO:0036152	23		GO:0008585	16					GO:0000122	FNIP1_HUMAN
GO:0032504	23		GO:2000060	16					GO:0000122	RYBP_HUMAN
GO:0044344	23		GO:0045190	16					GO:0000122	NR6A1_HUMAN
GO:0051491	23		GO:0016226	16					GO:0000122	CDC73_HUMAN
GO:0006612	23		GO:0006402	16					GO:0000122	TAGL3_HUMAN
GO:0002040	23		GO:2000811	16					GO:0000122	HSBP1_HUMAN
GO:0032007	23		GO:0002009	16					GO:0000122	OVOL1_HUMAN
GO:0046835	23		GO:0001967	16					GO:0000122	CTR9_HUMAN
GO:0030511	23		GO:0006855	16					GO:0000122	RS14_HUMAN
GO:0007052	23		GO:0035567	16					GO:0000122	SNAI2_HUMAN
GO:0019933	23		GO:0009948	16					GO:0000122	HDGL1_HUMAN
GO:0007492	23		GO:0060384	16					GO:0000122	PDE2A_HUMAN
GO:0032201	23		GO:0043046	16					GO:0000122	PER3_HUMAN
GO:0045773	23		GO:0030224	16					GO:0000122	NKX61_HUMAN
GO:0031214	23		GO:0000738	16					GO:0000122	ESR2_HUMAN
GO:0046329	23		GO:1902043	16					GO:0000122	RFC1_HUMAN
GO:0032402	23		GO:0001709	16					GO:0000122	H2AY_HUMAN
GO:0006487	23		GO:0030502	16					GO:0000122	FOXA1_HUMAN
GO:0048477	23		GO:0031954	16					GO:0000122	AP2C_HUMAN
GO:0042755	23		GO:0007130	16					GO:0000122	PHF12_HUMAN
GO:0043044	23		GO:0015012	16					GO:0000122	PLK3_HUMAN
GO:0042572	23		GO:0055117	16					GO:0000122	SP130_HUMAN
GO:0006513	23		GO:0006595	16					GO:0000122	FOXL2_HUMAN
GO:0044804	23		GO:0007625	15					GO:0000122	FGF9_HUMAN
GO:0009880	23		GO:0019229	15					GO:0000122	MD2L2_HUMAN
GO:0019370	23		GO:0060292	15					GO:0000122	PRDM5_HUMAN
GO:0030879	22		GO:0007512	15					GO:0000122	IGBP1_HUMAN
GO:0046686	22		GO:0009416	15					GO:0000122	NFAC2_HUMAN
GO:0072332	22		GO:0048821	15					GO:0000122	BPTF_HUMAN
GO:0071364	22		GO:0021542	15					GO:0000122	SHH_HUMAN
GO:0048675	22		GO:2000310	15					GO:0000122	MP2K5_HUMAN
GO:0007140	22		GO:2000378	15					GO:0000122	YBOX3_HUMAN
GO:0008643	22		GO:0048747	15					GO:0000122	SIR7_HUMAN
GO:0009755	22		GO:2000249	15					GO:0000122	PSN1_HUMAN
GO:0034341	22		GO:0043981	15					GO:0000122	GSC_HUMAN
GO:0048844	22		GO:0051443	15					GO:0000122	IFNG_HUMAN
GO:0032757	22		GO:0032874	15					GO:0000122	RUNX3_HUMAN
GO:0043278	22		GO:0044257	15					GO:0000122	TAF3_HUMAN
GO:0000245	22		GO:0032753	15					GO:0000122	SPT4H_HUMAN
GO:0018149	22		GO:0045445	15					GO:0000122	DRD3_HUMAN
GO:0035924	22		GO:0006941	15					GO:0000122	TWST1_HUMAN
GO:0051412	22		GO:0000183	15					GO:0000122	JAZF1_HUMAN
GO:0042474	22		GO:0030902	15					GO:0000122	C2D1B_HUMAN
GO:0034660	22		GO:0030225	15					GO:0000122	GLI2_HUMAN
GO:0045070	22		GO:0021591	15					GO:0000122	SALL1_HUMAN
GO:0006306	22		GO:0048490	15					GO:0000122	TRI29_HUMAN
GO:0050832	22		GO:0014032	15					GO:0000122	MEF2C_HUMAN
GO:0007369	22		GO:0016571	15					GO:0000122	TBL1R_HUMAN
GO:0048873	22		GO:0033280	15					GO:0000122	NC2A_HUMAN
GO:0006509	22		GO:0086005	15					GO:0000122	ANM5_HUMAN
GO:1903506	22		GO:0050767	15					GO:0000122	STRN3_HUMAN
GO:0045662	22		GO:0071625	15					GO:0000122	CNOT2_HUMAN
GO:0001578	22		GO:2000114	15					GO:0000122	SMCA2_HUMAN
GO:0032967	22		GO:0035855	15					GO:0000122	JDP2_HUMAN
GO:0009060	22		GO:0032270	15					GO:0000122	ARI1A_HUMAN
GO:0045930	22		GO:0034389	15					GO:0000122	ZGPAT_HUMAN
GO:0007220	22		GO:0060307	15					GO:0000122	NOTC1_HUMAN
GO:0007029	22		GO:0090280	15					GO:0000122	SP3_HUMAN
GO:0032715	22		GO:0045725	15					GO:0000122	EZH1_HUMAN
GO:0042098	22		GO:0060314	15					GO:0000122	HXA2_HUMAN
GO:0000083	22		GO:0015671	15					GO:0000122	SUV91_HUMAN
GO:0019915	22		GO:0071480	15					GO:0000122	GATA3_HUMAN
GO:0051090	22		GO:0030048	15					GO:0000122	SMCA4_HUMAN
GO:0042104	22		GO:0007398	15					GO:0000122	MED1_HUMAN
GO:0023019	22		GO:1902176	15					GO:0000122	ETS2_HUMAN
GO:0001502	22		GO:0036092	15					GO:0000122	NKX62_HUMAN
GO:0071773	22		GO:0010460	15					GO:0000122	ZHX1_HUMAN
GO:0070932	22		GO:0006198	15					GO:0000122	ZMY11_HUMAN
GO:0071353	22		GO:0048854	15					GO:0000122	HELT_HUMAN
GO:0045736	22		GO:0006895	15					GO:0000122	RARG_HUMAN
GO:0043113	22		GO:0010880	15					GO:0000122	CNOT1_HUMAN
GO:0090103	22		GO:0035024	15					GO:0000122	ENOA_HUMAN
GO:0090307	22		GO:0042136	15					GO:0000122	SOX17_HUMAN
GO:0001892	22		GO:0002026	15					GO:0000122	ZN136_HUMAN
GO:0009617	22		GO:0007020	15					GO:0000122	NFXL1_HUMAN
GO:0031016	22		GO:0032465	15					GO:0000122	TYY1_HUMAN
GO:0016338	22		GO:0050901	15					GO:0000122	NR1H4_HUMAN
GO:0048169	21		GO:0060347	15					GO:0000122	CUX1_HUMAN
GO:0060412	21		GO:0002063	15					GO:0000122	AP2B_HUMAN
GO:0008156	21		GO:0042633	15					GO:0000122	HES7_HUMAN
GO:0001702	21		GO:0015693	15					GO:0000122	HCLS1_HUMAN
GO:0071392	21		GO:0071276	15					GO:0000122	ISL1_HUMAN
GO:0034260	21		GO:0030518	15					GO:0000122	SALL4_HUMAN
GO:0052696	21		GO:0048545	15					GO:0000122	NFKB2_HUMAN
GO:0045862	21		GO:0048814	15					GO:0000122	STAT1_HUMAN
GO:0018345	21		GO:0031333	15					GO:0000122	ZBTB4_HUMAN
GO:0032728	21		GO:0071294	15					GO:0000122	MLXPL_HUMAN
GO:0042326	21		GO:0002042	15					GO:0000122	BATF3_HUMAN
GO:0030318	21		GO:0007095	15					GO:0000122	GLIS3_HUMAN
GO:0090398	21		GO:0045089	15					GO:0000122	PAX4_HUMAN
GO:0010942	21		GO:0010812	15					GO:0000122	ZBT42_HUMAN
GO:0009813	21		GO:0030279	15					GO:0000122	AJUBA_HUMAN
GO:0032008	21		GO:0032924	15					GO:0000122	PAWR_HUMAN
GO:0014003	21		GO:0050930	15					GO:0000122	IRF3_HUMAN
GO:0071158	21		GO:0030214	15					GO:0000122	NFKB1_HUMAN
GO:0006699	21		GO:0035066	15					GO:0000122	NFX1_HUMAN
GO:0000718	21		GO:0006750	15					GO:0000122	CTBP1_HUMAN
GO:0035162	21		GO:0042523	15					GO:0000122	SALL2_HUMAN
GO:0046513	21		GO:1990090	15					GO:0000122	TWST2_HUMAN
GO:0090501	21		GO:2001241	15					GO:0000122	PLK1_HUMAN
GO:0035774	21		GO:0048208	15					GO:0000122	NOTC2_HUMAN
GO:0051493	21		GO:0006829	15					GO:0000122	E2F7_HUMAN
GO:0001932	21		GO:0006839	15					GO:0000122	FEZF2_HUMAN
GO:0045664	21		GO:0043982	15					GO:0000122	BMI1_HUMAN
GO:0051899	21		GO:0006071	15					GO:0000122	RCOR1_HUMAN
GO:0030099	21		GO:0048168	15					GO:0000122	CBP_HUMAN
GO:0050769	21		GO:0001829	15					GO:0000122	PCGF2_HUMAN
GO:0045453	21		GO:0010971	15					GO:0000122	IFI27_HUMAN
GO:0008637	21		GO:0048546	15					GO:0000122	THIO_HUMAN
GO:0030010	21		GO:0045954	15					GO:0000122	CHD8_HUMAN
GO:0042738	21		GO:0001833	15					GO:0000122	ID4_HUMAN
GO:0002931	21		GO:0001935	15					GO:0000122	SMAD3_HUMAN
GO:0043473	21		GO:1903959	15					GO:0000122	AEBP2_HUMAN
GO:0034113	21		GO:0070986	14					GO:0000122	PARP1_HUMAN
GO:0010719	21		GO:0022409	14					GO:0000122	EGLN_HUMAN
GO:0031146	21		GO:0060047	14					GO:0000122	BHE41_HUMAN
GO:0060135	21		GO:0030207	14					GO:0000122	TBL1X_HUMAN
GO:0006997	20		GO:0001516	14					GO:0000122	CGBP1_HUMAN
GO:0097503	20		GO:0031641	14					GO:0000122	SOX3_HUMAN
GO:0002092	20		GO:0071577	14					GO:0000122	DSCR6_HUMAN
GO:0001676	20		GO:0006646	14					GO:0000122	PRD13_HUMAN
GO:0008589	20		GO:0051044	14					GO:0000122	LYRIC_HUMAN
GO:0051568	20		GO:0002407	14					GO:0000122	SAM11_HUMAN
GO:0031667	20		GO:0002526	14					GO:0000122	ZN366_HUMAN
GO:0048863	20		GO:0006637	14					GO:0000122	OSR2_HUMAN
GO:0072661	20		GO:0033189	14					GO:0000122	SEM4D_HUMAN
GO:0031572	20		GO:0031529	14					GO:0000122	NKX21_HUMAN
GO:0055088	20		GO:0035058	14					GO:0000122	PURB_HUMAN
GO:0043393	20		GO:0033700	14					GO:0000122	MSX2_HUMAN
GO:0009235	20		GO:0006878	14					GO:0000122	RMP_HUMAN
GO:0030520	20		GO:0045055	14					GO:0000122	MTF2_HUMAN
GO:0001954	20		GO:0006278	14					GO:0000122	FOXC2_HUMAN
GO:0019835	20		GO:0048240	14					GO:0000122	BRAC_HUMAN
GO:0006303	20		GO:0000266	14					GO:0000122	DACT1_HUMAN
GO:0006259	20		GO:0006978	14					GO:0000122	TRAF7_HUMAN
GO:0050850	20		GO:0050482	14					GO:0000122	NSD1_HUMAN
GO:0060716	20		GO:0043281	14					GO:0000122	STAT6_HUMAN
GO:0050771	20		GO:0080111	14					GO:0000122	GATA6_HUMAN
GO:0008045	20		GO:0021904	14					GO:0000122	ZN148_HUMAN
GO:0042744	20		GO:0001508	14					GO:0000122	SAP30_HUMAN
GO:0019433	20		GO:0006379	14					GO:0000122	PPARA_HUMAN
GO:0050999	20		GO:0009968	14					GO:0000122	MKX_HUMAN
GO:2000377	20		GO:0010875	14					GO:0000122	BHE40_HUMAN
GO:0006297	20		GO:0045780	14					GO:0000122	ZBT16_HUMAN
GO:0021772	20		GO:0051693	14					GO:0000122	HBAZ_HUMAN
GO:0007126	20		GO:0007062	14					GO:0000122	KLF4_HUMAN
GO:0007602	20		GO:0019674	14					GO:0000122	ROA2_HUMAN
GO:0002052	20		GO:2000045	14					GO:0000122	HEXI1_HUMAN
GO:0030539	20		GO:0001706	14					GO:0000122	PTHY_HUMAN
GO:0045861	20		GO:0042993	14					GO:0000122	TF65_HUMAN
GO:0046427	20		GO:0021854	14					GO:0000122	CSN2_HUMAN
GO:0055007	20		GO:0043277	14					GO:0000122	I2BPL_HUMAN
GO:0034394	20		GO:0071044	14					GO:0000122	CTCF_HUMAN
GO:0010165	20		GO:2000678	14					GO:0000122	ARX_HUMAN
GO:0034314	20		GO:0030111	14					GO:0000122	MTA2_HUMAN
GO:0036342	20		GO:0051290	14					GO:0000122	SOX2_HUMAN
GO:0048557	20		GO:0010001	14					GO:0000122	TPR_HUMAN
GO:0015721	20		GO:0031297	14					GO:0000122	ZFHX3_HUMAN
GO:0006471	20		GO:0043537	14					GO:0000122	PROX1_HUMAN
GO:0000070	20		GO:0030330	14					GO:0000122	NOC2L_HUMAN
GO:0001782	20		GO:0060065	14					GO:0000122	CSEN_HUMAN
GO:0033137	20		GO:0001953	14					GO:0000122	PEX2_HUMAN
GO:0043011	20		GO:0003148	14					GO:0000122	PHF14_HUMAN
GO:0043523	20		GO:0050995	14					GO:0000122	GZF1_HUMAN
GO:2000463	20		GO:2000179	14					GO:0000122	IRF8_HUMAN
GO:0007548	20		GO:0048568	14					GO:0000122	NFIL3_HUMAN
GO:0007088	20		GO:0042176	14					GO:0000122	TTP_HUMAN
GO:0006506	20		GO:0071850	14					GO:0000122	S10A1_HUMAN
GO:0090002	20		GO:0035269	14					GO:0000122	TBX2_HUMAN
GO:0002286	20		GO:0043508	14					GO:0000122	NFIX_HUMAN
GO:0006783	20		GO:0031929	14					GO:0000122	SUFU_HUMAN
GO:0006796	19		GO:0006754	14					GO:0000122	PRD16_HUMAN
GO:2001234	19		GO:0006607	14					GO:0000122	NFAC4_HUMAN
GO:0051276	19		GO:0046426	14					GO:0000122	RNF12_HUMAN
GO:0019373	19		GO:1902230	14					GO:0000122	FZD8_HUMAN
GO:0006885	19		GO:0006937	14					GO:0000122	ETV3_HUMAN
GO:0042776	19		GO:0050910	14					GO:0000122	C1QBP_HUMAN
GO:0002227	19		GO:0043162	14					GO:0000122	UBB_HUMAN
GO:0070584	19		GO:0006044	14					GO:0000122	RREB1_HUMAN
GO:0006995	19		GO:0060766	14					GO:0000122	EDNRB_HUMAN
GO:0022604	19		GO:0001675	14					GO:0000122	ZN157_HUMAN
GO:0045672	19		GO:0030889	14					GO:0000122	TFE2_HUMAN
GO:0002230	19		GO:0042554	14					GO:0000122	YETS2_HUMAN
GO:0048741	19		GO:0008361	14					GO:0000122	THB_HUMAN
GO:0060173	19		GO:0032968	14					GO:0000122	NCOR2_HUMAN
GO:0006778	19		GO:0008053	14					GO:0000122	SMYD2_HUMAN
GO:0000132	19		GO:0046827	14					GO:0000122	DAB2P_HUMAN
GO:0051966	19		GO:0070848	14					GO:0000122	DNM3B_HUMAN
GO:0097194	19		GO:0035589	14					GO:0000122	SOX11_HUMAN
GO:0030866	19		GO:0006119	14					GO:0000122	SCRT1_HUMAN
GO:0090023	19		GO:0035108	14					GO:0000122	VAX1_HUMAN
GO:0007026	19		GO:0021954	14					GO:0000122	TEN2_HUMAN
GO:0007031	19		GO:0048246	14					GO:0000122	PCGF6_HUMAN
GO:0050772	19		GO:0051298	14					GO:0000122	DICER_HUMAN
GO:0045332	19		GO:0016239	14					GO:0000122	TCRG1_HUMAN
GO:0021510	19		GO:0045807	14					GO:0000122	CPEB3_HUMAN
GO:0046209	19		GO:0021527	14					GO:0000122	FOXO3_HUMAN
GO:0002690	19		GO:0045582	14					GO:0000122	MLX_HUMAN
GO:0010842	19		GO:0010633	14					GO:0000122	SMAD2_HUMAN
GO:0045777	19		GO:0048596	14					GO:0000122	LMCD1_HUMAN
GO:0019068	19		GO:0010881	14					GO:0000122	CEBPA_HUMAN
GO:0043984	19		GO:0019371	14					GO:0000122	SIN3B_HUMAN
GO:0090314	19		GO:0009651	14					GO:0000122	TRI27_HUMAN
GO:0071549	19		GO:0048009	14					GO:0000122	CBX8_HUMAN
GO:0007520	19		GO:0051770	14					GO:0000122	SUV92_HUMAN
GO:0032733	19		GO:0031334	14					GO:0000122	ANKR1_HUMAN
GO:0006261	19		GO:0006825	14					GO:0000122	RARB_HUMAN
GO:0046907	19		GO:0006809	14					GO:0000122	MYPOP_HUMAN
GO:0042267	19		GO:0030705	14					GO:0000122	TGIF2_HUMAN
GO:0046597	19		GO:0010466	14					GO:0000122	MEPCE_HUMAN
GO:0060045	19		GO:0007043	14					GO:0000122	LPIN1_HUMAN
GO:0003009	19		GO:0019079	14					GO:0000122	GATA1_HUMAN
GO:0071345	19		GO:0051604	14					GO:0000122	HHEX_HUMAN
GO:0050718	19		GO:1901741	14					GO:0000122	CAV1_HUMAN
GO:0045671	19		GO:0048255	14					GO:0000122	SIM2_HUMAN
GO:0002076	19		GO:0043488	14					GO:0000122	GFI1B_HUMAN
GO:0007250	19		GO:0018298	13					GO:0000122	CBX6_HUMAN
GO:0051894	19		GO:0051131	13					GO:0000122	ZEB1_HUMAN
GO:0090190	19		GO:0097284	13					GO:0000122	NR2E3_HUMAN
GO:0043153	19		GO:0045104	13					GO:0000122	PRDM1_HUMAN
GO:0046716	19		GO:0030949	13					GO:0000122	AHRR_HUMAN
GO:0042346	19		GO:0019372	13					GO:0000122	SFPQ_HUMAN
GO:0007271	18		GO:0009303	13					GO:0000122	PPARG_HUMAN
GO:0015074	18		GO:0048665	13					GO:0000122	SOX18_HUMAN
GO:0006165	18		GO:0070266	13					GO:0000122	FHL2_HUMAN
GO:0051145	18		GO:0006790	13					GO:0000122	WWC2_HUMAN
GO:0010800	18		GO:0043616	13					GO:0000122	GABPA_HUMAN
GO:0051968	18		GO:0035036	13					GO:0000122	ATF7_HUMAN
GO:0030101	18		GO:0071542	13					GO:0000122	HDAC7_HUMAN
GO:0006970	18		GO:0016578	13					GO:0000122	FOG1_HUMAN
GO:0042246	18		GO:0061647	13					GO:0000122	DNJA3_HUMAN
GO:0009083	18		GO:0034375	13					GO:0000122	REST_HUMAN
GO:0007263	18		GO:0032743	13					GO:0000122	MYB_HUMAN
GO:0006386	18		GO:0032230	13					GO:0000122	BCOR_HUMAN
GO:0016125	18		GO:0060389	13					GO:0000122	EPC1_HUMAN
GO:0031032	18		GO:0005852	13					GO:0000122	MZF1_HUMAN
GO:0010243	18		GO:0060038	13					GO:0000122	SUZ12_HUMAN
GO:0006541	18		GO:0007340	13					GO:0000122	VLDLR_HUMAN
GO:0090201	18		GO:0006275	13					GO:0000122	HBE_HUMAN
GO:0021522	18		GO:0035909	13					GO:0000122	UBC9_HUMAN
GO:0031290	18		GO:0060444	13					GO:0000122	SLAP2_HUMAN
GO:0048663	18		GO:0040015	13					GO:0000122	TBX20_HUMAN
GO:0050427	18		GO:0016024	13					GO:0000122	YLPM1_HUMAN
GO:0005681	18		GO:0001779	13					GO:0000122	IRF7_HUMAN
GO:0070207	18		GO:0006883	13					GO:0000122	MYC_HUMAN
GO:0045926	18		GO:0031396	13					GO:0000122	WT1_HUMAN
GO:0008654	18		GO:0060707	13					GO:0000122	NR1H3_HUMAN
GO:0055074	18		GO:0032793	13					GO:0000122	MIC19_HUMAN
GO:0032148	18		GO:0048205	13					GO:0000122	HME1_HUMAN
GO:0006401	18		GO:0006450	13					GO:0000122	WN10B_HUMAN
GO:0007276	18		GO:0042445	13					GO:0000122	VDR_HUMAN
GO:0090316	18		GO:0006957	13					GO:0000122	ZGLP1_HUMAN
GO:0006479	18		GO:0097502	13					GO:0000122	ATX1_HUMAN
GO:0010906	18		GO:0048268	13					GO:0000122	PAX6_HUMAN
GO:0006349	18		GO:0055093	13					GO:0000122	ZN431_HUMAN
GO:0048025	18		GO:0043950	13					GO:0000122	MCAF1_HUMAN
GO:0015914	18		GO:0045778	13					GO:0000122	SOX15_HUMAN
GO:0042730	18		GO:0006826	13					GO:0000122	MDM2_HUMAN
GO:0071526	18		GO:0042273	13					GO:0000122	SMRC2_HUMAN
GO:0098656	18		GO:0042994	13					GO:0000122	SP100_HUMAN
GO:0048514	18		GO:0043101	13					GO:0000122	GCFC2_HUMAN
GO:0070371	18		GO:0045109	13					GO:0000122	XPO1_HUMAN
GO:0090102	18		GO:0050435	13					GO:0000122	AKIR2_HUMAN
GO:0003281	18		GO:0042274	13					GO:0000122	CDX2_HUMAN
GO:0001894	18		GO:1901214	13					GO:0000122	SOX14_HUMAN
GO:0097150	18		GO:0000038	13					GO:0000122	TGIF1_HUMAN
GO:0006352	18		GO:0007076	13					GO:0000122	HSF1_HUMAN
GO:2000649	18		GO:0046328	13					GO:0000122	HDAC3_HUMAN
GO:0032332	18		GO:0032479	13					GO:0000122	TGFB1_HUMAN
GO:0046034	18		GO:0061036	13					GO:0000122	FGFR3_HUMAN
GO:0010507	18		GO:0006998	13					GO:0000122	DDIT3_HUMAN
GO:0008306	18		GO:0070528	13					GO:0000122	FOXJ1_HUMAN
GO:0045921	18		GO:0050768	13					GO:0000122	COM1_HUMAN
GO:0045648	18		GO:0045995	13					GO:0000122	GFI1_HUMAN
GO:0007158	18		GO:0043252	13					GO:0000122	HIC1_HUMAN
GO:0007597	18		GO:0005753	13					GO:0000122	COT2_HUMAN
GO:0070536	18		GO:0071425	13					GO:0000122	HIPK2_HUMAN
GO:0030878	18		GO:0001678	13					GO:0000122	NCOR1_HUMAN
GO:0008631	18		GO:2000145	13					GO:0000122	HDAC5_HUMAN
GO:0001731	18		GO:0002087	13					GO:0000122	ZKSC3_HUMAN
GO:0060441	18		GO:0050710	13					GO:0000122	FST_HUMAN
GO:0045638	18		GO:0050921	13					GO:0000122	RBL1_HUMAN
GO:0048488	18		GO:0071397	13					GO:0000122	MEN1_HUMAN
GO:0016601	18		GO:0035584	13					GO:0000122	PO4F2_HUMAN
GO:0005980	18		GO:0001759	13					GO:0000122	ASCL1_HUMAN
GO:0015949	18		GO:0044262	13					GO:0000122	PPM1A_HUMAN
GO:0006385	18		GO:0007215	13					GO:0000122	SRBP1_HUMAN
GO:0045022	18		GO:0035815	13					GO:0000122	HOP_HUMAN
GO:0032438	18		GO:0045947	13					GO:0000122	HXA7_HUMAN
GO:0010765	18		GO:0021675	13					GO:0000122	HMGB1_HUMAN
GO:0001824	18		GO:0016180	13					GO:0000122	SMUF2_HUMAN
GO:0050775	18		GO:0009311	13					GO:0000122	PDX1_HUMAN
GO:0033365	18		GO:0010569	13					GO:0000122	AP2A_HUMAN
GO:0071108	18		GO:1900153	13					GO:0000122	BMP4_HUMAN
GO:0048384	17		GO:0035458	13					GO:0000122	VPS72_HUMAN
GO:0071310	17		GO:0061178	13					GO:0000122	ELK4_HUMAN
GO:0006171	17		GO:0050730	13					GO:0000122	FOXO1_HUMAN
GO:0007413	17		GO:0022011	13					GO:0000122	CELA1_HUMAN
GO:0016486	17		GO:0010039	13					GO:0000122	UBP3_HUMAN
GO:0052695	17		GO:0048260	13					GO:0000122	HES3_HUMAN
GO:0035902	17		GO:0006893	13					GO:0000122	HXB4_HUMAN
GO:0001556	17		GO:0001522	13					GO:0000122	DKK1_HUMAN
GO:0001708	17		GO:0045598	13					GO:0000122	ELNE_HUMAN
GO:0033141	17		GO:0010839	13					GO:0000122	FOXF1_HUMAN
GO:0034614	17		GO:0050777	13					GO:0000122	CITE2_HUMAN
GO:0070933	17		GO:0035810	13					GO:0000122	SIR2_HUMAN
GO:0070372	17		GO:0006342	13					GO:0000122	DDX5_HUMAN
GO:0010824	17		GO:0070542	13					GO:0000122	NRIP2_HUMAN
GO:0006801	17		GO:0045086	13					GO:0000122	MK15_HUMAN
GO:0034199	17		GO:0089711	13					GO:0000122	NR0B2_HUMAN
GO:0021537	17		GO:0030517	13					GO:0000122	KLF11_HUMAN
GO:0030193	17		GO:0043122	13					GO:0000122	NED4L_HUMAN
GO:0045663	17		GO:0042711	13					GO:0000122	ZBTB1_HUMAN
GO:0019226	17		GO:0032886	13					GO:0000122	IRF2_HUMAN
GO:0042462	17		GO:0009992	13					GO:0000122	RTF1_HUMAN
GO:0006376	17		GO:0043149	13					GO:0000122	RING2_HUMAN
GO:0051000	17		GO:0019395	13					GO:0000122	MEF2A_HUMAN
GO:0048266	17		GO:0042574	13					GO:0000122	CRY1_HUMAN
GO:0000920	17		GO:0051926	13					GO:0000122	RS27A_HUMAN
GO:0075733	17		GO:0090179	13					GO:0000122	USP9X_HUMAN
GO:1900087	17		GO:0086064	13					GO:0000122	ERR1_HUMAN
GO:0071385	17		GO:0060317	13					GO:0000122	NOGG_HUMAN
GO:0006337	17		GO:0042325	13					GO:0000122	ZN174_HUMAN
GO:0046849	17		GO:0050860	13					GO:0000122	KANK2_HUMAN
GO:0000042	17		GO:0009395	13					GO:0000122	TIF1B_HUMAN
GO:0031589	17		GO:0032469	13					GO:0000122	DLL4_HUMAN
GO:0043536	17		GO:0043568	13					GO:0000122	CBX4_HUMAN
GO:0061436	17		GO:0045197	13					GO:0000127	TF3C4_HUMAN
GO:0008652	17		GO:0050870	13					GO:0000127	TF3C2_HUMAN
GO:0046928	17		GO:0030488	13					GO:0000127	TF3C6_HUMAN
GO:0060216	17		GO:0008299	12					GO:0000127	TF3C1_HUMAN
GO:0048535	17		GO:0000002	12					GO:0000127	TF3C5_HUMAN
GO:0046697	17		GO:0055008	12					GO:0000127	TF3C3_HUMAN
GO:0051603	17		GO:0042438	12					GO:0000132	INSC_HUMAN
GO:0006309	17		GO:0070306	12					GO:0000132	NDEL1_HUMAN
GO:0014911	17		GO:0006336	12					GO:0000132	CENPA_HUMAN
GO:0046847	17		GO:0007342	12					GO:0000132	NDC80_HUMAN
GO:0048593	17		GO:0051571	12					GO:0000132	SPY1_HUMAN
GO:0072583	17		GO:0048715	12					GO:0000132	DYLT1_HUMAN
GO:0007274	17		GO:0019048	12					GO:0000132	FGF10_HUMAN
GO:0031293	17		GO:0060644	12					GO:0000132	NUMA1_HUMAN
GO:0030033	17		GO:0071354	12					GO:0000132	ZW10_HUMAN
GO:0042026	17		GO:0015939	12					GO:0000132	CK5P2_HUMAN
GO:0050804	17		GO:0007191	12					GO:0000132	NDE1_HUMAN
GO:0007141	17		GO:0035435	12					GO:0000132	EYA1_HUMAN
GO:0031668	17		GO:0051279	12					GO:0000132	LIS1_HUMAN
GO:0048870	17		GO:2000353	12					GO:0000132	PAX6_HUMAN
GO:0035338	17		GO:0002003	12					GO:0000132	GPSM2_HUMAN
GO:0030220	17		GO:0051146	12					GO:0000132	SPDLY_HUMAN
GO:0032722	17		GO:0008610	12					GO:0000132	SPY2_HUMAN
GO:0048278	17		GO:0036065	12					GO:0000132	HD_HUMAN
GO:0035307	17		GO:0072001	12					GO:0000132	ARHG2_HUMAN
GO:0032981	17		GO:0050880	12					GO:0000154	NOP58_HUMAN
GO:0036150	17		GO:0010592	12					GO:0000154	NOP56_HUMAN
GO:0042310	17		GO:0010510	12					GO:0000160	KCNH2_HUMAN
GO:0046856	17		GO:0060306	12					GO:0000160	PDE8B_HUMAN
GO:0036148	17		GO:0051893	12					GO:0000160	CASS4_HUMAN
GO:0007292	17		GO:0007129	12					GO:0000160	KCNH8_HUMAN
GO:0010975	17		GO:0055119	12					GO:0000160	KCNH5_HUMAN
GO:0007009	17		GO:0032461	12					GO:0000160	PDE8A_HUMAN
GO:0006672	17		GO:0031581	12					GO:0000160	KCNH4_HUMAN
GO:0042832	17		GO:0045737	12					GO:0000160	KCNH3_HUMAN
GO:0017015	17		GO:0001944	12					GO:0000160	CNTLN_HUMAN
GO:0006182	16		GO:0006264	12					GO:0000160	MMS19_HUMAN
GO:0036149	16		GO:0031629	12					GO:0000160	KCNH1_HUMAN
GO:0048485	16		GO:0042088	12					GO:0000165	RASN_HUMAN
GO:0051482	16		GO:0010524	12					GO:0000165	MAPK3_HUMAN
GO:0048566	16		GO:0051642	12					GO:0000165	CAV1_HUMAN
GO:0048265	16		GO:2001239	12					GO:0000165	1433B_HUMAN
GO:0048026	16		GO:0035518	12					GO:0000165	MEF2A_HUMAN
GO:2000311	16		GO:0019082	12					GO:0000165	TGFB1_HUMAN
GO:0022408	16		GO:0031054	12					GO:0000165	MK06_HUMAN
GO:0043623	16		GO:0016236	12					GO:0000165	IP3KB_HUMAN
GO:1902236	16		GO:0090026	12					GO:0000165	M3K8_HUMAN
GO:0032456	16		GO:0010389	12					GO:0000165	MP2K2_HUMAN
GO:0033198	16		GO:0045579	12					GO:0000165	CCL3_HUMAN
GO:0060334	16		GO:0021702	12					GO:0000165	RASH_HUMAN
GO:0016254	16		GO:0060134	12					GO:0000165	CCL2_HUMAN
GO:0071285	16		GO:0043923	12					GO:0000165	CDK1_HUMAN
GO:0010596	16		GO:0010738	12					GO:0000165	MYC_HUMAN
GO:0032094	16		GO:0032784	12					GO:0000165	PAK1_HUMAN
GO:0010259	16		GO:0043651	12					GO:0000165	RHBD3_HUMAN
GO:0050919	16		GO:0006911	12					GO:0000165	PLVAP_HUMAN
GO:0071157	16		GO:0010288	12					GO:0000165	MAPK5_HUMAN
GO:0032435	16		GO:0035082	12					GO:0000165	MK03_HUMAN
GO:0061028	16		GO:0032525	12					GO:0000165	SCG2_HUMAN
GO:0030301	16		GO:0010952	12					GO:0000165	NRG1_HUMAN
GO:0007405	16		GO:2001222	12					GO:0000165	SMAD1_HUMAN
GO:0008209	16		GO:0010832	12					GO:0000165	M3K3_HUMAN
GO:0051453	16		GO:0033327	12					GO:0000165	ADA2B_HUMAN
GO:0001659	16		GO:0000050	12					GO:0000165	MAPK2_HUMAN
GO:0007210	16		GO:0010469	12					GO:0000165	TNFA_HUMAN
GO:0045987	16		GO:0046685	12					GO:0000165	PO4F2_HUMAN
GO:1902187	16		GO:0045948	12					GO:0000165	SBK2_HUMAN
GO:0045333	16		GO:0006820	12					GO:0000165	MEF2C_HUMAN
GO:0042311	16		GO:0032695	12					GO:0000165	FGFR3_HUMAN
GO:0016045	16		GO:0002687	12					GO:0000165	MK04_HUMAN
GO:0044130	16		GO:0002548	12					GO:0000165	BRAF_HUMAN
GO:0071901	16		GO:0031274	12					GO:0000165	KKCC2_HUMAN
GO:0043409	16		GO:0019430	12					GO:0000165	NLK_HUMAN
GO:0050908	16		GO:0042446	12					GO:0000165	MEN1_HUMAN
GO:0060037	16		GO:0035640	12					GO:0000165	M3K15_HUMAN
GO:0003382	16		GO:0001886	12					GO:0000165	SHC1_HUMAN
GO:0045343	16		GO:0055089	12					GO:0000165	NRTN_HUMAN
GO:0046939	16		GO:0042340	12					GO:0000165	MOS_HUMAN
GO:0042307	16		GO:0050872	12					GO:0000165	M3K14_HUMAN
GO:0035050	16		GO:0051085	12					GO:0000165	NDST1_HUMAN
GO:0048738	16		GO:1901652	12					GO:0000165	CCR5_HUMAN
GO:0032331	16		GO:0051895	12					GO:0000165	JIP2_HUMAN
GO:0002437	16		GO:0034453	12					GO:0000165	INS_HUMAN
GO:0050905	16		GO:0071236	12					GO:0000165	M3K5_HUMAN
GO:0046579	16		GO:0045670	12					GO:0000165	DOK4_HUMAN
GO:0003341	16		GO:0046688	12					GO:0000165	TAOK3_HUMAN
GO:0006691	16		GO:0009168	12					GO:0000165	RASK_HUMAN
GO:1901379	16		GO:0045821	12					GO:0000165	IL18_HUMAN
GO:0009058	16		GO:0030194	12					GO:0000165	MP2K1_HUMAN
GO:0006103	16		GO:0002028	12					GO:0000165	NEK1_HUMAN
GO:0030500	16		GO:0032228	12					GO:0000165	M3K19_HUMAN
GO:0006939	16		GO:0033235	12					GO:0000165	RAF1_HUMAN
GO:0042073	16		GO:0046135	12					GO:0000165	SETX_HUMAN
GO:0050909	16		GO:0048712	12					GO:0000165	FGF8_HUMAN
GO:0060749	16		GO:0043403	12					GO:0000165	LRRK2_HUMAN
GO:0017156	16		GO:0045651	12					GO:0000165	NF1_HUMAN
GO:0002323	16		GO:0006622	12					GO:0000165	IL1B_HUMAN
GO:0030322	16		GO:0002089	12					GO:0000165	MK12_HUMAN
GO:0071398	16		GO:0009312	12					GO:0000165	M3K4_HUMAN
GO:0008585	16		GO:0055003	12					GO:0000165	DOK5_HUMAN
GO:2000060	16		GO:0017187	12					GO:0000165	PPM1L_HUMAN
GO:0045190	16		GO:0006828	12					GO:0000165	RPGF2_HUMAN
GO:0016226	16		GO:0050982	12					GO:0000165	MK15_HUMAN
GO:0006402	16		GO:0043968	12					GO:0000165	RET_HUMAN
GO:2000811	16		GO:0045618	12					GO:0000165	EPGN_HUMAN
GO:0002009	16		GO:0008210	12					GO:0000165	MK13_HUMAN
GO:0001967	16		GO:0006744	12					GO:0000165	PAK3_HUMAN
GO:0006855	16		GO:1901673	12					GO:0000165	SHAN3_HUMAN
GO:0035567	16		GO:0046621	12					GO:0000165	BRAP_HUMAN
GO:0009948	16		GO:0007051	12					GO:0000165	GRP3_HUMAN
GO:0060384	16		GO:0015793	12					GO:0000165	IL31R_HUMAN
GO:0043046	16		GO:0050678	12					GO:0000165	FGFR1_HUMAN
GO:0030224	16		GO:0009650	12					GO:0000165	TAOK1_HUMAN
GO:0000738	16		GO:0008334	12					GO:0000165	CCL5_HUMAN
GO:1902043	16		GO:0006241	12					GO:0000165	FGF13_HUMAN
GO:0001709	16		GO:0050806	12					GO:0000165	EGFR_HUMAN
GO:0030502	16		GO:0006098	12					GO:0000165	FAK2_HUMAN
GO:0031954	16		GO:0060081	12					GO:0000165	MK01_HUMAN
GO:0007130	16		GO:0043069	12					GO:0000165	DUS4_HUMAN
GO:0015012	16		GO:0033630	12					GO:0000173	MBIP1_HUMAN
GO:0055117	16		GO:0030208	12					GO:0000183	SUV91_HUMAN
GO:0006595	16		GO:0070498	12					GO:0000183	H32_HUMAN
GO:0007625	15		GO:0007252	12					GO:0000183	H33_HUMAN
GO:0019229	15		GO:0060272	12					GO:0000183	SMCA5_HUMAN
GO:0060292	15		GO:0007016	12					GO:0000183	TAF1B_HUMAN
GO:0007512	15		GO:0043922	12					GO:0000183	TAF1A_HUMAN
GO:0009416	15		GO:1903543	12					GO:0000183	SIR2_HUMAN
GO:0048821	15		GO:0032026	12					GO:0000183	RRP8_HUMAN
GO:0021542	15		GO:0036066	12					GO:0000183	H4_HUMAN
GO:2000310	15		GO:0006228	12					GO:0000183	SIR1_HUMAN
GO:2000378	15		GO:0032897	12					GO:0000183	TAF1C_HUMAN
GO:0048747	15		GO:0030277	12					GO:0000183	H31_HUMAN
GO:2000249	15		GO:0006940	12					GO:0000183	TAF1D_HUMAN
GO:0043981	15		GO:0021670	12					GO:0000183	BAZ2A_HUMAN
GO:0051443	15		GO:0021794	12					GO:0000183	TBP_HUMAN
GO:0032874	15		GO:0045078	12					GO:0000184	RL38_HUMAN
GO:0044257	15		GO:0043303	12					GO:0000184	DCP1B_HUMAN
GO:0032753	15		GO:0048853	12					GO:0000184	RL36A_HUMAN
GO:0045445	15		GO:0021846	12					GO:0000184	IF4G1_HUMAN
GO:0006941	15		GO:0042953	12					GO:0000184	ERF3A_HUMAN
GO:0000183	15		GO:0043249	12					GO:0000184	RS19_HUMAN
GO:0030902	15		GO:0048148	12					GO:0000184	2ABA_HUMAN
GO:0030225	15		GO:0048484	12					GO:0000184	RL18A_HUMAN
GO:0021591	15		GO:1902358	12					GO:0000184	RL7_HUMAN
GO:0048490	15		GO:0060402	12					GO:0000184	RS14_HUMAN
GO:0014032	15		GO:2000273	12					GO:0000184	RS13_HUMAN
GO:0016571	15		GO:0060445	12					GO:0000184	PABP1_HUMAN
GO:0033280	15		GO:0003094	12					GO:0000184	RS18_HUMAN
GO:0086005	15		GO:0031640	12					GO:0000184	RL15_HUMAN
GO:0050767	15		GO:0038061	12					GO:0000184	RL12_HUMAN
GO:0071625	15		GO:0043691	12					GO:0000184	ERF1_HUMAN
GO:2000114	15		GO:0048745	12					GO:0000184	RSSA_HUMAN
GO:0035855	15		GO:0043518	12					GO:0000184	RL11_HUMAN
GO:0032270	15		GO:0031076	12					GO:0000184	RS20_HUMAN
GO:0034389	15		GO:0047496	12					GO:0000184	RNPS1_HUMAN
GO:0060307	15		GO:0045019	12					GO:0000184	RL10A_HUMAN
GO:0090280	15		GO:0014912	12					GO:0000184	EIF3E_HUMAN
GO:0045725	15		GO:0048714	12					GO:0000184	RENT1_HUMAN
GO:0060314	15		GO:0005513	12					GO:0000184	RS27_HUMAN
GO:0015671	15		GO:1990126	11					GO:0000184	2AAA_HUMAN
GO:0071480	15		GO:0008406	11					GO:0000184	RL23_HUMAN
GO:0030048	15		GO:0071872	11					GO:0000184	EXOSX_HUMAN
GO:0007398	15		GO:0006590	11					GO:0000184	RL8_HUMAN
GO:1902176	15		GO:0035413	11					GO:0000184	REN3A_HUMAN
GO:0036092	15		GO:0051457	11					GO:0000184	EST1A_HUMAN
GO:0010460	15		GO:0055015	11					GO:0000184	RLA1_HUMAN
GO:0006198	15		GO:0021799	11					GO:0000184	RL3_HUMAN
GO:0048854	15		GO:0060218	11					GO:0000184	SMG8_HUMAN
GO:0006895	15		GO:0045088	11					GO:0000184	REN3B_HUMAN
GO:0010880	15		GO:0014059	11					GO:0000184	RL28_HUMAN
GO:0035024	15		GO:0009607	11					GO:0000184	RL5_HUMAN
GO:0042136	15		GO:0090303	11					GO:0000184	RL27A_HUMAN
GO:0002026	15		GO:0039702	11					GO:0000184	RL35A_HUMAN
GO:0007020	15		GO:0045667	11					GO:0000184	RL13A_HUMAN
GO:0032465	15		GO:0051896	11					GO:0000184	RS10_HUMAN
GO:0050901	15		GO:0080008	11					GO:0000184	RL19_HUMAN
GO:0060347	15		GO:0019725	11					GO:0000184	RS12_HUMAN
GO:0002063	15		GO:0003351	11					GO:0000184	RS3A_HUMAN
GO:0042633	15		GO:0021680	11					GO:0000184	RL26_HUMAN
GO:0015693	15		GO:0051024	11					GO:0000184	RL32_HUMAN
GO:0071276	15		GO:0002011	11					GO:0000184	SMG7_HUMAN
GO:0030518	15		GO:0030239	11					GO:0000184	SMG1_HUMAN
GO:0048545	15		GO:0031571	11					GO:0000184	IF4A3_HUMAN
GO:0048814	15		GO:0061512	11					GO:0000184	RS15A_HUMAN
GO:0031333	15		GO:0051272	11					GO:0000184	PARN_HUMAN
GO:0071294	15		GO:0030195	11					GO:0000184	RS16_HUMAN
GO:0002042	15		GO:0016331	11					GO:0000184	RL9_HUMAN
GO:0007095	15		GO:0090129	11					GO:0000184	RL37A_HUMAN
GO:0045089	15		GO:0060009	11					GO:0000184	RENT2_HUMAN
GO:0010812	15		GO:0046622	11					GO:0000184	RS29_HUMAN
GO:0030279	15		GO:0008037	11					GO:0000184	RS4X_HUMAN
GO:0032924	15		GO:2000279	11					GO:0000184	RS9_HUMAN
GO:0050930	15		GO:0046488	11					GO:0000184	PP2AA_HUMAN
GO:0030214	15		GO:0006768	11					GO:0000184	RS3_HUMAN
GO:0035066	15		GO:0035418	11					GO:0000184	RL37_HUMAN
GO:0006750	15		GO:0060674	11					GO:0000184	RS27A_HUMAN
GO:0042523	15		GO:0045176	11					GO:0000184	RL10_HUMAN
GO:1990090	15		GO:0030818	11					GO:0000184	RS5_HUMAN
GO:2001241	15		GO:0043586	11					GO:0000184	RL14_HUMAN
GO:0048208	15		GO:0043267	11					GO:0000184	RS30_HUMAN
GO:0006829	15		GO:0061029	11					GO:0000184	RL39_HUMAN
GO:0006839	15		GO:0048333	11					GO:0000184	DCP2_HUMAN
GO:0043982	15		GO:0097028	11					GO:0000184	RS15_HUMAN
GO:0006071	15		GO:0060999	11					GO:0000184	RLA0_HUMAN
GO:0048168	15		GO:0014067	11					GO:0000184	RL36_HUMAN
GO:0001829	15		GO:0060394	11					GO:0000184	CTIF_HUMAN
GO:0010971	15		GO:0097320	11					GO:0000184	RL22_HUMAN
GO:0048546	15		GO:0031116	11					GO:0000184	MGN_HUMAN
GO:0045954	15		GO:0034067	11					GO:0000184	RL31_HUMAN
GO:0001833	15		GO:0050732	11					GO:0000184	RL26L_HUMAN
GO:0001935	15		GO:0008154	11					GO:0000184	RS17_HUMAN
GO:1903959	15		GO:0060068	11					GO:0000184	RLA2_HUMAN
GO:0070986	14		GO:0006183	11					GO:0000184	RS8_HUMAN
GO:0022409	14		GO:0003222	11					GO:0000184	RL3L_HUMAN
GO:0060047	14		GO:0070208	11					GO:0000184	RL40_HUMAN
GO:0030207	14		GO:0070935	11					GO:0000184	NCBP1_HUMAN
GO:0001516	14		GO:2000573	11					GO:0000184	RL34_HUMAN
GO:0031641	14		GO:0097067	11					GO:0000184	RS23_HUMAN
GO:0071577	14		GO:0006195	11					GO:0000184	RL4_HUMAN
GO:0006646	14		GO:0006882	11					GO:0000184	RL6_HUMAN
GO:0051044	14		GO:0061001	11					GO:0000184	ERF3B_HUMAN
GO:0002407	14		GO:0016446	11					GO:0000184	RBM8A_HUMAN
GO:0002526	14		GO:0045945	11					GO:0000184	PNRC2_HUMAN
GO:0006637	14		GO:0021756	11					GO:0000184	RL41_HUMAN
GO:0033189	14		GO:0045721	11					GO:0000184	RL18_HUMAN
GO:0031529	14		GO:0006569	11					GO:0000184	RL23A_HUMAN
GO:0035058	14		GO:0000244	11					GO:0000184	RS2_HUMAN
GO:0033700	14		GO:0033540	11					GO:0000184	SMG9_HUMAN
GO:0006878	14		GO:0071257	11					GO:0000184	RL30_HUMAN
GO:0045055	14		GO:0016558	11					GO:0000184	NCBP2_HUMAN
GO:0006278	14		GO:1902166	11					GO:0000184	RL24_HUMAN
GO:0048240	14		GO:0060213	11					GO:0000184	RS24_HUMAN
GO:0000266	14		GO:0045446	11					GO:0000184	RS26_HUMAN
GO:0006978	14		GO:0000160	11					GO:0000184	RL35_HUMAN
GO:0050482	14		GO:0045742	11					GO:0000184	RS4Y1_HUMAN
GO:0043281	14		GO:0040037	11					GO:0000184	RL21_HUMAN
GO:0080111	14		GO:0042592	11					GO:0000184	RL7A_HUMAN
GO:0021904	14		GO:0060484	11					GO:0000184	RL17_HUMAN
GO:0001508	14		GO:0016540	11					GO:0000184	RS28_HUMAN
GO:0006379	14		GO:0006702	11					GO:0000184	SMG5_HUMAN
GO:0009968	14		GO:0072488	11					GO:0000184	RS7_HUMAN
GO:0010875	14		GO:0001841	11					GO:0000184	RL27_HUMAN
GO:0045780	14		GO:0001963	11					GO:0000184	RS25_HUMAN
GO:0051693	14		GO:0034122	11					GO:0000184	DCP1A_HUMAN
GO:0007062	14		GO:2000648	11					GO:0000184	RS6_HUMAN
GO:0019674	14		GO:0007171	11					GO:0000184	RL29_HUMAN
GO:2000045	14		GO:0043517	11					GO:0000184	RS21_HUMAN
GO:0001706	14		GO:0007034	11					GO:0000184	WIBG_HUMAN
GO:0042993	14		GO:0007178	11					GO:0000184	CASC3_HUMAN
GO:0021854	14		GO:0048617	11					GO:0000184	RS11_HUMAN
GO:0043277	14		GO:0014002	11					GO:0000184	RL13_HUMAN
GO:0071044	14		GO:0008340	11					GO:0000185	GA45B_HUMAN
GO:2000678	14		GO:0006536	11					GO:0000185	GA45A_HUMAN
GO:0030111	14		GO:0002031	11					GO:0000185	TRAF7_HUMAN
GO:0051290	14		GO:0032700	11					GO:0000185	TNFA_HUMAN
GO:0010001	14		GO:0046628	11					GO:0000185	DAB2P_HUMAN
GO:0031297	14		GO:0043206	11					GO:0000185	GRM5_HUMAN
GO:0043537	14		GO:0007019	11					GO:0000185	TAB1_HUMAN
GO:0030330	14		GO:0007213	11					GO:0000185	GA45G_HUMAN
GO:0060065	14		GO:0050673	11					GO:0000186	M3K15_HUMAN
GO:0001953	14		GO:0009100	11					GO:0000186	RAP1A_HUMAN
GO:0003148	14		GO:0030238	11					GO:0000186	MP2K2_HUMAN
GO:0050995	14		GO:0009165	11					GO:0000186	M3K8_HUMAN
GO:2000179	14		GO:0071371	11					GO:0000186	TAOK1_HUMAN
GO:0048568	14		GO:0048872	11					GO:0000186	BMP4_HUMAN
GO:0042176	14		GO:0014850	11					GO:0000186	CRKL_HUMAN
GO:0071850	14		GO:0060324	11					GO:0000186	M3K19_HUMAN
GO:0035269	14		GO:0036109	11					GO:0000186	CRK_HUMAN
GO:0043508	14		GO:0001823	11					GO:0000186	M3K2_HUMAN
GO:0031929	14		GO:0030490	11					GO:0000186	LRRK2_HUMAN
GO:0006754	14		GO:0048599	11					GO:0000186	M3K6_HUMAN
GO:0006607	14		GO:0051016	11					GO:0000186	EGFR_HUMAN
GO:0046426	14		GO:0001655	11					GO:0000186	KISSR_HUMAN
GO:1902230	14		GO:0032786	11					GO:0000186	EGF_HUMAN
GO:0006937	14		GO:0045806	11					GO:0000186	M3K5_HUMAN
GO:0050910	14		GO:0035025	11					GO:0000186	M3K4_HUMAN
GO:0043162	14		GO:0035265	11					GO:0000186	ADAM9_HUMAN
GO:0006044	14		GO:0030166	11					GO:0000186	M3K14_HUMAN
GO:0060766	14		GO:0034374	11					GO:0000186	TAOK2_HUMAN
GO:0001675	14		GO:0033762	11					GO:0000186	PLCG1_HUMAN
GO:0030889	14		GO:0031103	11					GO:0000186	MK03_HUMAN
GO:0042554	14		GO:0043666	11					GO:0000186	TAOK3_HUMAN
GO:0008361	14		GO:0033559	11					GO:0000186	M3K3_HUMAN
GO:0032968	14		GO:0090399	11					GO:0000186	RAF1_HUMAN
GO:0008053	14		GO:0071806	11					GO:0000186	MP2K1_HUMAN
GO:0046827	14		GO:2000036	11					GO:0000186	BRAF_HUMAN
GO:0070848	14		GO:0010867	11					GO:0000186	NGF_HUMAN
GO:0035589	14		GO:0050884	11					GO:0000186	KDIS_HUMAN
GO:0006119	14		GO:2000251	11					GO:0000186	M3K13_HUMAN
GO:0035108	14		GO:0010801	11					GO:0000186	CART_HUMAN
GO:0021954	14		GO:0060391	11					GO:0000186	E2AK2_HUMAN
GO:0048246	14		GO:0010390	11					GO:0000186	GA45G_HUMAN
GO:0051298	14		GO:0006693	11					GO:0000186	CDK1_HUMAN
GO:0016239	14		GO:0071732	11					GO:0000186	TGFR1_HUMAN
GO:0045807	14		GO:0031284	11					GO:0000186	M3KL4_HUMAN
GO:0021527	14		GO:0042770	11					GO:0000186	LTOR2_HUMAN
GO:0045582	14		GO:0021819	11					GO:0000186	AA1R_HUMAN
GO:0010633	14		GO:0045060	11					GO:0000186	GNAI2_HUMAN
GO:0048596	14		GO:0008354	11					GO:0000186	JAK2_HUMAN
GO:0010881	14		GO:0006301	11					GO:0000186	MK01_HUMAN
GO:0019371	14		GO:0050892	11					GO:0000186	PAR1_HUMAN
GO:0009651	14		GO:0009142	11					GO:0000186	M3K1_HUMAN
GO:0048009	14		GO:0006069	11					GO:0000186	MOS_HUMAN
GO:0051770	14		GO:0001964	11					GO:0000186	GA45B_HUMAN
GO:0031334	14		GO:0060413	11					GO:0000186	PSN1_HUMAN
GO:0006825	14		GO:0006107	11					GO:0000186	FRS2_HUMAN
GO:0006809	14		GO:0071383	11					GO:0000186	RASK_HUMAN
GO:0030705	14		GO:0055078	11					GO:0000186	MLTK_HUMAN
GO:0010466	14		GO:0042789	11					GO:0000186	NTRK1_HUMAN
GO:0007043	14		GO:0033628	11					GO:0000186	RPGF1_HUMAN
GO:0019079	14		GO:0014898	11					GO:0000186	RASN_HUMAN
GO:0051604	14		GO:0001736	11					GO:0000186	M3K7_HUMAN
GO:1901741	14		GO:0010613	11					GO:0000186	GRM1_HUMAN
GO:0048255	14		GO:0033151	11					GO:0000186	M3K12_HUMAN
GO:0043488	14		GO:0060487	11					GO:0000186	1433B_HUMAN
GO:0018298	13		GO:0006884	11					GO:0000186	RASH_HUMAN
GO:0051131	13		GO:0009117	11					GO:0000187	PLCE1_HUMAN
GO:0097284	13		GO:0000380	11					GO:0000187	NTRK3_HUMAN
GO:0045104	13		GO:0032693	11					GO:0000187	TRAF6_HUMAN
GO:0030949	13		GO:0033147	11					GO:0000187	M3K7_HUMAN
GO:0019372	13		GO:0042761	11					GO:0000187	PROK1_HUMAN
GO:0009303	13		GO:0060425	10					GO:0000187	MP2K3_HUMAN
GO:0048665	13		GO:0046415	10					GO:0000187	TGFB3_HUMAN
GO:0070266	13		GO:0043129	10					GO:0000187	S1PR2_HUMAN
GO:0006790	13		GO:0042270	10					GO:0000187	GRM1_HUMAN
GO:0043616	13		GO:0090557	10					GO:0000187	IQGA3_HUMAN
GO:0035036	13		GO:0035313	10					GO:0000187	ALK_HUMAN
GO:0071542	13		GO:0002544	10					GO:0000187	SHC2_HUMAN
GO:0016578	13		GO:0007099	10					GO:0000187	NEMO_HUMAN
GO:0061647	13		GO:2000178	10					GO:0000187	FGF2_HUMAN
GO:0034375	13		GO:0050965	10					GO:0000187	HG2A_HUMAN
GO:0032743	13		GO:0034968	10					GO:0000187	SAA1_HUMAN
GO:0032230	13		GO:0048711	10					GO:0000187	LPAR1_HUMAN
GO:0060389	13		GO:0002523	10					GO:0000187	EFNA1_HUMAN
GO:0005852	13		GO:0032780	10					GO:0000187	TAB1_HUMAN
GO:0060038	13		GO:0086002	10					GO:0000187	TAB2_HUMAN
GO:0007340	13		GO:1990440	10					GO:0000187	PAK3_HUMAN
GO:0006275	13		GO:0050798	10					GO:0000187	MK14_HUMAN
GO:0035909	13		GO:0003016	10					GO:0000187	MK03_HUMAN
GO:0060444	13		GO:0060039	10					GO:0000187	GHRL_HUMAN
GO:0040015	13		GO:0031000	10					GO:0000187	MK01_HUMAN
GO:0016024	13		GO:0010608	10					GO:0000187	MP2K5_HUMAN
GO:0001779	13		GO:0048172	10					GO:0000187	MAPK2_HUMAN
GO:0006883	13		GO:0016973	10					GO:0000187	TNFA_HUMAN
GO:0031396	13		GO:0007168	10					GO:0000187	INSR_HUMAN
GO:0060707	13		GO:0048935	10					GO:0000187	MP2K2_HUMAN
GO:0032793	13		GO:0071435	10					GO:0000187	CDK1_HUMAN
GO:0048205	13		GO:0006029	10					GO:0000187	CNCG_HUMAN
GO:0006450	13		GO:0071391	10					GO:0000187	MUC20_HUMAN
GO:0042445	13		GO:0002455	10					GO:0000187	TSP1_HUMAN
GO:0006957	13		GO:0010226	10					GO:0000187	KIT_HUMAN
GO:0097502	13		GO:0090136	10					GO:0000187	MP2K1_HUMAN
GO:0048268	13		GO:0045745	10					GO:0000187	CXCR4_HUMAN
GO:0055093	13		GO:0003323	10					GO:0000187	C1QT2_HUMAN
GO:0043950	13		GO:0045792	10					GO:0000187	MAPK3_HUMAN
GO:0045778	13		GO:0008343	10					GO:0000187	EREG_HUMAN
GO:0006826	13		GO:0046470	10					GO:0000187	M3K3_HUMAN
GO:0042273	13		GO:0046855	10					GO:0000187	RS27A_HUMAN
GO:0042994	13		GO:0042074	10					GO:0000187	MK10_HUMAN
GO:0043101	13		GO:0000712	10					GO:0000187	NTF3_HUMAN
GO:0045109	13		GO:0030837	10					GO:0000187	ERP29_HUMAN
GO:0050435	13		GO:0051382	10					GO:0000187	CD81_HUMAN
GO:0042274	13		GO:0003214	10					GO:0000187	UBC_HUMAN
GO:1901214	13		GO:0042535	10					GO:0000187	TLR4_HUMAN
GO:0000038	13		GO:0080182	10					GO:0000187	EPGN_HUMAN
GO:0007076	13		GO:0097202	10					GO:0000187	HGF_HUMAN
GO:0046328	13		GO:0045730	10					GO:0000187	PROK2_HUMAN
GO:0032479	13		GO:0060174	10					GO:0000187	TDGF1_HUMAN
GO:0061036	13		GO:0032434	10					GO:0000187	P2RX7_HUMAN
GO:0006998	13		GO:1902188	10					GO:0000187	FRS2_HUMAN
GO:0070528	13		GO:0008088	10					GO:0000187	TGFA_HUMAN
GO:0050768	13		GO:0033197	10					GO:0000187	SODC_HUMAN
GO:0045995	13		GO:0009435	10					GO:0000187	PA21B_HUMAN
GO:0043252	13		GO:0034116	10					GO:0000187	C5AR1_HUMAN
GO:0005753	13		GO:0030857	10					GO:0000187	LPAR3_HUMAN
GO:0071425	13		GO:0061303	10					GO:0000187	PTN11_HUMAN
GO:0001678	13		GO:0009268	10					GO:0000187	WNT5A_HUMAN
GO:2000145	13		GO:0031669	10					GO:0000187	LRRK2_HUMAN
GO:0002087	13		GO:0010820	10					GO:0000187	NEK1_HUMAN
GO:0050710	13		GO:0033160	10					GO:0000187	AAPK1_HUMAN
GO:0050921	13		GO:0051775	10					GO:0000187	FGF10_HUMAN
GO:0071397	13		GO:0051497	10					GO:0000187	SBK2_HUMAN
GO:0035584	13		GO:0010744	10					GO:0000187	BMP2_HUMAN
GO:0001759	13		GO:0043268	10					GO:0000187	TAB3_HUMAN
GO:0044262	13		GO:0070307	10					GO:0000187	GRM4_HUMAN
GO:0007215	13		GO:0061053	10					GO:0000187	DRD4_HUMAN
GO:0035815	13		GO:0006390	10					GO:0000187	MADD_HUMAN
GO:0045947	13		GO:0001921	10					GO:0000187	IRAK1_HUMAN
GO:0021675	13		GO:0003215	10					GO:0000187	ACHA7_HUMAN
GO:0016180	13		GO:0001946	10					GO:0000187	IL1B_HUMAN
GO:0009311	13		GO:0006081	10					GO:0000187	P73_HUMAN
GO:0010569	13		GO:0048103	10					GO:0000187	MP2K6_HUMAN
GO:1900153	13		GO:0032486	10					GO:0000187	MAPK5_HUMAN
GO:0035458	13		GO:0030261	10					GO:0000187	IRAK2_HUMAN
GO:0061178	13		GO:0051593	10					GO:0000187	M3K14_HUMAN
GO:0050730	13		GO:0034498	10					GO:0000187	NOD2_HUMAN
GO:0022011	13		GO:0000956	10					GO:0000187	CNRG_HUMAN
GO:0010039	13		GO:0015695	10					GO:0000187	RIPK2_HUMAN
GO:0048260	13		GO:2000772	10					GO:0000187	MET_HUMAN
GO:0006893	13		GO:0033690	10					GO:0000187	AVPI1_HUMAN
GO:0001522	13		GO:0043306	10					GO:0000187	PK3CB_HUMAN
GO:0045598	13		GO:0045603	10					GO:0000187	MOS_HUMAN
GO:0010839	13		GO:0000731	10					GO:0000187	M3K2_HUMAN
GO:0050777	13		GO:0006476	10					GO:0000187	GBG3_HUMAN
GO:0035810	13		GO:0032495	10					GO:0000187	SHC1_HUMAN
GO:0006342	13		GO:0010745	10					GO:0000187	LPAR2_HUMAN
GO:0070542	13		GO:0046888	10					GO:0000187	AA2BR_HUMAN
GO:0045086	13		GO:1990001	10					GO:0000187	CO5_HUMAN
GO:0089711	13		GO:0009950	10					GO:0000187	FPR1_HUMAN
GO:0030517	13		GO:0042551	10					GO:0000187	MK11_HUMAN
GO:0043122	13		GO:2000484	10					GO:0000187	M3K11_HUMAN
GO:0042711	13		GO:0035871	10					GO:0000187	PAXI_HUMAN
GO:0032886	13		GO:0051006	10					GO:0000187	GHR_HUMAN
GO:0009992	13		GO:1901216	10					GO:0000187	CSPG4_HUMAN
GO:0043149	13		GO:0032940	10					GO:0000187	NOD1_HUMAN
GO:0019395	13		GO:0072657	10					GO:0000187	M3K4_HUMAN
GO:0042574	13		GO:0031065	10					GO:0000187	ITA1_HUMAN
GO:0051926	13		GO:0030262	10					GO:0000187	RL40_HUMAN
GO:0090179	13		GO:0021707	10					GO:0000187	UBB_HUMAN
GO:0086064	13		GO:0016051	10					GO:0000188	DUS16_HUMAN
GO:0060317	13		GO:0007600	10					GO:0000188	DUS5_HUMAN
GO:0042325	13		GO:0043032	10					GO:0000188	GPS2_HUMAN
GO:0050860	13		GO:0046655	10					GO:0000188	SPRE3_HUMAN
GO:0009395	13		GO:0060071	10					GO:0000188	2AAA_HUMAN
GO:0032469	13		GO:0007004	10					GO:0000188	RGS4_HUMAN
GO:0043568	13		GO:0030431	10					GO:0000188	PP2AA_HUMAN
GO:0045197	13		GO:0030516	10					GO:0000188	DUS9_HUMAN
GO:0050870	13		GO:0010172	10					GO:0000188	SPRE2_HUMAN
GO:0030488	13		GO:0006335	10					GO:0000188	DUS2_HUMAN
GO:0008299	12		GO:0086004	10					GO:0000188	DUS7_HUMAN
GO:0000002	12		GO:0015718	10					GO:0000188	CAV1_HUMAN
GO:0055008	12		GO:0042416	10					GO:0000188	KPCA_HUMAN
GO:0042438	12		GO:0032727	10					GO:0000188	DUS19_HUMAN
GO:0070306	12		GO:0030278	10					GO:0000188	DUS18_HUMAN
GO:0006336	12		GO:0042116	10					GO:0000188	DUS8_HUMAN
GO:0007342	12		GO:0006268	10					GO:0000188	SPRE1_HUMAN
GO:0051571	12		GO:0031573	10					GO:0000188	DUS6_HUMAN
GO:0048715	12		GO:0055091	10					GO:0000188	DUS3_HUMAN
GO:0019048	12		GO:0010225	10					GO:0000188	DUS1_HUMAN
GO:0060644	12		GO:0007084	10					GO:0000188	RGS3_HUMAN
GO:0071354	12		GO:0050868	10					GO:0000188	DUS10_HUMAN
GO:0015939	12		GO:0007589	10					GO:0000188	DUS14_HUMAN
GO:0007191	12		GO:0043116	10					GO:0000188	DUS22_HUMAN
GO:0035435	12		GO:0032740	10					GO:0000188	CSN1_HUMAN
GO:0051279	12		GO:0045943	10					GO:0000188	DUS21_HUMAN
GO:2000353	12		GO:0048016	10					GO:0000188	DUS4_HUMAN
GO:0002003	12		GO:0001774	10					GO:0000188	LAX1_HUMAN
GO:0051146	12		GO:0010944	10					GO:0000189	MK01_HUMAN
GO:0008610	12		GO:0032006	10					GO:0000189	TPR_HUMAN
GO:0036065	12		GO:0046887	10					GO:0000209	RO52_HUMAN
GO:0072001	12		GO:0051156	10					GO:0000209	RN167_HUMAN
GO:0050880	12		GO:0050927	10					GO:0000209	SMUF1_HUMAN
GO:0010592	12		GO:0001817	10					GO:0000209	PSMD9_HUMAN
GO:0010510	12		GO:0042119	10					GO:0000209	PRKN2_HUMAN
GO:0060306	12		GO:2000773	10					GO:0000209	PSB11_HUMAN
GO:0051893	12		GO:0050709	10					GO:0000209	PSDE_HUMAN
GO:0007129	12		GO:0006600	10					GO:0000209	RL40_HUMAN
GO:0055119	12		GO:0060315	10					GO:0000209	TNKS2_HUMAN
GO:0032461	12		GO:0071318	10					GO:0000209	PSME4_HUMAN
GO:0031581	12		GO:0001893	10					GO:0000209	PSD11_HUMAN
GO:0045737	12		GO:0051967	10					GO:0000209	PSA_HUMAN
GO:0001944	12		GO:0032516	10					GO:0000209	SKP2_HUMAN
GO:0006264	12		GO:0000075	10					GO:0000209	HUWE1_HUMAN
GO:0031629	12		GO:0090141	10					GO:0000209	LRSM1_HUMAN
GO:0042088	12		GO:0034244	10					GO:0000209	RN180_HUMAN
GO:0010524	12		GO:0045956	10					GO:0000209	PSA4_HUMAN
GO:0051642	12		GO:0046902	10					GO:0000209	PRS7_HUMAN
GO:2001239	12		GO:0015804	10					GO:0000209	HLTF_HUMAN
GO:0035518	12		GO:0046641	10					GO:0000209	UBE3C_HUMAN
GO:0019082	12		GO:0032703	10					GO:0000209	PSB2_HUMAN
GO:0031054	12		GO:0050778	10					GO:0000209	PSMD8_HUMAN
GO:0016236	12		GO:0045839	10					GO:0000209	UB2D2_HUMAN
GO:0090026	12		GO:0061351	10					GO:0000209	PSA2_HUMAN
GO:0010389	12		GO:1901381	10					GO:0000209	PRS4_HUMAN
GO:0045579	12		GO:0016559	10					GO:0000209	PRS8_HUMAN
GO:0021702	12		GO:0051348	10					GO:0000209	PSMD1_HUMAN
GO:0060134	12		GO:0046889	10					GO:0000209	PSME2_HUMAN
GO:0043923	12		GO:0042417	9					GO:0000209	AMFR_HUMAN
GO:0010738	12		GO:0031115	9					GO:0000209	UBB_HUMAN
GO:0032784	12		GO:0060539	9					GO:0000209	TRI32_HUMAN
GO:0043651	12		GO:0006853	9					GO:0000209	UB2D1_HUMAN
GO:0006911	12		GO:0006388	9					GO:0000209	RS27A_HUMAN
GO:0010288	12		GO:0032835	9					GO:0000209	UBC_HUMAN
GO:0035082	12		GO:0030851	9					GO:0000209	PSD12_HUMAN
GO:0032525	12		GO:0021952	9					GO:0000209	UBR5_HUMAN
GO:0010952	12		GO:0015908	9					GO:0000209	PSA7_HUMAN
GO:2001222	12		GO:0022027	9					GO:0000209	TRAF6_HUMAN
GO:0010832	12		GO:0044458	9					GO:0000209	TPP2_HUMAN
GO:0033327	12		GO:0042118	9					GO:0000209	BIRC2_HUMAN
GO:0000050	12		GO:0005689	9					GO:0000209	PSME1_HUMAN
GO:0010469	12		GO:0048280	9					GO:0000209	UB2E1_HUMAN
GO:0046685	12		GO:0045723	9					GO:0000209	SASH1_HUMAN
GO:0045948	12		GO:0015937	9					GO:0000209	FBX4_HUMAN
GO:0006820	12		GO:0045717	9					GO:0000209	DZIP3_HUMAN
GO:0032695	12		GO:2000406	9					GO:0000209	HOIL1_HUMAN
GO:0002687	12		GO:0034405	9					GO:0000209	PSB10_HUMAN
GO:0002548	12		GO:0061099	9					GO:0000209	PSD13_HUMAN
GO:0031274	12		GO:0007289	9					GO:0000209	CHIP_HUMAN
GO:0019430	12		GO:0022010	9					GO:0000209	ASB2_HUMAN
GO:0042446	12		GO:0048708	9					GO:0000209	UB2R1_HUMAN
GO:0035640	12		GO:2000785	9					GO:0000209	MARH8_HUMAN
GO:0001886	12		GO:0033598	9					GO:0000209	MKRN1_HUMAN
GO:0055089	12		GO:0015711	9					GO:0000209	SHPRH_HUMAN
GO:0042340	12		GO:0070914	9					GO:0000209	PEBB_HUMAN
GO:0050872	12		GO:0006655	9					GO:0000209	ZN738_HUMAN
GO:0051085	12		GO:0060088	9					GO:0000209	PRP19_HUMAN
GO:1901652	12		GO:0007035	9					GO:0000209	PSMD5_HUMAN
GO:0051895	12		GO:0034333	9					GO:0000209	PSA5_HUMAN
GO:0034453	12		GO:0042698	9					GO:0000209	ERCC8_HUMAN
GO:0071236	12		GO:0043589	9					GO:0000209	UBE2A_HUMAN
GO:0045670	12		GO:0001510	9					GO:0000209	PSB4_HUMAN
GO:0046688	12		GO:0045741	9					GO:0000209	LCAP_HUMAN
GO:0009168	12		GO:0042347	9					GO:0000209	PPIL2_HUMAN
GO:0045821	12		GO:0042491	9					GO:0000209	DTL_HUMAN
GO:0030194	12		GO:0048541	9					GO:0000209	PRS10_HUMAN
GO:0002028	12		GO:0010804	9					GO:0000209	UBE4A_HUMAN
GO:0032228	12		GO:0030007	9					GO:0000209	AXIN1_HUMAN
GO:0033235	12		GO:0046620	9					GO:0000209	RNF31_HUMAN
GO:0046135	12		GO:0003143	9					GO:0000209	PSD10_HUMAN
GO:0048712	12		GO:0090009	9					GO:0000209	BFAR_HUMAN
GO:0043403	12		GO:0042989	9					GO:0000209	UBE2Z_HUMAN
GO:0045651	12		GO:0042511	9					GO:0000209	UBE2U_HUMAN
GO:0006622	12		GO:0060993	9					GO:0000209	PSB1_HUMAN
GO:0002089	12		GO:0060158	9					GO:0000209	FBX22_HUMAN
GO:0009312	12		GO:0006700	9					GO:0000209	PSMD6_HUMAN
GO:0055003	12		GO:0071243	9					GO:0000209	RNF37_HUMAN
GO:0017187	12		GO:0007494	9					GO:0000209	HDAC6_HUMAN
GO:0006828	12		GO:0034975	9					GO:0000209	RNF41_HUMAN
GO:0050982	12		GO:0006972	9					GO:0000209	BCL2_HUMAN
GO:0043968	12		GO:0006782	9					GO:0000209	ZSWM2_HUMAN
GO:0045618	12		GO:0000028	9					GO:0000209	PSB6_HUMAN
GO:0008210	12		GO:0007212	9					GO:0000209	UB2V2_HUMAN
GO:0006744	12		GO:2000009	9					GO:0000209	PSA6_HUMAN
GO:1901673	12		GO:0043097	9					GO:0000209	G2E3_HUMAN
GO:0046621	12		GO:0003376	9					GO:0000209	PRS6B_HUMAN
GO:0007051	12		GO:0072358	9					GO:0000209	UB2L3_HUMAN
GO:0015793	12		GO:0048699	9					GO:0000209	FBW1B_HUMAN
GO:0050678	12		GO:0097105	9					GO:0000209	MARH5_HUMAN
GO:0009650	12		GO:0052697	9					GO:0000209	UB2D3_HUMAN
GO:0008334	12		GO:0010941	9					GO:0000209	CD2A2_HUMAN
GO:0006241	12		GO:0006703	9					GO:0000209	FBW1A_HUMAN
GO:0050806	12		GO:0032060	9					GO:0000209	PSB3_HUMAN
GO:0006098	12		GO:0071786	9					GO:0000209	CHFR_HUMAN
GO:0060081	12		GO:0032464	9					GO:0000209	UBE2B_HUMAN
GO:0043069	12		GO:0043653	9					GO:0000209	NHLC1_HUMAN
GO:0033630	12		GO:0006491	9					GO:0000209	PSA1_HUMAN
GO:0030208	12		GO:0035278	9					GO:0000209	UB2V1_HUMAN
GO:0070498	12		GO:0060416	9					GO:0000209	PSMD2_HUMAN
GO:0007252	12		GO:0060711	9					GO:0000209	UB2J2_HUMAN
GO:0060272	12		GO:0010388	9					GO:0000209	RC3H2_HUMAN
GO:0007016	12		GO:0016574	9					GO:0000209	PSB5_HUMAN
GO:0043922	12		GO:0035970	9					GO:0000209	PSME3_HUMAN
GO:1903543	12		GO:0002237	9					GO:0000209	PSMD7_HUMAN
GO:0032026	12		GO:0060765	9					GO:0000209	PSMD3_HUMAN
GO:0036066	12		GO:2000147	9					GO:0000209	DDB2_HUMAN
GO:0006228	12		GO:0002221	9					GO:0000209	PRS6A_HUMAN
GO:0032897	12		GO:0008347	9					GO:0000209	PSB9_HUMAN
GO:0030277	12		GO:0042053	9					GO:0000209	PSA7L_HUMAN
GO:0006940	12		GO:0006516	9					GO:0000209	CUL3_HUMAN
GO:0021670	12		GO:0021795	9					GO:0000209	BRE1A_HUMAN
GO:0021794	12		GO:0022407	9					GO:0000209	PSMF1_HUMAN
GO:0045078	12		GO:0045922	9					GO:0000209	RN111_HUMAN
GO:0043303	12		GO:0048703	9					GO:0000209	RUSC1_HUMAN
GO:0048853	12		GO:0032609	9					GO:0000209	ARI2_HUMAN
GO:0021846	12		GO:0048149	9					GO:0000209	PSB7_HUMAN
GO:0042953	12		GO:0043534	9					GO:0000209	PSB8_HUMAN
GO:0043249	12		GO:0033962	9					GO:0000209	TNKS1_HUMAN
GO:0048148	12		GO:0060828	9					GO:0000209	BLMH_HUMAN
GO:0048484	12		GO:0061003	9					GO:0000209	PSMD4_HUMAN
GO:1902358	12		GO:1900745	9					GO:0000209	KLH42_HUMAN
GO:0060402	12		GO:0035646	9					GO:0000209	PSA3_HUMAN
GO:2000273	12		GO:0015909	9					GO:0000209	MARH1_HUMAN
GO:0060445	12		GO:0006983	9					GO:0000212	TBG1_HUMAN
GO:0003094	12		GO:0010459	9					GO:0000212	MOS_HUMAN
GO:0031640	12		GO:0002218	9					GO:0000212	ESPL1_HUMAN
GO:0038061	12		GO:0006707	9					GO:0000212	MYH9_HUMAN
GO:0043691	12		GO:0035195	9					GO:0000226	RN19A_HUMAN
GO:0048745	12		GO:0071380	9					GO:0000226	UXT_HUMAN
GO:0043518	12		GO:0045779	9					GO:0000226	MA7D2_HUMAN
GO:0031076	12		GO:0003203	9					GO:0000226	TAU_HUMAN
GO:0047496	12		GO:0070989	9					GO:0000226	TRI18_HUMAN
GO:0045019	12		GO:0050953	9					GO:0000226	WEE1_HUMAN
GO:0014912	12		GO:0031953	9					GO:0000226	PARD3_HUMAN
GO:0048714	12		GO:0021612	9					GO:0000226	TBA1B_HUMAN
GO:0005513	12		GO:0060670	9					GO:0000226	PCNT_HUMAN
GO:1990126	11		GO:0035196	9					GO:0000226	CDK1_HUMAN
GO:0008406	11		GO:0016322	9					GO:0000226	VAMP4_HUMAN
GO:0071872	11		GO:0006265	9					GO:0000226	GA2L3_HUMAN
GO:0006590	11		GO:0002381	9					GO:0000226	TBG1_HUMAN
GO:0035413	11		GO:0043583	9					GO:0000226	ATX7_HUMAN
GO:0051457	11		GO:0071223	9					GO:0000226	DOCK7_HUMAN
GO:0055015	11		GO:0055013	9					GO:0000226	LIS1_HUMAN
GO:0021799	11		GO:0042355	9					GO:0000226	CING_HUMAN
GO:0060218	11		GO:0097178	9					GO:0000226	CCDC8_HUMAN
GO:0045088	11		GO:0070286	9					GO:0000226	EMAL1_HUMAN
GO:0014059	11		GO:0043117	9					GO:0000226	SON_HUMAN
GO:0009607	11		GO:0002446	9					GO:0000226	MAP7_HUMAN
GO:0090303	11		GO:0051918	9					GO:0000226	CNTN2_HUMAN
GO:0039702	11		GO:0014075	9					GO:0000226	CAMP3_HUMAN
GO:0045667	11		GO:0034497	9					GO:0000226	ATX3_HUMAN
GO:0051896	11		GO:0006515	9					GO:0000226	DC1L2_HUMAN
GO:0080008	11		GO:0006105	9					GO:0000226	NFL_HUMAN
GO:0019725	11		GO:0007599	9					GO:0000226	NFM_HUMAN
GO:0003351	11		GO:0010224	9					GO:0000226	MARK4_HUMAN
GO:0021680	11		GO:0048245	9					GO:0000226	MA6D1_HUMAN
GO:0051024	11		GO:0035136	9					GO:0000226	GBRAP_HUMAN
GO:0002011	11		GO:0006621	9					GO:0000226	MRCKA_HUMAN
GO:0030239	11		GO:0008272	9					GO:0000226	FER_HUMAN
GO:0031571	11		GO:0016572	9					GO:0000226	DISC1_HUMAN
GO:0061512	11		GO:0032000	9					GO:0000226	TACC1_HUMAN
GO:0051272	11		GO:0046548	9					GO:0000226	TTL_HUMAN
GO:0030195	11		GO:0019852	9					GO:0000226	ULK4_HUMAN
GO:0016331	11		GO:0019934	9					GO:0000226	TBCE_HUMAN
GO:0090129	11		GO:0033120	9					GO:0000226	MAP6_HUMAN
GO:0060009	11		GO:0006000	9					GO:0000226	FAK1_HUMAN
GO:0046622	11		GO:0050663	9					GO:0000226	KPCZ_HUMAN
GO:0008037	11		GO:0051292	9					GO:0000226	MA7D1_HUMAN
GO:2000279	11		GO:0006636	9					GO:0000226	OBSL1_HUMAN
GO:0046488	11		GO:0015986	9					GO:0000226	TACC3_HUMAN
GO:0006768	11		GO:2001214	9					GO:0000226	NFH_HUMAN
GO:0035418	11		GO:0032776	9					GO:0000226	CAMP2_HUMAN
GO:0060674	11		GO:0009913	9					GO:0000226	MA7D3_HUMAN
GO:0045176	11		GO:0048489	9					GO:0000226	CLAP1_HUMAN
GO:0030818	11		GO:0030162	9					GO:0000226	CK5P2_HUMAN
GO:0043586	11		GO:0021895	9					GO:0000226	CUL7_HUMAN
GO:0043267	11		GO:0051561	9					GO:0000226	ZPR1_HUMAN
GO:0061029	11		GO:0045744	9					GO:0000226	G3P_HUMAN
GO:0048333	11		GO:0060627	9					GO:0000226	RBP10_HUMAN
GO:0097028	11		GO:0045654	9					GO:0000226	MAP1A_HUMAN
GO:0060999	11		GO:0010544	9					GO:0000226	CCD87_HUMAN
GO:0014067	11		GO:0048843	9					GO:0000226	BBS4_HUMAN
GO:0060394	11		GO:0019509	9					GO:0000226	TACC2_HUMAN
GO:0097320	11		GO:0030903	9					GO:0000226	SSXT_HUMAN
GO:0031116	11		GO:0070997	9					GO:0000226	CUL9_HUMAN
GO:0034067	11		GO:0050810	9					GO:0000226	DYST_HUMAN
GO:0050732	11		GO:0050795	9					GO:0000226	P2R3C_HUMAN
GO:0008154	11		GO:0090161	9					GO:0000226	CN37_HUMAN
GO:0060068	11		GO:0050708	9					GO:0000244	CD2B2_HUMAN
GO:0006183	11		GO:0014902	9					GO:0000244	UBP4_HUMAN
GO:0003222	11		GO:0006559	9					GO:0000244	SART3_HUMAN
GO:0070208	11		GO:0045124	9					GO:0000244	PRP19_HUMAN
GO:0070935	11		GO:0050877	9					GO:0000244	PRP6_HUMAN
GO:2000573	11		GO:0061549	9					GO:0000244	DDX20_HUMAN
GO:0097067	11		GO:0007617	9					GO:0000244	SRS10_HUMAN
GO:0006195	11		GO:0001973	9					GO:0000244	PRP31_HUMAN
GO:0006882	11		GO:0009972	9					GO:0000244	PRP8_HUMAN
GO:0061001	11		GO:0006851	9					GO:0000244	SRS12_HUMAN
GO:0016446	11		GO:0035455	9					GO:0000244	PRPF3_HUMAN
GO:0045945	11		GO:0045824	9					GO:0000245	RBM5_HUMAN
GO:0021756	11		GO:0002456	9					GO:0000245	TXN4A_HUMAN
GO:0045721	11		GO:0009062	9					GO:0000245	RUXG_HUMAN
GO:0006569	11		GO:0035067	9					GO:0000245	SRPK2_HUMAN
GO:0000244	11		GO:0033089	9					GO:0000245	GCFC2_HUMAN
GO:0033540	11		GO:0000733	9					GO:0000245	SMN_HUMAN
GO:0071257	11		GO:0035641	9					GO:0000245	SF01_HUMAN
GO:0016558	11		GO:0070365	9					GO:0000245	SNUT2_HUMAN
GO:1902166	11		GO:0046325	9					GO:0000245	PRP19_HUMAN
GO:0060213	11		GO:0051901	9					GO:0000245	DDX1_HUMAN
GO:0045446	11		GO:2000679	9					GO:0000245	RUXE_HUMAN
GO:0000160	11		GO:0045059	9					GO:0000245	SCAFB_HUMAN
GO:0045742	11		GO:0046549	9					GO:0000245	CRNL1_HUMAN
GO:0040037	11		GO:0038180	9					GO:0000245	TXN4B_HUMAN
GO:0042592	11		GO:0006942	9					GO:0000245	SMD1_HUMAN
GO:0060484	11		GO:0046638	9					GO:0000245	SPF30_HUMAN
GO:0016540	11		GO:0035414	9					GO:0000245	U2AFM_HUMAN
GO:0006702	11		GO:0050665	9					GO:0000245	PRP6_HUMAN
GO:0072488	11		GO:0047497	9					GO:0000245	GEMI2_HUMAN
GO:0001841	11		GO:0070613	9					GO:0000245	DX39B_HUMAN
GO:0001963	11		GO:1900006	9					GO:0000245	SMD2_HUMAN
GO:0034122	11		GO:0045722	9					GO:0000245	GEMI6_HUMAN
GO:2000648	11		GO:0031167	9					GO:0000255	STA5A_HUMAN
GO:0007171	11		GO:0051492	9					GO:0000255	STA5B_HUMAN
GO:0043517	11		GO:0032836	9					GO:0000255	GHR_HUMAN
GO:0007034	11		GO:0050966	9					GO:0000256	ALLC_HUMAN
GO:0007178	11		GO:0070493	9					GO:0000266	DNM1L_HUMAN
GO:0048617	11		GO:0097267	9					GO:0000266	GGNB1_HUMAN
GO:0014002	11		GO:0006465	9					GO:0000266	MTFR1_HUMAN
GO:0008340	11		GO:0050707	9					GO:0000266	FIS1_HUMAN
GO:0006536	11		GO:0034063	9					GO:0000266	OPA1_HUMAN
GO:0002031	11		GO:0051923	9					GO:0000266	GDAP1_HUMAN
GO:0032700	11		GO:0001952	9					GO:0000266	MFF_HUMAN
GO:0046628	11		GO:0060576	9					GO:0000266	PRKN2_HUMAN
GO:0043206	11		GO:0042769	9					GO:0000266	MTFP1_HUMAN
GO:0007019	11		GO:0002064	9					GO:0000266	MUL1_HUMAN
GO:0007213	11		GO:0042573	9					GO:0000266	LPIN1_HUMAN
GO:0050673	11		GO:0003198	9					GO:0000266	MID51_HUMAN
GO:0009100	11		GO:2000810	9					GO:0000266	MTFR2_HUMAN
GO:0030238	11		GO:0036120	9					GO:0000266	COX10_HUMAN
GO:0009165	11		GO:0032471	8					GO:0000271	NDST1_HUMAN
GO:0071371	11		GO:0060789	8					GO:0000271	GPT_HUMAN
GO:0048872	11		GO:0015813	8					GO:0000272	CHIA_HUMAN
GO:0014850	11		GO:0051974	8					GO:0000272	CHIT1_HUMAN
GO:0060324	11		GO:0046903	8					GO:0000278	NEK4_HUMAN
GO:0036109	11		GO:0030219	8					GO:0000278	P121A_HUMAN
[truncated: 63,536 more rows]

## Sheet: protein lists of GO processes used for subnetwork reconstruction
GO biological processes of size 10 (10 proteins assinged to the process by Uniprot-GOA)				Random samples from GO biological processes of size 20-22 (completeness is 45-50%)													Random samples from GO biological processes of size 40-50 (completeness is 20-25%)													Random samples from GO biological processes of size 100-200 (completeness is 5-10%)												Random samples from GO biological processes of size 400- (completeness is 1-2.5%)
GO:0050778				10 random proteins from GO:0052696	UD15_HUMAN	UDB10_HUMAN	UD16_HUMAN	UD110_HUMAN	UD2B4_HUMAN	UD19_HUMAN	UDB28_HUMAN	UDB17_HUMAN	CGT_HUMAN	UD11_HUMAN			10 random proteins from GO:0000045	PK3C3_HUMAN	RAB1A_HUMAN	ATG3_HUMAN	UBX2B_HUMAN	A16L2_HUMAN	MLP3C_HUMAN	ATG2B_HUMAN	BAKOR_HUMAN	A16L1_HUMAN	PACS2_HUMAN			10 random proteins from GO:0000082	CDCA5_HUMAN	MCM10_HUMAN	PSA3_HUMAN	PSB5_HUMAN	PHF8_HUMAN	CDK4_HUMAN	ORC1_HUMAN	PSB2_HUMAN	PRS7_HUMAN	PSB7_HUMAN		10 random proteins from GO:0000122	LEP_HUMAN	BCOR_HUMAN	TXNIP_HUMAN	NFX1_HUMAN	SOX3_HUMAN	FOXF1_HUMAN	CTBP1_HUMAN
GO:0015718				10 random proteins from GO:0055007	IFT20_HUMAN	NOX4_HUMAN	MESP1_HUMAN	IFT88_HUMAN	KDM6B_HUMAN	SIK1_HUMAN	SL9A1_HUMAN	NKX25_HUMAN	TDGF1_HUMAN	ITB1_HUMAN			10 random proteins from GO:0000079	CCNL1_HUMAN	CD5R1_HUMAN	CCNB1_HUMAN	CCNT2_HUMAN	CCNL2_HUMAN	CDN1B_HUMAN	CCNA2_HUMAN	CDKN3_HUMAN	DIRA3_HUMAN	MPIP3_HUMAN			10 random proteins from GO:0000086	CHK2_HUMAN	MPIP3_HUMAN	GWL_HUMAN	CCNY_HUMAN	DCTN3_HUMAN	PLK1_HUMAN	CKAP5_HUMAN	WN10B_HUMAN	LIN9_HUMAN	CK5P2_HUMAN		10 random proteins from GO:0000278	BOREA_HUMAN	SPDLY_HUMAN	PSME1_HUMAN	PSF1_HUMAN	PHF13_HUMAN	ESPL1_HUMAN	PRS10_HUMAN
GO:0051006				10 random proteins from GO:0055088	ACACA_HUMAN	ADRB1_HUMAN	PPARG_HUMAN	ABCAC_HUMAN	USF2_HUMAN	USF1_HUMAN	NR1D2_HUMAN	IRS2_HUMAN	HXK4_HUMAN	ANGL3_HUMAN			10 random proteins from GO:0000737	SMUG1_HUMAN	HMGA1_HUMAN	LORF2_HUMAN	TATD3_HUMAN	FAN1_HUMAN	HMGA2_HUMAN	RAD50_HUMAN	XPF_HUMAN	FEN1_HUMAN	MBD4_HUMAN			10 random proteins from GO:0000184	RL35A_HUMAN	RL29_HUMAN	RS12_HUMAN	RL34_HUMAN	PNRC2_HUMAN	RL26L_HUMAN	RS27A_HUMAN	SMG8_HUMAN	RL40_HUMAN	EXOSX_HUMAN		10 random proteins from GO:0006366	ERG_HUMAN	RBPJL_HUMAN	TAF1L_HUMAN	RPAP1_HUMAN	BHE41_HUMAN	SPIB_HUMAN	TF2H3_HUMAN
GO:0046902				10 random proteins from GO:0060135	MEN1_HUMAN	PLPL9_HUMAN	IHH_HUMAN	ITB1_HUMAN	UBE2A_HUMAN	PUR1_HUMAN	APOL2_HUMAN	ADCY7_HUMAN	DSG1_HUMAN	AGRP_HUMAN			10 random proteins from GO:0000910	NOX5_HUMAN	TTC19_HUMAN	AURKC_HUMAN	IST1_HUMAN	SON_HUMAN	KLHL9_HUMAN	ZFY26_HUMAN	B2CL1_HUMAN	RALB_HUMAN	BIRC5_HUMAN			10 random proteins from GO:0000187	CNRG_HUMAN	NTRK3_HUMAN	MP2K1_HUMAN	IL1B_HUMAN	PLCE1_HUMAN	GBG3_HUMAN	UBC_HUMAN	TNFA_HUMAN	FGF10_HUMAN	M3K14_HUMAN		10 random proteins from GO:0006468	STK24_HUMAN	CSK22_HUMAN	MK10_HUMAN	NUAK2_HUMAN	CATG_HUMAN	NEK7_HUMAN	IKKE_HUMAN
GO:0046887				10 random proteins from GO:0060412	CITE2_HUMAN	WNT11_HUMAN	HEY1_HUMAN	HES1_HUMAN	EGLN1_HUMAN	FOG2_HUMAN	PROX1_HUMAN	SOX4_HUMAN	SAV1_HUMAN	CXA5_HUMAN			10 random proteins from GO:0001541	SODC_HUMAN	MMP19_HUMAN	INHBA_HUMAN	MMP14_HUMAN	FANCF_HUMAN	ANGI_HUMAN	B2CL1_HUMAN	FOXC1_HUMAN	CEBPB_HUMAN	BAX_HUMAN			10 random proteins from GO:0000209	UB2D2_HUMAN	PSME2_HUMAN	CUL3_HUMAN	PRS10_HUMAN	PSMD8_HUMAN	UBE2Z_HUMAN	HUWE1_HUMAN	PSB2_HUMAN	PEBB_HUMAN	G2E3_HUMAN		10 random proteins from GO:0006508	AMPO_HUMAN	TM11E_HUMAN	CATB_HUMAN	MMP8_HUMAN	PCOC1_HUMAN	ADA11_HUMAN	MMP17_HUMAN
GO:0010172				10 random proteins from GO:0060716	FZD5_HUMAN	MK01_HUMAN	H6ST1_HUMAN	FBXW8_HUMAN	OVOL2_HUMAN	NCOA6_HUMAN	SUH_HUMAN	PLMN_HUMAN	JUNB_HUMAN	PLCD3_HUMAN			10 random proteins from GO:0001657	SMAD5_HUMAN	SIM1_HUMAN	SMAD3_HUMAN	SPY1_HUMAN	SIX1_HUMAN	EPCAM_HUMAN	BMP4_HUMAN	BMP7_HUMAN	ROBO2_HUMAN	SMAD6_HUMAN			10 random proteins from GO:0000398	RU2B_HUMAN	RPB7_HUMAN	SRS10_HUMAN	SF3B1_HUMAN	LSM2_HUMAN	DHX9_HUMAN	HNRH2_HUMAN	DDX23_HUMAN	SRS11_HUMAN	SRSF1_HUMAN		10 random proteins from GO:0006915	KPCE_HUMAN	CDCA7_HUMAN	TNF12_HUMAN	DYL2_HUMAN	GDF6_HUMAN	TR10D_HUMAN	PLAL1_HUMAN
GO:0009435				10 random proteins from GO:0070932	HDA11_HUMAN	HDAC4_HUMAN	PER2_HUMAN	HDAC1_HUMAN	HDAC9_HUMAN	SIR2_HUMAN	HDA10_HUMAN	SIR6_HUMAN	SIR7_HUMAN	HDAC2_HUMAN			10 random proteins from GO:0001658	WNT1_HUMAN	WNT9B_HUMAN	PKD2_HUMAN	PLGF_HUMAN	PBX1_HUMAN	FGF8_HUMAN	WNT4_HUMAN	ILK_HUMAN	CTNB1_HUMAN	EYA1_HUMAN			10 random proteins from GO:0001501	GLI2_HUMAN	HPLN4_HUMAN	CXA5_HUMAN	GNAQ_HUMAN	BMP7_HUMAN	PTH1R_HUMAN	NCAN_HUMAN	EBP_HUMAN	HXA13_HUMAN	CO2A1_HUMAN		10 random proteins from GO:0006955	HV311_HUMAN	VTNC_HUMAN	ADEC1_HUMAN	KV111_HUMAN	KV306_HUMAN	PRLD1_HUMAN	TNFL9_HUMAN
GO:0034968				10 random proteins from GO:0071158	PKD2_HUMAN	SEPR_HUMAN	CD5R1_HUMAN	CD2A2_HUMAN	ID2_HUMAN	HMGA2_HUMAN	KAPCA_HUMAN	P53_HUMAN	CRLF3_HUMAN	INSM1_HUMAN			10 random proteins from GO:0001756	SEM3C_HUMAN	TELT_HUMAN	ROR2_HUMAN	KAT2A_HUMAN	SMAD3_HUMAN	FOXB1_HUMAN	FOXC2_HUMAN	MSGN1_HUMAN	FOXF1_HUMAN	XRCC2_HUMAN			10 random proteins from GO:0001649	BMP2_HUMAN	RBMX_HUMAN	LGR4_HUMAN	AKT1_HUMAN	CSPG2_HUMAN	SOX8_HUMAN	RS15_HUMAN	CHRD_HUMAN	U520_HUMAN	FAS_HUMAN		10 random proteins from GO:0007155	CDSN_HUMAN	ROBO1_HUMAN	PTK7_HUMAN	EFS_HUMAN	CO7A1_HUMAN	IL2_HUMAN	PCDBB_HUMAN
GO:0010226				10 random proteins from GO:0071353	MCM2_HUMAN	GRP78_HUMAN	FAS_HUMAN	KEAP1_HUMAN	MRC1_HUMAN	IMDH2_HUMAN	SHPK_HUMAN	PML_HUMAN	XCL1_HUMAN	XBP1_HUMAN			10 random proteins from GO:0001895	POTEI_HUMAN	CNGB1_HUMAN	ZA2G_HUMAN	WHRN_HUMAN	PROL4_HUMAN	TULP1_HUMAN	POC1B_HUMAN	B2MG_HUMAN	CYTS_HUMAN	BBS4_HUMAN			10 random proteins from GO:0001666	SMAD4_HUMAN	RAF1_HUMAN	EDNRA_HUMAN	TNFB_HUMAN	RAMP2_HUMAN	NR4A2_HUMAN	SAHH_HUMAN	EGLN2_HUMAN	CDN1B_HUMAN	ADIPO_HUMAN		10 random proteins from GO:0007165	KI2S5_HUMAN	GBG10_HUMAN	PTGES_HUMAN	CCL20_HUMAN	FGF18_HUMAN	SIT1_HUMAN	I11RA_HUMAN
GO:0002523				10 random proteins from GO:0071364	DAB2P_HUMAN	SOX9_HUMAN	TDGF1_HUMAN	MCM7_HUMAN	INP5K_HUMAN	EF1A1_HUMAN	IQGA1_HUMAN	PYR1_HUMAN	BAG4_HUMAN	GAREM_HUMAN			10 random proteins from GO:0002376	LIRB3_HUMAN	KCNN4_HUMAN	CRCM1_HUMAN	GANP_HUMAN	SHIP2_HUMAN	CLM4_HUMAN	SIT1_HUMAN	SQSTM_HUMAN	LIRA6_HUMAN	LRMP_HUMAN			10 random proteins from GO:0001764	CCKN_HUMAN	ESR2_HUMAN	KGP1_HUMAN	ATOH1_HUMAN	ASTN1_HUMAN	CDKL5_HUMAN	NTRK3_HUMAN	MYH10_HUMAN	PSN1_HUMAN	DCLK1_HUMAN		10 random proteins from GO:0007186	OR9K2_HUMAN	GP128_HUMAN	5HT1E_HUMAN	GLP1R_HUMAN	T2R13_HUMAN	OR7A2_HUMAN	PSYR_HUMAN
GO:0070307				10 random proteins from GO:0071392	MSX2_HUMAN	TNR1A_HUMAN	GPER1_HUMAN	SSR1_HUMAN	SSR5_HUMAN	H2AZ_HUMAN	MYOD1_HUMAN	EGFR_HUMAN	RUVB2_HUMAN	MYOG_HUMAN			10 random proteins from GO:0006024	SDC3_HUMAN	EXTL2_HUMAN	SDC1_HUMAN	HS3S6_HUMAN	B3GA3_HUMAN	GALT5_HUMAN	GPC3_HUMAN	GPC6_HUMAN	HS3S1_HUMAN	HS2ST_HUMAN			10 random proteins from GO:0001934	FZD1_HUMAN	TNFA_HUMAN	AKT2_HUMAN	RSPO1_HUMAN	LRRK2_HUMAN	CO3_HUMAN	NPTN_HUMAN	ERP29_HUMAN	P2RY1_HUMAN	GRP1_HUMAN		10 random proteins from GO:0007268	PDYN_HUMAN	5HT3B_HUMAN	KCNQ4_HUMAN	KCJ10_HUMAN	SYUG_HUMAN	ACHE_HUMAN	MBP_HUMAN
GO:0008343				10 random proteins from GO:0071773	ACVL1_HUMAN	AVR2A_HUMAN	SMAD5_HUMAN	GDF2_HUMAN	TNMD_HUMAN	BMP2_HUMAN	SFRP1_HUMAN	SMAD1_HUMAN	NOGG_HUMAN	CER1_HUMAN			10 random proteins from GO:0006094	F16P2_HUMAN	ENOB_HUMAN	GPDA_HUMAN	PER2_HUMAN	CRTC2_HUMAN	KAPCG_HUMAN	ENOA_HUMAN	KAPCA_HUMAN	AATC_HUMAN	ATF3_HUMAN			10 random proteins from GO:0002224	NFKB1_HUMAN	TAB2_HUMAN	UN93B_HUMAN	UBE2N_HUMAN	MEF2C_HUMAN	PELI2_HUMAN	CD36_HUMAN	LBP_HUMAN	UBB_HUMAN	TLR3_HUMAN		10 random proteins from GO:0007275	RN114_HUMAN	DND1_HUMAN	TXND3_HUMAN	CCHCR_HUMAN	CTSRB_HUMAN	EPHA2_HUMAN	MPRB_HUMAN
GO:0048711				10 random proteins from GO:0072332	P53_HUMAN	APR_HUMAN	BOK_HUMAN	BAX_HUMAN	TNR27_HUMAN	JMY_HUMAN	Z385B_HUMAN	IF16_HUMAN	HINT1_HUMAN	WWOX_HUMAN			10 random proteins from GO:0006096	HXK2_HUMAN	ENOA_HUMAN	DHTK1_HUMAN	F262_HUMAN	F263_HUMAN	ODPA_HUMAN	PFKAL_HUMAN	PFKAP_HUMAN	G3P_HUMAN	G6PI_HUMAN			10 random proteins from GO:0002474	1A69_HUMAN	PRS8_HUMAN	PSMD5_HUMAN	ERAP1_HUMAN	CLC4K_HUMAN	1C05_HUMAN	PSME3_HUMAN	1B47_HUMAN	1B15_HUMAN	TAP2_HUMAN		10 random proteins from GO:0007596	PA24A_HUMAN	ENPP4_HUMAN	CXAR_HUMAN	ANXA8_HUMAN	FOG2_HUMAN	RAC1_HUMAN	KSYK_HUMAN
GO:0033197				10 random proteins from GO:0072661	GAS6_HUMAN	MYADM_HUMAN	PACS1_HUMAN	PTC1_HUMAN	SPTB2_HUMAN	ANXA2_HUMAN	PALM_HUMAN	INP5K_HUMAN	ANK1_HUMAN	NKD2_HUMAN			10 random proteins from GO:0006120	NDUA5_HUMAN	NDUAA_HUMAN	NDUC2_HUMAN	NDUB8_HUMAN	NDUB3_HUMAN	BDNF_HUMAN	NDUA9_HUMAN	NDUS5_HUMAN	NDUC1_HUMAN	NDUA4_HUMAN			10 random proteins from GO:0002479	1C02_HUMAN	PSMD5_HUMAN	PRS8_HUMAN	1A74_HUMAN	ITAV_HUMAN	1A66_HUMAN	PSMD9_HUMAN	ITB5_HUMAN	1B39_HUMAN	PSMD4_HUMAN		10 random proteins from GO:0008150	F1142_HUMAN	ANR40_HUMAN	HYCCI_HUMAN	KBTB6_HUMAN	AT131_HUMAN	PXMP2_HUMAN	CR002_HUMAN
GO:0043032				10 random proteins from GO:0090002	PKP3_HUMAN	S10AA_HUMAN	TSN14_HUMAN	FLOT2_HUMAN	TSN15_HUMAN	FLOT1_HUMAN	WNT4_HUMAN	TSN5_HUMAN	SPTN4_HUMAN	CADH1_HUMAN			10 random proteins from GO:0006283	RPB1_HUMAN	TF2H1_HUMAN	DPOE2_HUMAN	ERCC8_HUMAN	RFA3_HUMAN	APEX1_HUMAN	RPAB2_HUMAN	UVSSA_HUMAN	ERCC2_HUMAN	HMGN1_HUMAN			10 random proteins from GO:0006006	PYC_HUMAN	NPY1R_HUMAN	KPB2_HUMAN	F16P1_HUMAN	LEP_HUMAN	F16P2_HUMAN	IBP5_HUMAN	KPYM_HUMAN	KAPCG_HUMAN	ODPA_HUMAN		10 random proteins from GO:0008152	PDE2A_HUMAN	AT8B4_HUMAN	CING_HUMAN	KI13A_HUMAN	RALA_HUMAN	DDX28_HUMAN	KIFC3_HUMAN
GO:0007600				10 random proteins from GO:0090103	TBX1_HUMAN	TBX18_HUMAN	PAX2_HUMAN	SFRP3_HUMAN	VANG2_HUMAN	WNT5A_HUMAN	DVL3_HUMAN	CTHR1_HUMAN	FZD2_HUMAN	HEPS_HUMAN			10 random proteins from GO:0006284	RFA1_HUMAN	PARP2_HUMAN	ANM6_HUMAN	DPOD2_HUMAN	PARP1_HUMAN	PCNA_HUMAN	CCNO_HUMAN	DPOD1_HUMAN	MRE11_HUMAN	DNLI3_HUMAN			10 random proteins from GO:0006260	REV1_HUMAN	RFA2_HUMAN	DUT_HUMAN	RBMS1_HUMAN	MCM2_HUMAN	DCC1_HUMAN	DPOA2_HUMAN	PTMS_HUMAN	ATRIP_HUMAN	DPOE1_HUMAN		10 random proteins from GO:0008284	FGF1_HUMAN	FGF4_HUMAN	ACHA7_HUMAN	CARM1_HUMAN	IL3_HUMAN	RON_HUMAN	FR1OP_HUMAN
GO:0007168				10 random proteins from GO:0090307	XIAP_HUMAN	SPICE_HUMAN	NEK2_HUMAN	BIRC8_HUMAN	BIRC1_HUMAN	NLRC4_HUMAN	KIFC1_HUMAN	BIRC5_HUMAN	RB11A_HUMAN	CHK2_HUMAN			10 random proteins from GO:0006369	RUXG_HUMAN	LSM10_HUMAN	SRS11_HUMAN	TTF2_HUMAN	U2AF1_HUMAN	PAPOB_HUMAN	SRSF7_HUMAN	CLP1_HUMAN	SRSF3_HUMAN	PABP2_HUMAN			10 random proteins from GO:0006325	ELP3_HUMAN	NSD3_HUMAN	LRWD1_HUMAN	ZZZ3_HUMAN	H2B1O_HUMAN	ATX7_HUMAN	REST_HUMAN	EPC1_HUMAN	EP400_HUMAN	H2B1B_HUMAN		10 random proteins from GO:0010467	RL14_HUMAN	SF3A1_HUMAN	TBX5_HUMAN	MED16_HUMAN	SYRC_HUMAN	NU214_HUMAN	SRSF2_HUMAN
GO:2000772				10 random proteins from GO:0090398	CDN1A_HUMAN	AUGN_HUMAN	SMC5_HUMAN	CALR_HUMAN	ULK3_HUMAN	SMC6_HUMAN	TBX3_HUMAN	RASH_HUMAN	TBX2_HUMAN	TERF2_HUMAN			10 random proteins from GO:0006418	SYYM_HUMAN	SYDC_HUMAN	SYTC_HUMAN	MCA3_HUMAN	SYLM_HUMAN	SYSM_HUMAN	AIMP1_HUMAN	SYMC_HUMAN	AIMP2_HUMAN	SYCC_HUMAN			10 random proteins from GO:0006334	CENPM_HUMAN	H2B1N_HUMAN	RBBP4_HUMAN	TSPY8_HUMAN	H31T_HUMAN	HP1B3_HUMAN	H2B1J_HUMAN	H10_HUMAN	RSF1_HUMAN	RBBP7_HUMAN		10 random proteins from GO:0016032	MFGM_HUMAN	TRI22_HUMAN	1B45_HUMAN	M3K5_HUMAN	TS101_HUMAN	GAK9_HUMAN	SRC_HUMAN
GO:0003214				10 random proteins from GO:0090501	SEN2_HUMAN	RNC_HUMAN	RNAS2_HUMAN	RNH2A_HUMAN	RNAS7_HUMAN	RNT2_HUMAN	RPP38_HUMAN	RNH1_HUMAN	POP1_HUMAN	RNAS6_HUMAN			10 random proteins from GO:0006605	AP1S3_HUMAN	AP1M2_HUMAN	SORL_HUMAN	1433E_HUMAN	1433B_HUMAN	1433T_HUMAN	AKA12_HUMAN	PICK1_HUMAN	SNG2_HUMAN	PML_HUMAN			10 random proteins from GO:0006367	RN111_HUMAN	TR150_HUMAN	MED8_HUMAN	SMUF2_HUMAN	RPB4_HUMAN	CDK7_HUMAN	RPB11_HUMAN	NR1H2_HUMAN	NR0B1_HUMAN	RARG_HUMAN		10 random proteins from GO:0030154	P53_HUMAN	ZC12A_HUMAN	TDGF1_HUMAN	EXT2_HUMAN	S5A1_HUMAN	ARAID_HUMAN	FXR1_HUMAN
GO:0003215				10 random proteins from GO:0097503	SIA8F_HUMAN	SIA7E_HUMAN	SIA7A_HUMAN	SIA7F_HUMAN	SIA7C_HUMAN	SIAT1_HUMAN	SIAT9_HUMAN	SIA4A_HUMAN	SIA10_HUMAN	SIA7B_HUMAN			10 random proteins from GO:0006626	TIM50_HUMAN	TOM6_HUMAN	MTEF4_HUMAN	TOM40_HUMAN	TOM70_HUMAN	MTX1_HUMAN	MFN2_HUMAN	MK09_HUMAN	TIM10_HUMAN	TOM20_HUMAN			10 random proteins from GO:0006397	PRP8_HUMAN	AFF2_HUMAN	PRP39_HUMAN	MGN2_HUMAN	HNRLL_HUMAN	PP1R8_HUMAN	SRSF2_HUMAN	U5S1_HUMAN	CDK12_HUMAN	PTBP1_HUMAN		10 random proteins from GO:0043066	MSX2_HUMAN	SFRP1_HUMAN	PRDX2_HUMAN	SHH_HUMAN	COF1_HUMAN	ANXA5_HUMAN	EGR2_HUMAN
GO:0034244				10 random proteins from GO:1903506	PCH2_HUMAN	CITE2_HUMAN	ACTN4_HUMAN	SP202_HUMAN	AR2BP_HUMAN	FUS_HUMAN	SP20H_HUMAN	TRIPB_HUMAN	TAF12_HUMAN	PRS6A_HUMAN			10 random proteins from GO:0006633	ACOD_HUMAN	AAKB2_HUMAN	MECR_HUMAN	FAS_HUMAN	DCMC_HUMAN	HACD1_HUMAN	ELOV4_HUMAN	SCD5_HUMAN	AAKG2_HUMAN	FA2H_HUMAN			10 random proteins from GO:0006413	RS4X_HUMAN	EIF3F_HUMAN	RL7A_HUMAN	EIF1_HUMAN	RL29_HUMAN	EIF3A_HUMAN	EI2BE_HUMAN	RL17_HUMAN	IF4E_HUMAN	RL28_HUMAN		10 random proteins from GO:0043547	PKH4B_HUMAN	ARAP3_HUMAN	TB10B_HUMAN	MON2_HUMAN	BCR_HUMAN	TBCD1_HUMAN	FGD3_HUMAN
GO:0030278				10 random proteins from GO:2000377	PCLI1_HUMAN	BIRC2_HUMAN	PRKN2_HUMAN	ST17A_HUMAN	BCDO2_HUMAN	IEX1_HUMAN	CP1B1_HUMAN	RNF41_HUMAN	FOXO3_HUMAN	PINK1_HUMAN			10 random proteins from GO:0006687	ARSK_HUMAN	BGAL_HUMAN	NSMA_HUMAN	ASAH2_HUMAN	BAX_HUMAN	NSMA2_HUMAN	CREM_HUMAN	NSMA3_HUMAN	ASM_HUMAN	NEUR1_HUMAN			10 random proteins from GO:0006457	TBB2A_HUMAN	PAL4A_HUMAN	DJB11_HUMAN	GLU2B_HUMAN	TBA1B_HUMAN	GANAB_HUMAN	SPHK1_HUMAN	PPIH_HUMAN	LMA2L_HUMAN	CALR_HUMAN		10 random proteins from GO:0044267	TATD2_HUMAN	WFS1_HUMAN	RPN2_HUMAN	EXOC8_HUMAN	EXOC1_HUMAN	MGT5A_HUMAN	PIGH_HUMAN
GO:0007589				10 random proteins from GO:2000463	DLG4_HUMAN	CUX2_HUMAN	SHAN1_HUMAN	SHAN3_HUMAN	NLGN1_HUMAN	RIMS2_HUMAN	STX1A_HUMAN	DRD4_HUMAN	PTEN_HUMAN	NLGN3_HUMAN			10 random proteins from GO:0006812	AT10D_HUMAN	FA26F_HUMAN	TRPM3_HUMAN	AT132_HUMAN	CNGB1_HUMAN	HCN4_HUMAN	PIEZ2_HUMAN	NMDZ1_HUMAN	PANX3_HUMAN	AT134_HUMAN			10 random proteins from GO:0006461	CD2AP_HUMAN	SYEP_HUMAN	WASL_HUMAN	NHRF1_HUMAN	RIMS1_HUMAN	IL2RB_HUMAN	ZN148_HUMAN	SH3BG_HUMAN	DLG4_HUMAN	KNTC1_HUMAN		10 random proteins from GO:0045087	FGF2_HUMAN	IFNA6_HUMAN	CHID1_HUMAN	MASP1_HUMAN	PGFRB_HUMAN	CLC4D_HUMAN	ABC3G_HUMAN
GO:0043306																	10 random proteins from GO:0006821	GLRA1_HUMAN	NMUR2_HUMAN	S12A3_HUMAN	ICLN_HUMAN	TSPOA_HUMAN	S26A7_HUMAN	BEST1_HUMAN	FXYD3_HUMAN	S4A10_HUMAN	NMUR1_HUMAN			10 random proteins from GO:0006470	PPM1G_HUMAN	STYL1_HUMAN	DUS22_HUMAN	PP2BA_HUMAN	PLPP_HUMAN	MYPT1_HUMAN	TPTE_HUMAN	CT2NL_HUMAN	PHP14_HUMAN	SSH1_HUMAN		10 random proteins from GO:0045892	KS6A5_HUMAN	PRA16_HUMAN	BHE40_HUMAN	RORB_HUMAN	ZN217_HUMAN	MESP1_HUMAN	CTBP2_HUMAN
GO:0043129																	10 random proteins from GO:0006892	STX4_HUMAN	VAMP8_HUMAN	EPN4_HUMAN	SCAM1_HUMAN	MYO5A_HUMAN	PUM1_HUMAN	DTBP1_HUMAN	AP1B1_HUMAN	AP1M2_HUMAN	AP1S1_HUMAN			10 random proteins from GO:0006511	SNUT2_HUMAN	TTC3_HUMAN	U17L1_HUMAN	CHFR_HUMAN	ELOC_HUMAN	RN168_HUMAN	U17L7_HUMAN	U17L3_HUMAN	CSN3_HUMAN	UBD_HUMAN		10 random proteins from GO:0045893	FOXA2_HUMAN	ELF1_HUMAN	CHP3_HUMAN	BMP2_HUMAN	HYAS3_HUMAN	UB2V1_HUMAN	T53I1_HUMAN
GO:1901381																	10 random proteins from GO:0006921	CADH1_HUMAN	KPCT_HUMAN	IMB1_HUMAN	DFFB_HUMAN	IMA5_HUMAN	DSG2_HUMAN	HMGB2_HUMAN	CASP6_HUMAN	GELS_HUMAN	PAK2_HUMAN			10 random proteins from GO:0006614	RL18_HUMAN	RL31_HUMAN	RL7A_HUMAN	RL35_HUMAN	RL14_HUMAN	RL38_HUMAN	RL18A_HUMAN	RS15A_HUMAN	SC61G_HUMAN	RS26_HUMAN		10 random proteins from GO:0045944	MEIS1_HUMAN	SPXN_HUMAN	NGN3_HUMAN	THB_HUMAN	GALR1_HUMAN	RUNX1_HUMAN	SHH_HUMAN
GO:0032006																	10 random proteins from GO:0006986	DNJC4_HUMAN	HSPB1_HUMAN	HERP1_HUMAN	TSP4_HUMAN	DNJB5_HUMAN	MANF_HUMAN	HSPB2_HUMAN	HERP2_HUMAN	UB2J2_HUMAN	HS90B_HUMAN			10 random proteins from GO:0006629	CIDEA_HUMAN	MGST3_HUMAN	ATPB_HUMAN	ABCA2_HUMAN	MGLL_HUMAN	CH25H_HUMAN	NKX11_HUMAN	CHKA_HUMAN	MOT1_HUMAN	APOC4_HUMAN		10 random proteins from GO:0050911	O13C9_HUMAN	OR1D2_HUMAN	O10G2_HUMAN	OR5DD_HUMAN	OR5DI_HUMAN	OR4K5_HUMAN	OR4DA_HUMAN
GO:0071435																	10 random proteins from GO:0007077	NUP98_HUMAN	CCNB1_HUMAN	NUPL2_HUMAN	NUP93_HUMAN	PO210_HUMAN	NUP88_HUMAN	VRK1_HUMAN	EMD_HUMAN	KPCA_HUMAN	RAE1L_HUMAN			10 random proteins from GO:0006644	MBOA5_HUMAN	GNPAT_HUMAN	PA24D_HUMAN	PLD2_HUMAN	MTM1_HUMAN	PCY1A_HUMAN	PLCD1_HUMAN	DGAT2_HUMAN	MTMR4_HUMAN	MTMR6_HUMAN		10 random proteins from GO:0055085	AQP7_HUMAN	VDAC2_HUMAN	S26A1_HUMAN	S12A6_HUMAN	S22AH_HUMAN	PEX3_HUMAN	CTR2_HUMAN
GO:0097202																	10 random proteins from GO:0007187	MTR1B_HUMAN	TSHR_HUMAN	MC5R_HUMAN	5HT4R_HUMAN	5HT5A_HUMAN	MTR1A_HUMAN	LPAR3_HUMAN	ACM2_HUMAN	CNR2_HUMAN	OPRD_HUMAN			10 random proteins from GO:0006805	S26A1_HUMAN	S35B2_HUMAN	CP7B1_HUMAN	CP24A_HUMAN	FMO3_HUMAN	RORG_HUMAN	ST1A1_HUMAN	PAOX_HUMAN	ARK74_HUMAN	GSTM1_HUMAN		10 random proteins from GO:0055114	FRIH_HUMAN	CHDH_HUMAN	PHS_HUMAN	VAT1L_HUMAN	HIPL1_HUMAN	LOXL2_HUMAN	GSTT1_HUMAN
GO:0034116																	10 random proteins from GO:0007189	DRD1_HUMAN	ADM2_HUMAN	GLR_HUMAN	ADCY1_HUMAN	ADCY6_HUMAN	DRD5_HUMAN	GNAL_HUMAN	GNA13_HUMAN	ADCY7_HUMAN	TSHR_HUMAN			10 random proteins from GO:0006811	B3AT_HUMAN	SL9A1_HUMAN	PLP2_HUMAN	LRC8B_HUMAN	S6A15_HUMAN	S6A12_HUMAN	LAT4_HUMAN	S12A2_HUMAN	NCKX6_HUMAN	SLC31_HUMAN
GO:0000712																	10 random proteins from GO:0007193	GNAZ_HUMAN	ANPRC_HUMAN	ADCY3_HUMAN	ADCY8_HUMAN	RXFP2_HUMAN	ADCY2_HUMAN	5HT1D_HUMAN	GNAT3_HUMAN	PD2R2_HUMAN	ADCY1_HUMAN			10 random proteins from GO:0006897	SH3G3_HUMAN	EPN1_HUMAN	MARH2_HUMAN	NDKA_HUMAN	PACN3_HUMAN	GHR_HUMAN	ITSN2_HUMAN	SH3G1_HUMAN	SYNRG_HUMAN	KC1G2_HUMAN
GO:0016051																	10 random proteins from GO:0007249	TCAM1_HUMAN	SNIP1_HUMAN	TAB1_HUMAN	UBB_HUMAN	CD14_HUMAN	ZN675_HUMAN	IKKB_HUMAN	IKKA_HUMAN	TAB3_HUMAN	UBC_HUMAN			10 random proteins from GO:0006935	ECSCR_HUMAN	CCL17_HUMAN	IL4_HUMAN	CCL2_HUMAN	OR1D2_HUMAN	CXCL5_HUMAN	CCL24_HUMAN	CX3C1_HUMAN	CXCR3_HUMAN	IL8_HUMAN
GO:0001946																	10 random proteins from GO:0007266	CAD13_HUMAN	HACD3_HUMAN	PTHY_HUMAN	IKKA_HUMAN	CO1A2_HUMAN	GNA13_HUMAN	RHOD_HUMAN	BORG3_HUMAN	RHG04_HUMAN	GDIR2_HUMAN			10 random proteins from GO:0006956	KV116_HUMAN	IGHG2_HUMAN	HV207_HUMAN	CFAB_HUMAN	IGHG4_HUMAN	KV120_HUMAN	LV206_HUMAN	KV401_HUMAN	HV305_HUMAN	KV310_HUMAN
GO:0032740																	10 random proteins from GO:0007416	PCDB3_HUMAN	PCDB9_HUMAN	MYO6_HUMAN	MECP2_HUMAN	FARP1_HUMAN	SHAN3_HUMAN	DYN3_HUMAN	CADM1_HUMAN	DNER_HUMAN	SPTN2_HUMAN			10 random proteins from GO:0006958	LAC3_HUMAN	HV310_HUMAN	HV105_HUMAN	LV207_HUMAN	CO4B_HUMAN	LV208_HUMAN	LV203_HUMAN	KV306_HUMAN	KV106_HUMAN	HV319_HUMAN
GO:0051593																	10 random proteins from GO:0007519	MYH14_HUMAN	FOXP2_HUMAN	SIX1_HUMAN	HXD9_HUMAN	MYOD1_HUMAN	VGLL2_HUMAN	ZBT18_HUMAN	IGSF8_HUMAN	COJA1_HUMAN	NF1_HUMAN			10 random proteins from GO:0006974	FOXO1_HUMAN	SIR4_HUMAN	FBX31_HUMAN	BRSK1_HUMAN	P73_HUMAN	OTUB1_HUMAN	ASH2L_HUMAN	BCL6_HUMAN	INT3_HUMAN	MNDA_HUMAN
GO:0045956																	10 random proteins from GO:0007566	EMP2_HUMAN	TIF1B_HUMAN	FBLN1_HUMAN	PGH2_HUMAN	UTER_HUMAN	HMX3_HUMAN	STC1_HUMAN	TGFR2_HUMAN	TROP_HUMAN	MMP9_HUMAN			10 random proteins from GO:0006979	PRKN2_HUMAN	MSRB1_HUMAN	XCT_HUMAN	MICB_HUMAN	PINK1_HUMAN	EGFR_HUMAN	ALS2_HUMAN	PDLI1_HUMAN	PRDX3_HUMAN	8ODP_HUMAN
GO:0042116																	10 random proteins from GO:0008015	OLR1_HUMAN	RCAN1_HUMAN	HCN4_HUMAN	MTHR_HUMAN	FLI1_HUMAN	MYOF_HUMAN	NPY_HUMAN	BKRB2_HUMAN	NFE2_HUMAN	ACVL1_HUMAN			10 random proteins from GO:0007010	ZMYM4_HUMAN	K1C13_HUMAN	TSN32_HUMAN	DEMA_HUMAN	FGD4_HUMAN	FGD2_HUMAN	SH319_HUMAN	PLD2_HUMAN	K1C16_HUMAN	COF1_HUMAN
GO:0001921																	10 random proteins from GO:0008033	PUS10_HUMAN	MOD5_HUMAN	RPP25_HUMAN	TRM2_HUMAN	PUSL1_HUMAN	RPP14_HUMAN	TPRKB_HUMAN	TRUB2_HUMAN	TRM6_HUMAN	TYW1B_HUMAN			10 random proteins from GO:0007049	BCCIP_HUMAN	CI114_HUMAN	C8AP2_HUMAN	URGCP_HUMAN	CSN1_HUMAN	ERH_HUMAN	PP1A_HUMAN	HACE1_HUMAN	ERF_HUMAN	UBP2_HUMAN
GO:0051497																	10 random proteins from GO:0008277	PACA_HUMAN	RGS14_HUMAN	PDE4D_HUMAN	RK_HUMAN	UBP20_HUMAN	HOME2_HUMAN	PHLP_HUMAN	RGS3_HUMAN	GRK5_HUMAN	KCD16_HUMAN			10 random proteins from GO:0007050	PA2G4_HUMAN	STRAA_HUMAN	BRNP1_HUMAN	KAD1_HUMAN	AAKG2_HUMAN	AAKG3_HUMAN	IL12B_HUMAN	GAS6_HUMAN	AAKB1_HUMAN	SOX2_HUMAN
GO:1990001																	10 random proteins from GO:0008344	ADA22_HUMAN	A4_HUMAN	SE6L1_HUMAN	HXD10_HUMAN	FOXA2_HUMAN	LIS1_HUMAN	SEZ6_HUMAN	TBCE_HUMAN	MECP2_HUMAN	CYTB_HUMAN			10 random proteins from GO:0007156	TEN3_HUMAN	PCDG8_HUMAN	PCDGB_HUMAN	TUTLA_HUMAN	PCDGJ_HUMAN	PCDB8_HUMAN	TUTLB_HUMAN	CADM3_HUMAN	CADH7_HUMAN	PCDB5_HUMAN
GO:0060174																	10 random proteins from GO:0008542	NPS_HUMAN	HIF1A_HUMAN	CTNS_HUMAN	KIT_HUMAN	A4_HUMAN	LRRN4_HUMAN	RGS14_HUMAN	PDE1B_HUMAN	DOPO_HUMAN	NMDE1_HUMAN			10 random proteins from GO:0007166	BASI_HUMAN	LIFR_HUMAN	CD28_HUMAN	FAK2_HUMAN	MK14_HUMAN	LIRB2_HUMAN	INAR1_HUMAN	IGSF6_HUMAN	TIRAP_HUMAN	CLCF1_HUMAN
GO:0031669																	10 random proteins from GO:0008645	G6PC2_HUMAN	NU214_HUMAN	NU155_HUMAN	GTR2_HUMAN	NUP62_HUMAN	NU153_HUMAN	GTR5_HUMAN	G6PC3_HUMAN	NUP98_HUMAN	NUP53_HUMAN			10 random proteins from GO:0007173	CLCA_HUMAN	AP2A2_HUMAN	GSK3B_HUMAN	PDPK1_HUMAN	IKKA_HUMAN	SHC1_HUMAN	RS27A_HUMAN	PGFRB_HUMAN	CASP9_HUMAN	GRB7_HUMAN
GO:0061053																	10 random proteins from GO:0009267	CART_HUMAN	K1324_HUMAN	GAS6_HUMAN	FADS1_HUMAN	SPHK1_HUMAN	DJC15_HUMAN	TF7L2_HUMAN	CAV1_HUMAN	SFRP1_HUMAN	FBX22_HUMAN			10 random proteins from GO:0007179	FERM2_HUMAN	FKB1A_HUMAN	BAMBI_HUMAN	SMAD1_HUMAN	KLF10_HUMAN	GDF8_HUMAN	CING_HUMAN	ITB5_HUMAN	FOS_HUMAN	PMEPA_HUMAN
GO:0030516																	10 random proteins from GO:0009306	STEA3_HUMAN	RAB44_HUMAN	RB27B_HUMAN	RB40C_HUMAN	RASEF_HUMAN	ERP29_HUMAN	PDIA4_HUMAN	RAB8A_HUMAN	NECA3_HUMAN	RAB3B_HUMAN			10 random proteins from GO:0007204	KNG1_HUMAN	CCR10_HUMAN	DLG4_HUMAN	CD24_HUMAN	GASR_HUMAN	ADA1A_HUMAN	TA2R_HUMAN	CALCR_HUMAN	C5AR1_HUMAN	PROK2_HUMAN
GO:0033160																	10 random proteins from GO:0009408	CRNN_HUMAN	ASIC3_HUMAN	EI2BG_HUMAN	EI2BB_HUMAN	EI2BD_HUMAN	NOS1_HUMAN	KS6B1_HUMAN	IGF1_HUMAN	DNJA2_HUMAN	SDF1_HUMAN			10 random proteins from GO:0007219	IL2RA_HUMAN	MIB1_HUMAN	DTX1_HUMAN	DTX3_HUMAN	RBX1_HUMAN	EP300_HUMAN	PGLT1_HUMAN	RS27A_HUMAN	MAML1_HUMAN	NOTC3_HUMAN
GO:0031065																	10 random proteins from GO:0009411	CASP3_HUMAN	ERCC5_HUMAN	ZRAB3_HUMAN	MEN1_HUMAN	USF1_HUMAN	UACA_HUMAN	DTL_HUMAN	APR_HUMAN	AAPK1_HUMAN	UBP1_HUMAN			10 random proteins from GO:0007417	PAX6_HUMAN	NPTX1_HUMAN	NECD_HUMAN	CHD7_HUMAN	MAL_HUMAN	NPAS2_HUMAN	KLK6_HUMAN	RN103_HUMAN	SH3G2_HUMAN	ROBO2_HUMAN
GO:0090141																	10 random proteins from GO:0009725	NCOA4_HUMAN	ADA1A_HUMAN	THIL_HUMAN	GHRL_HUMAN	PIAS3_HUMAN	TIMP3_HUMAN	MMP19_HUMAN	RERG_HUMAN	PITX2_HUMAN	NCOA6_HUMAN			10 random proteins from GO:0007420	BRCA2_HUMAN	ARF4_HUMAN	MACD2_HUMAN	HRH3_HUMAN	TBR1_HUMAN	FOXC1_HUMAN	SIX3_HUMAN	ZIC2_HUMAN	NODAL_HUMAN	S1PR1_HUMAN
GO:0006390																	10 random proteins from GO:0009790	NOTC4_HUMAN	STOX2_HUMAN	TDGF1_HUMAN	RAI2_HUMAN	SHH_HUMAN	UBP22_HUMAN	NR5A2_HUMAN	ATPA_HUMAN	SCEL_HUMAN	RICTR_HUMAN			10 random proteins from GO:0007507	EDNRA_HUMAN	OSR1_HUMAN	ARBK1_HUMAN	FOXL1_HUMAN	SOX4_HUMAN	TNNI3_HUMAN	ADML_HUMAN	CRKL_HUMAN	APJ_HUMAN	HEXI1_HUMAN
GO:0031573																	10 random proteins from GO:0010212	KAT5_HUMAN	TICRR_HUMAN	SOSSC_HUMAN	BRE_HUMAN	ASPP2_HUMAN	RN168_HUMAN	SOSB1_HUMAN	EYA3_HUMAN	ICAM1_HUMAN	STK11_HUMAN			10 random proteins from GO:0007568	SOCS2_HUMAN	K1C16_HUMAN	KRA48_HUMAN	CP1A1_HUMAN	CYBP_HUMAN	TIMP2_HUMAN	KCNE2_HUMAN	PDE4D_HUMAN	WRN_HUMAN	MADCA_HUMAN
GO:0001893																	10 random proteins from GO:0010595	BCAR1_HUMAN	VGFR2_HUMAN	ANGP1_HUMAN	BMP4_HUMAN	PDCD6_HUMAN	ETS1_HUMAN	FOXC2_HUMAN	BCAS3_HUMAN	ITB3_HUMAN	NRP1_HUMAN			10 random proteins from GO:0007601	BEST1_HUMAN	CO1A1_HUMAN	CRGC_HUMAN	EPAS1_HUMAN	PDE6A_HUMAN	CNGB1_HUMAN	RGS9_HUMAN	CB071_HUMAN	PPE2_HUMAN	TISR_HUMAN
GO:0008088																	10 random proteins from GO:0010862	GDF5_HUMAN	ACVL1_HUMAN	INHBC_HUMAN	TGFB2_HUMAN	BMP8A_HUMAN	TGFR1_HUMAN	BMP5_HUMAN	TGFB1_HUMAN	AVR2A_HUMAN	TGFB3_HUMAN			10 random proteins from GO:0007605	SPTN4_HUMAN	NAV2_HUMAN	PO4F3_HUMAN	USH2A_HUMAN	TMPS3_HUMAN	GPR98_HUMAN	PO4F2_HUMAN	OTOSP_HUMAN	OTOF_HUMAN	TIM8B_HUMAN
GO:0042074																	10 random proteins from GO:0014070	ACSL3_HUMAN	PTGES_HUMAN	SFRP1_HUMAN	ACACB_HUMAN	GIP_HUMAN	ALDOC_HUMAN	THIOM_HUMAN	NEDD8_HUMAN	DUS6_HUMAN	LONP2_HUMAN			10 random proteins from GO:0007608	OR1C1_HUMAN	O5AR1_HUMAN	BBS4_HUMAN	B3GN2_HUMAN	OR6C3_HUMAN	O13A1_HUMAN	OR4D1_HUMAN	OR8B4_HUMAN	DRD2_HUMAN	CXB4_HUMAN
GO:0050927																	10 random proteins from GO:0015992	UCP3_HUMAN	ATPO_HUMAN	S36A3_HUMAN	NOX1_HUMAN	VATB1_HUMAN	ACATN_HUMAN	VA0D1_HUMAN	HVCN1_HUMAN	UCP2_HUMAN	S15A2_HUMAN			10 random proteins from GO:0008286	FGF18_HUMAN	PK3CB_HUMAN	RS6_HUMAN	VA0D1_HUMAN	AAKB2_HUMAN	VATG1_HUMAN	IRS1_HUMAN	SRBP1_HUMAN	IGF2_HUMAN	VATG2_HUMAN
GO:0061351																	10 random proteins from GO:0016079	CPLX1_HUMAN	SYT6_HUMAN	PI51C_HUMAN	SYTL3_HUMAN	SYTL4_HUMAN	SYT12_HUMAN	SYT16_HUMAN	RP3A_HUMAN	SYT17_HUMAN	RPH3L_HUMAN			10 random proteins from GO:0008360	PLXB2_HUMAN	THRB_HUMAN	FERM2_HUMAN	TTBK2_HUMAN	PLXB1_HUMAN	CDC7_HUMAN	LST1_HUMAN	PHIP_HUMAN	DEMA_HUMAN	COCH_HUMAN
GO:1902188																	10 random proteins from GO:0016485	XPP3_HUMAN	GLI3_HUMAN	ATS2_HUMAN	NICA_HUMAN	ECE1_HUMAN	ATS13_HUMAN	C2CD3_HUMAN	CAP7_HUMAN	KLK13_HUMAN	MAP2_HUMAN			10 random proteins from GO:0008543	MK01_HUMAN	SETX_HUMAN	ADCY3_HUMAN	CD28_HUMAN	KAPCG_HUMAN	KPCA_HUMAN	CD86_HUMAN	FGF8_HUMAN	FGRL1_HUMAN	FGF17_HUMAN
GO:0046641																	10 random proteins from GO:0019432	ELOV6_HUMAN	LCLT1_HUMAN	ELOV3_HUMAN	ACACA_HUMAN	GPDA_HUMAN	TXTP_HUMAN	ACSL4_HUMAN	DHB12_HUMAN	PLPL3_HUMAN	FAS_HUMAN			10 random proteins from GO:0009615	APOB_HUMAN	BAF_HUMAN	CDK6_HUMAN	NEMO_HUMAN	TRI22_HUMAN	FOSL1_HUMAN	CC130_HUMAN	IKKA_HUMAN	NS1BP_HUMAN	IFNG_HUMAN
GO:0045792																	10 random proteins from GO:0019722	EDN1_HUMAN	E2AK3_HUMAN	KISSR_HUMAN	MCU_HUMAN	TRML1_HUMAN	PLCG2_HUMAN	V1AR_HUMAN	PLCG1_HUMAN	GPC6A_HUMAN	NEB1_HUMAN			10 random proteins from GO:0009653	MAS_HUMAN	SCML2_HUMAN	FOXK2_HUMAN	FOXB2_HUMAN	HIRA_HUMAN	EYA4_HUMAN	HXB5_HUMAN	FX4L4_HUMAN	CYR61_HUMAN	K1C18_HUMAN
GO:0035313																	10 random proteins from GO:0019827	DPPA2_HUMAN	TCL1A_HUMAN	DI3L2_HUMAN	FGF4_HUMAN	FZD7_HUMAN	MED27_HUMAN	PAF1_HUMAN	MED10_HUMAN	TUT4_HUMAN	KLF4_HUMAN			10 random proteins from GO:0010628	NTRK2_HUMAN	V2R_HUMAN	P2RX7_HUMAN	PO3F1_HUMAN	AAKB1_HUMAN	SFRP4_HUMAN	WNT11_HUMAN	VEGFA_HUMAN	VIME_HUMAN	BRCA1_HUMAN
GO:0086002																	10 random proteins from GO:0021762	NDUS3_HUMAN	ACTB_HUMAN	DHE3_HUMAN	1433F_HUMAN	RHOA_HUMAN	AINX_HUMAN	CDC42_HUMAN	NDRG2_HUMAN	SNG3_HUMAN	KCRB_HUMAN			10 random proteins from GO:0010629	STC2_HUMAN	HEY2_HUMAN	CDC42_HUMAN	MIF_HUMAN	CCL3_HUMAN	ERP29_HUMAN	SFRP1_HUMAN	FGF19_HUMAN	CITE2_HUMAN	ITB8_HUMAN
GO:0046470																	10 random proteins from GO:0021766	NR4A3_HUMAN	CP17A_HUMAN	1433E_HUMAN	QCR8_HUMAN	MAS_HUMAN	SRF_HUMAN	PGCB_HUMAN	TSC1_HUMAN	5HT5A_HUMAN	S5A2_HUMAN			10 random proteins from GO:0010951	CPMD8_HUMAN	PCSK1_HUMAN	CST9P_HUMAN	CST9_HUMAN	SERPH_HUMAN	AACT_HUMAN	CYTB_HUMAN	A2AP_HUMAN	WF10A_HUMAN	TFPI1_HUMAN
GO:0007004																	10 random proteins from GO:0021987	ASPM_HUMAN	TACC1_HUMAN	WDR62_HUMAN	LRP6_HUMAN	NCOA1_HUMAN	TY3H_HUMAN	TACC2_HUMAN	PLCB1_HUMAN	ASCL1_HUMAN	MCPH1_HUMAN			10 random proteins from GO:0016055	KLH12_HUMAN	LZTS2_HUMAN	TNIK_HUMAN	XIAP_HUMAN	TIKI2_HUMAN	PITX2_HUMAN	AES_HUMAN	PYGO1_HUMAN	NDRG2_HUMAN	CDK14_HUMAN
GO:1990440																	10 random proteins from GO:0023014	BMR1A_HUMAN	LYN_HUMAN	TYRO3_HUMAN	KCNH5_HUMAN	STK39_HUMAN	M4K4_HUMAN	NEK4_HUMAN	STK4_HUMAN	ERBB2_HUMAN	M3K8_HUMAN			10 random proteins from GO:0016192	BIG3_HUMAN	VP33A_HUMAN	RAB2B_HUMAN	RFIP3_HUMAN	ERD22_HUMAN	VPS11_HUMAN	SPIR2_HUMAN	RAB1A_HUMAN	TPC6A_HUMAN	ERGI3_HUMAN
GO:0006268																	10 random proteins from GO:0030155	CYH2_HUMAN	IL18_HUMAN	NUAK1_HUMAN	PTPRJ_HUMAN	CYTIP_HUMAN	PP2AA_HUMAN	SOX9_HUMAN	EPHA8_HUMAN	IL8_HUMAN	FES_HUMAN			10 random proteins from GO:0016310	PANK4_HUMAN	PM2PB_HUMAN	EPHA7_HUMAN	N4BP2_HUMAN	TRRAP_HUMAN	PSTK_HUMAN	CHKA_HUMAN	ITPK1_HUMAN	DGKD_HUMAN	KIME_HUMAN
GO:0042270																	10 random proteins from GO:0030199	COBA2_HUMAN	LUM_HUMAN	COEA1_HUMAN	TGFR1_HUMAN	MIA3_HUMAN	PLOD3_HUMAN	MKX_HUMAN	COCA1_HUMAN	MMP11_HUMAN	TENX_HUMAN			10 random proteins from GO:0016311	PSPHL_HUMAN	PGAM5_HUMAN	CTDSL_HUMAN	PPTC7_HUMAN	PTPRB_HUMAN	MINP1_HUMAN	LPPR2_HUMAN	HYES_HUMAN	5NTC_HUMAN	IPYR2_HUMAN
GO:0060315																	10 random proteins from GO:0030204	SDC2_HUMAN	SDC3_HUMAN	UST_HUMAN	CHSTD_HUMAN	DSE_HUMAN	CHSTE_HUMAN	GPC5_HUMAN	CSPG5_HUMAN	B3GT6_HUMAN	B3GA2_HUMAN			10 random proteins from GO:0016477	PI51A_HUMAN	KPCI_HUMAN	PLAK_HUMAN	STRP2_HUMAN	PLCG1_HUMAN	NEB2_HUMAN	GSK3B_HUMAN	PVR_HUMAN	KPCZ_HUMAN	FOXC1_HUMAN
GO:0000731																	10 random proteins from GO:0030218	RS14_HUMAN	EXOC6_HUMAN	PTN2_HUMAN	HEMH_HUMAN	DSRAD_HUMAN	SPI1_HUMAN	SFXN1_HUMAN	KLF1_HUMAN	TAL1_HUMAN	TRI10_HUMAN			10 random proteins from GO:0018108	STK16_HUMAN	CSF1R_HUMAN	STA5A_HUMAN	SHC1_HUMAN	TESK1_HUMAN	ABI2_HUMAN	SG223_HUMAN	KKCC2_HUMAN	WEE1_HUMAN	NTRK2_HUMAN
GO:0051382																	10 random proteins from GO:0030317	CTSR1_HUMAN	I5P2_HUMAN	G3PT_HUMAN	HGFL_HUMAN	PIHD3_HUMAN	MCSP_HUMAN	SPEM1_HUMAN	PRM3_HUMAN	CTSR2_HUMAN	CTSRD_HUMAN			10 random proteins from GO:0018279	UAP1_HUMAN	B4GT6_HUMAN	GMPPA_HUMAN	AGM1_HUMAN	SIAT6_HUMAN	SIA8B_HUMAN	MGAT1_HUMAN	STT3A_HUMAN	SC24B_HUMAN	UGGG2_HUMAN
GO:0002455																	10 random proteins from GO:0030326	CXA5_HUMAN	DLX5_HUMAN	HXA10_HUMAN	WDR19_HUMAN	PSN2_HUMAN	GREM1_HUMAN	FGF9_HUMAN	SALL4_HUMAN	TBX4_HUMAN	FBN2_HUMAN			10 random proteins from GO:0019058	TGFB1_HUMAN	RL26L_HUMAN	RL3L_HUMAN	RL18A_HUMAN	RL13_HUMAN	PO210_HUMAN	RLA0_HUMAN	RS29_HUMAN	RS11_HUMAN	NUP98_HUMAN
GO:0071318																	10 random proteins from GO:0030433	SE1L1_HUMAN	TRI13_HUMAN	FBX2_HUMAN	AMFR_HUMAN	RN175_HUMAN	RN103_HUMAN	NPL4_HUMAN	ERLEC_HUMAN	STT3B_HUMAN	EDEM1_HUMAN			10 random proteins from GO:0019083	RS8_HUMAN	RL23_HUMAN	RS9_HUMAN	RS16_HUMAN	RL9_HUMAN	RL40_HUMAN	NUPL2_HUMAN	RL24_HUMAN	RL27_HUMAN	RL18A_HUMAN
GO:0000075																	10 random proteins from GO:0030514	BMPER_HUMAN	CER1_HUMAN	SMAD7_HUMAN	SOSD1_HUMAN	ABL1_HUMAN	FSTL3_HUMAN	SKOR1_HUMAN	SFRP2_HUMAN	MAN1_HUMAN	CRDL2_HUMAN			10 random proteins from GO:0019886	DCTN1_HUMAN	DOA_HUMAN	2B1B_HUMAN	DMB_HUMAN	2B1C_HUMAN	DRA_HUMAN	DPA1_HUMAN	2B17_HUMAN	KIF4B_HUMAN	ACTY_HUMAN
GO:0015804																	10 random proteins from GO:0030521	DAXX_HUMAN	PIAS1_HUMAN	MED13_HUMAN	PMEPA_HUMAN	CDK7_HUMAN	MED12_HUMAN	BRCA1_HUMAN	FKBP4_HUMAN	MED24_HUMAN	NCOA4_HUMAN			10 random proteins from GO:0022617	CO1A1_HUMAN	CASP3_HUMAN	MMP15_HUMAN	CAPG_HUMAN	MMP9_HUMAN	COFA1_HUMAN	GELS_HUMAN	CTRB2_HUMAN	CATL1_HUMAN	TRY1_HUMAN
GO:0030262																	10 random proteins from GO:0030522	NR1D1_HUMAN	NR5A2_HUMAN	STF1_HUMAN	THA_HUMAN	NOTC2_HUMAN	NR6A1_HUMAN	HNF4G_HUMAN	RORB_HUMAN	NR1H4_HUMAN	NR1I3_HUMAN			10 random proteins from GO:0022904	UCP3_HUMAN	NDUB2_HUMAN	NDUS5_HUMAN	ATPK_HUMAN	NDUA2_HUMAN	NDUS1_HUMAN	ATPO_HUMAN	NU1M_HUMAN	NDUB7_HUMAN	NDUAA_HUMAN
GO:0010225																	10 random proteins from GO:0030593	LEG3_HUMAN	S10AC_HUMAN	NCKPL_HUMAN	ITB2_HUMAN	ITAM_HUMAN	IFNG_HUMAN	OSTP_HUMAN	ITA9_HUMAN	EDN2_HUMAN	FCERG_HUMAN			10 random proteins from GO:0030036	GA2L3_HUMAN	GROA_HUMAN	ARHGB_HUMAN	DAAM2_HUMAN	PLEK2_HUMAN	MOB2_HUMAN	IQEC1_HUMAN	NPHP1_HUMAN	ARPC5_HUMAN	NF1_HUMAN
GO:0042119																	10 random proteins from GO:0030838	LST8_HUMAN	NCK2_HUMAN	BI2L1_HUMAN	FAK2_HUMAN	BORG1_HUMAN	PROF1_HUMAN	CCL11_HUMAN	EVL_HUMAN	NCK1_HUMAN	GRB2_HUMAN			10 random proteins from GO:0030203	SDC4_HUMAN	KERA_HUMAN	MIME_HUMAN	B4GT2_HUMAN	B4GT3_HUMAN	CHST5_HUMAN	FMOD_HUMAN	AGRIN_HUMAN	PGCA_HUMAN	HYAS1_HUMAN
GO:0003323																	10 random proteins from GO:0031018	INSM1_HUMAN	GIP_HUMAN	ONEC2_HUMAN	PAX4_HUMAN	HNF6_HUMAN	NGN3_HUMAN	RFX3_HUMAN	IL6_HUMAN	SOX4_HUMAN	BAK_HUMAN			10 random proteins from GO:0030308	EAF2_HUMAN	DDX3X_HUMAN	CARF_HUMAN	IP6K2_HUMAN	SMCA2_HUMAN	SFRP3_HUMAN	GBLP_HUMAN	DCSTP_HUMAN	ADR1_HUMAN	ANFB_HUMAN
GO:0030431																	10 random proteins from GO:0031100	C5AR1_HUMAN	NRF1_HUMAN	TGFR2_HUMAN	CDK4_HUMAN	UD11_HUMAN	CDK1_HUMAN	MED1_HUMAN	NR0B2_HUMAN	TIE2_HUMAN	PUR9_HUMAN			10 random proteins from GO:0030335	MK01_HUMAN	NTRK3_HUMAN	RASH_HUMAN	LEF1_HUMAN	SMAD3_HUMAN	JAK2_HUMAN	ELP3_HUMAN	ITAV_HUMAN	TRIP6_HUMAN	RET_HUMAN
GO:0010745																	10 random proteins from GO:0031124	RSMB_HUMAN	SRSF6_HUMAN	RUXG_HUMAN	SRSF2_HUMAN	PRP16_HUMAN	RUXE_HUMAN	U2AF1_HUMAN	CLP1_HUMAN	CPSF7_HUMAN	PCF11_HUMAN			10 random proteins from GO:0032496	IL13_HUMAN	LBP_HUMAN	S10A8_HUMAN	LYAM2_HUMAN	EDNRA_HUMAN	CXB6_HUMAN	CP27B_HUMAN	HSF1_HUMAN	FOS_HUMAN	PPBT_HUMAN
GO:0048172																	10 random proteins from GO:0031424	1433S_HUMAN	LCE2D_HUMAN	LCE1D_HUMAN	LCE1E_HUMAN	EVPL_HUMAN	K1C17_HUMAN	LCE4A_HUMAN	LCE1B_HUMAN	INVO_HUMAN	TGM1_HUMAN			10 random proteins from GO:0034641	PSB5_HUMAN	KYNU_HUMAN	SPEE_HUMAN	BCAT1_HUMAN	MCCB_HUMAN	PSA5_HUMAN	SERC_HUMAN	PSME4_HUMAN	KAT1_HUMAN	NAGS_HUMAN
GO:0009950																	10 random proteins from GO:0031532	SI1L1_HUMAN	LPIN1_HUMAN	CXAR_HUMAN	PI51A_HUMAN	EPS8_HUMAN	KPCZ_HUMAN	PTN1_HUMAN	FARP2_HUMAN	RICTR_HUMAN	FGF7_HUMAN			10 random proteins from GO:0034765	CA2D2_HUMAN	KCA10_HUMAN	CA2D3_HUMAN	KCMA1_HUMAN	CAC1G_HUMAN	KCNK4_HUMAN	CAC1I_HUMAN	CAC1B_HUMAN	HVCN1_HUMAN	CTSR4_HUMAN
GO:0060071																	10 random proteins from GO:0032091	AURKA_HUMAN	KDM1A_HUMAN	CHIP_HUMAN	SORL_HUMAN	ITBP1_HUMAN	AES_HUMAN	KPCD_HUMAN	SLPI_HUMAN	PARK7_HUMAN	WFKN1_HUMAN			10 random proteins from GO:0035335	EYA4_HUMAN	EYA2_HUMAN	DUS10_HUMAN	PTN23_HUMAN	PTPRU_HUMAN	MTMR4_HUMAN	PTPRR_HUMAN	PTPRQ_HUMAN	DUS8_HUMAN	PTN18_HUMAN
GO:0046415																	10 random proteins from GO:0032092	CAPR2_HUMAN	E2AK3_HUMAN	PKD1_HUMAN	BAMBI_HUMAN	HIPK2_HUMAN	ARRB1_HUMAN	CSF3_HUMAN	LRRK2_HUMAN	SPTA1_HUMAN	RFNG_HUMAN			10 random proteins from GO:0042127	HP1B3_HUMAN	STYK1_HUMAN	CDCA7_HUMAN	XIAP_HUMAN	SIR1_HUMAN	JUNB_HUMAN	PLF4_HUMAN	FES_HUMAN	BLK_HUMAN	NUAK1_HUMAN
GO:0046855																	10 random proteins from GO:0032436	UB2V2_HUMAN	RFWD2_HUMAN	TERA_HUMAN	SUMO1_HUMAN	GSK3B_HUMAN	PRKN2_HUMAN	FBX22_HUMAN	TAF1_HUMAN	SOCS4_HUMAN	PRIC1_HUMAN			10 random proteins from GO:0042384	FLNA_HUMAN	RAB8B_HUMAN	RFX3_HUMAN	TALD3_HUMAN	RPGR_HUMAN	KIF3A_HUMAN	MCIN_HUMAN	CE162_HUMAN	NDK5_HUMAN	CC28B_HUMAN
GO:0050868																	10 random proteins from GO:0032508	RTEL1_HUMAN	DDX1_HUMAN	RA54B_HUMAN	MRE11_HUMAN	D11L8_HUMAN	NBN_HUMAN	CHD1_HUMAN	TF2H4_HUMAN	CHD8_HUMAN	HELB_HUMAN			10 random proteins from GO:0042590	1B56_HUMAN	1B53_HUMAN	1B73_HUMAN	1B18_HUMAN	PRS7_HUMAN	CD36_HUMAN	UBC_HUMAN	S61A1_HUMAN	1A69_HUMAN	1B41_HUMAN
GO:0042535																	10 random proteins from GO:0032755	TLR2_HUMAN	TUT4_HUMAN	DDX58_HUMAN	TLR7_HUMAN	TNFL4_HUMAN	FCERG_HUMAN	CH60_HUMAN	NOD1_HUMAN	AA2BR_HUMAN	PACA_HUMAN			10 random proteins from GO:0042742	DB130_HUMAN	GBP6_HUMAN	DB125_HUMAN	NLRC4_HUMAN	DB131_HUMAN	DB136_HUMAN	NOD1_HUMAN	ANXA3_HUMAN	BPIA2_HUMAN	KSYK_HUMAN
GO:0060425																	10 random proteins from GO:0032880	CELR3_HUMAN	PRIO_HUMAN	GBLP_HUMAN	FBXW7_HUMAN	INS_HUMAN	FKB1A_HUMAN	AAK1_HUMAN	SIK3_HUMAN	SUMO1_HUMAN	PTC1_HUMAN			10 random proteins from GO:0042981	JAK2_HUMAN	PSD11_HUMAN	PSME2_HUMAN	PRS6B_HUMAN	STAT1_HUMAN	RBM25_HUMAN	GDF7_HUMAN	PSB1_HUMAN	CAR10_HUMAN	PSB9_HUMAN
GO:0043268																	10 random proteins from GO:0034599	FOXO1_HUMAN	PINK1_HUMAN	CXB2_HUMAN	TXND2_HUMAN	HTRA2_HUMAN	MT3_HUMAN	NR4A2_HUMAN	NF2L1_HUMAN	THIOM_HUMAN	SETX_HUMAN			10 random proteins from GO:0043123	SHRPN_HUMAN	ABL2_HUMAN	TBK1_HUMAN	TE2IP_HUMAN	WLS_HUMAN	TNF10_HUMAN	SHSA5_HUMAN	TSN6_HUMAN	LITAF_HUMAN	TNFA_HUMAN
GO:0045745																	10 random proteins from GO:0034613	AP1AR_HUMAN	RRAGA_HUMAN	KC1E_HUMAN	CNTN2_HUMAN	ID4_HUMAN	EFC4A_HUMAN	RAP2A_HUMAN	AHI1_HUMAN	DVL2_HUMAN	CNTP2_HUMAN			10 random proteins from GO:0043161	RNF4_HUMAN	UBP49_HUMAN	UBP28_HUMAN	UBP20_HUMAN	TBL1R_HUMAN	ATX3L_HUMAN	UFD1_HUMAN	RBX1_HUMAN	UBP8_HUMAN	2A5G_HUMAN
GO:0031000																	10 random proteins from GO:0035176	RASK_HUMAN	V1AR_HUMAN	NLGNX_HUMAN	NMDZ1_HUMAN	SHAN3_HUMAN	NRX1A_HUMAN	JIP2_HUMAN	ANXA7_HUMAN	VP13A_HUMAN	NLGN3_HUMAN			10 random proteins from GO:0043524	TOX3_HUMAN	ROCK1_HUMAN	AP2A_HUMAN	LFG2_HUMAN	ADAM8_HUMAN	RASK_HUMAN	NR4A3_HUMAN	SODM_HUMAN	NRBP2_HUMAN	RASA1_HUMAN
GO:0032940																	10 random proteins from GO:0035872	CASP8_HUMAN	MEFV_HUMAN	AIM2_HUMAN	NLRC4_HUMAN	NOD1_HUMAN	RNF34_HUMAN	P2RX7_HUMAN	TXNIP_HUMAN	MP2K6_HUMAN	ASC_HUMAN			10 random proteins from GO:0044237	SUCB1_HUMAN	MPC2_HUMAN	NDUA2_HUMAN	ODO1_HUMAN	NDUBA_HUMAN	QCR10_HUMAN	MOT4_HUMAN	NDUA9_HUMAN	ATP5J_HUMAN	ATPG_HUMAN
GO:0061303																	10 random proteins from GO:0035914	SOX11_HUMAN	MYLK2_HUMAN	MYF5_HUMAN	BTG2_HUMAN	NOTC1_HUMAN	MYOD1_HUMAN	MYF6_HUMAN	BCL9L_HUMAN	BCL9_HUMAN	ASB2_HUMAN			10 random proteins from GO:0044255	SRBP1_HUMAN	NLTP_HUMAN	PCCB_HUMAN	HMCS1_HUMAN	FADS1_HUMAN	ACOX1_HUMAN	LPIN1_HUMAN	DHB12_HUMAN	MCEE_HUMAN	APOA1_HUMAN
GO:0032434																	10 random proteins from GO:0042110	CLC7A_HUMAN	TRML2_HUMAN	SLAP2_HUMAN	IRF4_HUMAN	NCK2_HUMAN	CD7_HUMAN	CASP8_HUMAN	HSH2D_HUMAN	CD3E_HUMAN	DLG1_HUMAN			10 random proteins from GO:0045766	NOS3_HUMAN	KPCB_HUMAN	A2GL_HUMAN	HYAL1_HUMAN	UTS2_HUMAN	CAMP_HUMAN	TMIG2_HUMAN	ACHA7_HUMAN	CCBE1_HUMAN	GATA4_HUMAN
GO:0045730																	10 random proteins from GO:0042542	HBA_HUMAN	SODM_HUMAN	APTX_HUMAN	BAD_HUMAN	STK25_HUMAN	AREG_HUMAN	ADAM9_HUMAN	BAK_HUMAN	HBB_HUMAN	CP11A_HUMAN			10 random proteins from GO:0046777	KIT_HUMAN	MTOR_HUMAN	AURKA_HUMAN	M3K3_HUMAN	KPCG_HUMAN	MAK_HUMAN	CLK1_HUMAN	BCR_HUMAN	MOB1B_HUMAN	FES_HUMAN
GO:0046655																	10 random proteins from GO:0042752	MK08_HUMAN	PPARA_HUMAN	PRKDC_HUMAN	KC1E_HUMAN	PER2_HUMAN	HNRPD_HUMAN	ROCK2_HUMAN	TOP2A_HUMAN	PER1_HUMAN	OPN4_HUMAN			10 random proteins from GO:0048010	VAV_HUMAN	NCF1_HUMAN	PK3CB_HUMAN	WASF2_HUMAN	CTND1_HUMAN	VEGFA_HUMAN	LST8_HUMAN	RHOA_HUMAN	ACTB_HUMAN	RAF1_HUMAN
GO:0046888																	10 random proteins from GO:0043087	PLXB2_HUMAN	RB3GP_HUMAN	FGD2_HUMAN	AL2SB_HUMAN	POPD1_HUMAN	EFNA5_HUMAN	RBGPR_HUMAN	EPHA4_HUMAN	ADAP1_HUMAN	TBC15_HUMAN			10 random proteins from GO:0048015	KLOT_HUMAN	GP143_HUMAN	PTEN_HUMAN	FGF7_HUMAN	NGF_HUMAN	FGF18_HUMAN	FOXO1_HUMAN	OGT1_HUMAN	CDN1A_HUMAN	CDN1B_HUMAN
GO:0048103																	10 random proteins from GO:0043280	PDCD6_HUMAN	MEN1_HUMAN	GPER1_HUMAN	NDUAD_HUMAN	DAPK1_HUMAN	NODAL_HUMAN	B2L11_HUMAN	UACA_HUMAN	PAR1_HUMAN	NKX31_HUMAN			10 random proteins from GO:0050821	SNAG_HUMAN	ZN207_HUMAN	TFE2_HUMAN	GNAQ_HUMAN	TAF9_HUMAN	PRGC1_HUMAN	MUL1_HUMAN	CHP3_HUMAN	TNIP2_HUMAN	ANK2_HUMAN
GO:0042416																	10 random proteins from GO:0043408	GDF1_HUMAN	GDF11_HUMAN	BMP6_HUMAN	INHBE_HUMAN	LFTY2_HUMAN	TGFB3_HUMAN	GDF15_HUMAN	GDF3_HUMAN	BMP8A_HUMAN	GDF7_HUMAN			10 random proteins from GO:0050852	IKBA_HUMAN	TVA2_HUMAN	MK01_HUMAN	DRB3_HUMAN	SKAP1_HUMAN	KPCD2_HUMAN	CD3G_HUMAN	NCK1_HUMAN	CD3E_HUMAN	2B11_HUMAN
GO:0051967																	10 random proteins from GO:0043434	OXYR_HUMAN	LRP5_HUMAN	TFF3_HUMAN	BASI_HUMAN	BTG2_HUMAN	SPRC_HUMAN	CTGF_HUMAN	BMP7_HUMAN	TY3H_HUMAN	EREG_HUMAN			10 random proteins from GO:0050900	ITAL_HUMAN	ITA5_HUMAN	SHC1_HUMAN	PPIA_HUMAN	ITA4_HUMAN	PAR2_HUMAN	FINC_HUMAN	GRB14_HUMAN	PK3CB_HUMAN	NKX23_HUMAN
GO:0051348																	10 random proteins from GO:0043525	FGFR3_HUMAN	UB2R1_HUMAN	APR_HUMAN	B2L11_HUMAN	RAPSN_HUMAN	ATF4_HUMAN	CASP2_HUMAN	P53_HUMAN	NQO1_HUMAN	GRIK2_HUMAN			10 random proteins from GO:0051056	RHG23_HUMAN	RHG06_HUMAN	RHG44_HUMAN	SOS1_HUMAN	RHG15_HUMAN	RHOF_HUMAN	RAC3_HUMAN	OBSCN_HUMAN	FGD4_HUMAN	MCF2_HUMAN
GO:0007084																	10 random proteins from GO:0043647	IP6K1_HUMAN	MINP1_HUMAN	NUDT3_HUMAN	PLCG1_HUMAN	INO1_HUMAN	IPPK_HUMAN	PLCH2_HUMAN	OCRL_HUMAN	PLCG2_HUMAN	INPP_HUMAN			10 random proteins from GO:0051092	BCL10_HUMAN	TRIM5_HUMAN	MALT1_HUMAN	TAB1_HUMAN	TRI22_HUMAN	IKBA_HUMAN	TRI14_HUMAN	TRI32_HUMAN	TGBR3_HUMAN	ARHG2_HUMAN
GO:0003016																	10 random proteins from GO:0043966	ELP4_HUMAN	TAF12_HUMAN	TFE2_HUMAN	TADA1_HUMAN	KAT7_HUMAN	BRD1_HUMAN	TRI16_HUMAN	KAT2A_HUMAN	MBIP1_HUMAN	TAD2A_HUMAN			10 random proteins from GO:0051260	CADH1_HUMAN	TOR1B_HUMAN	KCND3_HUMAN	TNR6_HUMAN	DPYL3_HUMAN	P2RX2_HUMAN	ATLA3_HUMAN	NACC2_HUMAN	KCND1_HUMAN	DPOLQ_HUMAN
GO:0035871																	10 random proteins from GO:0045165	SOX5_HUMAN	WNT6_HUMAN	WN10A_HUMAN	TAL1_HUMAN	TGFI1_HUMAN	GAS1_HUMAN	BMP2_HUMAN	WNT2B_HUMAN	PPARG_HUMAN	SMAD2_HUMAN			10 random proteins from GO:0051607	GBP1_HUMAN	APR_HUMAN	IFNL4_HUMAN	IFNE_HUMAN	TRI56_HUMAN	IL12B_HUMAN	TLR7_HUMAN	MAVS_HUMAN	RPC1_HUMAN	TLR3_HUMAN
GO:0002544																	10 random proteins from GO:0045596	PRAM5_HUMAN	TBX1_HUMAN	PRA23_HUMAN	PRA18_HUMAN	P2Y12_HUMAN	PRA19_HUMAN	RASN_HUMAN	PRAM7_HUMAN	SHH_HUMAN	RASH_HUMAN			10 random proteins from GO:0051726	CCNI_HUMAN	CCNG2_HUMAN	GA45B_HUMAN	SPI2A_HUMAN	CDK17_HUMAN	SIR2_HUMAN	MAK_HUMAN	BIRC2_HUMAN	NU214_HUMAN	SON_HUMAN
GO:0050965																	10 random proteins from GO:0045599	JDP2_HUMAN	TGFI1_HUMAN	LRP6_HUMAN	TGFB1_HUMAN	RORA_HUMAN	ENPP1_HUMAN	MMP11_HUMAN	ID4_HUMAN	C1QL4_HUMAN	FOG2_HUMAN			10 random proteins from GO:0060333	IRF8_HUMAN	1B81_HUMAN	TRIM8_HUMAN	B2MG_HUMAN	KCC2B_HUMAN	KCC2A_HUMAN	IFNG_HUMAN	1C04_HUMAN	1B39_HUMAN	2B1D_HUMAN
GO:0045943																	10 random proteins from GO:0045665	JAG1_HUMAN	LMX1A_HUMAN	SC6A4_HUMAN	SIX3_HUMAN	PHX2B_HUMAN	DTX1_HUMAN	MED1_HUMAN	CALR_HUMAN	IRX3_HUMAN	ISL1_HUMAN			10 random proteins from GO:0060337	1A11_HUMAN	IN35_HUMAN	IFNB_HUMAN	1A32_HUMAN	IFNA4_HUMAN	IFIT3_HUMAN	PTN6_HUMAN	1B82_HUMAN	SOCS3_HUMAN	IFI6_HUMAN
GO:0021707																	10 random proteins from GO:0045727	GUF1_HUMAN	HNRPD_HUMAN	ERBB2_HUMAN	NIBAN_HUMAN	MK01_HUMAN	PIWL2_HUMAN	CIRBP_HUMAN	REN3A_HUMAN	K1C17_HUMAN	EF2_HUMAN			10 random proteins from GO:0061024	GRDN_HUMAN	HSP7C_HUMAN	ARF1_HUMAN	CLH1_HUMAN	KIF3B_HUMAN	RL40_HUMAN	VP37D_HUMAN	UBC_HUMAN	SGCG_HUMAN	VPS28_HUMAN
GO:2000484																	10 random proteins from GO:0045786	HDAC3_HUMAN	BMP4_HUMAN	ASPP1_HUMAN	KS6A2_HUMAN	ZBT17_HUMAN	RHOB_HUMAN	CDK5_HUMAN	TSYL2_HUMAN	ETS1_HUMAN	GATA3_HUMAN			10 random proteins from GO:0070374	NOX4_HUMAN	PA2GA_HUMAN	CLTR2_HUMAN	NRP1_HUMAN	FGF19_HUMAN	ICAM1_HUMAN	GNT2A_HUMAN	FGF4_HUMAN	VGFR3_HUMAN	KPCZ_HUMAN
GO:0032516																	10 random proteins from GO:0046718	GAS6_HUMAN	PVR_HUMAN	ZN639_HUMAN	ITB6_HUMAN	AAAT_HUMAN	UVRAG_HUMAN	SPB3_HUMAN	CXAR_HUMAN	CLC4M_HUMAN	SIVA_HUMAN			10 random proteins from GO:0070588	CAC1C_HUMAN	NCS1_HUMAN	FKB1B_HUMAN	PK2L2_HUMAN	CACB2_HUMAN	NAC3_HUMAN	ITPR2_HUMAN	ITPR1_HUMAN	RYR3_HUMAN	NCKX2_HUMAN
GO:0010608																	10 random proteins from GO:0048146	ANGT_HUMAN	UR2R_HUMAN	DNLI4_HUMAN	PDGFC_HUMAN	CDK4_HUMAN	PGFRA_HUMAN	FOSL2_HUMAN	CDN1A_HUMAN	WNT5A_HUMAN	BTC_HUMAN			10 random proteins from GO:0071456	GBB1_HUMAN	ARNT_HUMAN	THIM_HUMAN	TRPC6_HUMAN	FNDC1_HUMAN	MTOR_HUMAN	ANKR1_HUMAN	HIG1A_HUMAN	APR_HUMAN	EGLN1_HUMAN
GO:0006335																	10 random proteins from GO:0048469	RUNX2_HUMAN	CEBPA_HUMAN	VGFR2_HUMAN	FZD5_HUMAN	RFX3_HUMAN	BETAT_HUMAN	BHA15_HUMAN	RENI_HUMAN	BTK_HUMAN	SOX8_HUMAN			10 random proteins from GO:0071805	CNGB1_HUMAN	KCNQ1_HUMAN	KCNH7_HUMAN	KCNK6_HUMAN	TM38B_HUMAN	HEPS_HUMAN	KCMB3_HUMAN	CNGA2_HUMAN	KCNS2_HUMAN	KCNU1_HUMAN
GO:0032486																	10 random proteins from GO:0048511	NKX21_HUMAN	CIPC_HUMAN	MK09_HUMAN	MK10_HUMAN	SUV92_HUMAN	KPCG_HUMAN	CDK5_HUMAN	SIK1_HUMAN	CD5R1_HUMAN	CCAR2_HUMAN			10 random proteins from GO:0090090	LATS2_HUMAN	DKK2_HUMAN	GLI3_HUMAN	PSB6_HUMAN	WWTR1_HUMAN	PRS10_HUMAN	FZD6_HUMAN	PSA7L_HUMAN	SOX2_HUMAN	TLE2_HUMAN
GO:0045839																	10 random proteins from GO:0048538	PSN2_HUMAN	RIPK3_HUMAN	TSCOT_HUMAN	HES1_HUMAN	BC11B_HUMAN	CTC1_HUMAN	FGF3_HUMAN	SODC_HUMAN	RAG1_HUMAN	JARD2_HUMAN			10 random proteins from GO:0090263	BAMBI_HUMAN	NRARP_HUMAN	PSMD2_HUMAN	RSPO2_HUMAN	WNT2_HUMAN	PRS6B_HUMAN	PSA1_HUMAN	PSB2_HUMAN	AMER1_HUMAN	AXIN2_HUMAN
GO:0010744																	10 random proteins from GO:0048661	IGF1_HUMAN	EREG_HUMAN	IL13_HUMAN	S1PR1_HUMAN	HES5_HUMAN	FOXP1_HUMAN	STAT1_HUMAN	PRGC1_HUMAN	PDE4D_HUMAN	TGFR2_HUMAN			10 random proteins from GO:0097190	CASP8_HUMAN	CASP2_HUMAN	TNR6_HUMAN	MAGD1_HUMAN	ARHGI_HUMAN	RHG04_HUMAN	FGD4_HUMAN	SOS1_HUMAN	DAP1_HUMAN	TNFL6_HUMAN
GO:0006476																	10 random proteins from GO:0048704	HXB3_HUMAN	MDFI_HUMAN	GLI3_HUMAN	PCGF2_HUMAN	MYF5_HUMAN	PGFRA_HUMAN	HXA6_HUMAN	EYA1_HUMAN	MEN1_HUMAN	HXB6_HUMAN			10 random proteins from GO:1903146	SFRP4_HUMAN	SRBP1_HUMAN	ACINU_HUMAN	ADRB2_HUMAN	C163B_HUMAN	GDF5_HUMAN	P4K2A_HUMAN	NDUB9_HUMAN	SMD1_HUMAN	HTRA2_HUMAN
GO:0033690																	10 random proteins from GO:0048812	NFL_HUMAN	SRC8_HUMAN	PLXB1_HUMAN	ZSWM6_HUMAN	BMP7_HUMAN	WEE1_HUMAN	CXA1_HUMAN	E41L3_HUMAN	KIRR3_HUMAN	KLK8_HUMAN
GO:0030837																	10 random proteins from GO:0048839	HXA1_HUMAN	PGFRB_HUMAN	PTN11_HUMAN	SIX1_HUMAN	MAPK2_HUMAN	LPPR4_HUMAN	LHX3_HUMAN	FREM2_HUMAN	DUOX2_HUMAN	CEBPA_HUMAN
GO:0048935																	10 random proteins from GO:0050434	ELL_HUMAN	ERCC2_HUMAN	CCNH_HUMAN	RPAB2_HUMAN	NELFB_HUMAN	RPB11_HUMAN	TF2H1_HUMAN	NELFA_HUMAN	CTDP1_HUMAN	RPAB3_HUMAN
GO:0009268																	10 random proteins from GO:0050727	TBC23_HUMAN	PARK7_HUMAN	DOXA1_HUMAN	GGT1_HUMAN	IL20_HUMAN	CASP5_HUMAN	JAK2_HUMAN	STK39_HUMAN	IL1R1_HUMAN	GPX4_HUMAN
GO:0045603																	10 random proteins from GO:0050885	CLIC5_HUMAN	PO4F3_HUMAN	SHAN1_HUMAN	EI24_HUMAN	NFL_HUMAN	ABR_HUMAN	A4_HUMAN	BCR_HUMAN	CNTP1_HUMAN	EAA1_HUMAN
GO:0072657																	10 random proteins from GO:0051259	BAX_HUMAN	CXA5_HUMAN	TIE2_HUMAN	IRAK1_HUMAN	HGNAT_HUMAN	NOE1_HUMAN	TMEDA_HUMAN	NOD1_HUMAN	SHLB1_HUMAN	AMFR_HUMAN
GO:0016973																	10 random proteins from GO:0051591	JUND_HUMAN	CP17A_HUMAN	PTPRN_HUMAN	NDUS4_HUMAN	SRBP1_HUMAN	CNGA3_HUMAN	MMP19_HUMAN	ODBB_HUMAN	PA2G5_HUMAN	CITE1_HUMAN
GO:0060039																	10 random proteins from GO:0051781	FGF1_HUMAN	FGF6_HUMAN	FGF3_HUMAN	GKN1_HUMAN	CXCL7_HUMAN	PTN_HUMAN	TGFB3_HUMAN	ZNF16_HUMAN	MEN1_HUMAN	SHH_HUMAN
GO:0034498																	10 random proteins from GO:0051865	UB2D3_HUMAN	RN141_HUMAN	RO52_HUMAN	UHRF1_HUMAN	LTN1_HUMAN	RN181_HUMAN	RNF11_HUMAN	TRI37_HUMAN	RNF13_HUMAN	RN187_HUMAN
GO:0043116																	10 random proteins from GO:0060048	MYL4_HUMAN	KCNH2_HUMAN	MP2K3_HUMAN	TNNC1_HUMAN	LYAG_HUMAN	MYL3_HUMAN	IASPP_HUMAN	SCN1B_HUMAN	SCN3B_HUMAN	ACTC_HUMAN
GO:0006081																	10 random proteins from GO:0060348	OSTCN_HUMAN	CHAD_HUMAN	P3H1_HUMAN	S5A2_HUMAN	WNT1_HUMAN	DHB1_HUMAN	GNAS1_HUMAN	GNAS2_HUMAN	CADM1_HUMAN	ALEX_HUMAN
GO:0001817																	10 random proteins from GO:0060395	GDF3_HUMAN	TGFB2_HUMAN	LFTY1_HUMAN	INHBE_HUMAN	GDF6_HUMAN	GDF7_HUMAN	TGFB3_HUMAN	SMAD3_HUMAN	INHBC_HUMAN	TGFB1_HUMAN
GO:2000773																	10 random proteins from GO:0060548	BMP7_HUMAN	TM109_HUMAN	CYR61_HUMAN	ADNP2_HUMAN	SOX4_HUMAN	WISP2_HUMAN	MGMT_HUMAN	CHM2A_HUMAN	TEAD2_HUMAN	WNT16_HUMAN
GO:0006029																	10 random proteins from GO:0061025	DCSTP_HUMAN	VAMP2_HUMAN	SNAB_HUMAN	STX18_HUMAN	BL1S6_HUMAN	RABE1_HUMAN	STX11_HUMAN	NSF1C_HUMAN	GBRAP_HUMAN	MLP3A_HUMAN
GO:0048016																	10 random proteins from GO:0070098	CX3C1_HUMAN	CCR3_HUMAN	CXCL9_HUMAN	ACKR2_HUMAN	CXL11_HUMAN	GPR75_HUMAN	RGR_HUMAN	ACKR1_HUMAN	CCR5_HUMAN	CCRL2_HUMAN
GO:0071391																	10 random proteins from GO:0070301	FRDA_HUMAN	CP1B1_HUMAN	OSER1_HUMAN	TF65_HUMAN	PCGF2_HUMAN	SPHK1_HUMAN	RHOB_HUMAN	NGAL_HUMAN	SIR1_HUMAN	KDM6B_HUMAN
GO:0001774																	10 random proteins from GO:0070527	MAP11_HUMAN	RAP2B_HUMAN	ACTB_HUMAN	CSRP1_HUMAN	PLEK_HUMAN	MYH9_HUMAN	PTN6_HUMAN	TSN32_HUMAN	GATA1_HUMAN	PGFRA_HUMAN
GO:0051775																	10 random proteins from GO:0070830	APC_HUMAN	ECT2_HUMAN	STRN_HUMAN	CLD23_HUMAN	CRUM3_HUMAN	MALD3_HUMAN	GRHL2_HUMAN	CING_HUMAN	MALD2_HUMAN	CLD22_HUMAN
GO:1901216																	10 random proteins from GO:0070936	UB2D4_HUMAN	RN152_HUMAN	KLHL3_HUMAN	UBE2C_HUMAN	UBE2A_HUMAN	UB2Q2_HUMAN	UB2R1_HUMAN	UBE2K_HUMAN	PRKN2_HUMAN	UB2G1_HUMAN
GO:0090136																	10 random proteins from GO:0071230	PDGFD_HUMAN	XBP1_HUMAN	CY24A_HUMAN	SOCS1_HUMAN	MMP2_HUMAN	ZEB1_HUMAN	B2CL1_HUMAN	RRAGC_HUMAN	CADH1_HUMAN	CAN2_HUMAN
GO:0055091																	10 random proteins from GO:0071320	STAR_HUMAN	GPDA_HUMAN	EGR1_HUMAN	AQP8_HUMAN	ASSY_HUMAN	AKAP9_HUMAN	CP11A_HUMAN	ITPR2_HUMAN	EGR3_HUMAN	AQP9_HUMAN
GO:0010944																	10 random proteins from GO:0071363	LRP8_HUMAN	5HT3A_HUMAN	PAX9_HUMAN	EMD_HUMAN	MYOG_HUMAN	MK09_HUMAN	MSX2_HUMAN	OSTCN_HUMAN	OPRD_HUMAN	PLK5_HUMAN
GO:0051156																	10 random proteins from GO:0090502	RPP14_HUMAN	POP5_HUMAN	RNT2_HUMAN	RNH2B_HUMAN	RM44_HUMAN	TSN_HUMAN	RPP38_HUMAN	SEN15_HUMAN	FEN1_HUMAN	DGCR8_HUMAN
GO:0032780																	10 random proteins from GO:0098655	S41A3_HUMAN	ANO1_HUMAN	ACHA3_HUMAN	S41A2_HUMAN	SC6A3_HUMAN	P2RX2_HUMAN	P2RX5_HUMAN	FA26E_HUMAN	ACHA6_HUMAN	ACHB4_HUMAN
GO:0050798
GO:0007099
GO:0030857
GO:0010820
GO:0080182
GO:2000178
GO:0032495
GO:0015695
GO:0050709
GO:0000956
GO:0030261
GO:0016559
GO:0032703
GO:0006600
GO:0090557
GO:0086004
GO:0042551
GO:0046889
GO:0032727
[truncated: 3 more columns]
