# Supplementary material for: FunGeneNet: a web tool to estimate enrichment of functional interactions in experimental gene sets
Source: BMC Genomics. 2018 Feb 9;19(Suppl 3):76. doi: 10.1186/s12864-018-4474-7 (PMC5836822; doi:10.1186/s12864-018-4474-7)
Supplement: Supplementary file 2 — Negative protein samples. (XLSX 2044 kb) [file 12864_2018_4474_MOESM2_ESM.xlsx]

## Sheet: simply_random 10<size<=50
sample name	protein names
s_11_100	TM55B_HUMAN	GPD1L_HUMAN	S38AA_HUMAN	CXX1_HUMAN	AF1L1_HUMAN	MAGD2_HUMAN	HEBP1_HUMAN	MGRN1_HUMAN	RBM43_HUMAN	PO2F3_HUMAN	NMNA2_HUMAN
s_11_101	NCF2_HUMAN	SLIK1_HUMAN	GNAT1_HUMAN	TIAR_HUMAN	DHRS1_HUMAN	CCR4_HUMAN	MOV10_HUMAN	CLK4_HUMAN	NNTM_HUMAN	RN5A_HUMAN	MA1C1_HUMAN
s_11_102	DOCK8_HUMAN	S39AB_HUMAN	ARP3B_HUMAN	3BHS7_HUMAN	PALM3_HUMAN	TET3_HUMAN	C43BP_HUMAN	RPAB1_HUMAN	CTRL_HUMAN	RPC5_HUMAN	2B1C_HUMAN
s_11_103	BRM1L_HUMAN	MED14_HUMAN	T22D4_HUMAN	SNAA_HUMAN	CD6_HUMAN	ATG2B_HUMAN	PPIF_HUMAN	CK054_HUMAN	UD15_HUMAN	EMP2_HUMAN	ZA2G_HUMAN
s_11_104	NSF_HUMAN	SSPN_HUMAN	TGT_HUMAN	TCPB_HUMAN	WDR4_HUMAN	IGDC3_HUMAN	ZDHC5_HUMAN	CRTC3_HUMAN	PHF14_HUMAN	1B40_HUMAN	TUSC2_HUMAN
s_11_105	MET_HUMAN	NKTR_HUMAN	EFNB2_HUMAN	AT12A_HUMAN	TRM44_HUMAN	PRTN3_HUMAN	T53G3_HUMAN	DNM3A_HUMAN	BACH2_HUMAN	MAMD1_HUMAN	EXOS3_HUMAN
s_11_106	KLOT_HUMAN	PTG3L_HUMAN	WDR52_HUMAN	SYCP3_HUMAN	TLX3_HUMAN	PF4V_HUMAN	EAF6_HUMAN	IC1_HUMAN	FUS_HUMAN	ZCH18_HUMAN	CPT2_HUMAN
s_11_107	CN37_HUMAN	CE024_HUMAN	GSDMA_HUMAN	GBRG3_HUMAN	AGGF1_HUMAN	FAIM1_HUMAN	ITM2B_HUMAN	K1C24_HUMAN	IF4G3_HUMAN	ISG15_HUMAN	MFSD3_HUMAN
s_11_108	ZN334_HUMAN	CA2D3_HUMAN	TCPR2_HUMAN	GCFC2_HUMAN	OLR1_HUMAN	CLCA4_HUMAN	GNA12_HUMAN	NDUC2_HUMAN	DPYD_HUMAN	HM20B_HUMAN	NBPF1_HUMAN
s_11_109	GALR2_HUMAN	PKHB2_HUMAN	MALAT_HUMAN	HRH3_HUMAN	T53I2_HUMAN	FHIT_HUMAN	ACON_HUMAN	ERBB4_HUMAN	FRS2_HUMAN	PRPK_HUMAN	H31T_HUMAN
s_11_10	DGKG_HUMAN	CHD6_HUMAN	CX038_HUMAN	GAK12_HUMAN	PERQ2_HUMAN	NEMO_HUMAN	SCRB2_HUMAN	GLIS1_HUMAN	TOB2_HUMAN	M3K9_HUMAN	KAT2A_HUMAN
s_11_110	ZNF83_HUMAN	TICN2_HUMAN	TSN31_HUMAN	CD1D_HUMAN	SNR25_HUMAN	TFPI1_HUMAN	PK2L2_HUMAN	KCNH7_HUMAN	FBXW2_HUMAN	DUS14_HUMAN	ACHB4_HUMAN
s_11_111	SCO1_HUMAN	KAT1_HUMAN	H13_HUMAN	TINF2_HUMAN	PKHO2_HUMAN	HSPB9_HUMAN	ARSI_HUMAN	NUFP1_HUMAN	MAGA1_HUMAN	CPNS2_HUMAN	SAAL1_HUMAN
s_11_112	WDR89_HUMAN	VAMP2_HUMAN	DGKD_HUMAN	DDX60_HUMAN	ELFN1_HUMAN	TF2LX_HUMAN	CK065_HUMAN	CAD24_HUMAN	PNO1_HUMAN	KCC4_HUMAN	CP3A7_HUMAN
s_11_113	ZN141_HUMAN	FIBA_HUMAN	HUS1_HUMAN	RPN2_HUMAN	HEPC_HUMAN	KI2LB_HUMAN	TR13B_HUMAN	PHF5A_HUMAN	ABCE1_HUMAN	CTDSL_HUMAN	TIG1_HUMAN
s_11_114	SFTA1_HUMAN	RTP1_HUMAN	CA112_HUMAN	RT25_HUMAN	PMYT1_HUMAN	CSN7A_HUMAN	S27A4_HUMAN	KDM5D_HUMAN	SCRN1_HUMAN	MIME_HUMAN	LBP_HUMAN
s_11_115	DIDO1_HUMAN	CENPN_HUMAN	GRK6_HUMAN	NCOA7_HUMAN	CMTR2_HUMAN	VIP_HUMAN	PHF13_HUMAN	GAS8_HUMAN	CPNE3_HUMAN	PP14B_HUMAN	HBG2_HUMAN
s_11_116	VMAT1_HUMAN	RFX4_HUMAN	RA1L2_HUMAN	NIPS1_HUMAN	LIN37_HUMAN	KIF24_HUMAN	RSPO4_HUMAN	CHST3_HUMAN	SIR3_HUMAN	ENT1_HUMAN	TENS4_HUMAN
s_11_117	LRCH3_HUMAN	Z585B_HUMAN	SYPH_HUMAN	LICH_HUMAN	RIPK2_HUMAN	ZNF83_HUMAN	NPRL2_HUMAN	EID1_HUMAN	RASE_HUMAN	UBP47_HUMAN	ZFY21_HUMAN
s_11_118	S22AE_HUMAN	PKHM2_HUMAN	H2A1B_HUMAN	PTN3_HUMAN	RND2_HUMAN	MC4R_HUMAN	AP3S2_HUMAN	PLAC8_HUMAN	AL3A2_HUMAN	YTDC2_HUMAN	DACT1_HUMAN
s_11_119	ZSWM7_HUMAN	CK054_HUMAN	TIE1_HUMAN	TP4AP_HUMAN	FCG3B_HUMAN	ACTG_HUMAN	ZNF10_HUMAN	EFCB2_HUMAN	KCNJ2_HUMAN	TOM1_HUMAN	H2AB2_HUMAN
s_11_11	PLEK2_HUMAN	AX2R_HUMAN	TRI69_HUMAN	ZN507_HUMAN	SMC5_HUMAN	CX7A1_HUMAN	PEX3_HUMAN	SGCA_HUMAN	COAC_HUMAN	S29A1_HUMAN	LEKR1_HUMAN
s_11_120	UBP1_HUMAN	MAFG_HUMAN	ISCA1_HUMAN	RAB31_HUMAN	OSTF1_HUMAN	M3K2_HUMAN	PWP2B_HUMAN	PAI1_HUMAN	IFT74_HUMAN	MYZAP_HUMAN	DPS1_HUMAN
s_11_121	SMAD1_HUMAN	ZDHC8_HUMAN	LTN1_HUMAN	ARHG3_HUMAN	B4GN1_HUMAN	SOSD1_HUMAN	RXFP1_HUMAN	SGOL1_HUMAN	L37A3_HUMAN	MYCN_HUMAN	TSN9_HUMAN
s_11_122	HMGN5_HUMAN	CP4F2_HUMAN	NDUS5_HUMAN	MINP1_HUMAN	TX1B3_HUMAN	NTNG2_HUMAN	MED19_HUMAN	PLSI_HUMAN	FCER2_HUMAN	RT63_HUMAN	PURG_HUMAN
s_11_123	LPXN_HUMAN	TEX37_HUMAN	ZNF76_HUMAN	TPC2B_HUMAN	MRS2_HUMAN	KDM5A_HUMAN	ZN319_HUMAN	F90A1_HUMAN	RICTR_HUMAN	TNR11_HUMAN	MRP6_HUMAN
s_11_124	NAR3_HUMAN	SC16B_HUMAN	MK04_HUMAN	ZN304_HUMAN	PLXA3_HUMAN	ABCAD_HUMAN	GPX6_HUMAN	ALG2_HUMAN	TM223_HUMAN	TB10B_HUMAN	AL1A3_HUMAN
s_11_125	HEMK1_HUMAN	DPOE4_HUMAN	ADDA_HUMAN	MBB1A_HUMAN	OVCH2_HUMAN	GCFC2_HUMAN	MYO16_HUMAN	PALMD_HUMAN	OTX1_HUMAN	KR412_HUMAN	ZSWM7_HUMAN
s_11_126	RSLBA_HUMAN	CBWD5_HUMAN	LAMB3_HUMAN	HXD4_HUMAN	VIPR1_HUMAN	IGKC_HUMAN	ATPG_HUMAN	PDK3_HUMAN	Z518A_HUMAN	PSMG3_HUMAN	SPT16_HUMAN
s_11_127	DPM1_HUMAN	FTMT_HUMAN	HXK1_HUMAN	1A02_HUMAN	ZBT10_HUMAN	PTH2R_HUMAN	F118B_HUMAN	TRIM9_HUMAN	HMGX4_HUMAN	SHOC2_HUMAN	ZN655_HUMAN
s_11_128	RBTN1_HUMAN	COMD8_HUMAN	KRA32_HUMAN	U17LO_HUMAN	ITA3_HUMAN	IR3IP_HUMAN	MMP2_HUMAN	EGLN3_HUMAN	NIN_HUMAN	PPAP_HUMAN	MCAF1_HUMAN
s_11_129	HBG1_HUMAN	ANO6_HUMAN	PUF60_HUMAN	SY14L_HUMAN	SYVM_HUMAN	BANK1_HUMAN	RHG05_HUMAN	RL32_HUMAN	MTERF_HUMAN	CD8B_HUMAN	DKK1_HUMAN
s_11_12	PERF_HUMAN	EOMES_HUMAN	EFNA5_HUMAN	MO2R2_HUMAN	GADL1_HUMAN	RGPD1_HUMAN	TACD2_HUMAN	TNNT2_HUMAN	RISC_HUMAN	TIM14_HUMAN	GLRA3_HUMAN
s_11_130	PARK7_HUMAN	PLCB1_HUMAN	FBX17_HUMAN	TM131_HUMAN	NPY4R_HUMAN	K0947_HUMAN	DPP4_HUMAN	PP2D1_HUMAN	SLPI_HUMAN	TADA3_HUMAN	RN126_HUMAN
s_11_131	CERS4_HUMAN	C1TM_HUMAN	PRDM2_HUMAN	NF2IP_HUMAN	TAF13_HUMAN	K6PF_HUMAN	GIMA7_HUMAN	PIM1_HUMAN	SHC1_HUMAN	CP21A_HUMAN	RTCA_HUMAN
s_11_132	NARG2_HUMAN	TRAF7_HUMAN	GSTT2_HUMAN	TPM4_HUMAN	CITE1_HUMAN	APH1A_HUMAN	KCNK6_HUMAN	MBOA5_HUMAN	RNF31_HUMAN	HDGR3_HUMAN	TLK2_HUMAN
s_11_133	F210B_HUMAN	PK1IP_HUMAN	RGS13_HUMAN	ALEX_HUMAN	EBPL_HUMAN	ZN148_HUMAN	1A36_HUMAN	NOX1_HUMAN	CASK_HUMAN	RNBP6_HUMAN	GALM_HUMAN
s_11_134	ZNF74_HUMAN	ABC3H_HUMAN	5HT5A_HUMAN	PBDC1_HUMAN	CP4FN_HUMAN	ZRAN1_HUMAN	PALM3_HUMAN	PIWL1_HUMAN	INT12_HUMAN	MYF5_HUMAN	TAB3_HUMAN
s_11_135	PGCA_HUMAN	EDC3_HUMAN	ZAR1L_HUMAN	ERRFI_HUMAN	AP2D_HUMAN	BRE1B_HUMAN	SIA7F_HUMAN	TM110_HUMAN	UROM_HUMAN	ULA1_HUMAN	CACB3_HUMAN
s_11_136	FAF2_HUMAN	SERC3_HUMAN	RT18A_HUMAN	ARG39_HUMAN	PPIA_HUMAN	NUPR1_HUMAN	QPCTL_HUMAN	MS18B_HUMAN	VPK12_HUMAN	NEK7_HUMAN	RBM18_HUMAN
s_11_137	NR1H4_HUMAN	NSUN3_HUMAN	PGM5_HUMAN	TUT4_HUMAN	DPPA4_HUMAN	TM245_HUMAN	SP140_HUMAN	GHSR_HUMAN	UBR4_HUMAN	ANKK1_HUMAN	ZN746_HUMAN
s_11_138	GNRR2_HUMAN	HESX1_HUMAN	F208B_HUMAN	UB2V1_HUMAN	PCD10_HUMAN	LCA5L_HUMAN	PHAR3_HUMAN	DCNL3_HUMAN	NDUB5_HUMAN	CENPX_HUMAN	ZN217_HUMAN
s_11_139	HERC6_HUMAN	GMEB2_HUMAN	LRRF2_HUMAN	SAP30_HUMAN	PSN1_HUMAN	TITIN_HUMAN	SC6A2_HUMAN	FXL20_HUMAN	RAB5C_HUMAN	K0947_HUMAN	RSLBA_HUMAN
s_11_13	MUT7_HUMAN	UMPS_HUMAN	ATP6_HUMAN	ARPIN_HUMAN	ATP7A_HUMAN	EVI5L_HUMAN	PCDA2_HUMAN	PCDGB_HUMAN	CE57L_HUMAN	CRIS1_HUMAN	TMM74_HUMAN
s_11_140	SCUB2_HUMAN	HUNK_HUMAN	TENN_HUMAN	H2AJ_HUMAN	ZN326_HUMAN	CDC45_HUMAN	CAN1_HUMAN	RPGF1_HUMAN	XK_HUMAN	S4A7_HUMAN	RLP24_HUMAN
s_11_141	DYN1_HUMAN	PDXL2_HUMAN	NEUL1_HUMAN	PLK5_HUMAN	TFAP4_HUMAN	CHK2_HUMAN	CHK1_HUMAN	DNJA1_HUMAN	PDIP3_HUMAN	TRI26_HUMAN	ESAM_HUMAN
s_11_142	BRM1L_HUMAN	SC5A6_HUMAN	SEM4C_HUMAN	HIBCH_HUMAN	CITE4_HUMAN	CE034_HUMAN	ETV3_HUMAN	EHMT1_HUMAN	PLCG1_HUMAN	CIP4_HUMAN	PRRX2_HUMAN
s_11_143	NU4M_HUMAN	EMAL3_HUMAN	CTRO_HUMAN	ZN845_HUMAN	CSTF2_HUMAN	NEUR4_HUMAN	PO2F1_HUMAN	NOE2_HUMAN	PTMS_HUMAN	NP1L1_HUMAN	SPX3_HUMAN
s_11_144	TNR12_HUMAN	KCNQ3_HUMAN	TLX2_HUMAN	KCD20_HUMAN	TSTD2_HUMAN	ASM_HUMAN	TLR9_HUMAN	CLC1B_HUMAN	FCSD2_HUMAN	RS3_HUMAN	FOSL2_HUMAN
s_11_145	NHP2_HUMAN	CORO7_HUMAN	CHK2_HUMAN	SIGL8_HUMAN	S22AG_HUMAN	BORG5_HUMAN	ZMYM4_HUMAN	MCTP2_HUMAN	ADRO_HUMAN	AT1A1_HUMAN	TBA4A_HUMAN
s_11_146	TMM72_HUMAN	MID51_HUMAN	MMP10_HUMAN	CS052_HUMAN	VSX1_HUMAN	MZB1_HUMAN	CI142_HUMAN	WIZ_HUMAN	AKIP_HUMAN	PP2BC_HUMAN	GDF7_HUMAN
s_11_147	MIF_HUMAN	ABL1_HUMAN	CS048_HUMAN	LMBRL_HUMAN	PTCD1_HUMAN	6PGD_HUMAN	TENA_HUMAN	NCAN_HUMAN	RT24_HUMAN	LRIG3_HUMAN	CJ032_HUMAN
s_11_148	DGKB_HUMAN	ASB1_HUMAN	MOV10_HUMAN	PROM1_HUMAN	ZN514_HUMAN	GATB_HUMAN	SMCA2_HUMAN	PUR9_HUMAN	ZN221_HUMAN	ZNF45_HUMAN	TM63A_HUMAN
s_11_149	CYBP_HUMAN	NPTX1_HUMAN	DYH14_HUMAN	HMGA2_HUMAN	PAQR3_HUMAN	KDM1A_HUMAN	AT10D_HUMAN	TX264_HUMAN	KLRF2_HUMAN	RIMS3_HUMAN	ACTZ_HUMAN
s_11_14	HDHD3_HUMAN	CCER1_HUMAN	UBA1_HUMAN	MT1H_HUMAN	I12R2_HUMAN	TMA7_HUMAN	ACD11_HUMAN	NIBL1_HUMAN	DPM3_HUMAN	TSN5_HUMAN	EMAL5_HUMAN
s_11_150	LAMA5_HUMAN	FBX15_HUMAN	RC3H1_HUMAN	AGAP4_HUMAN	PYGB_HUMAN	KFA_HUMAN	CKLF4_HUMAN	TVA2_HUMAN	RFA2_HUMAN	MYH7B_HUMAN	PNMA1_HUMAN
s_11_151	KCNK4_HUMAN	ZDHC1_HUMAN	UPP1_HUMAN	S22AD_HUMAN	CD72_HUMAN	LIN7C_HUMAN	WDR87_HUMAN	CP3A4_HUMAN	CCL19_HUMAN	PKHO2_HUMAN	TIFAB_HUMAN
s_11_152	MFAP4_HUMAN	CC062_HUMAN	ZN496_HUMAN	FCRL1_HUMAN	GP107_HUMAN	KLK3_HUMAN	CC134_HUMAN	SRRM2_HUMAN	CLIC3_HUMAN	RBBP5_HUMAN	FWCH1_HUMAN
s_11_153	FA98C_HUMAN	NOC3L_HUMAN	CP2CI_HUMAN	CAB45_HUMAN	FKB14_HUMAN	MARCS_HUMAN	ZFN2B_HUMAN	ERAP1_HUMAN	XPO2_HUMAN	DAPLE_HUMAN	EXOC7_HUMAN
s_11_154	IKBZ_HUMAN	TKT_HUMAN	CS066_HUMAN	CLD8_HUMAN	K1958_HUMAN	PGCB_HUMAN	CHCH2_HUMAN	KASH5_HUMAN	VAX1_HUMAN	NOS1_HUMAN	RT31_HUMAN
s_11_155	PCAT1_HUMAN	SBK1_HUMAN	ICMT_HUMAN	TEX14_HUMAN	FRS2_HUMAN	CCR1_HUMAN	MED22_HUMAN	SPXN_HUMAN	E2F3_HUMAN	KIF1A_HUMAN	REL2_HUMAN
s_11_156	TOX4_HUMAN	RNFT1_HUMAN	PSME1_HUMAN	DMRT2_HUMAN	GP151_HUMAN	PNM6A_HUMAN	MP2K3_HUMAN	KLH36_HUMAN	NPA1P_HUMAN	CTAG2_HUMAN	RPAB4_HUMAN
s_11_157	TBCD8_HUMAN	SDC2_HUMAN	PPCE_HUMAN	PI4KA_HUMAN	SETMR_HUMAN	NXF3_HUMAN	NCTR2_HUMAN	OXR1_HUMAN	SUN1_HUMAN	ABCD4_HUMAN	JCAD_HUMAN
s_11_158	FA98C_HUMAN	ELOV1_HUMAN	SIA7A_HUMAN	ANGP1_HUMAN	SIR4_HUMAN	BPIB1_HUMAN	RMP_HUMAN	EQTN_HUMAN	ZIC2_HUMAN	TTL11_HUMAN	FOXP3_HUMAN
s_11_159	FKBP5_HUMAN	BMX_HUMAN	CASC5_HUMAN	PAPS2_HUMAN	SMAD1_HUMAN	ZN256_HUMAN	TGFB1_HUMAN	BPIB1_HUMAN	SNX6_HUMAN	RNPS1_HUMAN	MON2_HUMAN
s_11_15	NOSTN_HUMAN	CALB1_HUMAN	PJA2_HUMAN	CSTN3_HUMAN	SPEF2_HUMAN	STRAA_HUMAN	RNAS4_HUMAN	PATZ1_HUMAN	SNX33_HUMAN	IGHG4_HUMAN	TGFR2_HUMAN
s_11_160	PRS53_HUMAN	ZN558_HUMAN	SFTA1_HUMAN	ZN121_HUMAN	USH1G_HUMAN	MON1A_HUMAN	DMRTA_HUMAN	SRS10_HUMAN	MDGA2_HUMAN	KCNK2_HUMAN	SYNPO_HUMAN
s_11_161	KIF9_HUMAN	CASA1_HUMAN	I17RE_HUMAN	IMA7_HUMAN	CNPY2_HUMAN	CP8B1_HUMAN	ZN208_HUMAN	MAN1_HUMAN	CHD5_HUMAN	FANCE_HUMAN	HIC1_HUMAN
s_11_162	ARRD2_HUMAN	STA5B_HUMAN	PEPL_HUMAN	SRBP1_HUMAN	RUN3A_HUMAN	SH3L3_HUMAN	RSPO1_HUMAN	PFD2_HUMAN	RIMS1_HUMAN	ZN135_HUMAN	NDK3_HUMAN
s_11_16	NSF_HUMAN	MDR3_HUMAN	ZNF79_HUMAN	LY66F_HUMAN	OTOG_HUMAN	EPN2_HUMAN	CLUA1_HUMAN	S22A6_HUMAN	ALG1L_HUMAN	ZN423_HUMAN	F210B_HUMAN
s_11_17	MCM5_HUMAN	LIRB1_HUMAN	CCD54_HUMAN	C163A_HUMAN	ZMY19_HUMAN	SRGEF_HUMAN	C1GLT_HUMAN	RASH_HUMAN	AL2CL_HUMAN	NDK6_HUMAN	S6A18_HUMAN
s_11_18	CRBB3_HUMAN	NECD_HUMAN	HABP4_HUMAN	METK1_HUMAN	LUM_HUMAN	RORG_HUMAN	ANS1A_HUMAN	CSTF2_HUMAN	CD2AP_HUMAN	FOXJ1_HUMAN	UB2D4_HUMAN
s_11_19	S26A6_HUMAN	ONCM_HUMAN	G0S2_HUMAN	NAT10_HUMAN	WNK3_HUMAN	TCOF_HUMAN	LRAD1_HUMAN	BIK_HUMAN	LYPL1_HUMAN	MMP1_HUMAN	SPB4_HUMAN
s_11_1	LPHN2_HUMAN	L3R2A_HUMAN	PLPL3_HUMAN	GNL3_HUMAN	HEMGN_HUMAN	RL10A_HUMAN	TIM9_HUMAN	NXF1_HUMAN	ADNP_HUMAN	ADCY3_HUMAN	HEPN1_HUMAN
s_11_20	PCDA6_HUMAN	BL1S3_HUMAN	MRP6_HUMAN	OMA1_HUMAN	FRAT1_HUMAN	TIFA_HUMAN	ERBB3_HUMAN	ATAD2_HUMAN	C11B2_HUMAN	GP174_HUMAN	CC038_HUMAN
s_11_21	ASAH2_HUMAN	KBTBB_HUMAN	RT29_HUMAN	CABL2_HUMAN	TRMB_HUMAN	ZN691_HUMAN	SCOT1_HUMAN	TPMT_HUMAN	CP8B1_HUMAN	FXL12_HUMAN	CCD87_HUMAN
s_11_22	TETN_HUMAN	SSNA1_HUMAN	MOT6_HUMAN	IFRD1_HUMAN	GTF2I_HUMAN	SO2B1_HUMAN	CK096_HUMAN	KCNK5_HUMAN	APC16_HUMAN	GPSM2_HUMAN	IFIX_HUMAN
s_11_23	CH3L1_HUMAN	GLRA3_HUMAN	M1IP1_HUMAN	SOCS2_HUMAN	RN168_HUMAN	SNPC3_HUMAN	SHP1L_HUMAN	SPG7_HUMAN	I11RA_HUMAN	RPAB5_HUMAN	SIM15_HUMAN
s_11_24	ZXDB_HUMAN	LIMS1_HUMAN	PVRL1_HUMAN	PLAC9_HUMAN	JADE1_HUMAN	GRAPL_HUMAN	UXT_HUMAN	CH059_HUMAN	TFAM_HUMAN	CI169_HUMAN	PROZ_HUMAN
s_11_25	OXR1_HUMAN	CP24A_HUMAN	DYSF_HUMAN	PPID_HUMAN	MBD6_HUMAN	RM38_HUMAN	ZN667_HUMAN	NDUC2_HUMAN	CE57L_HUMAN	HNRH2_HUMAN	DNJA1_HUMAN
s_11_26	IL33_HUMAN	MUC1_HUMAN	THYG_HUMAN	FOXS1_HUMAN	K154L_HUMAN	UBAD1_HUMAN	NCTR3_HUMAN	ZN117_HUMAN	S29A1_HUMAN	PDRG1_HUMAN	CLP1L_HUMAN
s_11_27	SPY4_HUMAN	NSE4A_HUMAN	ETS1_HUMAN	GRAN_HUMAN	UTP11_HUMAN	FPR3_HUMAN	CLK3_HUMAN	ZN526_HUMAN	RFC1_HUMAN	MARH6_HUMAN	NXN_HUMAN
s_11_28	HXC9_HUMAN	UBE3D_HUMAN	SIGL5_HUMAN	KBRS1_HUMAN	TCP11_HUMAN	TPC11_HUMAN	DYDC2_HUMAN	SRP14_HUMAN	TALAN_HUMAN	SMG8_HUMAN	ATG5_HUMAN
s_11_29	EI2BE_HUMAN	KLDC9_HUMAN	DUS26_HUMAN	UCMA_HUMAN	DEND_HUMAN	MIP_HUMAN	FRPD4_HUMAN	ZN148_HUMAN	SNTA1_HUMAN	KLD10_HUMAN	S15A1_HUMAN
s_11_2	RT14_HUMAN	UBP2_HUMAN	EGLN3_HUMAN	SG2A2_HUMAN	ITLN1_HUMAN	CCR4_HUMAN	SLK_HUMAN	TNR19_HUMAN	RT31_HUMAN	MEMO1_HUMAN	CP062_HUMAN
s_11_30	SCN2A_HUMAN	ZDHC5_HUMAN	BCD1_HUMAN	ISG20_HUMAN	PAMR1_HUMAN	SFTPD_HUMAN	YBOX1_HUMAN	ARV1_HUMAN	LIS1_HUMAN	ARL14_HUMAN	S38A1_HUMAN
s_11_31	TBCD8_HUMAN	NECD_HUMAN	GPBL1_HUMAN	TNR21_HUMAN	CEP72_HUMAN	CATF_HUMAN	AKT1_HUMAN	CLC3A_HUMAN	HBB_HUMAN	PCDB6_HUMAN	SPIB_HUMAN
s_11_32	PAPOA_HUMAN	MORN_HUMAN	ZC21C_HUMAN	MAGI2_HUMAN	HES2_HUMAN	MUML1_HUMAN	TBC23_HUMAN	CD99_HUMAN	MYH6_HUMAN	GGT1_HUMAN	SC5A5_HUMAN
s_11_33	ZBT26_HUMAN	BT3A2_HUMAN	IL1B_HUMAN	RIMB2_HUMAN	DCTN4_HUMAN	PHF13_HUMAN	CCSE2_HUMAN	ARTN_HUMAN	DEND3_HUMAN	TP8L1_HUMAN	PCBP1_HUMAN
s_11_34	TNI3K_HUMAN	TSP2_HUMAN	SMUG1_HUMAN	PSG9_HUMAN	RMP_HUMAN	TPGS1_HUMAN	MRE11_HUMAN	SGOL1_HUMAN	SCAM4_HUMAN	NSF1C_HUMAN	CC4L_HUMAN
s_11_35	MTA70_HUMAN	OGG1_HUMAN	K2C79_HUMAN	FBXW9_HUMAN	ITAD_HUMAN	WDR25_HUMAN	K2C75_HUMAN	LMTK3_HUMAN	NEK8_HUMAN	H2B1J_HUMAN	NOP56_HUMAN
s_11_36	MIB1_HUMAN	PNMA3_HUMAN	CDHR1_HUMAN	SYLC_HUMAN	MTU1_HUMAN	FMO4_HUMAN	DDR1_HUMAN	L2HDH_HUMAN	ZN410_HUMAN	CAC1H_HUMAN	IL20_HUMAN
s_11_37	PAX2_HUMAN	SLIK1_HUMAN	PGRC2_HUMAN	WIT1_HUMAN	NPAS4_HUMAN	MIRH1_HUMAN	TNR17_HUMAN	SPERI_HUMAN	PLCX1_HUMAN	PLD4_HUMAN	ZN501_HUMAN
s_11_38	PIGQ_HUMAN	IL9_HUMAN	SOCS4_HUMAN	PKD2_HUMAN	MAGI1_HUMAN	LY75_HUMAN	LMNA_HUMAN	SPTB1_HUMAN	GPX6_HUMAN	LACTB_HUMAN	ZN471_HUMAN
s_11_39	DDX5_HUMAN	MAK16_HUMAN	MSRE_HUMAN	PNMA3_HUMAN	DQB2_HUMAN	DC1L2_HUMAN	S41A3_HUMAN	PF4V_HUMAN	EIF3I_HUMAN	ZN606_HUMAN	TBB5_HUMAN
s_11_3	HORM2_HUMAN	SCNM1_HUMAN	CC14A_HUMAN	CREL2_HUMAN	SNX24_HUMAN	PDE2A_HUMAN	CHD6_HUMAN	ZFP1_HUMAN	PPT1_HUMAN	TBL2_HUMAN	1A74_HUMAN
s_11_40	T3JAM_HUMAN	MYO15_HUMAN	PRP39_HUMAN	TRI74_HUMAN	S2544_HUMAN	RNH2B_HUMAN	TM206_HUMAN	GOGA7_HUMAN	CXCR6_HUMAN	ATF6A_HUMAN	AB17B_HUMAN
s_11_41	TGIF1_HUMAN	PRC2A_HUMAN	RB40L_HUMAN	CE85L_HUMAN	CXXC5_HUMAN	CDN2B_HUMAN	F115A_HUMAN	TM199_HUMAN	PTPRC_HUMAN	E41LB_HUMAN	CLCC1_HUMAN
s_11_42	MBD1_HUMAN	PP14D_HUMAN	OXYR_HUMAN	KI2S3_HUMAN	ABCC9_HUMAN	OR7G3_HUMAN	DEPD5_HUMAN	DCP1A_HUMAN	PSN1_HUMAN	MCP1_HUMAN	P4HA2_HUMAN
s_11_43	ATS7_HUMAN	HNRPU_HUMAN	NRN1_HUMAN	TVA2_HUMAN	FA64A_HUMAN	LN28B_HUMAN	TBB2A_HUMAN	DCTN6_HUMAN	WBP5_HUMAN	KCA10_HUMAN	PDP2_HUMAN
s_11_44	GAN_HUMAN	PIGN_HUMAN	FA46A_HUMAN	MRCKG_HUMAN	ELP5_HUMAN	EMC10_HUMAN	RUNX1_HUMAN	CEBPD_HUMAN	HAKAI_HUMAN	RGS7_HUMAN	PP1R8_HUMAN
s_11_45	CI064_HUMAN	DSCR4_HUMAN	UST_HUMAN	GCKR_HUMAN	RN138_HUMAN	ADPRM_HUMAN	TRDN_HUMAN	ASAS1_HUMAN	EMP3_HUMAN	PLAP_HUMAN	TAP2_HUMAN
s_11_46	NF1_HUMAN	SNX11_HUMAN	TPSNR_HUMAN	PRAC1_HUMAN	PI51B_HUMAN	MED31_HUMAN	PP4R4_HUMAN	TC1D4_HUMAN	1A29_HUMAN	GTR10_HUMAN	PI51A_HUMAN
s_11_47	RUN3A_HUMAN	GP176_HUMAN	3BP1_HUMAN	KCNG3_HUMAN	DCAM_HUMAN	MUC15_HUMAN	SOCS6_HUMAN	RPB2_HUMAN	GLT13_HUMAN	ASAH2_HUMAN	HRH2_HUMAN
s_11_48	IDH3B_HUMAN	MKLN1_HUMAN	RT31_HUMAN	ASB14_HUMAN	DRG2_HUMAN	LMOD3_HUMAN	VA0D2_HUMAN	HCDH_HUMAN	RBP10_HUMAN	RAB6B_HUMAN	PCD10_HUMAN
s_11_49	TF2AA_HUMAN	K1C17_HUMAN	PHF7_HUMAN	APOA_HUMAN	SAP25_HUMAN	CDR1_HUMAN	MPI_HUMAN	HEXA_HUMAN	STAP1_HUMAN	KMT2C_HUMAN	CI106_HUMAN
s_11_4	SYCP2_HUMAN	NPTN_HUMAN	WNT3A_HUMAN	GLYM_HUMAN	ATP5H_HUMAN	A1ATR_HUMAN	HECW1_HUMAN	DDX3X_HUMAN	DPP3_HUMAN	CATF_HUMAN	HDAC1_HUMAN
s_11_50	LTBP1_HUMAN	NUD18_HUMAN	M1IP1_HUMAN	DUS16_HUMAN	LEG1_HUMAN	DOS_HUMAN	MCLN3_HUMAN	OX2R_HUMAN	VDAC3_HUMAN	CTRL_HUMAN	UBR4_HUMAN
s_11_51	KERA_HUMAN	CC85B_HUMAN	BORG2_HUMAN	MNX1_HUMAN	PRKX_HUMAN	TRI14_HUMAN	SIK2_HUMAN	CASP4_HUMAN	OPRK_HUMAN	GAGE7_HUMAN	CP4Z1_HUMAN
s_11_52	SIA10_HUMAN	PDLI4_HUMAN	SELB_HUMAN	ACTH_HUMAN	FOXO4_HUMAN	RFPL1_HUMAN	ODC_HUMAN	B2L12_HUMAN	BAP31_HUMAN	APOC4_HUMAN	PEX7_HUMAN
s_11_53	SGSM2_HUMAN	TBB4B_HUMAN	ZN260_HUMAN	LARP4_HUMAN	CCG8_HUMAN	NHS_HUMAN	TSN7_HUMAN	TIM9_HUMAN	ASTER_HUMAN	PEO1_HUMAN	DENR_HUMAN
s_11_54	GPTC1_HUMAN	MAP9_HUMAN	TNR14_HUMAN	TPT1L_HUMAN	OGFD1_HUMAN	RO52_HUMAN	CDSN_HUMAN	SCML1_HUMAN	BT3A1_HUMAN	RHBL4_HUMAN	PYRG1_HUMAN
s_11_55	KLK7_HUMAN	ERCC5_HUMAN	VATO_HUMAN	ZDHC9_HUMAN	YBEY_HUMAN	GMFG_HUMAN	RSPH3_HUMAN	KR412_HUMAN	CCSE1_HUMAN	BCL2_HUMAN	HNF6_HUMAN
s_11_56	KAD2_HUMAN	TTC36_HUMAN	SMRC2_HUMAN	ABCC9_HUMAN	TBL1X_HUMAN	MINT_HUMAN	TSP1_HUMAN	F16P1_HUMAN	B4GT2_HUMAN	NPAT_HUMAN	LRP11_HUMAN
s_11_57	ARSF_HUMAN	PSPC1_HUMAN	VMP1_HUMAN	TIGIT_HUMAN	RSAD2_HUMAN	IL5RA_HUMAN	CD28_HUMAN	MED19_HUMAN	TMTC4_HUMAN	PARL_HUMAN	PCD17_HUMAN
s_11_58	GSDMA_HUMAN	SOX2_HUMAN	LNP1_HUMAN	F131B_HUMAN	DUS1_HUMAN	VPS45_HUMAN	SCUB3_HUMAN	PRA13_HUMAN	ITA2B_HUMAN	CD86_HUMAN	RM13_HUMAN
s_11_59	NDST4_HUMAN	ZNF90_HUMAN	S27A5_HUMAN	UBS3B_HUMAN	RN217_HUMAN	UTS2_HUMAN	KCNK4_HUMAN	IFIT3_HUMAN	THIO_HUMAN	CA2D2_HUMAN	COQ4_HUMAN
s_11_5	UBX2A_HUMAN	HTR5A_HUMAN	GUC2B_HUMAN	LZTL1_HUMAN	GLUR_HUMAN	RHBT1_HUMAN	BIN3_HUMAN	CTR4_HUMAN	FAM3B_HUMAN	DVLP1_HUMAN	CACO1_HUMAN
s_11_60	GOGA3_HUMAN	APBA3_HUMAN	PP2AA_HUMAN	ELL_HUMAN	SALL2_HUMAN	GAK1_HUMAN	RGPD8_HUMAN	GG6LR_HUMAN	PPR42_HUMAN	5HT2C_HUMAN	CDT1_HUMAN
s_11_61	RPB1_HUMAN	STRAB_HUMAN	VAMP3_HUMAN	GRID1_HUMAN	C1QR1_HUMAN	ZNT3_HUMAN	NCKX1_HUMAN	ZN224_HUMAN	CHD4_HUMAN	EFCB7_HUMAN	SPRE_HUMAN
s_11_62	KLF2_HUMAN	TRI32_HUMAN	TWST1_HUMAN	ERC6L_HUMAN	APBB2_HUMAN	PSTK_HUMAN	RYBP_HUMAN	RPTOR_HUMAN	P3H1_HUMAN	ID3_HUMAN	C2D1A_HUMAN
s_11_63	SOAT2_HUMAN	PSMG3_HUMAN	HYES_HUMAN	F189B_HUMAN	ELOC_HUMAN	1B38_HUMAN	ADCK3_HUMAN	RB3GP_HUMAN	RASM_HUMAN	MMP10_HUMAN	LRC52_HUMAN
s_11_64	MCAF2_HUMAN	H2AJ_HUMAN	ESRP1_HUMAN	ELP2_HUMAN	SOX6_HUMAN	KCNA4_HUMAN	GNAT2_HUMAN	RIN2_HUMAN	SPA5L_HUMAN	MB211_HUMAN	EMC7_HUMAN
s_11_65	NDUBB_HUMAN	ERG28_HUMAN	KRT81_HUMAN	PCX4_HUMAN	SCYL2_HUMAN	MCLN1_HUMAN	VPS52_HUMAN	DHX16_HUMAN	EXOC6_HUMAN	GGCT_HUMAN	DLRB1_HUMAN
s_11_66	ZPBP2_HUMAN	ASB6_HUMAN	TTYH2_HUMAN	HRES1_HUMAN	SYT13_HUMAN	ASM_HUMAN	MYO9B_HUMAN	CD166_HUMAN	CDC73_HUMAN	CDY1_HUMAN	TRI14_HUMAN
s_11_67	TBCD_HUMAN	TRPA1_HUMAN	OXSM_HUMAN	CXCR6_HUMAN	ACHD_HUMAN	CSAG1_HUMAN	RAI2_HUMAN	PGBD5_HUMAN	ADNP_HUMAN	ABCAD_HUMAN	TAAR1_HUMAN
s_11_68	RND3_HUMAN	PRA16_HUMAN	AA2AR_HUMAN	SERC_HUMAN	FOXP2_HUMAN	CHCH1_HUMAN	KS6B2_HUMAN	PCIF1_HUMAN	MAGA1_HUMAN	TOM34_HUMAN	GPX7_HUMAN
s_11_69	ARMX2_HUMAN	EXOC2_HUMAN	TB10B_HUMAN	SYN2_HUMAN	CLD4_HUMAN	PSN2_HUMAN	KLDC9_HUMAN	ZN347_HUMAN	TCOF_HUMAN	MDGA1_HUMAN	ZN559_HUMAN
s_11_6	TLXNB_HUMAN	DGKD_HUMAN	GRP4_HUMAN	KLRB1_HUMAN	EMAL3_HUMAN	MLC1_HUMAN	PPR3D_HUMAN	TRNK1_HUMAN	HVCN1_HUMAN	RMXL3_HUMAN	IMP1L_HUMAN
s_11_70	HDDC2_HUMAN	FABP4_HUMAN	PPT2_HUMAN	FRMD7_HUMAN	PAR6G_HUMAN	F71F1_HUMAN	ZEP1_HUMAN	KLRG1_HUMAN	GRB2_HUMAN	COPZ2_HUMAN	RSPO1_HUMAN
s_11_71	NO40_HUMAN	SPR2A_HUMAN	KI20A_HUMAN	LRR70_HUMAN	WFDC1_HUMAN	LYN_HUMAN	SPIR1_HUMAN	ARP10_HUMAN	WDFY1_HUMAN	S14L1_HUMAN	FGFP1_HUMAN
s_11_72	NF2L1_HUMAN	ZDH12_HUMAN	TCP10_HUMAN	ZFAN1_HUMAN	PP1B_HUMAN	MAGI2_HUMAN	DMAP1_HUMAN	NEUT_HUMAN	RNF34_HUMAN	CEP63_HUMAN	MI4GD_HUMAN
s_11_73	H1T_HUMAN	CNKR1_HUMAN	IRAK2_HUMAN	SCNNB_HUMAN	CCAR1_HUMAN	DHX58_HUMAN	DFB4A_HUMAN	SMTL1_HUMAN	ADAM9_HUMAN	GBG1_HUMAN	LRIF1_HUMAN
s_11_74	PHLD_HUMAN	ASB12_HUMAN	GRAPL_HUMAN	RGCC_HUMAN	BN3D2_HUMAN	GUC2A_HUMAN	RET1L_HUMAN	BAG4_HUMAN	HOOK3_HUMAN	PRNT_HUMAN	DBR1_HUMAN
s_11_75	IGLL1_HUMAN	IFM2_HUMAN	SPIN4_HUMAN	ERLN1_HUMAN	PLD2_HUMAN	CYTL1_HUMAN	TIF1B_HUMAN	GMDS_HUMAN	MCM5_HUMAN	HOOK1_HUMAN	LIPG_HUMAN
s_11_76	CE350_HUMAN	KBTBB_HUMAN	EMSY_HUMAN	RN152_HUMAN	ZBT25_HUMAN	TRM13_HUMAN	MGT4C_HUMAN	STRAP_HUMAN	AP4B1_HUMAN	RIMS3_HUMAN	FOXK1_HUMAN
s_11_77	INAR2_HUMAN	AAAS_HUMAN	MPC2_HUMAN	CCL13_HUMAN	TDT_HUMAN	GPR56_HUMAN	TRM13_HUMAN	DQA2_HUMAN	ALG8_HUMAN	DGCR6_HUMAN	PKN3_HUMAN
s_11_78	KAD6_HUMAN	CAB45_HUMAN	MK13_HUMAN	RNFT2_HUMAN	TAF1D_HUMAN	MCM4_HUMAN	BI1_HUMAN	NU188_HUMAN	ADPPT_HUMAN	TCO2_HUMAN	HSP74_HUMAN
s_11_79	RBM10_HUMAN	TBC9B_HUMAN	TRI43_HUMAN	DNAL4_HUMAN	AT2B1_HUMAN	LBX1_HUMAN	SMRD1_HUMAN	LAT1_HUMAN	RN125_HUMAN	1B78_HUMAN	AA2AR_HUMAN
s_11_7	CHD4_HUMAN	AT2B3_HUMAN	KRA92_HUMAN	SUPT3_HUMAN	6PGD_HUMAN	STA5A_HUMAN	TLR2_HUMAN	RUND1_HUMAN	KRI1_HUMAN	PRDX2_HUMAN	KTNB1_HUMAN
s_11_80	FBLN5_HUMAN	MCCB_HUMAN	ABHD4_HUMAN	ENPP1_HUMAN	S39A7_HUMAN	SC5A4_HUMAN	MAP9_HUMAN	PITM3_HUMAN	SYT7_HUMAN	RNF41_HUMAN	FRPD4_HUMAN
s_11_81	PTHR_HUMAN	CO9_HUMAN	UCP1_HUMAN	AGAP1_HUMAN	NCK1_HUMAN	RFX6_HUMAN	2ABG_HUMAN	GSTM1_HUMAN	LANC1_HUMAN	B3GN3_HUMAN	RPGP1_HUMAN
s_11_82	B4GT3_HUMAN	EFNA3_HUMAN	ITB4_HUMAN	RM54_HUMAN	RADIL_HUMAN	TBB3_HUMAN	HS3S2_HUMAN	ABC3D_HUMAN	CNTF_HUMAN	VATB2_HUMAN	PDIP2_HUMAN
s_11_83	PADI3_HUMAN	CX6A1_HUMAN	PA1B3_HUMAN	TRPM4_HUMAN	RAB4A_HUMAN	CR3L2_HUMAN	C4BPA_HUMAN	INSRR_HUMAN	T132A_HUMAN	SPG21_HUMAN	RN165_HUMAN
s_11_84	STRP2_HUMAN	SYCP2_HUMAN	REC8_HUMAN	FUZZY_HUMAN	XPP2_HUMAN	TBCD8_HUMAN	CU025_HUMAN	RGS8_HUMAN	PAPD5_HUMAN	TRIPB_HUMAN	RL7A_HUMAN
s_11_85	SAS10_HUMAN	CCDC7_HUMAN	TEFF1_HUMAN	IF172_HUMAN	EIF3L_HUMAN	PNO1_HUMAN	UACA_HUMAN	D19L1_HUMAN	HAOX1_HUMAN	MAD3_HUMAN	IBP1_HUMAN
s_11_86	CLC11_HUMAN	LYPD3_HUMAN	SUZ12_HUMAN	TRY2_HUMAN	REL2_HUMAN	FOXB1_HUMAN	TMM79_HUMAN	SNP25_HUMAN	RS23_HUMAN	UB2G1_HUMAN	PREX2_HUMAN
s_11_87	ABRAL_HUMAN	PTH2R_HUMAN	TFB1M_HUMAN	CQ10B_HUMAN	NNRD_HUMAN	SPRY4_HUMAN	EAF6_HUMAN	RTP1_HUMAN	ANR12_HUMAN	REXO4_HUMAN	PEX10_HUMAN
s_11_88	VHL_HUMAN	NPHN_HUMAN	DNJB3_HUMAN	Z3H7B_HUMAN	UBE4B_HUMAN	CCNT1_HUMAN	GRIP1_HUMAN	CRADD_HUMAN	CALL5_HUMAN	SBDS_HUMAN	ZC12A_HUMAN
s_11_89	CTF8_HUMAN	TTPA_HUMAN	SO6A1_HUMAN	ZN415_HUMAN	RN214_HUMAN	FIP1_HUMAN	KRCC1_HUMAN	RIFK_HUMAN	CTNL1_HUMAN	SYG_HUMAN	TPD55_HUMAN
s_11_8	R144B_HUMAN	RHOC_HUMAN	SPB8_HUMAN	CDK1_HUMAN	APBA1_HUMAN	PYGO1_HUMAN	CA174_HUMAN	RPAC2_HUMAN	ACAD8_HUMAN	OTUD3_HUMAN	IL12A_HUMAN
s_11_90	DDX60_HUMAN	MRT4_HUMAN	CCL27_HUMAN	FAM3B_HUMAN	IF_HUMAN	SNX9_HUMAN	PRUNE_HUMAN	RS14_HUMAN	G3BP2_HUMAN	ISK13_HUMAN	CT2NL_HUMAN
s_11_91	TATD1_HUMAN	RL36L_HUMAN	FGL2_HUMAN	UNC5B_HUMAN	LRC49_HUMAN	ZNF12_HUMAN	TI17A_HUMAN	NEP_HUMAN	C1T9A_HUMAN	TELO2_HUMAN	CA109_HUMAN
s_11_92	T120B_HUMAN	CCR6_HUMAN	INT11_HUMAN	SLUR1_HUMAN	IGIP_HUMAN	RP3A_HUMAN	S31A7_HUMAN	ATPG_HUMAN	LMF2_HUMAN	HERC5_HUMAN	RFWD2_HUMAN
s_11_93	RP3A_HUMAN	PSIP1_HUMAN	BIRC2_HUMAN	RN213_HUMAN	GAK_HUMAN	PCDB8_HUMAN	LPAR4_HUMAN	WBP1_HUMAN	CCD54_HUMAN	TRI49_HUMAN	FMN1_HUMAN
s_11_94	PVRL1_HUMAN	1B55_HUMAN	MCM2_HUMAN	PGRP4_HUMAN	ENOG_HUMAN	VP37B_HUMAN	ASB8_HUMAN	TESK2_HUMAN	ETS2_HUMAN	LIGO1_HUMAN	CB073_HUMAN
s_11_95	CAH12_HUMAN	ANTR2_HUMAN	NRCAM_HUMAN	TPC6B_HUMAN	KRT85_HUMAN	SP140_HUMAN	SARCO_HUMAN	ZN513_HUMAN	DOXA1_HUMAN	SMRD3_HUMAN	HPDL_HUMAN
s_11_96	RN135_HUMAN	TRPV6_HUMAN	ANO3_HUMAN	NBEL1_HUMAN	GTR6_HUMAN	BAK_HUMAN	NDKM_HUMAN	SYT16_HUMAN	DMBT1_HUMAN	REPS2_HUMAN	ARHG7_HUMAN
s_11_97	3BP1_HUMAN	CD029_HUMAN	DCTN6_HUMAN	VPP2_HUMAN	CNGA1_HUMAN	PRP6_HUMAN	PLRKT_HUMAN	KAPCA_HUMAN	SOLH2_HUMAN	DPH5_HUMAN	CEAM5_HUMAN
s_11_98	TMEM2_HUMAN	FANCC_HUMAN	WDR6_HUMAN	HELZ2_HUMAN	TCAM2_HUMAN	U2AFM_HUMAN	BEND2_HUMAN	RCOR3_HUMAN	TNF12_HUMAN	GOGA3_HUMAN	PROF1_HUMAN
s_11_99	KIFC3_HUMAN	S13A1_HUMAN	TAF13_HUMAN	TIGIT_HUMAN	LT4R2_HUMAN	RHG31_HUMAN	KLF6_HUMAN	T22D2_HUMAN	UN5CL_HUMAN	DIP2B_HUMAN	DLGP4_HUMAN
s_11_9	AMER1_HUMAN	BNIP3_HUMAN	MAK_HUMAN	SEM3F_HUMAN	REEP4_HUMAN	UIF_HUMAN	RFIP3_HUMAN	BIG2_HUMAN	HXB1_HUMAN	LRC41_HUMAN	SYBU_HUMAN
s_12_100	HAND1_HUMAN	CXL16_HUMAN	MFS2A_HUMAN	OASL_HUMAN	PHS2_HUMAN	MAMD1_HUMAN	RENT2_HUMAN	TLX2_HUMAN	CYS1_HUMAN	EDC3_HUMAN	SAMD9_HUMAN	MARK1_HUMAN
s_12_101	DJC21_HUMAN	S12A1_HUMAN	SNX3_HUMAN	USE1_HUMAN	TPRKB_HUMAN	IF2B_HUMAN	OREX_HUMAN	NK1R_HUMAN	ZN165_HUMAN	P66B_HUMAN	ATOX1_HUMAN	LMOD3_HUMAN
s_12_102	RN166_HUMAN	PHC3_HUMAN	STK10_HUMAN	ENDOU_HUMAN	DEN5A_HUMAN	MY18B_HUMAN	TF2H1_HUMAN	K0100_HUMAN	SMBP2_HUMAN	PF4V_HUMAN	CSAD_HUMAN	ITF2_HUMAN
s_12_103	PAR12_HUMAN	IFIT1_HUMAN	CSDC2_HUMAN	PC11Y_HUMAN	MNDA_HUMAN	ARMS2_HUMAN	REEP3_HUMAN	1B55_HUMAN	OSBP1_HUMAN	RECQ5_HUMAN	APC1_HUMAN	MTR1A_HUMAN
s_12_104	TCAL6_HUMAN	GRP75_HUMAN	LMO3_HUMAN	TIM23_HUMAN	RBM4_HUMAN	CE120_HUMAN	NDUBA_HUMAN	NP1L2_HUMAN	QSOX1_HUMAN	COG1_HUMAN	TPST1_HUMAN	GPR64_HUMAN
s_12_105	SH319_HUMAN	GAK11_HUMAN	SKAP1_HUMAN	PPBI_HUMAN	MT21D_HUMAN	DOCK8_HUMAN	BSSP4_HUMAN	ID1_HUMAN	RBM39_HUMAN	DAZL_HUMAN	IBP5_HUMAN	GPHB5_HUMAN
s_12_106	DSG2_HUMAN	SRPX2_HUMAN	TMM19_HUMAN	ALKB2_HUMAN	DNA2_HUMAN	RAB1B_HUMAN	ADA11_HUMAN	C1QRF_HUMAN	ANLN_HUMAN	TBA4A_HUMAN	SYTC2_HUMAN	PAX4_HUMAN
s_12_107	CX056_HUMAN	RNAS2_HUMAN	CCD47_HUMAN	RS30_HUMAN	MON1B_HUMAN	PANK4_HUMAN	PFD6_HUMAN	UPK3A_HUMAN	OAS3_HUMAN	CAD16_HUMAN	HXA2_HUMAN	CSN8_HUMAN
s_12_108	2A5A_HUMAN	IN80D_HUMAN	HNRL1_HUMAN	RGPD3_HUMAN	NEBL_HUMAN	TYDP2_HUMAN	B2MG_HUMAN	S28A1_HUMAN	NRAM1_HUMAN	SDK2_HUMAN	GRPE1_HUMAN	ITAX_HUMAN
s_12_109	SIX1_HUMAN	SESQ2_HUMAN	FRPD4_HUMAN	PI51C_HUMAN	TPM3_HUMAN	TTC8_HUMAN	NANO1_HUMAN	SYRM_HUMAN	POP1_HUMAN	FCSD1_HUMAN	PTX3_HUMAN	TNR6B_HUMAN
s_12_10	KLF2_HUMAN	DHR13_HUMAN	MAGB2_HUMAN	DCHS_HUMAN	MBOA7_HUMAN	TRI72_HUMAN	XPO1_HUMAN	4ET_HUMAN	GUSP1_HUMAN	I27RA_HUMAN	PSIP1_HUMAN	STX7_HUMAN
s_12_110	NEUL4_HUMAN	IPYR_HUMAN	MMP10_HUMAN	TRHDE_HUMAN	EXOC6_HUMAN	CBX2_HUMAN	ACSL6_HUMAN	MED26_HUMAN	KMT2A_HUMAN	UNC5C_HUMAN	CF015_HUMAN	TAF1_HUMAN
s_12_111	DOLK_HUMAN	AKAP2_HUMAN	OPRM_HUMAN	CKLF3_HUMAN	NU153_HUMAN	ZN442_HUMAN	PTPRD_HUMAN	IL17C_HUMAN	PAK1_HUMAN	NOE1_HUMAN	RS24_HUMAN	GPC6_HUMAN
s_12_112	F71E2_HUMAN	CRBB1_HUMAN	ZN606_HUMAN	K2C74_HUMAN	TLE1_HUMAN	CSRP3_HUMAN	HXD1_HUMAN	AOC2_HUMAN	FIS1_HUMAN	AFAM_HUMAN	B3GT6_HUMAN	DPEP2_HUMAN
s_12_113	CYTM1_HUMAN	ARMC6_HUMAN	RT24_HUMAN	ZN117_HUMAN	MLRV_HUMAN	CNTP2_HUMAN	LITAF_HUMAN	ZN420_HUMAN	HHIP_HUMAN	OR8B3_HUMAN	ESYT2_HUMAN	SNIP1_HUMAN
s_12_114	SDF2_HUMAN	CTL3_HUMAN	SHOX_HUMAN	CU025_HUMAN	FIGL1_HUMAN	FMN1_HUMAN	FLVC2_HUMAN	SMBP2_HUMAN	RM37_HUMAN	GRHL2_HUMAN	GBA3_HUMAN	PATZ1_HUMAN
s_12_115	RB_HUMAN	CS048_HUMAN	CEAM3_HUMAN	PTN21_HUMAN	ITIH1_HUMAN	SURF6_HUMAN	PLD1_HUMAN	TACC2_HUMAN	FMNL2_HUMAN	ZN232_HUMAN	SF3A3_HUMAN	IKZF1_HUMAN
s_12_116	H1BP3_HUMAN	ATS1_HUMAN	FKTN_HUMAN	ZNF28_HUMAN	GLRA2_HUMAN	TEFM_HUMAN	TEAD4_HUMAN	SEM4A_HUMAN	PURA_HUMAN	ACACB_HUMAN	MREG_HUMAN	FGD1_HUMAN
s_12_117	ZN816_HUMAN	UBP1_HUMAN	CSAD_HUMAN	GGT1_HUMAN	UBP2_HUMAN	TESP1_HUMAN	GPCP1_HUMAN	LIPH_HUMAN	KDM1B_HUMAN	SCN4B_HUMAN	SAV1_HUMAN	PPR3C_HUMAN
s_12_118	NMDE4_HUMAN	GDC_HUMAN	JMJD6_HUMAN	SIMC1_HUMAN	NRBP_HUMAN	K1C27_HUMAN	PCDGE_HUMAN	KCD21_HUMAN	RAGE_HUMAN	SMO_HUMAN	AES_HUMAN	GLRX1_HUMAN
s_12_119	HNRPM_HUMAN	XRCC4_HUMAN	RFAL1_HUMAN	NCOA6_HUMAN	CDKA2_HUMAN	MUC6_HUMAN	VGF_HUMAN	MAGBA_HUMAN	ALDOA_HUMAN	S19A3_HUMAN	ARSH_HUMAN	F118B_HUMAN
s_12_11	NTNG1_HUMAN	MMP7_HUMAN	RN111_HUMAN	RETNB_HUMAN	HGFL_HUMAN	RIOK2_HUMAN	LEGL_HUMAN	ZN548_HUMAN	CL073_HUMAN	DDAH2_HUMAN	ARSA_HUMAN	FCRL5_HUMAN
s_12_120	TTC13_HUMAN	AKIR1_HUMAN	TM128_HUMAN	K1161_HUMAN	ZBT16_HUMAN	YTDC2_HUMAN	TRPM8_HUMAN	LACE1_HUMAN	SYVN1_HUMAN	CA094_HUMAN	FA65A_HUMAN	DJC13_HUMAN
s_12_121	KCTD4_HUMAN	MIEN1_HUMAN	TM180_HUMAN	PO3F1_HUMAN	VATL_HUMAN	IBP7_HUMAN	EVC_HUMAN	FA65A_HUMAN	KHNYN_HUMAN	GP179_HUMAN	LRC8B_HUMAN	TMOD1_HUMAN
s_12_122	NDST1_HUMAN	CNST_HUMAN	FBX38_HUMAN	FGF23_HUMAN	CRCM1_HUMAN	ASB13_HUMAN	IFNA2_HUMAN	HCAR3_HUMAN	TSH3_HUMAN	TM252_HUMAN	WDR16_HUMAN	A1AG1_HUMAN
s_12_123	GIMA2_HUMAN	METL4_HUMAN	ADA28_HUMAN	PTGDS_HUMAN	DLL1_HUMAN	AQP7_HUMAN	CIP4_HUMAN	UBE2Z_HUMAN	CGL_HUMAN	SAE1_HUMAN	LRWD1_HUMAN	RL3_HUMAN
s_12_124	C1TM_HUMAN	PPM1K_HUMAN	4EBP1_HUMAN	BZW1_HUMAN	P2R3C_HUMAN	MID51_HUMAN	TRHY_HUMAN	IPO5_HUMAN	SCAPE_HUMAN	1A69_HUMAN	VPK11_HUMAN	TMM68_HUMAN
s_12_125	MAD4_HUMAN	GAK5_HUMAN	KCNV2_HUMAN	UTF1_HUMAN	TBX3_HUMAN	PANX1_HUMAN	KLF3_HUMAN	MDR1_HUMAN	ZN429_HUMAN	RL12_HUMAN	CPEB4_HUMAN	1A24_HUMAN
s_12_126	SHC2_HUMAN	CAH5B_HUMAN	ZCHC8_HUMAN	CRGD_HUMAN	UTP6_HUMAN	RFA3_HUMAN	PR40B_HUMAN	DCE1_HUMAN	TARB1_HUMAN	ZN394_HUMAN	TPGS1_HUMAN	OR8D2_HUMAN
s_12_127	ERG7_HUMAN	FPR3_HUMAN	MRT4_HUMAN	F153A_HUMAN	MTX2_HUMAN	MORC4_HUMAN	CLCB_HUMAN	VA0D1_HUMAN	PO6F1_HUMAN	PCNT_HUMAN	NMDE4_HUMAN	LSM8_HUMAN
s_12_128	PDXD1_HUMAN	PEMT_HUMAN	ESM1_HUMAN	CFAH_HUMAN	BTLA_HUMAN	ZC4H2_HUMAN	TRI27_HUMAN	NF2L3_HUMAN	LRAD4_HUMAN	FOXO4_HUMAN	NU133_HUMAN	DEDD_HUMAN
s_12_129	HRH3_HUMAN	ZCH14_HUMAN	LARP1_HUMAN	PTPRA_HUMAN	TBB4A_HUMAN	CLD18_HUMAN	CGBP1_HUMAN	ISK13_HUMAN	CP2U1_HUMAN	ZN860_HUMAN	PACN1_HUMAN	EAA5_HUMAN
s_12_12	SOST_HUMAN	DPOG1_HUMAN	EPS15_HUMAN	TRM61_HUMAN	ZN674_HUMAN	DMRT1_HUMAN	CAN7_HUMAN	AT5G3_HUMAN	HMN2_HUMAN	UBP20_HUMAN	FA13C_HUMAN	SYRC_HUMAN
s_12_130	DSPP_HUMAN	SLIT2_HUMAN	MA7D1_HUMAN	DQB2_HUMAN	SHQ1_HUMAN	PTN1_HUMAN	LITD1_HUMAN	HG2A_HUMAN	SPR2A_HUMAN	BRE1A_HUMAN	ACTHR_HUMAN	VP33A_HUMAN
s_12_131	DPP8_HUMAN	CLC3A_HUMAN	RCAS1_HUMAN	PLOD3_HUMAN	RAPH1_HUMAN	NMDE2_HUMAN	AVPI1_HUMAN	ZMYM2_HUMAN	LIPT_HUMAN	U119B_HUMAN	IKZF1_HUMAN	H2A1D_HUMAN
s_12_132	TULP2_HUMAN	EMC10_HUMAN	APTX_HUMAN	MDS1_HUMAN	LGR5_HUMAN	ALG11_HUMAN	KT33B_HUMAN	SEPT4_HUMAN	LECT1_HUMAN	SND1_HUMAN	RRS1_HUMAN	DPOLB_HUMAN
s_12_133	FCRL1_HUMAN	BAP29_HUMAN	PRDC1_HUMAN	ECHD2_HUMAN	KRA11_HUMAN	CLNK_HUMAN	CS055_HUMAN	IL17D_HUMAN	NDUBB_HUMAN	REM1_HUMAN	S38A3_HUMAN	ELMO1_HUMAN
s_12_134	ASPM_HUMAN	LHX1_HUMAN	CNNM3_HUMAN	STAB2_HUMAN	IRF4_HUMAN	AQ12A_HUMAN	SENP3_HUMAN	UBE3C_HUMAN	GRAB_HUMAN	MSPD2_HUMAN	CNN1_HUMAN	CXB1_HUMAN
s_12_135	S1PBP_HUMAN	DCNL4_HUMAN	KTU_HUMAN	P4R3A_HUMAN	ZBT48_HUMAN	CG026_HUMAN	AT2A2_HUMAN	IN80B_HUMAN	DAP1_HUMAN	TBB4A_HUMAN	SOX9_HUMAN	RT05_HUMAN
s_12_136	CHAC1_HUMAN	NAL13_HUMAN	FBXL6_HUMAN	BRM1L_HUMAN	ADAT2_HUMAN	IF5AL_HUMAN	K1430_HUMAN	KSR2_HUMAN	RSF1_HUMAN	ZN334_HUMAN	MA1A2_HUMAN	POLH_HUMAN
s_12_137	SPC1L_HUMAN	VPS28_HUMAN	ETFA_HUMAN	GAK10_HUMAN	CR025_HUMAN	ZNF43_HUMAN	IL31_HUMAN	NALP2_HUMAN	RPC3_HUMAN	TRYB1_HUMAN	GGT7_HUMAN	NCKPL_HUMAN
s_12_138	SIAT9_HUMAN	CH059_HUMAN	MUC2_HUMAN	A4GAT_HUMAN	TESK1_HUMAN	MRP9_HUMAN	TM174_HUMAN	TMX2_HUMAN	TM11D_HUMAN	RAMP2_HUMAN	BPI_HUMAN	HSDL1_HUMAN
s_12_139	CK065_HUMAN	RGS7_HUMAN	O5AC2_HUMAN	VPK6_HUMAN	CCD66_HUMAN	RPN2_HUMAN	VCC1_HUMAN	TYOBP_HUMAN	LYPD4_HUMAN	PROZ_HUMAN	OC90_HUMAN	MPP2_HUMAN
s_12_13	NKG2A_HUMAN	TSN33_HUMAN	MYO1G_HUMAN	SLIK1_HUMAN	N2DL1_HUMAN	ASB10_HUMAN	BIG2_HUMAN	ZDHC2_HUMAN	NDRG3_HUMAN	SYAP1_HUMAN	AN32D_HUMAN	SERF2_HUMAN
s_12_140	PFD3_HUMAN	CIDEA_HUMAN	LR16A_HUMAN	TCPE_HUMAN	RD23B_HUMAN	PSB7_HUMAN	ZN277_HUMAN	T53G3_HUMAN	DPP4_HUMAN	DHRS4_HUMAN	SYT3_HUMAN	ATL2_HUMAN
s_12_141	KAD2_HUMAN	TRM44_HUMAN	EDNRB_HUMAN	ARGFX_HUMAN	ZNHI1_HUMAN	UBFD1_HUMAN	FZD4_HUMAN	MF2L2_HUMAN	RBM3_HUMAN	ZN224_HUMAN	VWCE_HUMAN	LMBL1_HUMAN
s_12_142	DSG4_HUMAN	GRM4_HUMAN	H2B1H_HUMAN	FA46B_HUMAN	EPIPL_HUMAN	IF2B3_HUMAN	FSHR_HUMAN	CK048_HUMAN	SERC2_HUMAN	ZAR1L_HUMAN	CT195_HUMAN	CO6A2_HUMAN
s_12_143	TV23B_HUMAN	ABL1_HUMAN	GLYAT_HUMAN	GNB1L_HUMAN	GTR1_HUMAN	DYM_HUMAN	MYH7B_HUMAN	SL9A3_HUMAN	ASB7_HUMAN	ZN625_HUMAN	CEBPE_HUMAN	SFXN4_HUMAN
s_12_144	CLM8_HUMAN	PUR8_HUMAN	COM1_HUMAN	WWC2_HUMAN	EZH2_HUMAN	CC112_HUMAN	PREY_HUMAN	DUS22_HUMAN	ATX7_HUMAN	TSH1_HUMAN	ZN559_HUMAN	CCL20_HUMAN
s_12_145	CNN2_HUMAN	MANBA_HUMAN	LXN_HUMAN	DNJ5B_HUMAN	TBX4_HUMAN	OPRK_HUMAN	RAB8A_HUMAN	HS3SA_HUMAN	GNMT_HUMAN	AOFB_HUMAN	RGS1_HUMAN	GLRA3_HUMAN
s_12_146	VPS54_HUMAN	AMMR1_HUMAN	MGN2_HUMAN	STAR9_HUMAN	RMD2_HUMAN	ITM2B_HUMAN	SDCB1_HUMAN	STAR6_HUMAN	DOS_HUMAN	PA24D_HUMAN	PTN20_HUMAN	PP13_HUMAN
s_12_147	GBA3_HUMAN	RAE2_HUMAN	TSP1_HUMAN	SGSM3_HUMAN	VTCN1_HUMAN	CP4F3_HUMAN	WDR12_HUMAN	NRX3A_HUMAN	ZSCA1_HUMAN	GMDS_HUMAN	PLOD1_HUMAN	DHX58_HUMAN
s_12_148	GSK3A_HUMAN	RNF25_HUMAN	SPS2_HUMAN	RFOX2_HUMAN	RHPN2_HUMAN	TBP_HUMAN	IQGA3_HUMAN	RT33_HUMAN	TSPY4_HUMAN	GKN1_HUMAN	SNAA_HUMAN	REC1_HUMAN
s_12_149	COXM1_HUMAN	1A31_HUMAN	SAA2_HUMAN	SOX2_HUMAN	MAGA9_HUMAN	I36RA_HUMAN	ANKS6_HUMAN	GPR64_HUMAN	ZNF83_HUMAN	VENTX_HUMAN	EGFR_HUMAN	PO4F2_HUMAN
s_12_14	DTX2_HUMAN	CSDC2_HUMAN	QRIC1_HUMAN	PARP6_HUMAN	VCIP1_HUMAN	ABCG5_HUMAN	UNC80_HUMAN	TPH1_HUMAN	CYB_HUMAN	ZN335_HUMAN	EGLN2_HUMAN	DB128_HUMAN
s_12_150	RT21_HUMAN	TRY2_HUMAN	ZSC30_HUMAN	PROX1_HUMAN	ABCB6_HUMAN	FCG2B_HUMAN	RN208_HUMAN	IL32_HUMAN	NR2CA_HUMAN	ZNT2_HUMAN	IFRD2_HUMAN	GIT1_HUMAN
s_12_151	LCORL_HUMAN	NR1H4_HUMAN	RGS20_HUMAN	UH1BL_HUMAN	CX6A1_HUMAN	ZBT44_HUMAN	TOB2_HUMAN	ICAM2_HUMAN	NDUA9_HUMAN	FLIP1_HUMAN	GATL1_HUMAN	MYCP1_HUMAN
s_12_152	PIGV_HUMAN	FMO5_HUMAN	NCOA1_HUMAN	KGP2_HUMAN	ZN551_HUMAN	KCJ18_HUMAN	LT4R2_HUMAN	FA46C_HUMAN	BDP1_HUMAN	PRIMA_HUMAN	DNJB4_HUMAN	MAPK3_HUMAN
s_12_153	N4BP2_HUMAN	GAPR1_HUMAN	PNM6A_HUMAN	SPESP_HUMAN	MMAA_HUMAN	QORX_HUMAN	CHST4_HUMAN	SYMPK_HUMAN	B2L10_HUMAN	RELB_HUMAN	TJAP1_HUMAN	SRBS2_HUMAN
s_12_154	ACHA7_HUMAN	STAR7_HUMAN	CRNS1_HUMAN	PR40B_HUMAN	DNJA3_HUMAN	ZN513_HUMAN	H15_HUMAN	DSCR3_HUMAN	ORC1_HUMAN	DOPO_HUMAN	FBW1A_HUMAN	GLIS3_HUMAN
s_12_155	ZBT32_HUMAN	AMY1_HUMAN	ABCG5_HUMAN	CSTFT_HUMAN	ZN846_HUMAN	OSMR_HUMAN	B3GA3_HUMAN	MBTP1_HUMAN	TMCO1_HUMAN	WNT2B_HUMAN	RPB4_HUMAN	CGRE1_HUMAN
s_12_156	AXA82_HUMAN	HEXDC_HUMAN	RSSA_HUMAN	PFD3_HUMAN	MLRV_HUMAN	FBXL7_HUMAN	NOG1_HUMAN	GALE_HUMAN	GPAA1_HUMAN	RN217_HUMAN	DSS1_HUMAN	CALL5_HUMAN
s_12_15	TXNIP_HUMAN	KIF7_HUMAN	NSUN5_HUMAN	MLP3B_HUMAN	UBX2B_HUMAN	PMEPA_HUMAN	FA7_HUMAN	GRTP1_HUMAN	ZIC1_HUMAN	TRAIP_HUMAN	OXSM_HUMAN	TBL1Y_HUMAN
s_12_16	TNR19_HUMAN	PO3F2_HUMAN	UBAC2_HUMAN	DAPK2_HUMAN	MLRV_HUMAN	MT1F_HUMAN	GPV_HUMAN	SMAG2_HUMAN	GGN_HUMAN	MTA3_HUMAN	MARC2_HUMAN	ESX1_HUMAN
s_12_17	NELFD_HUMAN	TF3C1_HUMAN	EDC3_HUMAN	T10B_HUMAN	AP1S2_HUMAN	K1109_HUMAN	BEX2_HUMAN	FCN3_HUMAN	TRI51_HUMAN	S20A1_HUMAN	NR2C2_HUMAN	SH3L2_HUMAN
s_12_18	IL34_HUMAN	DZIP1_HUMAN	FA65A_HUMAN	MDHM_HUMAN	CP4V2_HUMAN	DAAF1_HUMAN	CECR2_HUMAN	HXA10_HUMAN	AMERL_HUMAN	RBM41_HUMAN	PSPB_HUMAN	GNAT1_HUMAN
s_12_19	CLCA_HUMAN	IRF5_HUMAN	LONF3_HUMAN	CO9A1_HUMAN	EIF3H_HUMAN	ANGI_HUMAN	2A5G_HUMAN	FBXL5_HUMAN	FGL2_HUMAN	BCAM_HUMAN	OX2G_HUMAN	ISL1_HUMAN
s_12_1	MTCL1_HUMAN	PRR7_HUMAN	EMC2_HUMAN	RL40_HUMAN	REL_HUMAN	IL1RA_HUMAN	ANXA6_HUMAN	RN126_HUMAN	MEOX2_HUMAN	GEMI_HUMAN	ZN415_HUMAN	UBP2_HUMAN
s_12_20	TMM8A_HUMAN	CF106_HUMAN	MA7D1_HUMAN	M4K2_HUMAN	DLK2_HUMAN	RENT2_HUMAN	ENPP2_HUMAN	LMNA_HUMAN	RPB3_HUMAN	CKS2_HUMAN	ADA_HUMAN	LIRB1_HUMAN
s_12_21	THA11_HUMAN	CP26A_HUMAN	R7BP_HUMAN	TFPT_HUMAN	CHKB_HUMAN	THOC4_HUMAN	CP4X1_HUMAN	SCFD1_HUMAN	HSP76_HUMAN	POTEJ_HUMAN	SP4_HUMAN	SNR40_HUMAN
s_12_22	LIPE_HUMAN	SRSF9_HUMAN	ZBTB6_HUMAN	KPCI_HUMAN	ZAR1L_HUMAN	LR16A_HUMAN	NEPR1_HUMAN	S26A3_HUMAN	TDRKH_HUMAN	YDJC_HUMAN	GTR4_HUMAN	DPOD3_HUMAN
s_12_23	LPXN_HUMAN	NF2L2_HUMAN	PRVA_HUMAN	RNF34_HUMAN	ZN616_HUMAN	CLD8_HUMAN	GSTA2_HUMAN	PR40B_HUMAN	NDUB3_HUMAN	SHOX2_HUMAN	TTC19_HUMAN	TEN4_HUMAN
s_12_24	GALT4_HUMAN	GALK1_HUMAN	ANGP2_HUMAN	CAPS2_HUMAN	THAP5_HUMAN	AKND1_HUMAN	RHOC_HUMAN	SNP47_HUMAN	KLH32_HUMAN	DPOLZ_HUMAN	GP108_HUMAN	STAP1_HUMAN
s_12_25	NAT10_HUMAN	KCC1G_HUMAN	MAGA8_HUMAN	MUC15_HUMAN	LRC20_HUMAN	NICA_HUMAN	CCD17_HUMAN	F107B_HUMAN	MORC4_HUMAN	TRPM6_HUMAN	S17A9_HUMAN	RMD1_HUMAN
s_12_26	ZNT10_HUMAN	DLG5_HUMAN	PAPD5_HUMAN	PNMA1_HUMAN	M3K3_HUMAN	BUD13_HUMAN	TYB10_HUMAN	CAR16_HUMAN	RRP44_HUMAN	SHRM2_HUMAN	NDK3_HUMAN	NDF1_HUMAN
s_12_27	NOL7_HUMAN	TNF15_HUMAN	UBE2S_HUMAN	SURF4_HUMAN	CIZ1_HUMAN	MALD3_HUMAN	SNAI1_HUMAN	U1SBP_HUMAN	S1PR4_HUMAN	EP3A_HUMAN	ST1A2_HUMAN	ZSC26_HUMAN
s_12_28	ARSE_HUMAN	DPOLL_HUMAN	HPS6_HUMAN	ZN536_HUMAN	PLXB2_HUMAN	GNA12_HUMAN	NPDC1_HUMAN	SNX17_HUMAN	MSMO1_HUMAN	TRIML_HUMAN	AT1A3_HUMAN	FBX6_HUMAN
s_12_29	CLC4D_HUMAN	KLHL2_HUMAN	MCF2L_HUMAN	TENS3_HUMAN	HLAH_HUMAN	LITD1_HUMAN	METL9_HUMAN	TPH1_HUMAN	MYO15_HUMAN	ES8L1_HUMAN	HCN1_HUMAN	VISL1_HUMAN
s_12_2	SESN1_HUMAN	MAP1A_HUMAN	TIM13_HUMAN	AT8B2_HUMAN	TBCB_HUMAN	TBB4A_HUMAN	PTPRO_HUMAN	UACA_HUMAN	MBRL_HUMAN	KLF15_HUMAN	GEMI6_HUMAN	CCNB1_HUMAN
s_12_30	S38AA_HUMAN	CNOT3_HUMAN	AK17A_HUMAN	ASAP1_HUMAN	EP300_HUMAN	ZN709_HUMAN	SFRP2_HUMAN	UT14A_HUMAN	KPCT_HUMAN	PRA14_HUMAN	LIME1_HUMAN	UBX2B_HUMAN
s_12_31	ZN467_HUMAN	RAG2_HUMAN	PRPK_HUMAN	PLXA3_HUMAN	ZN580_HUMAN	RFC5_HUMAN	TGM2_HUMAN	GAR1_HUMAN	K1841_HUMAN	ZIC3_HUMAN	NAT9_HUMAN	CD3E_HUMAN
s_12_32	UBP43_HUMAN	2A5E_HUMAN	SRGN_HUMAN	ANR32_HUMAN	CPNE7_HUMAN	DLGP2_HUMAN	BBS7_HUMAN	MTNA_HUMAN	SPT5H_HUMAN	FOXP2_HUMAN	MYOZ2_HUMAN	THAP3_HUMAN
s_12_33	KLF9_HUMAN	AVR2B_HUMAN	PK3CD_HUMAN	NMI_HUMAN	TRIO_HUMAN	IFFO2_HUMAN	ENTD1_HUMAN	D2HDH_HUMAN	PX11B_HUMAN	FBX11_HUMAN	MLTK_HUMAN	WDR83_HUMAN
s_12_34	SVOPL_HUMAN	AT5G2_HUMAN	SI1L2_HUMAN	LIGO4_HUMAN	REXO4_HUMAN	FXYD4_HUMAN	1C18_HUMAN	CC120_HUMAN	CDK15_HUMAN	MTG1_HUMAN	SIG12_HUMAN	UN45B_HUMAN
s_12_35	TENS3_HUMAN	PCX3_HUMAN	NR2E1_HUMAN	NADAP_HUMAN	DJC17_HUMAN	SPI1_HUMAN	CP2E1_HUMAN	CELF1_HUMAN	ANXA2_HUMAN	FCRLB_HUMAN	SI1L1_HUMAN	BCL6_HUMAN
s_12_36	MEX3A_HUMAN	ZN232_HUMAN	RHG15_HUMAN	HMGB2_HUMAN	KBTB7_HUMAN	CD248_HUMAN	MT1B_HUMAN	DCAM_HUMAN	WNT9A_HUMAN	TSLP_HUMAN	MYBA_HUMAN	CCL13_HUMAN
s_12_37	PLAL1_HUMAN	ITAX_HUMAN	GALK1_HUMAN	TRIM6_HUMAN	SWET1_HUMAN	CENPN_HUMAN	MAGBA_HUMAN	UBE2A_HUMAN	PLM_HUMAN	SYNC_HUMAN	GIPC1_HUMAN	RFOX1_HUMAN
s_12_38	DAB2P_HUMAN	RHG20_HUMAN	AHRR_HUMAN	RL13A_HUMAN	SIAH2_HUMAN	TEBP_HUMAN	AMPE_HUMAN	MIO_HUMAN	TRI63_HUMAN	NU1M_HUMAN	SL9B2_HUMAN	ZN687_HUMAN
s_12_39	HINT3_HUMAN	BUD31_HUMAN	TBX6_HUMAN	RTTN_HUMAN	PYRG2_HUMAN	KPRP_HUMAN	CO8A1_HUMAN	PDE1B_HUMAN	GTR5_HUMAN	TSLP_HUMAN	IGLL1_HUMAN	BEND2_HUMAN
s_12_3	TREF1_HUMAN	PPC1B_HUMAN	CB047_HUMAN	TYK2_HUMAN	CKLF4_HUMAN	KAP1_HUMAN	PABP1_HUMAN	S31A7_HUMAN	AGTR1_HUMAN	NR4A3_HUMAN	TRI54_HUMAN	KANL1_HUMAN
s_12_40	KCNH1_HUMAN	DCUP_HUMAN	RAB30_HUMAN	B2L12_HUMAN	SAM50_HUMAN	NPY1R_HUMAN	MFAP1_HUMAN	TEP1_HUMAN	BAG1_HUMAN	NUMBL_HUMAN	DCAF7_HUMAN	HOGA1_HUMAN
s_12_41	TIGD7_HUMAN	IF5A2_HUMAN	DKKL1_HUMAN	CTNL1_HUMAN	EYA4_HUMAN	PTPRU_HUMAN	RL7L_HUMAN	SLK_HUMAN	CORO6_HUMAN	UBP30_HUMAN	FAM9C_HUMAN	BCDO1_HUMAN
s_12_42	GCKR_HUMAN	ARNT_HUMAN	DCOR_HUMAN	FBX2_HUMAN	BETAT_HUMAN	AT8A1_HUMAN	PLD5_HUMAN	WFD11_HUMAN	SEM7A_HUMAN	PCOC1_HUMAN	GGT1_HUMAN	NSMA3_HUMAN
s_12_43	AAPK2_HUMAN	COMT_HUMAN	SIN1_HUMAN	RFA1_HUMAN	MET2A_HUMAN	CRBS_HUMAN	SUV91_HUMAN	CCND1_HUMAN	SYPL2_HUMAN	HSH2D_HUMAN	IRPL1_HUMAN	ZIC4_HUMAN
s_12_44	FRPD4_HUMAN	MSMO1_HUMAN	IFT74_HUMAN	CLCN3_HUMAN	FA83H_HUMAN	CC28B_HUMAN	DNJB9_HUMAN	B3GT4_HUMAN	EVA1C_HUMAN	ADM2_HUMAN	SYN2_HUMAN	TMPS4_HUMAN
s_12_45	SSBP4_HUMAN	GLYR1_HUMAN	KPYM_HUMAN	RIN2_HUMAN	DKC1_HUMAN	CHL1_HUMAN	DYH8_HUMAN	BHE23_HUMAN	VENTX_HUMAN	RN150_HUMAN	P5CS_HUMAN	F154A_HUMAN
s_12_46	ZN273_HUMAN	GCFC2_HUMAN	DIRA1_HUMAN	GLCE_HUMAN	CNNM1_HUMAN	PTHB1_HUMAN	WDR26_HUMAN	TLR8_HUMAN	FAF2_HUMAN	DGKB_HUMAN	GRM3_HUMAN	AL2SB_HUMAN
s_12_47	ATG9A_HUMAN	PRNT_HUMAN	PRKDC_HUMAN	NDUB9_HUMAN	PGH2_HUMAN	STXB1_HUMAN	PR14L_HUMAN	PSN1_HUMAN	AF9_HUMAN	S12A4_HUMAN	HEMO_HUMAN	CCZ1B_HUMAN
s_12_48	FLOT1_HUMAN	AQP11_HUMAN	UBP22_HUMAN	TBCD_HUMAN	ZSCA1_HUMAN	CCL25_HUMAN	KCNA3_HUMAN	MGT5B_HUMAN	NBN_HUMAN	KIFC3_HUMAN	2AAA_HUMAN	DDX42_HUMAN
s_12_49	K1C19_HUMAN	PTN_HUMAN	VPS72_HUMAN	PERQ1_HUMAN	MT21C_HUMAN	UBP40_HUMAN	PTHB1_HUMAN	RITA1_HUMAN	CC85C_HUMAN	SIT1_HUMAN	SRCH_HUMAN	SUN5_HUMAN
s_12_4	ELN_HUMAN	ZN484_HUMAN	NOVA1_HUMAN	MACOI_HUMAN	EFCB7_HUMAN	RAX2_HUMAN	CDHR1_HUMAN	TRM11_HUMAN	ZN444_HUMAN	SGK2_HUMAN	CA131_HUMAN	HS90B_HUMAN
s_12_50	NPHP4_HUMAN	DOK2_HUMAN	SP30L_HUMAN	ANKK1_HUMAN	SUZ12_HUMAN	SCN1B_HUMAN	CXCL6_HUMAN	ENKUR_HUMAN	LPAR3_HUMAN	MED28_HUMAN	LCAT_HUMAN	RENBP_HUMAN
s_12_51	ACKR2_HUMAN	RGS20_HUMAN	RNAS6_HUMAN	NGBR_HUMAN	TSN33_HUMAN	CND3_HUMAN	DGKG_HUMAN	ZBED2_HUMAN	FBXL2_HUMAN	ZN573_HUMAN	NSUN2_HUMAN	F1142_HUMAN
s_12_52	MET18_HUMAN	CC132_HUMAN	VP33A_HUMAN	SETBP_HUMAN	TEX10_HUMAN	DCX_HUMAN	SIPA1_HUMAN	CK5P2_HUMAN	BFAR_HUMAN	INP4B_HUMAN	SUN2_HUMAN	C27C1_HUMAN
s_12_53	NRX2A_HUMAN	FFAR3_HUMAN	VATA_HUMAN	BIRC1_HUMAN	SGIP1_HUMAN	RALB_HUMAN	GORAB_HUMAN	ANXA1_HUMAN	RAB9B_HUMAN	OFD1_HUMAN	DKKL1_HUMAN	I23O2_HUMAN
s_12_54	DAAM1_HUMAN	DDRGK_HUMAN	CD166_HUMAN	MFA3L_HUMAN	CPLX3_HUMAN	FCSD2_HUMAN	FA57A_HUMAN	MON2_HUMAN	RHOQ_HUMAN	TCP11_HUMAN	TOM70_HUMAN	PCP_HUMAN
s_12_55	TSNAX_HUMAN	MPH6_HUMAN	T126B_HUMAN	GP158_HUMAN	S35C2_HUMAN	ROCK2_HUMAN	SNX10_HUMAN	MLTK_HUMAN	ACHA5_HUMAN	MYBPH_HUMAN	HTR5A_HUMAN	S19A1_HUMAN
s_12_56	NCOA3_HUMAN	PPA6_HUMAN	GPTC1_HUMAN	INHBB_HUMAN	SOX13_HUMAN	OOSP2_HUMAN	CB044_HUMAN	TXND5_HUMAN	MBOA2_HUMAN	RET_HUMAN	ACBG2_HUMAN	PTN7_HUMAN
s_12_57	MOGT1_HUMAN	PHX2B_HUMAN	RHGBA_HUMAN	FUT1_HUMAN	DEN1A_HUMAN	PO210_HUMAN	TMPS4_HUMAN	GRASP_HUMAN	FUT3_HUMAN	ZN230_HUMAN	HCN3_HUMAN	PTN7_HUMAN
s_12_58	TRI15_HUMAN	EXOC7_HUMAN	CRLS1_HUMAN	NOSIP_HUMAN	TRYB2_HUMAN	TRAF2_HUMAN	CPZIP_HUMAN	UTP23_HUMAN	PURA_HUMAN	TM139_HUMAN	PKN3_HUMAN	HSP1_HUMAN
s_12_59	BCAR1_HUMAN	FA156_HUMAN	ZN675_HUMAN	ERMIN_HUMAN	CXG1_HUMAN	ZSWM8_HUMAN	TXND2_HUMAN	TOE1_HUMAN	K2C75_HUMAN	CLP1_HUMAN	RGPD2_HUMAN	CD81_HUMAN
s_12_5	GPAT1_HUMAN	CWC15_HUMAN	NASP_HUMAN	PHF2_HUMAN	TAXB1_HUMAN	VASP_HUMAN	FBX17_HUMAN	NDRG1_HUMAN	RGPD3_HUMAN	PSF1_HUMAN	ASCC2_HUMAN	SMCA4_HUMAN
s_12_60	ANTR1_HUMAN	MAGD4_HUMAN	EDC4_HUMAN	PLPP_HUMAN	SNX33_HUMAN	TBL1R_HUMAN	SAA4_HUMAN	AMOT_HUMAN	RB6I2_HUMAN	TM160_HUMAN	LYRM1_HUMAN	FPR2_HUMAN
s_12_61	LIPL_HUMAN	OST4_HUMAN	D39U1_HUMAN	BTBD3_HUMAN	IL10_HUMAN	AKA12_HUMAN	LDB2_HUMAN	SFRP5_HUMAN	DNJC3_HUMAN	ARRD2_HUMAN	FLVC1_HUMAN	CXA1_HUMAN
s_12_62	GBA2_HUMAN	DAOA_HUMAN	CCG4_HUMAN	TBL3_HUMAN	ZN764_HUMAN	RGS6_HUMAN	KAD9_HUMAN	SYYM_HUMAN	LFG1_HUMAN	MELPH_HUMAN	ERMIN_HUMAN	DGKA_HUMAN
s_12_63	SPRL1_HUMAN	PF2R_HUMAN	CLD5_HUMAN	ARHG9_HUMAN	S20A2_HUMAN	CXA5_HUMAN	ADT4_HUMAN	ACOX1_HUMAN	SIRPD_HUMAN	VPS53_HUMAN	WIF1_HUMAN	LRAD1_HUMAN
s_12_64	JERKY_HUMAN	SIX1_HUMAN	APC15_HUMAN	RB27B_HUMAN	NDUF5_HUMAN	CAC1I_HUMAN	CHIC1_HUMAN	CLD18_HUMAN	OTUL_HUMAN	MALL_HUMAN	CI064_HUMAN	ZBED2_HUMAN
s_12_65	PTBP2_HUMAN	PPCE_HUMAN	TOX4_HUMAN	RPC7L_HUMAN	FETA_HUMAN	K2C8_HUMAN	PDE7A_HUMAN	SRP19_HUMAN	GP153_HUMAN	FIL1L_HUMAN	FETUA_HUMAN	ADAS_HUMAN
s_12_66	FUMH_HUMAN	IRAK1_HUMAN	E2AK2_HUMAN	WRP73_HUMAN	PCP4_HUMAN	MYPT2_HUMAN	KANL1_HUMAN	RUVB2_HUMAN	RCAN3_HUMAN	SCAM1_HUMAN	LPAR1_HUMAN	T184B_HUMAN
s_12_67	PEX5_HUMAN	ASAP3_HUMAN	DUS6_HUMAN	1A32_HUMAN	LR16C_HUMAN	ELNE_HUMAN	HEPN1_HUMAN	CO3A1_HUMAN	PKHD1_HUMAN	FGFR3_HUMAN	SPD2A_HUMAN	MLIP_HUMAN
s_12_68	S39A2_HUMAN	TALD3_HUMAN	GELS_HUMAN	YETS2_HUMAN	TSHB_HUMAN	PNPH_HUMAN	FBX8_HUMAN	COXM1_HUMAN	HSP71_HUMAN	GP155_HUMAN	CCL16_HUMAN	1B46_HUMAN
s_12_69	RAP2B_HUMAN	ZBT26_HUMAN	LIMD1_HUMAN	STK3_HUMAN	CO5_HUMAN	PAP1M_HUMAN	SIDT1_HUMAN	DDX43_HUMAN	SC6A8_HUMAN	TRI45_HUMAN	GLRA3_HUMAN	NELL1_HUMAN
s_12_6	FBX16_HUMAN	RU17_HUMAN	OST4_HUMAN	FA81A_HUMAN	T106B_HUMAN	GATA6_HUMAN	SEZ6_HUMAN	PP2D1_HUMAN	RET2_HUMAN	TYW3_HUMAN	SYUB_HUMAN	CO4A6_HUMAN
s_12_70	PEBB_HUMAN	PANK1_HUMAN	PPT2_HUMAN	LDHC_HUMAN	MYC_HUMAN	MOK_HUMAN	DDAH1_HUMAN	DAAF1_HUMAN	CKLF1_HUMAN	NHEJ1_HUMAN	ST2B1_HUMAN	PCDGF_HUMAN
s_12_71	XCL1_HUMAN	ARI4B_HUMAN	PURG_HUMAN	C1GLC_HUMAN	RB40C_HUMAN	UN45A_HUMAN	TRUB2_HUMAN	2B1A_HUMAN	ABCG2_HUMAN	CK087_HUMAN	PIGY_HUMAN	CASP4_HUMAN
s_12_72	TNNT1_HUMAN	EIF3D_HUMAN	GTR8_HUMAN	EXOC2_HUMAN	FRG1B_HUMAN	PCYOX_HUMAN	MUC3A_HUMAN	ACTBL_HUMAN	STMN1_HUMAN	F120C_HUMAN	BACH2_HUMAN	TRI56_HUMAN
s_12_73	CO6_HUMAN	KCNA1_HUMAN	VNN2_HUMAN	NMU_HUMAN	OAS3_HUMAN	SELO_HUMAN	NXF5_HUMAN	GABP1_HUMAN	SHIP2_HUMAN	PK3CG_HUMAN	CRYAA_HUMAN	AGAP1_HUMAN
s_12_74	B3GN2_HUMAN	K2C74_HUMAN	TNNC2_HUMAN	ITB3_HUMAN	ZN746_HUMAN	PEPD_HUMAN	MAD1_HUMAN	TP4A2_HUMAN	ICAM4_HUMAN	SRGEF_HUMAN	HFM1_HUMAN	KLHL3_HUMAN
s_12_75	FRMD6_HUMAN	MSPD2_HUMAN	SP5_HUMAN	STAB2_HUMAN	RSBNL_HUMAN	K6PF_HUMAN	NTCP4_HUMAN	FBW1B_HUMAN	POP7_HUMAN	LECT1_HUMAN	MOB3A_HUMAN	ABC3D_HUMAN
s_12_76	CD1D_HUMAN	RBG1L_HUMAN	ASUN_HUMAN	VPS36_HUMAN	S39AA_HUMAN	S22A6_HUMAN	NPRL2_HUMAN	GP108_HUMAN	NPDC1_HUMAN	HEMH_HUMAN	FOXP3_HUMAN	RTDR1_HUMAN
s_12_77	DU4L5_HUMAN	IRX2_HUMAN	RL30_HUMAN	ESPB1_HUMAN	CAD12_HUMAN	MED21_HUMAN	DMKN_HUMAN	ASPP2_HUMAN	AT2A2_HUMAN	FOXJ3_HUMAN	PLCX2_HUMAN	FKTN_HUMAN
s_12_78	SIK3_HUMAN	CPSM_HUMAN	FGF13_HUMAN	UBL3_HUMAN	NTAL_HUMAN	ARI4B_HUMAN	MTMR9_HUMAN	HLAF_HUMAN	A16L2_HUMAN	LDB1_HUMAN	S31D1_HUMAN	PH4H_HUMAN
s_12_79	CSPG2_HUMAN	CAN2_HUMAN	SCUB1_HUMAN	ADPRM_HUMAN	ARLY_HUMAN	TMPS4_HUMAN	VASN_HUMAN	BPTF_HUMAN	DHB7_HUMAN	NAT16_HUMAN	LCN6_HUMAN	FOXN1_HUMAN
s_12_7	TFDP3_HUMAN	PSA4_HUMAN	NU155_HUMAN	S36A1_HUMAN	S52A1_HUMAN	C1RL_HUMAN	SPA2L_HUMAN	LARP4_HUMAN	S10A2_HUMAN	RPC7_HUMAN	IP3KB_HUMAN	BPHL_HUMAN
s_12_80	RC3H2_HUMAN	4EBP1_HUMAN	SYBU_HUMAN	PIT1_HUMAN	RM37_HUMAN	NEK10_HUMAN	SHLB2_HUMAN	PYDC1_HUMAN	G3BP2_HUMAN	COA5_HUMAN	B3GLT_HUMAN	CNBP_HUMAN
s_12_81	SH2B1_HUMAN	HDAC7_HUMAN	TTC12_HUMAN	PRIO_HUMAN	DGKI_HUMAN	ORN_HUMAN	B3GT1_HUMAN	ASB2_HUMAN	PSD1_HUMAN	GRHPR_HUMAN	ECHP_HUMAN	MYOTI_HUMAN
s_12_82	GTR2_HUMAN	OAZ1_HUMAN	ACY1_HUMAN	RADI_HUMAN	WDR20_HUMAN	ZBT26_HUMAN	AASS_HUMAN	BLNK_HUMAN	RHG08_HUMAN	AP2A1_HUMAN	FCRL2_HUMAN	MCCB_HUMAN
s_12_83	HRSL4_HUMAN	VWCE_HUMAN	HEMK1_HUMAN	PERM_HUMAN	MINA_HUMAN	TMCO3_HUMAN	CENPP_HUMAN	SRF_HUMAN	GCC1_HUMAN	MUC5A_HUMAN	IMP1L_HUMAN	TWSG1_HUMAN
s_12_84	HNRLL_HUMAN	SPT20_HUMAN	RHBT2_HUMAN	AMOL2_HUMAN	PCFT_HUMAN	CXCR3_HUMAN	RYK_HUMAN	IGHA2_HUMAN	VATG1_HUMAN	LCN8_HUMAN	STK19_HUMAN	DLGP1_HUMAN
s_12_85	SRF_HUMAN	ATPG_HUMAN	PPM1F_HUMAN	PYY_HUMAN	PAN2_HUMAN	CBWD6_HUMAN	HLTF_HUMAN	RILP_HUMAN	NAA20_HUMAN	NPFF_HUMAN	MMP25_HUMAN	S5A2_HUMAN
s_12_86	EST5A_HUMAN	I17RE_HUMAN	PRRC1_HUMAN	CIRBP_HUMAN	K1522_HUMAN	MDC1_HUMAN	SESQ1_HUMAN	BCL7B_HUMAN	TRI66_HUMAN	CP4B1_HUMAN	TTF2_HUMAN	TAAR6_HUMAN
s_12_87	PODN_HUMAN	GPM6A_HUMAN	E2AK4_HUMAN	CE055_HUMAN	CHD3_HUMAN	WRIP1_HUMAN	F189B_HUMAN	CJ118_HUMAN	LIMD1_HUMAN	PROS_HUMAN	PSMG1_HUMAN	NTF4_HUMAN
s_12_88	JDP2_HUMAN	TRPC6_HUMAN	COL12_HUMAN	CK048_HUMAN	LYAR_HUMAN	MBTP1_HUMAN	CJ118_HUMAN	TM237_HUMAN	MFS2A_HUMAN	IDI1_HUMAN	LMA2L_HUMAN	NXF3_HUMAN
s_12_89	ENDOU_HUMAN	TCAL1_HUMAN	P2R3B_HUMAN	RSPRY_HUMAN	GNA12_HUMAN	SFXN2_HUMAN	CNTRL_HUMAN	PGFS_HUMAN	FAM9A_HUMAN	RGS3_HUMAN	UR2R_HUMAN	GDC_HUMAN
s_12_8	PO2F3_HUMAN	SH3G1_HUMAN	SC5A4_HUMAN	ZFP62_HUMAN	ANGT_HUMAN	SVOP_HUMAN	SIRPD_HUMAN	CAD23_HUMAN	DDX23_HUMAN	H4_HUMAN	CELF4_HUMAN	MED7_HUMAN
s_12_90	TSSK1_HUMAN	CTL2_HUMAN	AK1BA_HUMAN	MYPR_HUMAN	MCHL2_HUMAN	LRC8E_HUMAN	KGP2_HUMAN	UFM1_HUMAN	TNF14_HUMAN	PEA15_HUMAN	IP3KC_HUMAN	MSMB_HUMAN
s_12_91	SCAM5_HUMAN	ZC21C_HUMAN	CAN5_HUMAN	EMC10_HUMAN	LGR4_HUMAN	ZN624_HUMAN	PUSL1_HUMAN	NDUS7_HUMAN	MYEOV_HUMAN	MCCA_HUMAN	SMAD2_HUMAN	YIF1A_HUMAN
s_12_92	ATP6_HUMAN	ZN135_HUMAN	SOSD1_HUMAN	RL22L_HUMAN	DPH5_HUMAN	A4GCT_HUMAN	OAT_HUMAN	SRPX_HUMAN	ENR1_HUMAN	SPSB1_HUMAN	MY18A_HUMAN	VPP1_HUMAN
s_12_93	FLII_HUMAN	PI51C_HUMAN	LAT4_HUMAN	TBX6_HUMAN	2ABG_HUMAN	ZN765_HUMAN	RS2_HUMAN	PDLI4_HUMAN	KCMF1_HUMAN	LDB2_HUMAN	LCK_HUMAN	TS1R2_HUMAN
s_12_94	PSME2_HUMAN	STRA8_HUMAN	UBIA1_HUMAN	ACK1_HUMAN	TCP1L_HUMAN	RP9_HUMAN	GPR64_HUMAN	RGS5_HUMAN	ZBED2_HUMAN	FFAR3_HUMAN	M3K15_HUMAN	F208A_HUMAN
s_12_95	GNAS1_HUMAN	CAND2_HUMAN	MLTK_HUMAN	T2FA_HUMAN	NMNA3_HUMAN	ASM_HUMAN	SH2B2_HUMAN	QCR10_HUMAN	ILEU_HUMAN	SGK1_HUMAN	BMP4_HUMAN	KR412_HUMAN
s_12_96	MNT_HUMAN	MTDC_HUMAN	SGCG_HUMAN	SOLH1_HUMAN	EFNB3_HUMAN	ZFP1_HUMAN	DRS7B_HUMAN	PCBP4_HUMAN	TCPG_HUMAN	HAND1_HUMAN	MEFV_HUMAN	S39A3_HUMAN
s_12_97	HMGB2_HUMAN	LORF1_HUMAN	ARNT2_HUMAN	NUMB_HUMAN	DEF5_HUMAN	CI016_HUMAN	KLH12_HUMAN	MB3L2_HUMAN	FA8A1_HUMAN	MCM10_HUMAN	CPSF1_HUMAN	SGSM2_HUMAN
s_12_98	SYNP2_HUMAN	ARL6_HUMAN	PTPRC_HUMAN	N2DL3_HUMAN	NPY1R_HUMAN	ITAL_HUMAN	ZPR1_HUMAN	ANKL1_HUMAN	WDR96_HUMAN	SVOP_HUMAN	F161A_HUMAN	RM40_HUMAN
s_12_99	INGR2_HUMAN	SEN34_HUMAN	RT34_HUMAN	BKRB1_HUMAN	A4GAT_HUMAN	PKD2_HUMAN	C2TA_HUMAN	LEG4_HUMAN	FHR3_HUMAN	OPLA_HUMAN	SIDT1_HUMAN	1B58_HUMAN
s_12_9	SERF2_HUMAN	TOPZ1_HUMAN	1433G_HUMAN	TAF11_HUMAN	SP140_HUMAN	GLCTK_HUMAN	APOOL_HUMAN	BMP10_HUMAN	RCL1_HUMAN	T2R13_HUMAN	SYC2L_HUMAN	ACLY_HUMAN
s_13_100	MRAP2_HUMAN	RAI1_HUMAN	RFAL1_HUMAN	TUFT_HUMAN	PROL1_HUMAN	CLGN_HUMAN	PALM2_HUMAN	CASPA_HUMAN	PIGF_HUMAN	HMGB1_HUMAN	PRAF2_HUMAN	KBTB8_HUMAN	NOM1_HUMAN
s_13_101	PROX1_HUMAN	PC11Y_HUMAN	6PGD_HUMAN	LASP1_HUMAN	GLU2B_HUMAN	C10_HUMAN	SAM50_HUMAN	CCL11_HUMAN	LNX2_HUMAN	K2C6B_HUMAN	RT63_HUMAN	PHLP2_HUMAN	ATS10_HUMAN
s_13_102	SAR1A_HUMAN	OPSB_HUMAN	COF1_HUMAN	CG034_HUMAN	RL40_HUMAN	CNTN6_HUMAN	MRP6_HUMAN	AN13C_HUMAN	S3TC2_HUMAN	ZNT9_HUMAN	TCTP_HUMAN	IL21R_HUMAN	P52K_HUMAN
s_13_103	SPB3_HUMAN	SEC62_HUMAN	BCLF1_HUMAN	GRM8_HUMAN	ARHGJ_HUMAN	RFX2_HUMAN	FAAH2_HUMAN	CALY_HUMAN	SATB2_HUMAN	PIP_HUMAN	ABCB5_HUMAN	SYNE4_HUMAN	MCHL1_HUMAN
s_13_104	ANO1_HUMAN	SNTB2_HUMAN	EAF2_HUMAN	M3K10_HUMAN	FBX4_HUMAN	ITAX_HUMAN	TBC14_HUMAN	SYNC_HUMAN	WRB_HUMAN	SAMN1_HUMAN	RITA1_HUMAN	CQ096_HUMAN	RHXF1_HUMAN
s_13_105	FGR_HUMAN	CNOT2_HUMAN	WRP73_HUMAN	CCR10_HUMAN	CPNE3_HUMAN	DESP_HUMAN	IASPP_HUMAN	PLBL2_HUMAN	MARH3_HUMAN	DRA_HUMAN	LPAR2_HUMAN	AAMP_HUMAN	PCD19_HUMAN
s_13_106	KDM4C_HUMAN	FXYD5_HUMAN	MMP2_HUMAN	STX7_HUMAN	SPR2D_HUMAN	TLK2_HUMAN	GBP2_HUMAN	LAS2_HUMAN	TUTLA_HUMAN	GML_HUMAN	IRX2_HUMAN	FILA2_HUMAN	SH22A_HUMAN
s_13_107	MBTP2_HUMAN	KCNK2_HUMAN	SPRE2_HUMAN	TNF12_HUMAN	CSTF1_HUMAN	GBG11_HUMAN	ZKSC5_HUMAN	TERF1_HUMAN	PKHG5_HUMAN	NAPSA_HUMAN	MOB2_HUMAN	CHRC1_HUMAN	TMPS2_HUMAN
s_13_108	HSPB2_HUMAN	LYL1_HUMAN	SE1L3_HUMAN	CI009_HUMAN	GRAB_HUMAN	SCEL_HUMAN	MBOA2_HUMAN	SSX7_HUMAN	CXA5_HUMAN	COTL1_HUMAN	NCF1_HUMAN	DB127_HUMAN	CK087_HUMAN
s_13_109	PPA5_HUMAN	RUVB1_HUMAN	TXN4A_HUMAN	UBR3_HUMAN	TSPY4_HUMAN	ZN330_HUMAN	KCP3_HUMAN	GP126_HUMAN	MYH6_HUMAN	PMS1_HUMAN	BCL6_HUMAN	GORS2_HUMAN	PR38A_HUMAN
s_13_10	SPHK1_HUMAN	RAC3_HUMAN	FOXE1_HUMAN	RASF1_HUMAN	HDA10_HUMAN	ROCK1_HUMAN	THMS1_HUMAN	GUAA_HUMAN	DRB5_HUMAN	ZN160_HUMAN	SPRL1_HUMAN	FUT5_HUMAN	GP153_HUMAN
s_13_110	CSAG1_HUMAN	TRI18_HUMAN	SRP19_HUMAN	CRKL_HUMAN	SEH1_HUMAN	NLRC5_HUMAN	AGFG2_HUMAN	EDEM1_HUMAN	ICK_HUMAN	RPC7L_HUMAN	DLRB2_HUMAN	PLM_HUMAN	PGM2_HUMAN
s_13_111	Z280B_HUMAN	SYFA_HUMAN	LTC4S_HUMAN	SGK2_HUMAN	SYFB_HUMAN	RNF14_HUMAN	NU107_HUMAN	OSBL2_HUMAN	FA2H_HUMAN	ADA28_HUMAN	CC117_HUMAN	AGGF1_HUMAN	LRN4L_HUMAN
s_13_112	TGIF2_HUMAN	SACA3_HUMAN	ROCK1_HUMAN	ASB17_HUMAN	TYSD1_HUMAN	HS12A_HUMAN	FGFP1_HUMAN	LZTL1_HUMAN	WIPF3_HUMAN	APLP1_HUMAN	NKG2D_HUMAN	CCD80_HUMAN	GET4_HUMAN
s_13_113	ING1_HUMAN	TF2LX_HUMAN	LPP3_HUMAN	CCNA1_HUMAN	PUR6_HUMAN	HIC2_HUMAN	ZG16_HUMAN	UBXN7_HUMAN	RT05_HUMAN	L2HDH_HUMAN	B3GN5_HUMAN	ENTK_HUMAN	PEX3_HUMAN
s_13_114	SDC3_HUMAN	FBX33_HUMAN	GCR_HUMAN	GBG2_HUMAN	SDCB2_HUMAN	EWS_HUMAN	VPS35_HUMAN	CTNB1_HUMAN	CDKA2_HUMAN	ZNT1_HUMAN	TRIM2_HUMAN	STAG1_HUMAN	P5CR3_HUMAN
s_13_11	ANR11_HUMAN	RIPK2_HUMAN	TRIML_HUMAN	EXOSX_HUMAN	ICK_HUMAN	D19L1_HUMAN	NPTXR_HUMAN	SKP1_HUMAN	CAN1_HUMAN	FBW1A_HUMAN	PENK_HUMAN	XPP3_HUMAN	ZN707_HUMAN
s_13_12	RSG1_HUMAN	GPR85_HUMAN	APOA4_HUMAN	OST4_HUMAN	UHRF1_HUMAN	CASZ1_HUMAN	TCRGL_HUMAN	COPG2_HUMAN	NEUL1_HUMAN	C1TC_HUMAN	MYH10_HUMAN	PAHO_HUMAN	LEP_HUMAN
s_13_13	LEP_HUMAN	HTRA4_HUMAN	SPAT5_HUMAN	HXB7_HUMAN	MCLN2_HUMAN	TENS4_HUMAN	S12A1_HUMAN	NU153_HUMAN	CDAN1_HUMAN	TEAD4_HUMAN	PZRN3_HUMAN	PTPRC_HUMAN	ARPC2_HUMAN
s_13_14	NAF1_HUMAN	ADH6_HUMAN	EIF3M_HUMAN	RL18_HUMAN	TPC1_HUMAN	ABI1_HUMAN	MTG8R_HUMAN	OAS1_HUMAN	TF3C3_HUMAN	MYO5A_HUMAN	ATLA2_HUMAN	ITM2B_HUMAN	K0125_HUMAN
s_13_15	EPN2_HUMAN	CLM7_HUMAN	NDF1_HUMAN	OR7G3_HUMAN	HMBX1_HUMAN	CKAP4_HUMAN	CCL23_HUMAN	SP1_HUMAN	GLCM_HUMAN	TM141_HUMAN	DHDDS_HUMAN	CRYAB_HUMAN	ONCM_HUMAN
s_13_16	PLAC8_HUMAN	ATRIP_HUMAN	TRA2B_HUMAN	ERD23_HUMAN	MZT2B_HUMAN	CXX1_HUMAN	RL3R2_HUMAN	DPM3_HUMAN	AMERL_HUMAN	ARM10_HUMAN	AQP5_HUMAN	CX056_HUMAN	AL7A1_HUMAN
s_13_17	FBXW7_HUMAN	RASL1_HUMAN	RCBT1_HUMAN	PLCG1_HUMAN	PLAC9_HUMAN	NDUA4_HUMAN	MAZ_HUMAN	SAT1_HUMAN	ABCAC_HUMAN	LENG9_HUMAN	SLIT2_HUMAN	KY_HUMAN	PCIF1_HUMAN
s_13_18	G6PT1_HUMAN	BRCA2_HUMAN	ST5_HUMAN	CREL1_HUMAN	LSM3_HUMAN	MOGT1_HUMAN	JMY_HUMAN	HTRA2_HUMAN	DUS4L_HUMAN	CE024_HUMAN	NACA_HUMAN	TRI45_HUMAN	HXA11_HUMAN
s_13_19	CYTA_HUMAN	TAF9B_HUMAN	RTTN_HUMAN	ZSC30_HUMAN	TRAM1_HUMAN	CLK4_HUMAN	C1QT1_HUMAN	LNX2_HUMAN	ITAX_HUMAN	TM241_HUMAN	2AAB_HUMAN	ZN680_HUMAN	GFPT2_HUMAN
s_13_1	ODAM_HUMAN	GGA1_HUMAN	PDK3_HUMAN	RPC10_HUMAN	EDEM1_HUMAN	CSK22_HUMAN	COQ7_HUMAN	OPN5_HUMAN	PA1B3_HUMAN	HNRPK_HUMAN	DDX5_HUMAN	UXS1_HUMAN	PARP6_HUMAN
s_13_20	PCDA2_HUMAN	PI42A_HUMAN	KLF12_HUMAN	GGA3_HUMAN	INHA_HUMAN	F111A_HUMAN	MTR1L_HUMAN	F131A_HUMAN	MYH4_HUMAN	ABCA7_HUMAN	ZFAN4_HUMAN	DCNL1_HUMAN	AT1A1_HUMAN
s_13_21	RNS10_HUMAN	MUC5B_HUMAN	CCL19_HUMAN	DNJ5B_HUMAN	S31D1_HUMAN	SERB_HUMAN	NUFP1_HUMAN	ARI1B_HUMAN	CUTC_HUMAN	KDM6A_HUMAN	SDHL_HUMAN	PLRG1_HUMAN	IFNA2_HUMAN
s_13_22	BZW1_HUMAN	TF2H2_HUMAN	EPHA7_HUMAN	GST2_HUMAN	HRH3_HUMAN	GRPR_HUMAN	TICN2_HUMAN	ERD22_HUMAN	YPEL3_HUMAN	PAIP1_HUMAN	CL004_HUMAN	KCNH2_HUMAN	SRC_HUMAN
s_13_23	MUM1_HUMAN	NFAC4_HUMAN	OD3L2_HUMAN	RGMB_HUMAN	KAZRN_HUMAN	RAB4A_HUMAN	FGFR2_HUMAN	COGA1_HUMAN	RAB4B_HUMAN	PSPC_HUMAN	CC127_HUMAN	RBMS1_HUMAN	SCG3_HUMAN
s_13_24	CENPX_HUMAN	KAD9_HUMAN	ZN439_HUMAN	ITM2A_HUMAN	ZN569_HUMAN	POLI_HUMAN	FUT7_HUMAN	ISCU_HUMAN	AAAD_HUMAN	EI2BG_HUMAN	GLCTK_HUMAN	CLD8_HUMAN	HM20A_HUMAN
s_13_25	SRXN1_HUMAN	TBB3_HUMAN	LRC14_HUMAN	LEO1_HUMAN	PTBP3_HUMAN	HYAL1_HUMAN	F174B_HUMAN	ADX_HUMAN	CRIP1_HUMAN	PP4C_HUMAN	PRSS8_HUMAN	CLC11_HUMAN	ASCL2_HUMAN
s_13_26	RRAS2_HUMAN	CRPAK_HUMAN	SRSF7_HUMAN	TM135_HUMAN	SAAL1_HUMAN	GABP1_HUMAN	S15A4_HUMAN	MCFD2_HUMAN	PSG7_HUMAN	UBE2C_HUMAN	PXDNL_HUMAN	RN170_HUMAN	TWF1_HUMAN
s_13_27	SYT5_HUMAN	PGM2_HUMAN	LRP3_HUMAN	K1H1_HUMAN	PRI1_HUMAN	SIG14_HUMAN	EDEM1_HUMAN	TAF1L_HUMAN	PTN21_HUMAN	EIF3B_HUMAN	TICN3_HUMAN	PIR_HUMAN	SARAF_HUMAN
s_13_28	CLC2A_HUMAN	COA7_HUMAN	CC88B_HUMAN	CTU2_HUMAN	FAM3B_HUMAN	PUSL1_HUMAN	TIA1_HUMAN	1C04_HUMAN	DCTP1_HUMAN	IMMT_HUMAN	ICAM4_HUMAN	PTHB1_HUMAN	NTRK3_HUMAN
s_13_29	RTN2_HUMAN	TOM6_HUMAN	MATN4_HUMAN	IF4A3_HUMAN	PARD3_HUMAN	APT_HUMAN	ENPP1_HUMAN	CRERF_HUMAN	RAB3A_HUMAN	GLD2_HUMAN	LSM12_HUMAN	SIX1_HUMAN	SAST_HUMAN
s_13_2	SH2B3_HUMAN	APBP2_HUMAN	MAT2B_HUMAN	ERAP2_HUMAN	MUC17_HUMAN	LPH_HUMAN	ACK1_HUMAN	CNTRL_HUMAN	RHF2B_HUMAN	ATF2_HUMAN	SNRPA_HUMAN	CCD14_HUMAN	CALX_HUMAN
s_13_30	DLG4_HUMAN	HIC1_HUMAN	K1C13_HUMAN	S29A2_HUMAN	CYTF_HUMAN	AROS_HUMAN	BLCAP_HUMAN	CMTR1_HUMAN	PPIP2_HUMAN	GP126_HUMAN	CBG_HUMAN	HSP76_HUMAN	LRC57_HUMAN
s_13_31	LARGE_HUMAN	YBOX3_HUMAN	RAB2A_HUMAN	RL40_HUMAN	SFRP1_HUMAN	PAPD5_HUMAN	U2AF4_HUMAN	CI091_HUMAN	ATD2B_HUMAN	SARG_HUMAN	ZN281_HUMAN	TM2D3_HUMAN	TNR1A_HUMAN
s_13_32	SCML2_HUMAN	ZN746_HUMAN	AT5F1_HUMAN	CHUR_HUMAN	RFOX1_HUMAN	SFSWA_HUMAN	HIRA_HUMAN	PRDM7_HUMAN	EP15R_HUMAN	ZN250_HUMAN	WNT4_HUMAN	SENP2_HUMAN	TTLL7_HUMAN
s_13_33	RRAGD_HUMAN	VATD_HUMAN	MOTI_HUMAN	MEPCE_HUMAN	RAB31_HUMAN	RGS13_HUMAN	WDR92_HUMAN	CRBA1_HUMAN	ORML3_HUMAN	ADR2_HUMAN	CAAP1_HUMAN	SIR5_HUMAN	EFRD1_HUMAN
s_13_34	NUPL1_HUMAN	HNRL2_HUMAN	1A23_HUMAN	H2B3B_HUMAN	SCUB2_HUMAN	TAPT1_HUMAN	GPSM3_HUMAN	TIAF1_HUMAN	P3H1_HUMAN	MSH3_HUMAN	O2AG1_HUMAN	TXND2_HUMAN	RLBP1_HUMAN
s_13_35	BI1_HUMAN	1B81_HUMAN	STH_HUMAN	E41LB_HUMAN	ACTS_HUMAN	PDS5B_HUMAN	CCD60_HUMAN	1C14_HUMAN	MRM1_HUMAN	SPB6_HUMAN	WIPF2_HUMAN	YS038_HUMAN	RD21L_HUMAN
s_13_36	TYW1_HUMAN	TR10A_HUMAN	IF4G2_HUMAN	PGES2_HUMAN	KCNJ5_HUMAN	1C08_HUMAN	EPHB2_HUMAN	THTM_HUMAN	HSPB6_HUMAN	UCKL1_HUMAN	IGBP1_HUMAN	FGF20_HUMAN	ZBT40_HUMAN
s_13_37	MYPT1_HUMAN	GNLY_HUMAN	UB2J2_HUMAN	H17B6_HUMAN	SPIB_HUMAN	TFB1M_HUMAN	XAF1_HUMAN	ISY1_HUMAN	SO1A2_HUMAN	PP1RB_HUMAN	S22A9_HUMAN	CRTC1_HUMAN	ASCC1_HUMAN
s_13_38	GBRR1_HUMAN	LASP1_HUMAN	PRAC1_HUMAN	LPCT4_HUMAN	ZN529_HUMAN	TRIB2_HUMAN	FAM3B_HUMAN	MTERF_HUMAN	NDUB9_HUMAN	DKK2_HUMAN	2ABA_HUMAN	HSBP1_HUMAN	VAMP1_HUMAN
s_13_39	ATGA1_HUMAN	1B13_HUMAN	RIMS4_HUMAN	S26A3_HUMAN	NAPSA_HUMAN	ENPLL_HUMAN	SARM1_HUMAN	CE024_HUMAN	DOCK7_HUMAN	UBS3A_HUMAN	ELAV4_HUMAN	MBD5_HUMAN	KCNK2_HUMAN
s_13_3	RFX3_HUMAN	WNT7B_HUMAN	FREM2_HUMAN	PASD1_HUMAN	VNN1_HUMAN	HDAC8_HUMAN	RT18B_HUMAN	RFC3_HUMAN	PRTN3_HUMAN	CLPP_HUMAN	NDUA2_HUMAN	BAIP3_HUMAN	CLCN3_HUMAN
s_13_40	CORIN_HUMAN	DPYD_HUMAN	SNX4_HUMAN	MCCB_HUMAN	CLC4K_HUMAN	CSN2_HUMAN	ARHGA_HUMAN	RT30_HUMAN	HRSL1_HUMAN	CDD_HUMAN	LAMC1_HUMAN	CPSF2_HUMAN	LRP4_HUMAN
s_13_41	ZN195_HUMAN	PDE3B_HUMAN	U3IP2_HUMAN	CCD91_HUMAN	S45A3_HUMAN	THAP8_HUMAN	ABCA4_HUMAN	OAS1_HUMAN	WDFY4_HUMAN	INT7_HUMAN	CAPON_HUMAN	Z324B_HUMAN	INADL_HUMAN
s_13_42	NALP3_HUMAN	ARMX2_HUMAN	RUSD4_HUMAN	MPRG_HUMAN	SACS_HUMAN	KPYR_HUMAN	LCA5_HUMAN	ZN670_HUMAN	F195A_HUMAN	KAD5_HUMAN	APT_HUMAN	ESPN_HUMAN	E2F2_HUMAN
s_13_43	GFRA2_HUMAN	NREP_HUMAN	CAH9_HUMAN	VCX3_HUMAN	FAHD1_HUMAN	SPR1B_HUMAN	NCKX3_HUMAN	CMTD1_HUMAN	CF010_HUMAN	MMP27_HUMAN	UBP14_HUMAN	CD79A_HUMAN	XPF_HUMAN
s_13_44	BAG6_HUMAN	PRTG_HUMAN	UCK2_HUMAN	BSH_HUMAN	ENSA_HUMAN	TXD11_HUMAN	NOX3_HUMAN	LCE3C_HUMAN	UCK1_HUMAN	CC50B_HUMAN	E2F1_HUMAN	GLPC_HUMAN	HMGB2_HUMAN
s_13_45	GORS1_HUMAN	CP4Z1_HUMAN	IF4G2_HUMAN	ASMT_HUMAN	EZH1_HUMAN	CST9L_HUMAN	BCAT2_HUMAN	FSTL4_HUMAN	WFKN2_HUMAN	GLYL1_HUMAN	BDNF_HUMAN	F110C_HUMAN	T53G1_HUMAN
s_13_46	CLC4F_HUMAN	FOXA2_HUMAN	NTPCR_HUMAN	TNPO3_HUMAN	AACT_HUMAN	SND1_HUMAN	INHBE_HUMAN	NCK1_HUMAN	S10AB_HUMAN	F175B_HUMAN	CA216_HUMAN	DDAH1_HUMAN	TYOBP_HUMAN
s_13_47	GLYL2_HUMAN	SUCB1_HUMAN	MED20_HUMAN	ADA11_HUMAN	APC4_HUMAN	K1683_HUMAN	STAT3_HUMAN	VPK10_HUMAN	DB128_HUMAN	DVLP1_HUMAN	MT1DP_HUMAN	DEOC_HUMAN	GPVI_HUMAN
s_13_48	GILT_HUMAN	YYY4_HUMAN	CP074_HUMAN	RGS8_HUMAN	SFRP2_HUMAN	POP7_HUMAN	PF21A_HUMAN	WFKN2_HUMAN	PNPO_HUMAN	CAMLG_HUMAN	RN170_HUMAN	PEMT_HUMAN	ASH1L_HUMAN
s_13_49	ZNT5_HUMAN	KPCE_HUMAN	MOC2B_HUMAN	PX11A_HUMAN	RT06_HUMAN	CNDP2_HUMAN	FA13A_HUMAN	MET13_HUMAN	STF1_HUMAN	ELOV5_HUMAN	ARRD3_HUMAN	A2MG_HUMAN	AADAT_HUMAN
s_13_4	CHAC1_HUMAN	MEP50_HUMAN	MID49_HUMAN	PML_HUMAN	PAHX_HUMAN	HEN1_HUMAN	PTN20_HUMAN	NPAS2_HUMAN	LRC38_HUMAN	P2RY6_HUMAN	T194A_HUMAN	AMPB_HUMAN	CP2CJ_HUMAN
s_13_50	PTPRO_HUMAN	VTM2L_HUMAN	MA2A2_HUMAN	NTRK1_HUMAN	CP4V2_HUMAN	HELLS_HUMAN	RM48_HUMAN	POGZ_HUMAN	DJC15_HUMAN	PAK3_HUMAN	FRS3_HUMAN	CIDEB_HUMAN	EMB_HUMAN
s_13_51	ACAP2_HUMAN	NPTX1_HUMAN	VP9D1_HUMAN	MTX1_HUMAN	APBA3_HUMAN	GL1AD_HUMAN	CCNB2_HUMAN	GRM5_HUMAN	ANM1_HUMAN	PLPL5_HUMAN	PAIP2_HUMAN	EIF3K_HUMAN	DNM3L_HUMAN
s_13_52	SNN_HUMAN	CD226_HUMAN	NOX3_HUMAN	IGBP1_HUMAN	LIPR1_HUMAN	SYNEM_HUMAN	RCAN3_HUMAN	ITIH3_HUMAN	APBB2_HUMAN	KPCT_HUMAN	3MG_HUMAN	NTR1_HUMAN	ZDH21_HUMAN
s_13_53	GEMI_HUMAN	VIP1_HUMAN	UBP19_HUMAN	CABL1_HUMAN	PXDC1_HUMAN	SETBP_HUMAN	LMIP_HUMAN	B3GN2_HUMAN	CEAM5_HUMAN	SMCA4_HUMAN	NPY1R_HUMAN	TM201_HUMAN	SMDC1_HUMAN
s_13_54	ZN182_HUMAN	ENAH_HUMAN	PRPH2_HUMAN	EMC4_HUMAN	LEKR1_HUMAN	PPB1_HUMAN	CENPT_HUMAN	BCL7C_HUMAN	BIVM_HUMAN	CD53_HUMAN	RHG08_HUMAN	1433E_HUMAN	DCA13_HUMAN
s_13_55	MAF1_HUMAN	HYALP_HUMAN	SH3G2_HUMAN	PSMF1_HUMAN	LRC8D_HUMAN	FEZF1_HUMAN	TRI49_HUMAN	DHB13_HUMAN	TCL1A_HUMAN	QORX_HUMAN	TMOD1_HUMAN	BMP15_HUMAN	CHSTA_HUMAN
s_13_56	TRIB3_HUMAN	S38A3_HUMAN	TNR6C_HUMAN	CP26A_HUMAN	MYOTI_HUMAN	MDR3_HUMAN	ASB16_HUMAN	PP1R8_HUMAN	RMD3_HUMAN	SNP47_HUMAN	DIRA1_HUMAN	HCAR2_HUMAN	FYV1_HUMAN
s_13_57	MED18_HUMAN	ID3_HUMAN	DDX53_HUMAN	TMC3_HUMAN	MED7_HUMAN	MAP12_HUMAN	TM9S4_HUMAN	PAOX_HUMAN	KRA93_HUMAN	NSG2_HUMAN	MSX2_HUMAN	RT24_HUMAN	CCNT2_HUMAN
s_13_58	SUOX_HUMAN	YTHD3_HUMAN	OLA1_HUMAN	GP150_HUMAN	DC1L2_HUMAN	KPCA_HUMAN	BTG1_HUMAN	BGH3_HUMAN	KCC4_HUMAN	EFRD1_HUMAN	GRIP1_HUMAN	ARSA_HUMAN	IGIP_HUMAN
s_13_59	MDM2_HUMAN	ZN346_HUMAN	PO2F1_HUMAN	SHKB1_HUMAN	UDB15_HUMAN	PREY_HUMAN	S4A4_HUMAN	KISHB_HUMAN	PROC_HUMAN	CP4FB_HUMAN	COT2_HUMAN	Z280C_HUMAN	SH3R1_HUMAN
s_13_5	CO6A5_HUMAN	BAP31_HUMAN	SNUT1_HUMAN	IF4E3_HUMAN	SYNPR_HUMAN	HS105_HUMAN	UBP22_HUMAN	MYO3A_HUMAN	WIPF2_HUMAN	NRX3B_HUMAN	MPPD2_HUMAN	CRBL2_HUMAN	NSUN3_HUMAN
s_13_60	ZN485_HUMAN	RBM4_HUMAN	NVL_HUMAN	PRS23_HUMAN	UBAP1_HUMAN	BRE1B_HUMAN	GPHRB_HUMAN	VDR_HUMAN	RLA0_HUMAN	MXRA7_HUMAN	CMGA_HUMAN	TRFE_HUMAN	PACRG_HUMAN
s_13_61	MET23_HUMAN	RL23_HUMAN	X3CL1_HUMAN	YPEL5_HUMAN	MICU3_HUMAN	TYW5_HUMAN	PELO_HUMAN	STAG2_HUMAN	DDX23_HUMAN	CAZA3_HUMAN	U633C_HUMAN	KCD18_HUMAN	EVI1_HUMAN
s_13_62	ITBP2_HUMAN	PRS33_HUMAN	SCTR_HUMAN	CPPED_HUMAN	5NTD_HUMAN	REM1_HUMAN	CBPB1_HUMAN	ATP5I_HUMAN	IGKC_HUMAN	IL10_HUMAN	NFKB2_HUMAN	EDIL3_HUMAN	MOT8_HUMAN
s_13_63	SYMPK_HUMAN	ACOD_HUMAN	CDCA2_HUMAN	DHPR_HUMAN	LORF1_HUMAN	ZBT43_HUMAN	AAAD_HUMAN	CD8A_HUMAN	PIGT_HUMAN	SCLY_HUMAN	CD029_HUMAN	A16L1_HUMAN	STBD1_HUMAN
s_13_64	MGAP_HUMAN	GDIR3_HUMAN	ECHA_HUMAN	SPIN3_HUMAN	CD40L_HUMAN	CP4F2_HUMAN	FUK_HUMAN	DLK1_HUMAN	ACSF2_HUMAN	CDV3_HUMAN	PLCH2_HUMAN	MMP21_HUMAN	RIC8B_HUMAN
s_13_65	SNX10_HUMAN	UNC4_HUMAN	K1C18_HUMAN	KCNK4_HUMAN	RN170_HUMAN	XYLT1_HUMAN	AKIP_HUMAN	ACKR3_HUMAN	SETX_HUMAN	AAED1_HUMAN	F203A_HUMAN	MIA2_HUMAN	LFG4_HUMAN
s_13_66	RGPA1_HUMAN	TRH_HUMAN	SOX21_HUMAN	FKB1A_HUMAN	DTWD1_HUMAN	KCNB1_HUMAN	ARF6_HUMAN	PHF2_HUMAN	VAS1_HUMAN	ZGPAT_HUMAN	OTUD5_HUMAN	PLXD1_HUMAN	SYCE3_HUMAN
s_13_67	GPC5C_HUMAN	PAR14_HUMAN	OARD1_HUMAN	HES5_HUMAN	AB17C_HUMAN	TBX5_HUMAN	TM1L2_HUMAN	APC16_HUMAN	NCBP1_HUMAN	CYHR1_HUMAN	RBPJL_HUMAN	ZN787_HUMAN	FST_HUMAN
s_13_68	SHOC2_HUMAN	UBL7_HUMAN	PAI2B_HUMAN	ZN256_HUMAN	S10AB_HUMAN	ATS16_HUMAN	MMP11_HUMAN	COPB_HUMAN	CADH6_HUMAN	MYOZ1_HUMAN	PHYIP_HUMAN	SCUB3_HUMAN	FGF5_HUMAN
s_13_69	RBGPR_HUMAN	MCTP2_HUMAN	UT14A_HUMAN	UT2_HUMAN	GALR2_HUMAN	PSA1_HUMAN	F126B_HUMAN	ZN224_HUMAN	RBP56_HUMAN	CAC1S_HUMAN	URGCP_HUMAN	NOV_HUMAN	GBP2_HUMAN
s_13_6	TAGL2_HUMAN	NEK8_HUMAN	TBA8_HUMAN	SHC1_HUMAN	APOC3_HUMAN	ST7L_HUMAN	CDK4_HUMAN	BIG2_HUMAN	VPREB_HUMAN	PPME1_HUMAN	PER2_HUMAN	ZN363_HUMAN	PRS27_HUMAN
s_13_70	INSL5_HUMAN	RORB_HUMAN	FA64A_HUMAN	HEMO_HUMAN	FOXP4_HUMAN	CAD19_HUMAN	ABCD2_HUMAN	MBNL3_HUMAN	SH23A_HUMAN	OSTF1_HUMAN	PSF1_HUMAN	PSA6_HUMAN	PORCN_HUMAN
s_13_71	NEDD8_HUMAN	UBE2N_HUMAN	RNF25_HUMAN	CAD12_HUMAN	TM192_HUMAN	GAB1_HUMAN	PTPRO_HUMAN	TBX2_HUMAN	TNR6B_HUMAN	ARL8B_HUMAN	MAGBI_HUMAN	PRR12_HUMAN	FOXF2_HUMAN
s_13_72	SMCA2_HUMAN	UTS2_HUMAN	RM15_HUMAN	MIPEP_HUMAN	SI1L3_HUMAN	CALR_HUMAN	ASND1_HUMAN	NNAT_HUMAN	RBL2_HUMAN	EXOC3_HUMAN	WDR74_HUMAN	TTYH1_HUMAN	MOT1_HUMAN
s_13_73	D107A_HUMAN	MAD1_HUMAN	LNX1_HUMAN	HEMK1_HUMAN	VWCE_HUMAN	CN37_HUMAN	TTLL6_HUMAN	MED1_HUMAN	FRS3_HUMAN	ITA6_HUMAN	ST18_HUMAN	PGM1_HUMAN	CTNA3_HUMAN
s_13_74	CD37L_HUMAN	FANCF_HUMAN	GEMI_HUMAN	ADR2_HUMAN	UAP1_HUMAN	SP20H_HUMAN	ROA1_HUMAN	RN19B_HUMAN	HDGR2_HUMAN	MOB3C_HUMAN	SHC4_HUMAN	NBPFF_HUMAN	CLIP2_HUMAN
s_13_75	CEP89_HUMAN	RB27A_HUMAN	RN126_HUMAN	GRP75_HUMAN	BL1S6_HUMAN	RIOK1_HUMAN	TAF4_HUMAN	CS043_HUMAN	MROH1_HUMAN	RAB2B_HUMAN	GDF1_HUMAN	DZI1L_HUMAN	UCN3_HUMAN
s_13_76	SL9A7_HUMAN	IFFO2_HUMAN	GAPR1_HUMAN	SDIM1_HUMAN	PRA10_HUMAN	RBP56_HUMAN	F8I2_HUMAN	DNSL1_HUMAN	ZMAT5_HUMAN	GRM7_HUMAN	AP2S1_HUMAN	LPP2_HUMAN	RPC5_HUMAN
s_13_77	S39AB_HUMAN	ZNF91_HUMAN	WLS_HUMAN	BL1S5_HUMAN	CASP7_HUMAN	BAKOR_HUMAN	MFRN1_HUMAN	LMBR1_HUMAN	NDST1_HUMAN	MET7B_HUMAN	TOM22_HUMAN	RNC_HUMAN	JAZF1_HUMAN
s_13_78	EMC7_HUMAN	ITPA_HUMAN	TIM14_HUMAN	PABP4_HUMAN	TOM6_HUMAN	KRA92_HUMAN	CAGE1_HUMAN	IMA7_HUMAN	VSIG2_HUMAN	SYCP1_HUMAN	XCR1_HUMAN	MRP_HUMAN	CORT_HUMAN
s_13_79	GNL3_HUMAN	AA2BR_HUMAN	SCNM1_HUMAN	APOF_HUMAN	S39A1_HUMAN	MSL1_HUMAN	CCD19_HUMAN	CUL3_HUMAN	RXRG_HUMAN	VPK7_HUMAN	YPEL2_HUMAN	DHRS9_HUMAN	RPAP1_HUMAN
s_13_7	ERF3A_HUMAN	SSPO_HUMAN	FUT4_HUMAN	NXNL2_HUMAN	ZN200_HUMAN	PCGF6_HUMAN	SUMO3_HUMAN	UB2V1_HUMAN	RGS19_HUMAN	GMPR2_HUMAN	PSA1_HUMAN	CK083_HUMAN	SARDH_HUMAN
s_13_80	ZN600_HUMAN	VP26B_HUMAN	MSLN_HUMAN	MCF2_HUMAN	MTMR9_HUMAN	TM261_HUMAN	UBE3D_HUMAN	PSA7L_HUMAN	F264_HUMAN	2A5A_HUMAN	PARPT_HUMAN	G6PT1_HUMAN	UBAC2_HUMAN
s_13_81	FBXL5_HUMAN	GBX2_HUMAN	H2B1J_HUMAN	YIF1A_HUMAN	CO4A_HUMAN	MYO3A_HUMAN	MELPH_HUMAN	SYT11_HUMAN	JADE2_HUMAN	FCSD2_HUMAN	LRC41_HUMAN	CE030_HUMAN	TRM1_HUMAN
s_13_82	PP14D_HUMAN	PPM1G_HUMAN	RGN_HUMAN	FKBP8_HUMAN	SO1B1_HUMAN	CML1_HUMAN	RS12_HUMAN	TRI72_HUMAN	FRK_HUMAN	BCCIP_HUMAN	TTC32_HUMAN	ARHGF_HUMAN	E4F1_HUMAN
s_13_83	CCD97_HUMAN	RET_HUMAN	CTDS1_HUMAN	KTAP2_HUMAN	CSKI2_HUMAN	CAH14_HUMAN	DCC1_HUMAN	PTPRB_HUMAN	TELT_HUMAN	TM139_HUMAN	PALMD_HUMAN	DYH6_HUMAN	ZN510_HUMAN
s_13_84	CP2C8_HUMAN	ZN444_HUMAN	GRM5_HUMAN	CDC6_HUMAN	STRA8_HUMAN	B3GNL_HUMAN	ZCRB1_HUMAN	NKX61_HUMAN	CCR4_HUMAN	CKLF1_HUMAN	PREX1_HUMAN	P2RY1_HUMAN	TP4A2_HUMAN
s_13_85	BRPF3_HUMAN	BUD31_HUMAN	RNAS4_HUMAN	GPC5C_HUMAN	MED16_HUMAN	DEN2D_HUMAN	ATP7B_HUMAN	ILF2_HUMAN	KCD21_HUMAN	ATD3B_HUMAN	RHPN1_HUMAN	SEM4G_HUMAN	ZRAB3_HUMAN
s_13_86	AIDA_HUMAN	IL17C_HUMAN	DB128_HUMAN	RAP2C_HUMAN	TOPZ1_HUMAN	SGF29_HUMAN	ZN878_HUMAN	RNT2_HUMAN	M3K4_HUMAN	THYG_HUMAN	MAGB4_HUMAN	TULP4_HUMAN	HELZ_HUMAN
s_13_87	NUDT5_HUMAN	TB15A_HUMAN	TNR16_HUMAN	PRS7_HUMAN	URM1_HUMAN	BIRC6_HUMAN	CCND1_HUMAN	MYB_HUMAN	IL22_HUMAN	RM37_HUMAN	ATAD1_HUMAN	ARL16_HUMAN	HACL1_HUMAN
s_13_88	THAP3_HUMAN	JAK2_HUMAN	MEI1_HUMAN	BSDC1_HUMAN	PSB2_HUMAN	SNX32_HUMAN	XPC_HUMAN	CCNA2_HUMAN	RBM4_HUMAN	PAPOG_HUMAN	ANS1B_HUMAN	SMAD9_HUMAN	GCP6_HUMAN
s_13_89	TTP_HUMAN	ODO2_HUMAN	S36A4_HUMAN	PSB4_HUMAN	ZDHC2_HUMAN	CTL2_HUMAN	AURKC_HUMAN	RFFL_HUMAN	SCNAA_HUMAN	TCEA1_HUMAN	ECH1_HUMAN	PTGDS_HUMAN	LPPRC_HUMAN
s_13_8	ZN395_HUMAN	RPF2_HUMAN	CCNT2_HUMAN	REXO4_HUMAN	ACY3_HUMAN	NDUAD_HUMAN	O2T35_HUMAN	TBB1_HUMAN	SFI1_HUMAN	UNC80_HUMAN	TM128_HUMAN	NPIB7_HUMAN	PLGB_HUMAN
s_13_90	NID1_HUMAN	ROP1B_HUMAN	ATPG_HUMAN	CAF1B_HUMAN	ADIRF_HUMAN	H2A1J_HUMAN	RM28_HUMAN	NIPA1_HUMAN	GLPK5_HUMAN	SERF1_HUMAN	AQR_HUMAN	CASPA_HUMAN	HSP71_HUMAN
s_13_91	MED11_HUMAN	TM207_HUMAN	ACOT9_HUMAN	TIF1B_HUMAN	MIRO1_HUMAN	GNPI1_HUMAN	MOK_HUMAN	SBNO1_HUMAN	BCS1_HUMAN	BETAT_HUMAN	DISP1_HUMAN	VIGLN_HUMAN	KCNQ1_HUMAN
s_13_92	DDX56_HUMAN	BARH1_HUMAN	RUSC1_HUMAN	KSR1_HUMAN	PCP_HUMAN	PKNX1_HUMAN	CO1A1_HUMAN	WTIP_HUMAN	CUTC_HUMAN	ERC2_HUMAN	LGUL_HUMAN	PZRN4_HUMAN	TRBP2_HUMAN
s_13_93	TM7S3_HUMAN	MP17L_HUMAN	GRP2_HUMAN	LCA5L_HUMAN	CK2N2_HUMAN	MABP1_HUMAN	PLVAP_HUMAN	DSG2_HUMAN	STK3_HUMAN	S22A9_HUMAN	FOXA2_HUMAN	IMPA2_HUMAN	GFRA1_HUMAN
s_13_94	M3K15_HUMAN	ETFD_HUMAN	PLCL1_HUMAN	GALK1_HUMAN	TNKS1_HUMAN	RISC_HUMAN	SVEP1_HUMAN	KIF23_HUMAN	GRM1_HUMAN	NTM1A_HUMAN	CCD57_HUMAN	FOXH1_HUMAN	BMP3_HUMAN
s_13_95	MED4_HUMAN	CHAC2_HUMAN	MTX3_HUMAN	FCG3B_HUMAN	ARFG1_HUMAN	ZMYM1_HUMAN	ADCK4_HUMAN	RCOR2_HUMAN	DCA13_HUMAN	NFASC_HUMAN	TYOBP_HUMAN	TENX_HUMAN	CISD1_HUMAN
s_13_96	SDIM1_HUMAN	ANR37_HUMAN	TANK_HUMAN	TMM70_HUMAN	COX42_HUMAN	MARH4_HUMAN	PKHA7_HUMAN	DDB2_HUMAN	PP1RB_HUMAN	AZI2_HUMAN	TYB4_HUMAN	ZYX_HUMAN	TTC4_HUMAN
s_13_97	DQA2_HUMAN	RSG1_HUMAN	ANO10_HUMAN	PHAX_HUMAN	CSN5_HUMAN	KLH24_HUMAN	AIP_HUMAN	SF3B2_HUMAN	XPR1_HUMAN	LX12B_HUMAN	NTRI_HUMAN	TR13C_HUMAN	SNR25_HUMAN
s_13_98	NDUS1_HUMAN	DNJB3_HUMAN	DGAT2_HUMAN	GLPC_HUMAN	DLX5_HUMAN	HMHA1_HUMAN	TAF5_HUMAN	FBLN3_HUMAN	TMM27_HUMAN	GALA_HUMAN	APOA1_HUMAN	BIRC6_HUMAN	RED_HUMAN
s_13_99	STK11_HUMAN	STK31_HUMAN	SMRP1_HUMAN	CLC2L_HUMAN	S10A5_HUMAN	N2DL4_HUMAN	S10AE_HUMAN	ZBT24_HUMAN	NK1R_HUMAN	SIRBL_HUMAN	GLRX2_HUMAN	KIF3A_HUMAN	TCL1A_HUMAN
s_13_9	WDR36_HUMAN	UBR3_HUMAN	TSN14_HUMAN	K0907_HUMAN	SEN54_HUMAN	PTPRA_HUMAN	MBTD1_HUMAN	EBP_HUMAN	RL3R2_HUMAN	OAZ3_HUMAN	DMA_HUMAN	SSBP_HUMAN	TOM5_HUMAN
s_14_100	CAH1_HUMAN	FERM1_HUMAN	ACACA_HUMAN	RASD1_HUMAN	ZN821_HUMAN	CB069_HUMAN	ASB16_HUMAN	MARH8_HUMAN	MET17_HUMAN	ANO6_HUMAN	MCAF1_HUMAN	NUD14_HUMAN	CMGA_HUMAN	RHG27_HUMAN
s_14_101	CETN1_HUMAN	2B1A_HUMAN	HYAL1_HUMAN	LHFP_HUMAN	HOP2_HUMAN	MLH3_HUMAN	LANC1_HUMAN	MARE2_HUMAN	CAN10_HUMAN	MRT4_HUMAN	PKR2_HUMAN	IL22_HUMAN	EFHD2_HUMAN	HPIP_HUMAN
s_14_102	LNX2_HUMAN	VPS52_HUMAN	SRTD1_HUMAN	ASCL1_HUMAN	I10R2_HUMAN	CHM4A_HUMAN	EFTS_HUMAN	ZN471_HUMAN	GYS2_HUMAN	MOB2_HUMAN	S38A5_HUMAN	LEG2_HUMAN	MARH1_HUMAN	FOXC2_HUMAN
s_14_103	KCNG2_HUMAN	CD032_HUMAN	RNAS7_HUMAN	ZKSC3_HUMAN	TGFB2_HUMAN	ALG5_HUMAN	CP39A_HUMAN	CENPK_HUMAN	RL17_HUMAN	ACOD_HUMAN	OPRX_HUMAN	F110C_HUMAN	GEMI6_HUMAN	ZER1_HUMAN
s_14_10	APBB2_HUMAN	RN216_HUMAN	CP27B_HUMAN	PPIP2_HUMAN	ACM1_HUMAN	ANKR6_HUMAN	APOP1_HUMAN	FA84B_HUMAN	CXCR6_HUMAN	PURB_HUMAN	SYYM_HUMAN	ITAV_HUMAN	CD14_HUMAN	KLHL6_HUMAN
s_14_11	OBP2B_HUMAN	TRIML_HUMAN	PANX1_HUMAN	MYL5_HUMAN	LFG4_HUMAN	SNG3_HUMAN	RIFK_HUMAN	GSTA5_HUMAN	ATF1_HUMAN	DMD_HUMAN	CC120_HUMAN	FOLR4_HUMAN	KC1AL_HUMAN	MLRS_HUMAN
s_14_12	BSPRY_HUMAN	TAF5_HUMAN	MALAT_HUMAN	CAD10_HUMAN	DLGP1_HUMAN	SNTG1_HUMAN	DOS_HUMAN	DBLOH_HUMAN	T132A_HUMAN	TBX19_HUMAN	H2A1C_HUMAN	HEXDC_HUMAN	SAT2_HUMAN	TBC24_HUMAN
s_14_13	GMIP_HUMAN	DKKL1_HUMAN	SFTA3_HUMAN	POP7_HUMAN	ZB6CL_HUMAN	ARH_HUMAN	ANGL6_HUMAN	CRKL_HUMAN	MCP_HUMAN	GLU2B_HUMAN	HMGN1_HUMAN	HEN2_HUMAN	RAP1B_HUMAN	PRL_HUMAN
s_14_14	HXA3_HUMAN	ODPA_HUMAN	ACKR3_HUMAN	PMF1_HUMAN	CNGA1_HUMAN	SAMD3_HUMAN	METH_HUMAN	DISC1_HUMAN	SNPC4_HUMAN	NEIL3_HUMAN	NB5R3_HUMAN	RAB5A_HUMAN	THTR_HUMAN	PSB1_HUMAN
s_14_15	68MP_HUMAN	UBE4A_HUMAN	OZF_HUMAN	STEA3_HUMAN	CPNE9_HUMAN	TEFF1_HUMAN	CP2C9_HUMAN	RPB9_HUMAN	FLNA_HUMAN	AAGAB_HUMAN	MON1A_HUMAN	SGK1_HUMAN	ZN444_HUMAN	ARP3_HUMAN
s_14_16	ABCCB_HUMAN	NUSAP_HUMAN	FBX42_HUMAN	CLN6_HUMAN	GDF1_HUMAN	HYDIN_HUMAN	ZC3H1_HUMAN	RHNO1_HUMAN	CENPT_HUMAN	KCNH8_HUMAN	REC1_HUMAN	NUCKS_HUMAN	ZN711_HUMAN	RRP36_HUMAN
s_14_17	FCER2_HUMAN	ABC3F_HUMAN	PKP1_HUMAN	HACL1_HUMAN	TOE1_HUMAN	TRAIP_HUMAN	CETP_HUMAN	MUM1_HUMAN	KCIP4_HUMAN	NDUF3_HUMAN	BLID_HUMAN	SMN_HUMAN	CAH5B_HUMAN	DISC1_HUMAN
s_14_18	ERP27_HUMAN	DJC17_HUMAN	AQP2_HUMAN	TMX4_HUMAN	RPC10_HUMAN	CSMD1_HUMAN	APC5_HUMAN	RIR1_HUMAN	MYADM_HUMAN	PCSK1_HUMAN	LACRT_HUMAN	PRD14_HUMAN	UBP27_HUMAN	RBP10_HUMAN
s_14_19	SEPT9_HUMAN	TMM47_HUMAN	KC1D_HUMAN	H31T_HUMAN	SWP70_HUMAN	FOPNL_HUMAN	GCYA3_HUMAN	VAX1_HUMAN	KCY_HUMAN	HEXB_HUMAN	ELAV3_HUMAN	DHB8_HUMAN	CCL16_HUMAN	FGFR3_HUMAN
s_14_1	STK11_HUMAN	PIWL2_HUMAN	LIRB3_HUMAN	ZBED1_HUMAN	DCLK3_HUMAN	G6PC2_HUMAN	CB069_HUMAN	HSF1_HUMAN	DUS8_HUMAN	ULK1_HUMAN	TYRO3_HUMAN	SH21B_HUMAN	CAD20_HUMAN	CST8_HUMAN
s_14_20	ARID2_HUMAN	SOGA3_HUMAN	MCM9_HUMAN	TTC23_HUMAN	FSIP1_HUMAN	SIGL5_HUMAN	MOTI_HUMAN	NADC_HUMAN	S2611_HUMAN	GSH1_HUMAN	PO3F4_HUMAN	GLCM_HUMAN	RM17_HUMAN	MID51_HUMAN
s_14_21	ZN415_HUMAN	RIT1_HUMAN	ARAID_HUMAN	CHST9_HUMAN	PDCL3_HUMAN	TLDC1_HUMAN	RT17_HUMAN	ATRX_HUMAN	DVL3_HUMAN	PAP1L_HUMAN	S12A1_HUMAN	CHMP3_HUMAN	ATCAY_HUMAN	FRG1_HUMAN
s_14_22	PSA5_HUMAN	HAIR_HUMAN	PIGG_HUMAN	CADM1_HUMAN	DUS8_HUMAN	RHBT2_HUMAN	AQR_HUMAN	PRCD_HUMAN	EAA3_HUMAN	CDR1_HUMAN	PK1IP_HUMAN	MNDA_HUMAN	S22A1_HUMAN	EMC10_HUMAN
s_14_23	TBCD8_HUMAN	SGIP1_HUMAN	T200A_HUMAN	TCPR2_HUMAN	SPRE3_HUMAN	SUOX_HUMAN	RPAB5_HUMAN	HBAP1_HUMAN	LAMB2_HUMAN	LCA5_HUMAN	ZN131_HUMAN	DPOD4_HUMAN	ZNRF2_HUMAN	BRNP3_HUMAN
s_14_24	GPSM2_HUMAN	4ET_HUMAN	ZF64A_HUMAN	PPAL_HUMAN	TPGS2_HUMAN	HXD3_HUMAN	LRN4L_HUMAN	KPRB_HUMAN	RHPN2_HUMAN	OTU6B_HUMAN	GMEB2_HUMAN	CHST8_HUMAN	H2B1B_HUMAN	TMM9B_HUMAN
s_14_25	RL26_HUMAN	ANFY1_HUMAN	DDX3Y_HUMAN	SYWM_HUMAN	ITA10_HUMAN	KLC1_HUMAN	TANC1_HUMAN	LPH_HUMAN	SPXN_HUMAN	DDB2_HUMAN	CK052_HUMAN	CAB39_HUMAN	RL7A_HUMAN	SYT15_HUMAN
s_14_26	F155B_HUMAN	ADCY5_HUMAN	NRG1_HUMAN	UDB17_HUMAN	CN048_HUMAN	CAD20_HUMAN	RNZ2_HUMAN	ABC3A_HUMAN	SIG10_HUMAN	KLF4_HUMAN	PD2R_HUMAN	S100B_HUMAN	TR13B_HUMAN	CP26B_HUMAN
s_14_27	RHPN2_HUMAN	PAR2_HUMAN	SC5A5_HUMAN	CSF2_HUMAN	GRIK2_HUMAN	CA174_HUMAN	IDE_HUMAN	PPRC1_HUMAN	SCX_HUMAN	GHRHR_HUMAN	CO7_HUMAN	UPP1_HUMAN	PLCD1_HUMAN	ZPI_HUMAN
s_14_28	VOPP1_HUMAN	C11B2_HUMAN	NF2L3_HUMAN	CADH7_HUMAN	MEIG1_HUMAN	DOPP1_HUMAN	PAWR_HUMAN	TMED8_HUMAN	PLD4_HUMAN	TROAP_HUMAN	RGN_HUMAN	T10B_HUMAN	MED10_HUMAN	C1QT7_HUMAN
s_14_29	PABP4_HUMAN	ELAV2_HUMAN	SCML1_HUMAN	BT3A3_HUMAN	KIF4B_HUMAN	GBRAP_HUMAN	ERR3_HUMAN	LIPS_HUMAN	CXB3_HUMAN	OTU7A_HUMAN	AN13C_HUMAN	MGAT1_HUMAN	TFCP2_HUMAN	ADIRF_HUMAN
s_14_2	MOB3B_HUMAN	CAPG_HUMAN	FCGBP_HUMAN	VP26B_HUMAN	TS101_HUMAN	TM100_HUMAN	GDE1_HUMAN	DNSL1_HUMAN	RL24_HUMAN	HELB_HUMAN	GNT2A_HUMAN	ARMC5_HUMAN	TULP1_HUMAN	PNPO_HUMAN
s_14_30	EPHA2_HUMAN	MET13_HUMAN	NXPE4_HUMAN	MPI_HUMAN	SMD2_HUMAN	GDF2_HUMAN	Z354C_HUMAN	ZY11A_HUMAN	PROX1_HUMAN	ASM3A_HUMAN	PIWL1_HUMAN	1A01_HUMAN	A16L1_HUMAN	ACD_HUMAN
s_14_31	SDS3_HUMAN	LY6E_HUMAN	CNTRB_HUMAN	QPCT_HUMAN	PEAK1_HUMAN	FIS1_HUMAN	ASMT_HUMAN	PDC6I_HUMAN	AKTIP_HUMAN	PAI1_HUMAN	UB2G2_HUMAN	CTGEF_HUMAN	GIPC3_HUMAN	RIPK4_HUMAN
s_14_32	SPTN4_HUMAN	CGT_HUMAN	GCP5_HUMAN	TRIA1_HUMAN	CCD15_HUMAN	RK_HUMAN	CO3_HUMAN	ZNF32_HUMAN	NAR4_HUMAN	ABCA8_HUMAN	TRM61_HUMAN	E41LA_HUMAN	MYL1_HUMAN	GP107_HUMAN
s_14_33	TSK_HUMAN	MOG_HUMAN	MSS51_HUMAN	SLAF1_HUMAN	ITIH3_HUMAN	CNBP_HUMAN	RASLC_HUMAN	HYAS2_HUMAN	TCP11_HUMAN	TM2D1_HUMAN	SEM4F_HUMAN	SY14L_HUMAN	TMM72_HUMAN	ATF3_HUMAN
s_14_34	AT2A2_HUMAN	5HT1B_HUMAN	DAZ3_HUMAN	MTMRA_HUMAN	MOAP1_HUMAN	PTH_HUMAN	HYEP_HUMAN	SSX5_HUMAN	1B35_HUMAN	RAB9B_HUMAN	CHMP5_HUMAN	MRP7_HUMAN	HMGX3_HUMAN	WIPI4_HUMAN
s_14_35	CTNA1_HUMAN	NPCR1_HUMAN	CALC_HUMAN	ZN624_HUMAN	VAMP7_HUMAN	MAAI_HUMAN	ABCD2_HUMAN	LIPG_HUMAN	TBR1_HUMAN	UTP23_HUMAN	PEX3_HUMAN	HPS1_HUMAN	SOX3_HUMAN	CO6_HUMAN
s_14_36	GFOD1_HUMAN	ANPRB_HUMAN	1A36_HUMAN	ASB14_HUMAN	RL29_HUMAN	FOS_HUMAN	I2BP1_HUMAN	TGBR3_HUMAN	VTM2L_HUMAN	ANGP1_HUMAN	RGS17_HUMAN	OST48_HUMAN	RSPO1_HUMAN	LIPA4_HUMAN
s_14_37	CCR9_HUMAN	CYTA_HUMAN	STK35_HUMAN	TAOK3_HUMAN	EST2_HUMAN	RL7L_HUMAN	RS4Y1_HUMAN	ROR1_HUMAN	BUD13_HUMAN	CAH5B_HUMAN	CQ053_HUMAN	IFNL1_HUMAN	MLXIP_HUMAN	CCM2_HUMAN
s_14_38	FSD2_HUMAN	SYFM_HUMAN	S22AH_HUMAN	K154L_HUMAN	PDE4B_HUMAN	PCOC1_HUMAN	CF136_HUMAN	ABCBA_HUMAN	TCTA_HUMAN	NTNG2_HUMAN	GUC2B_HUMAN	OGG1_HUMAN	HRH3_HUMAN	ANGL2_HUMAN
s_14_39	TF3A_HUMAN	TATD1_HUMAN	TM102_HUMAN	PPAC_HUMAN	SET1B_HUMAN	MTND_HUMAN	UROK_HUMAN	VPS39_HUMAN	IPP_HUMAN	CDK19_HUMAN	RN114_HUMAN	NK3R_HUMAN	B3A3_HUMAN	KIZ_HUMAN
s_14_3	ZEP1_HUMAN	OSR2_HUMAN	P3H1_HUMAN	GBRR1_HUMAN	ZMYM6_HUMAN	OCRL_HUMAN	UBP43_HUMAN	RFXK_HUMAN	PTCD2_HUMAN	SNAPN_HUMAN	AK1C2_HUMAN	JAZF1_HUMAN	DOK5_HUMAN	AKIP_HUMAN
s_14_40	ACYP2_HUMAN	CDK17_HUMAN	PRR15_HUMAN	IF2B1_HUMAN	KPRP_HUMAN	NSUN3_HUMAN	VP13D_HUMAN	IRAK4_HUMAN	HXA11_HUMAN	CCL24_HUMAN	TRFL_HUMAN	VPS25_HUMAN	SMG8_HUMAN	TET3_HUMAN
s_14_41	BTBDA_HUMAN	RUSD3_HUMAN	ERMIN_HUMAN	ZN346_HUMAN	ANR50_HUMAN	MAEL_HUMAN	LGSN_HUMAN	HTRA4_HUMAN	S61A2_HUMAN	GPR64_HUMAN	VPK1_HUMAN	NDUS8_HUMAN	CCDB1_HUMAN	CSTF1_HUMAN
s_14_42	DTX1_HUMAN	BOD1_HUMAN	ECT2_HUMAN	NTF2_HUMAN	N2DL1_HUMAN	ALKB1_HUMAN	CATF_HUMAN	SEN2_HUMAN	LAP2A_HUMAN	CAN6_HUMAN	PIEZ1_HUMAN	DHRSX_HUMAN	MOFA1_HUMAN	KCAB2_HUMAN
s_14_43	KBTB4_HUMAN	RL18A_HUMAN	ROBO2_HUMAN	UBP2L_HUMAN	TRI49_HUMAN	RNF12_HUMAN	DOCK4_HUMAN	RBMS1_HUMAN	GP143_HUMAN	ASGR1_HUMAN	EFC4A_HUMAN	XAF1_HUMAN	NK1R_HUMAN	EP2A2_HUMAN
s_14_44	CFAD_HUMAN	PABP3_HUMAN	ING5_HUMAN	UTP15_HUMAN	PGK1_HUMAN	MBTD1_HUMAN	LSMD1_HUMAN	AMACR_HUMAN	UB2R1_HUMAN	MGP_HUMAN	HSDL1_HUMAN	AIFM3_HUMAN	WBP2L_HUMAN	RHBG_HUMAN
s_14_45	APAF_HUMAN	SKI_HUMAN	SCRN3_HUMAN	CH033_HUMAN	RMXL1_HUMAN	RPP38_HUMAN	ALEX_HUMAN	MLP3B_HUMAN	ACTN4_HUMAN	ERBB4_HUMAN	MICA2_HUMAN	ALDR_HUMAN	PNO1_HUMAN	PRAME_HUMAN
s_14_46	RASL1_HUMAN	TMM56_HUMAN	PRPS3_HUMAN	GP116_HUMAN	CB050_HUMAN	NUD22_HUMAN	PTPRO_HUMAN	AFF3_HUMAN	CCD47_HUMAN	RIPL1_HUMAN	ACM1_HUMAN	SO4C1_HUMAN	EURL_HUMAN	MT21B_HUMAN
s_14_47	ARP5L_HUMAN	ZDHC8_HUMAN	CHP3_HUMAN	CHD6_HUMAN	DHB8_HUMAN	FTO_HUMAN	MGLL_HUMAN	PK3CA_HUMAN	ACTHR_HUMAN	COR1A_HUMAN	S10A3_HUMAN	SAPC1_HUMAN	PJA2_HUMAN	ZN552_HUMAN
s_14_48	E2F1_HUMAN	DUS4_HUMAN	KR195_HUMAN	S2546_HUMAN	GPR64_HUMAN	GRID2_HUMAN	EPDR1_HUMAN	GFOD1_HUMAN	LRAT_HUMAN	SCUB1_HUMAN	ESPL1_HUMAN	RSRC1_HUMAN	IF4A2_HUMAN	TADA1_HUMAN
s_14_49	RAB30_HUMAN	CLC4C_HUMAN	ADCK5_HUMAN	PRA10_HUMAN	WIZ_HUMAN	ICOS_HUMAN	EXOS2_HUMAN	TMUB2_HUMAN	KCNF1_HUMAN	GEMI8_HUMAN	SMC1A_HUMAN	ZDH21_HUMAN	MYBPP_HUMAN	CCD15_HUMAN
s_14_4	OLFM4_HUMAN	HSPB7_HUMAN	PLIN3_HUMAN	SPT4H_HUMAN	PK2L1_HUMAN	KAP1_HUMAN	DPOD1_HUMAN	NCKX4_HUMAN	NPT3_HUMAN	TMM51_HUMAN	CE350_HUMAN	RHAG_HUMAN	MDHC_HUMAN	IKKA_HUMAN
s_14_50	TERF2_HUMAN	DSCAM_HUMAN	CSF2R_HUMAN	ADCY2_HUMAN	DUOX1_HUMAN	SH22A_HUMAN	PAPP1_HUMAN	VA0D1_HUMAN	PITX3_HUMAN	RPAC2_HUMAN	BIN1_HUMAN	AMPD3_HUMAN	OXSM_HUMAN	HYAL2_HUMAN
s_14_51	RFA3_HUMAN	GBG12_HUMAN	BICD1_HUMAN	ZN850_HUMAN	TLK2_HUMAN	C2CD3_HUMAN	PHF19_HUMAN	CCL17_HUMAN	RM38_HUMAN	PRNT_HUMAN	HXA1_HUMAN	MEPE_HUMAN	MMRN2_HUMAN	ADA_HUMAN
s_14_52	CKAP2_HUMAN	WN10B_HUMAN	NBPFE_HUMAN	ZN627_HUMAN	SRPK3_HUMAN	I10R1_HUMAN	PDE2A_HUMAN	SIG16_HUMAN	ATS8_HUMAN	RN103_HUMAN	LAP2B_HUMAN	F199X_HUMAN	INT7_HUMAN	GLT12_HUMAN
s_14_53	ELP2_HUMAN	ADCY3_HUMAN	DSCL1_HUMAN	CANB1_HUMAN	NOXO1_HUMAN	LTC4S_HUMAN	ENH1_HUMAN	WFKN1_HUMAN	DERM_HUMAN	SHIP2_HUMAN	T2FB_HUMAN	TEAD1_HUMAN	PHF10_HUMAN	EXOC7_HUMAN
s_14_54	SG3A1_HUMAN	PI5L1_HUMAN	IL7_HUMAN	NAA35_HUMAN	LPAR1_HUMAN	DGCR6_HUMAN	PRS56_HUMAN	SOX14_HUMAN	SYPM_HUMAN	CCL2_HUMAN	HNRPR_HUMAN	CD20_HUMAN	TUT4_HUMAN	CF165_HUMAN
s_14_55	TEX14_HUMAN	PIGL_HUMAN	S6A18_HUMAN	NBPF3_HUMAN	EP2A2_HUMAN	LEG2_HUMAN	KLD8B_HUMAN	PCBP3_HUMAN	LAG3_HUMAN	TFR1_HUMAN	MYO9B_HUMAN	CNOT4_HUMAN	IF5A1_HUMAN	KR195_HUMAN
s_14_56	TNF10_HUMAN	SMTL2_HUMAN	UBP26_HUMAN	CT196_HUMAN	CRADD_HUMAN	MOGS_HUMAN	P85A_HUMAN	NPAT_HUMAN	TF2LX_HUMAN	TAC2N_HUMAN	HAND1_HUMAN	DUS16_HUMAN	PLEK2_HUMAN	5HT2A_HUMAN
s_14_57	C4BPB_HUMAN	ACHA9_HUMAN	BAZ2A_HUMAN	ZN266_HUMAN	SMAD9_HUMAN	MN1_HUMAN	GDF7_HUMAN	RHOC_HUMAN	S6A15_HUMAN	MFN2_HUMAN	RGS8_HUMAN	B4GT3_HUMAN	MRO2B_HUMAN	CP4Z1_HUMAN
s_14_58	PLBL1_HUMAN	SSXT_HUMAN	MUC13_HUMAN	KBRS2_HUMAN	DLG2_HUMAN	S22AC_HUMAN	S22A1_HUMAN	FBX7_HUMAN	NNRD_HUMAN	XPC_HUMAN	1A24_HUMAN	TMC1_HUMAN	STYX_HUMAN	WHRN_HUMAN
s_14_59	ZN419_HUMAN	S41A2_HUMAN	UFD1_HUMAN	RBL1_HUMAN	MYP2_HUMAN	ZN227_HUMAN	INSI2_HUMAN	SMN_HUMAN	EMC3_HUMAN	TPC11_HUMAN	SNX12_HUMAN	PK3C3_HUMAN	S22AI_HUMAN	CKLF2_HUMAN
s_14_5	PQLC1_HUMAN	ELK3_HUMAN	ARL8A_HUMAN	DJC11_HUMAN	SRMS_HUMAN	IRF2_HUMAN	F120B_HUMAN	TMG4_HUMAN	NRX3B_HUMAN	SETB1_HUMAN	LUZP6_HUMAN	OGFD2_HUMAN	LPAR3_HUMAN	LEG2_HUMAN
s_14_60	DYRK2_HUMAN	TCAL7_HUMAN	ESPB1_HUMAN	RL27A_HUMAN	TETN_HUMAN	EPC1_HUMAN	EBPL_HUMAN	GHRHR_HUMAN	DHCR7_HUMAN	CNO6L_HUMAN	ZN708_HUMAN	ZN363_HUMAN	IGSF8_HUMAN	NPHP1_HUMAN
s_14_61	LIPH_HUMAN	MF2L2_HUMAN	ABCG4_HUMAN	ACVL1_HUMAN	NOS2_HUMAN	K2C71_HUMAN	TBC14_HUMAN	S29A4_HUMAN	CSN7B_HUMAN	TIF1B_HUMAN	FOXL2_HUMAN	TRAK1_HUMAN	KR195_HUMAN	TIDC1_HUMAN
s_14_62	EDC3_HUMAN	CREB3_HUMAN	NFIA_HUMAN	AEN_HUMAN	TSG6_HUMAN	JUN_HUMAN	GUAD_HUMAN	GLYM_HUMAN	EID1_HUMAN	UBP19_HUMAN	DSEL_HUMAN	NBEL2_HUMAN	VP37A_HUMAN	ZN100_HUMAN
s_14_63	CHRC1_HUMAN	RNH2A_HUMAN	FGGY_HUMAN	ARSI_HUMAN	TMG4_HUMAN	ITB4_HUMAN	SERC1_HUMAN	CRTAM_HUMAN	CREM_HUMAN	CL004_HUMAN	K2C3_HUMAN	HSP77_HUMAN	RB33B_HUMAN	SYCP2_HUMAN
s_14_64	HGFL_HUMAN	CENPS_HUMAN	FA96A_HUMAN	WASF3_HUMAN	DAZ4_HUMAN	DEPP_HUMAN	CCHL_HUMAN	NGAL_HUMAN	CDK12_HUMAN	TXND6_HUMAN	PALMD_HUMAN	SMYD2_HUMAN	RHG04_HUMAN	SNX11_HUMAN
s_14_65	GCP4_HUMAN	MS18A_HUMAN	NUCL_HUMAN	DD19A_HUMAN	TEAD4_HUMAN	HXD9_HUMAN	EAF1_HUMAN	PIGH_HUMAN	BC11B_HUMAN	F16A2_HUMAN	ZN582_HUMAN	ELOA3_HUMAN	HXB1_HUMAN	KBTB8_HUMAN
s_14_66	CB39L_HUMAN	VDAC1_HUMAN	RAP2A_HUMAN	KLF2_HUMAN	AL1A1_HUMAN	XPO7_HUMAN	RFX5_HUMAN	GP142_HUMAN	CLCN6_HUMAN	ERCC8_HUMAN	GPD1L_HUMAN	ACAD9_HUMAN	AUGN_HUMAN	RENT2_HUMAN
s_14_67	SPPL3_HUMAN	AP3D1_HUMAN	CLK2_HUMAN	HPGDS_HUMAN	STOX2_HUMAN	TPO_HUMAN	TIM22_HUMAN	OTUB1_HUMAN	ABCBB_HUMAN	OPSX_HUMAN	CTR3_HUMAN	ASB7_HUMAN	FEZF2_HUMAN	PLD4_HUMAN
s_14_68	PSA6_HUMAN	SYG_HUMAN	MTHR_HUMAN	PO2F3_HUMAN	ORAI2_HUMAN	LIRA5_HUMAN	UB2D4_HUMAN	PKRI1_HUMAN	SP2_HUMAN	FAN1_HUMAN	TBE_HUMAN	DOPP1_HUMAN	TBC19_HUMAN	CEAM3_HUMAN
s_14_69	TNK1_HUMAN	TOPK_HUMAN	CATD_HUMAN	COF2_HUMAN	NBPFB_HUMAN	ABI2_HUMAN	RN217_HUMAN	AKAP3_HUMAN	CCNA2_HUMAN	CP080_HUMAN	H32_HUMAN	SO1B3_HUMAN	PK3C3_HUMAN	SRS10_HUMAN
s_14_6	S22AG_HUMAN	SNAT_HUMAN	HMN5_HUMAN	ZRAS1_HUMAN	GCP4_HUMAN	GGNB2_HUMAN	SENP8_HUMAN	CBLN1_HUMAN	KIF6_HUMAN	CA216_HUMAN	NKRF_HUMAN	A4GAT_HUMAN	IF4H_HUMAN	LIPP_HUMAN
s_14_70	REQU_HUMAN	PSMD9_HUMAN	ZN623_HUMAN	GPBL1_HUMAN	IGHE_HUMAN	RAN_HUMAN	FXYD6_HUMAN	VATH_HUMAN	FANCG_HUMAN	H2AW_HUMAN	ANDR_HUMAN	SPAS1_HUMAN	PTN18_HUMAN	ALK_HUMAN
s_14_71	RFIP2_HUMAN	DMXL1_HUMAN	L12R1_HUMAN	UROM_HUMAN	M4K2_HUMAN	HGF_HUMAN	BAT1_HUMAN	COX8A_HUMAN	HTF4_HUMAN	GCP2_HUMAN	SEZ6_HUMAN	CLAT_HUMAN	TFP11_HUMAN	NKX22_HUMAN
s_14_72	TAP26_HUMAN	CCD58_HUMAN	IF4G1_HUMAN	WDR52_HUMAN	RIPK3_HUMAN	ZN490_HUMAN	PIGZ_HUMAN	HYAL1_HUMAN	H2B1C_HUMAN	RAB1A_HUMAN	SAST_HUMAN	FA71C_HUMAN	TEAD4_HUMAN	GIPC3_HUMAN
s_14_73	NIPA_HUMAN	TM158_HUMAN	BTBDG_HUMAN	P3C2A_HUMAN	REEP5_HUMAN	CO8A2_HUMAN	SUGP1_HUMAN	GPR39_HUMAN	ACM5_HUMAN	SUMF2_HUMAN	UCMA_HUMAN	TNR6B_HUMAN	YBOX1_HUMAN	S39AB_HUMAN
s_14_74	STPAP_HUMAN	MD1L1_HUMAN	SPI2_HUMAN	LYRIC_HUMAN	DLEC1_HUMAN	PO3F3_HUMAN	UBP25_HUMAN	BRD8_HUMAN	CEP76_HUMAN	CBPB1_HUMAN	DC4L1_HUMAN	CACB2_HUMAN	SENP3_HUMAN	ST7L_HUMAN
s_14_75	MMP17_HUMAN	HTSF1_HUMAN	MAGF1_HUMAN	PP4C_HUMAN	ZNF8_HUMAN	LUC7L_HUMAN	DAAM2_HUMAN	IFN10_HUMAN	SNX9_HUMAN	ANR12_HUMAN	G2E3_HUMAN	CRNS1_HUMAN	USE1_HUMAN	SH319_HUMAN
s_14_76	MAD3_HUMAN	TBC13_HUMAN	PLVAP_HUMAN	GPVI_HUMAN	SMCA5_HUMAN	UCK1_HUMAN	MMP9_HUMAN	YPEL2_HUMAN	CERS1_HUMAN	GBRG2_HUMAN	ST1B1_HUMAN	ABCG4_HUMAN	RIOK3_HUMAN	ZNT4_HUMAN
s_14_77	KCNH5_HUMAN	PHLP2_HUMAN	LT4R1_HUMAN	PI4KB_HUMAN	TBX19_HUMAN	PSF1_HUMAN	NFAC1_HUMAN	SEM5B_HUMAN	HYPM_HUMAN	M18BP_HUMAN	AXIN1_HUMAN	KKCC1_HUMAN	VPP2_HUMAN	HMGN2_HUMAN
s_14_78	RN152_HUMAN	ULK3_HUMAN	EFNA2_HUMAN	RSAD2_HUMAN	PAR6A_HUMAN	RT07_HUMAN	PNPT1_HUMAN	ACM3_HUMAN	TSTD2_HUMAN	FRMD8_HUMAN	SNTB2_HUMAN	ORC2_HUMAN	ISK7_HUMAN	ADRB2_HUMAN
s_14_79	TPIP1_HUMAN	VEGFD_HUMAN	CR020_HUMAN	CDK17_HUMAN	CC174_HUMAN	CC50A_HUMAN	LAT1_HUMAN	RBAK_HUMAN	H2AW_HUMAN	ZNF77_HUMAN	STAM1_HUMAN	NPY5R_HUMAN	KI21A_HUMAN	STRN4_HUMAN
s_14_7	INCA1_HUMAN	MTMRB_HUMAN	NPY4R_HUMAN	SYT16_HUMAN	HXA4_HUMAN	PTG3L_HUMAN	CUL5_HUMAN	DCNP1_HUMAN	NRCAM_HUMAN	GIMA2_HUMAN	YTHD2_HUMAN	PIAS3_HUMAN	GUC2C_HUMAN	IF4G2_HUMAN
s_14_80	ZBTB4_HUMAN	VTNC_HUMAN	BHMT2_HUMAN	RT06_HUMAN	PARVG_HUMAN	CHAC1_HUMAN	CASP3_HUMAN	1A69_HUMAN	MGT4A_HUMAN	CMPK2_HUMAN	TENN_HUMAN	SMRCD_HUMAN	TRPM2_HUMAN	CRGB_HUMAN
s_14_81	CB050_HUMAN	SOM2_HUMAN	DNJC1_HUMAN	RAVR2_HUMAN	S20A1_HUMAN	AL3B2_HUMAN	UTRO_HUMAN	PPBN_HUMAN	DQA1_HUMAN	EAA5_HUMAN	RAB9B_HUMAN	NDUS1_HUMAN	G6PC2_HUMAN	CWC25_HUMAN
s_14_82	LRP2_HUMAN	BET1L_HUMAN	CNR2_HUMAN	IDI1_HUMAN	SO1A2_HUMAN	AATM_HUMAN	ZN449_HUMAN	CJ012_HUMAN	RAB8A_HUMAN	XPO5_HUMAN	AN32D_HUMAN	CP1A1_HUMAN	MYO10_HUMAN	NRTN_HUMAN
s_14_83	FAKD3_HUMAN	RM50_HUMAN	RBM25_HUMAN	CAH1_HUMAN	GGNB2_HUMAN	SAPC2_HUMAN	CF211_HUMAN	LAMP3_HUMAN	RTKN2_HUMAN	MED19_HUMAN	TMPS2_HUMAN	KCNH7_HUMAN	SPC25_HUMAN	MDN1_HUMAN
s_14_84	DPYS_HUMAN	ITA10_HUMAN	GLT12_HUMAN	IP3KB_HUMAN	S14L4_HUMAN	HXK1_HUMAN	COQ2_HUMAN	TF3A_HUMAN	PSPHL_HUMAN	ATG2B_HUMAN	UCP2_HUMAN	YIF1B_HUMAN	MMP2_HUMAN	CTR2_HUMAN
s_14_85	AATM_HUMAN	ZN451_HUMAN	PTN7_HUMAN	ATP5L_HUMAN	ZN799_HUMAN	VP13D_HUMAN	LMBL3_HUMAN	HPS4_HUMAN	IF2M_HUMAN	INSI1_HUMAN	LPIN1_HUMAN	RN152_HUMAN	CD017_HUMAN	E41L3_HUMAN
s_14_86	SBP1_HUMAN	RUN3A_HUMAN	WDFY3_HUMAN	KASH5_HUMAN	NCYM_HUMAN	NIT1_HUMAN	CS043_HUMAN	RSLAB_HUMAN	HDA11_HUMAN	PMYT1_HUMAN	RT4I1_HUMAN	CBG_HUMAN	ADA_HUMAN	ABEC1_HUMAN
s_14_87	ZN879_HUMAN	NB5R1_HUMAN	KDM5D_HUMAN	GPTC2_HUMAN	OSCAR_HUMAN	VATB1_HUMAN	MMP13_HUMAN	PSD10_HUMAN	DIRA2_HUMAN	PIGH_HUMAN	PRB2_HUMAN	RN126_HUMAN	PLOD3_HUMAN	SPRY3_HUMAN
s_14_88	CC14A_HUMAN	TM203_HUMAN	BMI1_HUMAN	SMD2_HUMAN	MPV17_HUMAN	TET2_HUMAN	LRRN3_HUMAN	DPY30_HUMAN	BAG5_HUMAN	FBX31_HUMAN	METRN_HUMAN	REPI1_HUMAN	RUFY2_HUMAN	DOLK_HUMAN
s_14_89	TCF20_HUMAN	TRIM7_HUMAN	THA10_HUMAN	H2B1K_HUMAN	ERCC1_HUMAN	CPLX1_HUMAN	KCC2A_HUMAN	MDC1_HUMAN	RAB12_HUMAN	F10C1_HUMAN	S6A13_HUMAN	HSH2D_HUMAN	MAST1_HUMAN	NRL_HUMAN
s_14_8	OSBL1_HUMAN	TSTD2_HUMAN	MYL1_HUMAN	PSB7_HUMAN	C1S_HUMAN	KANL2_HUMAN	SHC3_HUMAN	NBR1_HUMAN	PDC10_HUMAN	DCE2_HUMAN	GPR64_HUMAN	RHG26_HUMAN	RAD9B_HUMAN	RM11_HUMAN
s_14_90	K1C17_HUMAN	ZGPAT_HUMAN	RB3GP_HUMAN	KS6A6_HUMAN	PI51B_HUMAN	UXS1_HUMAN	RAB8B_HUMAN	ARHL2_HUMAN	NSUN4_HUMAN	IYD1_HUMAN	O51B4_HUMAN	RP9_HUMAN	H2A1B_HUMAN	OSMR_HUMAN
s_14_91	CART_HUMAN	TENC1_HUMAN	SPNXB_HUMAN	PIGU_HUMAN	CENPW_HUMAN	BPL1_HUMAN	FZR_HUMAN	SMTL2_HUMAN	HNF6_HUMAN	HSP1_HUMAN	ELN_HUMAN	FAT3_HUMAN	STAR6_HUMAN	KLH25_HUMAN
s_14_92	APOO_HUMAN	GPC5B_HUMAN	GALR2_HUMAN	PIGN_HUMAN	CENPR_HUMAN	SET1B_HUMAN	PPAC_HUMAN	FBLN2_HUMAN	IBP7_HUMAN	CAMP2_HUMAN	ACAP1_HUMAN	HAUS5_HUMAN	RORG_HUMAN	P3H2_HUMAN
s_14_93	ELF2_HUMAN	CC167_HUMAN	TT39C_HUMAN	NFAC4_HUMAN	ATG2B_HUMAN	ACADL_HUMAN	RN165_HUMAN	KLK2_HUMAN	HAUS5_HUMAN	FANK1_HUMAN	CLTR1_HUMAN	COPB2_HUMAN	TDIF2_HUMAN	NPT2C_HUMAN
s_14_94	PNRC2_HUMAN	CH25H_HUMAN	ICK_HUMAN	ELP6_HUMAN	DOXA2_HUMAN	NGB_HUMAN	RM52_HUMAN	DZIP1_HUMAN	TR19L_HUMAN	ACM5_HUMAN	CHST4_HUMAN	Z324B_HUMAN	LAPM5_HUMAN	TRI69_HUMAN
s_14_95	P66A_HUMAN	SH319_HUMAN	SARCO_HUMAN	RIPK2_HUMAN	AT132_HUMAN	LRRK2_HUMAN	SSH2_HUMAN	CBWD5_HUMAN	TRIPB_HUMAN	TPP1_HUMAN	LIPB1_HUMAN	WNT6_HUMAN	ABHD5_HUMAN	PEX2_HUMAN
s_14_96	S35A3_HUMAN	CD017_HUMAN	MORC1_HUMAN	CCNG2_HUMAN	ORC4_HUMAN	SNX27_HUMAN	XPO7_HUMAN	COX7C_HUMAN	C1QT1_HUMAN	HCFC2_HUMAN	CAH2_HUMAN	TSPY4_HUMAN	DCUP_HUMAN	TBA3C_HUMAN
s_14_97	HLAE_HUMAN	T53I2_HUMAN	GALT7_HUMAN	NEUT_HUMAN	KDM3A_HUMAN	6PGD_HUMAN	TIAR_HUMAN	C560_HUMAN	KAPCB_HUMAN	FBXL2_HUMAN	RPC9_HUMAN	HMMR_HUMAN	CCD82_HUMAN	DOC11_HUMAN
s_14_98	ZSC20_HUMAN	S10AA_HUMAN	NACAM_HUMAN	SMRP1_HUMAN	SPIN4_HUMAN	ICLN_HUMAN	SEM3E_HUMAN	NOTC4_HUMAN	CRNS1_HUMAN	PR15A_HUMAN	DGKH_HUMAN	ZN251_HUMAN	SP130_HUMAN	PMEPA_HUMAN
s_14_99	ZN257_HUMAN	3BP5_HUMAN	M3K3_HUMAN	ENKD1_HUMAN	REG3G_HUMAN	UBP24_HUMAN	COX2_HUMAN	EIF1A_HUMAN	MLF1_HUMAN	TCAL2_HUMAN	KCC4_HUMAN	KLH21_HUMAN	IFT27_HUMAN	DDX6L_HUMAN
s_14_9	NCKP5_HUMAN	DPOA2_HUMAN	F120B_HUMAN	CO5_HUMAN	IRF9_HUMAN	COMD1_HUMAN	CLM7_HUMAN	IFNA4_HUMAN	HAOX2_HUMAN	DCA15_HUMAN	RAB12_HUMAN	RAD52_HUMAN	M1IP1_HUMAN	LOX12_HUMAN
s_15_10	GPA33_HUMAN	MMP24_HUMAN	AFF2_HUMAN	CJ090_HUMAN	B3A3_HUMAN	PLS3_HUMAN	LRCH3_HUMAN	ALG12_HUMAN	WDFY3_HUMAN	ALPK3_HUMAN	DUT_HUMAN	MPIP3_HUMAN	HXA2_HUMAN	FA5_HUMAN	CADH4_HUMAN
s_15_11	PPIE_HUMAN	DAAM1_HUMAN	CUL1_HUMAN	ACY3_HUMAN	FOXC1_HUMAN	FST_HUMAN	CC117_HUMAN	KCNH3_HUMAN	FRYL_HUMAN	GRP75_HUMAN	GRIA4_HUMAN	ADT4_HUMAN	ILFT1_HUMAN	RRAGB_HUMAN	LIGO2_HUMAN
s_15_12	ITSN1_HUMAN	PR38B_HUMAN	RM01_HUMAN	RGS5_HUMAN	RXFP1_HUMAN	PSD13_HUMAN	PPIL4_HUMAN	SPX3_HUMAN	UBE4A_HUMAN	SOST_HUMAN	DDX58_HUMAN	DDAH2_HUMAN	ADH6_HUMAN	HXK2_HUMAN	SPAT7_HUMAN
s_15_13	RAB1B_HUMAN	RBM5_HUMAN	CSPG5_HUMAN	PPAL_HUMAN	FKBPL_HUMAN	MOT13_HUMAN	GON4L_HUMAN	MTDC_HUMAN	TM199_HUMAN	DGCR6_HUMAN	SO5A1_HUMAN	EPHA5_HUMAN	VCC1_HUMAN	MUCL1_HUMAN	KCNJ6_HUMAN
s_15_14	TM134_HUMAN	CD1A_HUMAN	MSRB2_HUMAN	SMS_HUMAN	CHD5_HUMAN	I20RB_HUMAN	PHX2B_HUMAN	VGLU2_HUMAN	CHK1_HUMAN	CFAI_HUMAN	K2013_HUMAN	GBRL1_HUMAN	H2A1J_HUMAN	T53G1_HUMAN	PABP2_HUMAN
s_15_15	STRP1_HUMAN	RSLAB_HUMAN	SETD4_HUMAN	H2B1B_HUMAN	PO3F2_HUMAN	1A26_HUMAN	INSI2_HUMAN	BCS1_HUMAN	NEUR4_HUMAN	RGPA2_HUMAN	RAB10_HUMAN	ZNF34_HUMAN	RCBT2_HUMAN	ZY11A_HUMAN	B2CL1_HUMAN
s_15_16	FND3B_HUMAN	MYOTI_HUMAN	SPAG8_HUMAN	ACACA_HUMAN	ZN197_HUMAN	KCNA3_HUMAN	AKTIP_HUMAN	KC1D_HUMAN	CACB1_HUMAN	FLI1_HUMAN	OXA1L_HUMAN	NCKX1_HUMAN	AMBP_HUMAN	EPHB4_HUMAN	PSMD1_HUMAN
s_15_17	LTOR5_HUMAN	CRML_HUMAN	AL1A2_HUMAN	TF7L2_HUMAN	OPRD_HUMAN	PPM1G_HUMAN	SDCB2_HUMAN	CBPC4_HUMAN	SIRB1_HUMAN	EDN1_HUMAN	RB40A_HUMAN	SYTC2_HUMAN	ANR22_HUMAN	GRPR_HUMAN	OSBL1_HUMAN
s_15_18	SATB1_HUMAN	BMR1B_HUMAN	ZBT11_HUMAN	ZN740_HUMAN	WRP73_HUMAN	KIF22_HUMAN	TRIP6_HUMAN	1B38_HUMAN	DEF6_HUMAN	TTLL6_HUMAN	RM27_HUMAN	ZMY11_HUMAN	PROK2_HUMAN	UBX2B_HUMAN	ABCAD_HUMAN
s_15_19	FAN_HUMAN	PKD2_HUMAN	GAK5_HUMAN	LY6D_HUMAN	CATD_HUMAN	KCD14_HUMAN	ISG20_HUMAN	PRPK_HUMAN	PGBD3_HUMAN	TMCO3_HUMAN	FRMD7_HUMAN	CSTN3_HUMAN	SPB12_HUMAN	ACON_HUMAN	CDN1A_HUMAN
s_15_1	RAD52_HUMAN	RNK_HUMAN	FGGY_HUMAN	UBP6_HUMAN	MYLIP_HUMAN	ENPP2_HUMAN	COCA1_HUMAN	SC5A3_HUMAN	ZN254_HUMAN	CD3G_HUMAN	IQCA1_HUMAN	ZFY21_HUMAN	NMDE4_HUMAN	H2A2C_HUMAN	LIRB1_HUMAN
s_15_20	DC122_HUMAN	ARF6_HUMAN	ITFG2_HUMAN	ETFD_HUMAN	LPHN2_HUMAN	FREM2_HUMAN	PGRC2_HUMAN	WNT7A_HUMAN	TMC5_HUMAN	DPOD4_HUMAN	PKHA1_HUMAN	DB127_HUMAN	TXND6_HUMAN	CRYM_HUMAN	HSDL1_HUMAN
s_15_21	TBCA_HUMAN	TRFM_HUMAN	SCAR5_HUMAN	KSYK_HUMAN	KLF13_HUMAN	CMIP_HUMAN	CC126_HUMAN	UR2R_HUMAN	PEPD_HUMAN	CP7B1_HUMAN	FAM3B_HUMAN	SZT2_HUMAN	F86B2_HUMAN	4EBP2_HUMAN	CPNE4_HUMAN
s_15_22	HEYL_HUMAN	VTCN1_HUMAN	CRBS_HUMAN	GTR7_HUMAN	TMC6_HUMAN	POTEJ_HUMAN	AHR_HUMAN	T2H2L_HUMAN	HXB5_HUMAN	PAPOB_HUMAN	CROCC_HUMAN	AMPE_HUMAN	SHH_HUMAN	METRN_HUMAN	LGMN_HUMAN
s_15_23	CYHR1_HUMAN	AFF3_HUMAN	OGDHL_HUMAN	FTO_HUMAN	DLGP5_HUMAN	SCN3B_HUMAN	RU2B_HUMAN	PLD4_HUMAN	SACA3_HUMAN	ZN486_HUMAN	RBM4B_HUMAN	SNED1_HUMAN	ZN699_HUMAN	SE1L1_HUMAN	CC172_HUMAN
s_15_24	GPT11_HUMAN	GLP1R_HUMAN	GRID1_HUMAN	COR2B_HUMAN	MFGM_HUMAN	MNS1_HUMAN	SCAM5_HUMAN	CDC20_HUMAN	DYXC1_HUMAN	CDHR5_HUMAN	VP26A_HUMAN	ALG12_HUMAN	SOX1_HUMAN	QORX_HUMAN	LYRM7_HUMAN
s_15_25	CPEB4_HUMAN	PRPH2_HUMAN	FCGRN_HUMAN	KTDAP_HUMAN	ATP5E_HUMAN	TMM19_HUMAN	ARNT2_HUMAN	ZN578_HUMAN	GRAM4_HUMAN	LV206_HUMAN	F131A_HUMAN	FAK1_HUMAN	CI142_HUMAN	LRRN1_HUMAN	ASM_HUMAN
s_15_26	SMG8_HUMAN	MICA3_HUMAN	DUS15_HUMAN	SUCA_HUMAN	DUS22_HUMAN	ZDHC5_HUMAN	NSD2_HUMAN	LS14B_HUMAN	EXOS1_HUMAN	SOCS7_HUMAN	CP4FN_HUMAN	ZN878_HUMAN	LAG3_HUMAN	DIAP3_HUMAN	MAML3_HUMAN
s_15_27	HCD2_HUMAN	ILF2_HUMAN	CA112_HUMAN	NF2L1_HUMAN	ACTA_HUMAN	EDEM2_HUMAN	HXB8_HUMAN	KRT36_HUMAN	CATA_HUMAN	TRHY_HUMAN	PCFT_HUMAN	ARSI_HUMAN	TMM65_HUMAN	JKAMP_HUMAN	NDUV3_HUMAN
s_15_28	TIM8A_HUMAN	LPHN1_HUMAN	ECEL1_HUMAN	ARK73_HUMAN	WIPI3_HUMAN	SRTD3_HUMAN	BLNK_HUMAN	SC11A_HUMAN	UBF1_HUMAN	EXOC6_HUMAN	TRAF7_HUMAN	GP153_HUMAN	LGSN_HUMAN	P3_HUMAN	PCD17_HUMAN
s_15_29	MTUS2_HUMAN	TM14C_HUMAN	PTPRK_HUMAN	CLCN4_HUMAN	RAB6B_HUMAN	FOLR2_HUMAN	5HT6R_HUMAN	NFIP2_HUMAN	CTU1_HUMAN	CC159_HUMAN	CXCL7_HUMAN	NTCP4_HUMAN	ADR1_HUMAN	FBXL4_HUMAN	IL2RA_HUMAN
s_15_2	PHLB1_HUMAN	AT8A2_HUMAN	ZN335_HUMAN	ANR28_HUMAN	NDF1_HUMAN	LIMD2_HUMAN	CLIP4_HUMAN	LMBD1_HUMAN	MED23_HUMAN	NXPH3_HUMAN	EDN1_HUMAN	S41A2_HUMAN	KCA10_HUMAN	MAST2_HUMAN	DHTK1_HUMAN
s_15_30	1B15_HUMAN	MYH4_HUMAN	ZPI_HUMAN	FA46A_HUMAN	PPIB_HUMAN	LN28B_HUMAN	SMO_HUMAN	ADCY7_HUMAN	PSME1_HUMAN	PI4KA_HUMAN	RA54B_HUMAN	AG10B_HUMAN	PO3F2_HUMAN	NCK2_HUMAN	FMNL2_HUMAN
s_15_31	CCR1_HUMAN	CFAH_HUMAN	DMB_HUMAN	AVR2B_HUMAN	ATMIN_HUMAN	RPC2_HUMAN	MTFR1_HUMAN	HEYL_HUMAN	SPR1B_HUMAN	GLCM_HUMAN	SPCS2_HUMAN	LMBL1_HUMAN	SPSB1_HUMAN	BCAT2_HUMAN	HAP1_HUMAN
s_15_32	UBP48_HUMAN	LRC57_HUMAN	1B39_HUMAN	EMP2_HUMAN	PITX2_HUMAN	1B44_HUMAN	TNF18_HUMAN	GP1BA_HUMAN	CLD17_HUMAN	GALT_HUMAN	STX19_HUMAN	UBP16_HUMAN	TSN10_HUMAN	KI21A_HUMAN	CC167_HUMAN
s_15_33	KLC1_HUMAN	FKBP9_HUMAN	S2544_HUMAN	CBS_HUMAN	ZMIZ2_HUMAN	TOR1A_HUMAN	KI20A_HUMAN	MYO10_HUMAN	RED_HUMAN	MLRS_HUMAN	TOM34_HUMAN	PANK3_HUMAN	MO4L2_HUMAN	SIAT9_HUMAN	CO7_HUMAN
s_15_34	SBNO1_HUMAN	TRI63_HUMAN	GPM6A_HUMAN	C1QT4_HUMAN	AP1G2_HUMAN	PGFRB_HUMAN	PTBP1_HUMAN	HXC6_HUMAN	VCC1_HUMAN	SP202_HUMAN	CAD16_HUMAN	RAF1_HUMAN	PRAP1_HUMAN	APOBR_HUMAN	APH1A_HUMAN
s_15_35	RGN_HUMAN	ARFRP_HUMAN	NDK3_HUMAN	TBX4_HUMAN	CNEP1_HUMAN	LAP2A_HUMAN	MESH1_HUMAN	PHLB2_HUMAN	NSE1_HUMAN	TNKS1_HUMAN	FDFT_HUMAN	SRGP1_HUMAN	CAN15_HUMAN	HIBCH_HUMAN	RS3A_HUMAN
s_15_36	GUC2B_HUMAN	PNMT_HUMAN	NPIB7_HUMAN	RGS2_HUMAN	ZRAS1_HUMAN	ARP2_HUMAN	PAF15_HUMAN	RL10_HUMAN	NRBP_HUMAN	JIP2_HUMAN	TM63A_HUMAN	RRAGD_HUMAN	NFIX_HUMAN	TM100_HUMAN	S10A4_HUMAN
s_15_37	NPHP3_HUMAN	PHF20_HUMAN	LARP4_HUMAN	DYL1_HUMAN	RT09_HUMAN	TMC3_HUMAN	SO3A1_HUMAN	HS12A_HUMAN	PPM1L_HUMAN	PODN_HUMAN	PRPS1_HUMAN	FKB14_HUMAN	DOPP1_HUMAN	CRYAA_HUMAN	ST7_HUMAN
s_15_38	RL34_HUMAN	TXLNA_HUMAN	PGAM5_HUMAN	PTH1R_HUMAN	PI42C_HUMAN	WWC2_HUMAN	GBRB3_HUMAN	NUCG_HUMAN	ADCYA_HUMAN	NACC1_HUMAN	ASAP1_HUMAN	CDK10_HUMAN	ZNT10_HUMAN	S1A7A_HUMAN	S26A4_HUMAN
s_15_39	FZR_HUMAN	SEPP1_HUMAN	RED2_HUMAN	ESYT1_HUMAN	RBBP7_HUMAN	PPR35_HUMAN	RPA2_HUMAN	ATX1_HUMAN	FR1L6_HUMAN	SPIT1_HUMAN	BCD1_HUMAN	PAHO_HUMAN	TREA_HUMAN	CD1A_HUMAN	RAP1A_HUMAN
s_15_3	GLCTK_HUMAN	NEUR2_HUMAN	AX2R_HUMAN	PANK3_HUMAN	RHG32_HUMAN	SP20H_HUMAN	CD82_HUMAN	ADHX_HUMAN	MED12_HUMAN	BCAS3_HUMAN	PTC2_HUMAN	UGGG2_HUMAN	NOL12_HUMAN	KPCD1_HUMAN	RHPN2_HUMAN
s_15_40	TTI2_HUMAN	RAB7B_HUMAN	H2AX_HUMAN	UBR3_HUMAN	CELR1_HUMAN	GRAPL_HUMAN	CATD_HUMAN	CATL2_HUMAN	CXD4_HUMAN	GP176_HUMAN	F175A_HUMAN	MRO2B_HUMAN	TM11D_HUMAN	AKP13_HUMAN	SCNNA_HUMAN
s_15_41	SHF_HUMAN	RWDD3_HUMAN	FPPS_HUMAN	SNX6_HUMAN	WSDU1_HUMAN	PHC3_HUMAN	RNF34_HUMAN	AAA1_HUMAN	PCBP4_HUMAN	DDX4_HUMAN	SRBP1_HUMAN	GSE1_HUMAN	GRIK3_HUMAN	RHG04_HUMAN	HASP_HUMAN
s_15_42	EIFCL_HUMAN	PRR11_HUMAN	ODP2_HUMAN	KCNA1_HUMAN	CC174_HUMAN	CD79A_HUMAN	ATRN1_HUMAN	SLAF1_HUMAN	ST18_HUMAN	DNJB1_HUMAN	WNK3_HUMAN	ZN782_HUMAN	ZHX1R_HUMAN	ZBT24_HUMAN	GATA5_HUMAN
s_15_43	KANL3_HUMAN	GLCM_HUMAN	VCY1_HUMAN	GSDMB_HUMAN	ATD3A_HUMAN	TGM2_HUMAN	DSCR3_HUMAN	AFG32_HUMAN	SATB1_HUMAN	SODC_HUMAN	RN208_HUMAN	ZPBP2_HUMAN	PCDH9_HUMAN	ACTS_HUMAN	FBLI1_HUMAN
s_15_44	PHLD_HUMAN	KCNJ5_HUMAN	ZN208_HUMAN	NEIL1_HUMAN	CLM2_HUMAN	SYT15_HUMAN	TRY3_HUMAN	ZN233_HUMAN	PIF1_HUMAN	F134B_HUMAN	PR38B_HUMAN	DSG2_HUMAN	KLD10_HUMAN	FSD2_HUMAN	O5AC2_HUMAN
s_15_45	HNF4A_HUMAN	IPO5_HUMAN	PAFA_HUMAN	AMERL_HUMAN	RM20_HUMAN	BCS1_HUMAN	SRGEF_HUMAN	PPLA_HUMAN	NOTC3_HUMAN	MMP20_HUMAN	ZN485_HUMAN	LSHR_HUMAN	SRPX2_HUMAN	FOXR2_HUMAN	ALKB2_HUMAN
s_15_46	CARM1_HUMAN	XYLB_HUMAN	GORS1_HUMAN	CLD23_HUMAN	PLCX2_HUMAN	SARAF_HUMAN	CRHBP_HUMAN	MRP1_HUMAN	ZNF83_HUMAN	ASPX_HUMAN	PEO1_HUMAN	EPAB2_HUMAN	HERC2_HUMAN	ODPX_HUMAN	MFA3L_HUMAN
s_15_47	QOR_HUMAN	1B15_HUMAN	PARG_HUMAN	TIM22_HUMAN	PD2R_HUMAN	ZBT43_HUMAN	SRSF6_HUMAN	RGS17_HUMAN	TXND5_HUMAN	SPY2_HUMAN	TPTE2_HUMAN	DECR2_HUMAN	PACA_HUMAN	KINH_HUMAN	UB2D1_HUMAN
s_15_48	S20A1_HUMAN	GHITM_HUMAN	FANCI_HUMAN	STAU2_HUMAN	S45A3_HUMAN	NOX3_HUMAN	SIA7C_HUMAN	BAI1_HUMAN	RAB3C_HUMAN	LCE3D_HUMAN	KRA32_HUMAN	TLX1_HUMAN	1A69_HUMAN	UBXN4_HUMAN	RAB9A_HUMAN
s_15_49	NCKP1_HUMAN	SYNM_HUMAN	COX14_HUMAN	S35A1_HUMAN	FBX2_HUMAN	GBRA6_HUMAN	CSK21_HUMAN	LDLR_HUMAN	IP3KC_HUMAN	T132A_HUMAN	NMS_HUMAN	KCNH6_HUMAN	CRBB1_HUMAN	PRR7_HUMAN	STMN2_HUMAN
s_15_4	SDA1_HUMAN	NARR_HUMAN	NH2L1_HUMAN	FCRL2_HUMAN	GNAS1_HUMAN	NMDZ1_HUMAN	CHST9_HUMAN	PALLD_HUMAN	CD69_HUMAN	PAR12_HUMAN	S20A1_HUMAN	HHAT_HUMAN	THOP1_HUMAN	SNG3_HUMAN	DNSL1_HUMAN
s_15_50	ONCO_HUMAN	CASP_HUMAN	F219A_HUMAN	MIER2_HUMAN	IFIT2_HUMAN	PRS7_HUMAN	SIAH1_HUMAN	CI064_HUMAN	RPC3_HUMAN	PXK_HUMAN	CSF2_HUMAN	ZG16B_HUMAN	FA46C_HUMAN	AMPO_HUMAN	HSFY1_HUMAN
s_15_51	UBP49_HUMAN	FEM1B_HUMAN	SNX19_HUMAN	GON2_HUMAN	GRP3_HUMAN	RPN1_HUMAN	CASP7_HUMAN	EHBP1_HUMAN	TRPV4_HUMAN	ZN197_HUMAN	AR2BP_HUMAN	NFXL1_HUMAN	EST3_HUMAN	LERL1_HUMAN	ACV1B_HUMAN
s_15_52	AKNA_HUMAN	AQP11_HUMAN	RXRA_HUMAN	DNAI2_HUMAN	STP2_HUMAN	MPTX_HUMAN	APC11_HUMAN	TRI40_HUMAN	IKBD_HUMAN	Z804B_HUMAN	F107B_HUMAN	EFNA2_HUMAN	MON1A_HUMAN	ELAV1_HUMAN	RN180_HUMAN
s_15_53	MOT7_HUMAN	DAZ3_HUMAN	NADL2_HUMAN	AN32B_HUMAN	VPK2_HUMAN	DSS1_HUMAN	CADH9_HUMAN	SRRM2_HUMAN	CAYP1_HUMAN	SCO2_HUMAN	AT12A_HUMAN	TMM47_HUMAN	HMN2_HUMAN	CNTP2_HUMAN	ZN768_HUMAN
s_15_54	BIG2_HUMAN	NAV3_HUMAN	ITAD_HUMAN	OLIG2_HUMAN	HAUS6_HUMAN	EGLN_HUMAN	TMEM9_HUMAN	ZNF92_HUMAN	UNK_HUMAN	PGM2L_HUMAN	ARL4D_HUMAN	CBY1_HUMAN	SYPH_HUMAN	AP1G1_HUMAN	PA21B_HUMAN
s_15_55	ZN783_HUMAN	BAHC1_HUMAN	GLPE_HUMAN	TRPM1_HUMAN	CLM2_HUMAN	HMGA2_HUMAN	PAK7_HUMAN	H2B1J_HUMAN	INCA1_HUMAN	LIPT_HUMAN	ZW10_HUMAN	RN180_HUMAN	SYEM_HUMAN	KRT85_HUMAN	GLI3_HUMAN
s_15_56	TAF4_HUMAN	KLD8B_HUMAN	1C17_HUMAN	AT11A_HUMAN	NFAC4_HUMAN	DDX3X_HUMAN	BLMH_HUMAN	SYVN1_HUMAN	GPM6B_HUMAN	PGS2_HUMAN	RBG1L_HUMAN	ECHM_HUMAN	RAB43_HUMAN	KIF5C_HUMAN	SLU7_HUMAN
s_15_57	LIN54_HUMAN	ZN415_HUMAN	BTBD9_HUMAN	MKNK1_HUMAN	COE2_HUMAN	TBC19_HUMAN	APOF_HUMAN	DAXX_HUMAN	AF10_HUMAN	NRDC_HUMAN	RBAK_HUMAN	MAFA_HUMAN	TB10B_HUMAN	EF1D_HUMAN	TFR2_HUMAN
s_15_58	TNR25_HUMAN	NOMO1_HUMAN	CST9L_HUMAN	DCP1B_HUMAN	AKIB1_HUMAN	AKT3_HUMAN	PPAL_HUMAN	ENPP2_HUMAN	GCNT4_HUMAN	IEX1_HUMAN	BCORL_HUMAN	ISPD_HUMAN	SOLH1_HUMAN	AIG1_HUMAN	SLFN5_HUMAN
s_15_59	ANR46_HUMAN	DYH1_HUMAN	CNDD3_HUMAN	F172A_HUMAN	RM23_HUMAN	TRI67_HUMAN	FA2H_HUMAN	PTPR2_HUMAN	SPS2_HUMAN	RHG29_HUMAN	FOXE1_HUMAN	P2Y12_HUMAN	UTP23_HUMAN	BYST_HUMAN	SCAP_HUMAN
s_15_5	MCLN1_HUMAN	SAST_HUMAN	CCNF_HUMAN	PEF1_HUMAN	TMCO6_HUMAN	YYAP1_HUMAN	TRIMM_HUMAN	DUOX2_HUMAN	HOGA1_HUMAN	FR1L6_HUMAN	G0S2_HUMAN	PRCC_HUMAN	RFIP2_HUMAN	NFX1_HUMAN	CBPE_HUMAN
s_15_60	SIR3_HUMAN	JPH1_HUMAN	PROX1_HUMAN	UBIM_HUMAN	EP3B_HUMAN	PHF10_HUMAN	COX15_HUMAN	CP19A_HUMAN	CDS2_HUMAN	STH_HUMAN	ATF7_HUMAN	PAF1_HUMAN	COMD5_HUMAN	SEP10_HUMAN	P20L1_HUMAN
s_15_61	FCHO2_HUMAN	ABCB9_HUMAN	LYAR_HUMAN	MAGD4_HUMAN	GNDS_HUMAN	MIEN1_HUMAN	DBR1_HUMAN	GLIS2_HUMAN	F174A_HUMAN	K1C19_HUMAN	FUT10_HUMAN	ADA17_HUMAN	CHD8_HUMAN	AIFM1_HUMAN	P2RY1_HUMAN
s_15_62	NTR2_HUMAN	KCNS3_HUMAN	LARP6_HUMAN	GP110_HUMAN	NRSN2_HUMAN	CXCR4_HUMAN	TAF12_HUMAN	ZN415_HUMAN	PP1RB_HUMAN	IL27A_HUMAN	GRP3_HUMAN	ITAD_HUMAN	FBW1A_HUMAN	SP20H_HUMAN	DSC2_HUMAN
s_15_63	HDAC2_HUMAN	STT3A_HUMAN	MFAP2_HUMAN	C2TA_HUMAN	DP13A_HUMAN	HIPK1_HUMAN	LPP_HUMAN	CC50A_HUMAN	CR032_HUMAN	PHF11_HUMAN	ODO1_HUMAN	ZN607_HUMAN	SYCE1_HUMAN	PPT1_HUMAN	AP1S1_HUMAN
s_15_64	PLCD3_HUMAN	COX7B_HUMAN	FCER2_HUMAN	TMEDA_HUMAN	IPSP_HUMAN	GG6LA_HUMAN	KCC4_HUMAN	SETBP_HUMAN	AN32B_HUMAN	D42E1_HUMAN	ANM7_HUMAN	SPDLY_HUMAN	WFDC2_HUMAN	CANB2_HUMAN	ZKSC3_HUMAN
s_15_65	PHLB2_HUMAN	EXOC3_HUMAN	SPERI_HUMAN	NACC2_HUMAN	SMHD1_HUMAN	HXB13_HUMAN	SFXN1_HUMAN	ACER2_HUMAN	FOXG1_HUMAN	PRPC_HUMAN	RNF37_HUMAN	LONF1_HUMAN	TM222_HUMAN	GPAT1_HUMAN	CC106_HUMAN
s_15_66	AF10_HUMAN	EIFCL_HUMAN	IQUB_HUMAN	PUS7_HUMAN	EZRI_HUMAN	PSD11_HUMAN	PGTB1_HUMAN	CPSF1_HUMAN	CMTD1_HUMAN	SIR4_HUMAN	VAMP2_HUMAN	RAB38_HUMAN	S4A7_HUMAN	FBN3_HUMAN	SYT13_HUMAN
s_15_67	FARP2_HUMAN	PMGT2_HUMAN	PRDM2_HUMAN	CKLF1_HUMAN	UN13B_HUMAN	IFNA5_HUMAN	KDM5A_HUMAN	KLF8_HUMAN	RET1L_HUMAN	TR19L_HUMAN	CLCA3_HUMAN	GBG11_HUMAN	L10K_HUMAN	IMA8_HUMAN	S27A5_HUMAN
s_15_68	NCKP5_HUMAN	CR056_HUMAN	TVC_HUMAN	UBR2_HUMAN	U1SBP_HUMAN	CAF1A_HUMAN	SCRB2_HUMAN	FRPD4_HUMAN	ZN552_HUMAN	M4A4A_HUMAN	LAYN_HUMAN	WN10B_HUMAN	PK2L2_HUMAN	NTRI_HUMAN	RMND1_HUMAN
s_15_69	CP27A_HUMAN	ZFY_HUMAN	AMELX_HUMAN	F184B_HUMAN	IL19_HUMAN	MUC18_HUMAN	CRYM_HUMAN	KIRR1_HUMAN	HINT2_HUMAN	SCAF8_HUMAN	CC14C_HUMAN	SSBP3_HUMAN	MYADM_HUMAN	TIP39_HUMAN	REN3B_HUMAN
s_15_6	U119A_HUMAN	MRVI1_HUMAN	TNFB_HUMAN	ZNF71_HUMAN	SPC25_HUMAN	LIRA5_HUMAN	ATL1_HUMAN	S13A5_HUMAN	PPR26_HUMAN	CARM1_HUMAN	RS14_HUMAN	IGFL4_HUMAN	CEBPZ_HUMAN	KPCI_HUMAN	RB39B_HUMAN
s_15_70	DU4L6_HUMAN	FCERB_HUMAN	SETB1_HUMAN	DSCR4_HUMAN	NDUF4_HUMAN	GCM2_HUMAN	IKZF2_HUMAN	DVL2_HUMAN	CLIC5_HUMAN	ZNF25_HUMAN	HXD13_HUMAN	FXR2_HUMAN	NDKM_HUMAN	ZMY11_HUMAN	FGF20_HUMAN
s_15_71	PTPS_HUMAN	RM04_HUMAN	KCNKA_HUMAN	CSMD1_HUMAN	NCF2_HUMAN	CYTD_HUMAN	ZFP14_HUMAN	PTX3_HUMAN	KCND2_HUMAN	BODG_HUMAN	BRPF1_HUMAN	FBX28_HUMAN	K2C74_HUMAN	NLRX1_HUMAN	ROBO2_HUMAN
s_15_72	ISPD_HUMAN	TPC12_HUMAN	PA2G4_HUMAN	SP202_HUMAN	KLRD1_HUMAN	RL27_HUMAN	UIF_HUMAN	RNK_HUMAN	S13A4_HUMAN	HDGF_HUMAN	RAD52_HUMAN	SLAI1_HUMAN	CS048_HUMAN	CCD11_HUMAN	NCBP1_HUMAN
s_15_73	ZSCA2_HUMAN	CI163_HUMAN	TRYB2_HUMAN	SC6A9_HUMAN	CCGL_HUMAN	RL39L_HUMAN	RCOR3_HUMAN	SIAT1_HUMAN	DACH2_HUMAN	CATG_HUMAN	SNX18_HUMAN	GDE1_HUMAN	EMIL2_HUMAN	EDRF1_HUMAN	CPSF3_HUMAN
s_15_74	RTKN2_HUMAN	RNF31_HUMAN	PDE4A_HUMAN	5HT1B_HUMAN	PAIP2_HUMAN	TRIPC_HUMAN	SERF1_HUMAN	CC115_HUMAN	PNCB_HUMAN	MALD2_HUMAN	FGD2_HUMAN	CD006_HUMAN	STT3B_HUMAN	OOEP_HUMAN	CATG_HUMAN
s_15_75	EFRD1_HUMAN	DGKE_HUMAN	S6A17_HUMAN	SIAH1_HUMAN	BTAF1_HUMAN	CHPF2_HUMAN	CC018_HUMAN	CD166_HUMAN	DHX32_HUMAN	SFRP1_HUMAN	KCNA5_HUMAN	PMYT1_HUMAN	AP1AR_HUMAN	DNHD1_HUMAN	VATF_HUMAN
s_15_76	SELN_HUMAN	K226L_HUMAN	PSME4_HUMAN	ANS4B_HUMAN	MYCN_HUMAN	PON1_HUMAN	PPIH_HUMAN	PTC2_HUMAN	PKHG2_HUMAN	ZAP70_HUMAN	GLHA_HUMAN	TGM2_HUMAN	TR10A_HUMAN	HBP1_HUMAN	SEM4G_HUMAN
s_15_77	SMCE1_HUMAN	PHAX_HUMAN	BIEA_HUMAN	TP8L2_HUMAN	FAKD3_HUMAN	MA1A2_HUMAN	OXYR_HUMAN	FAP24_HUMAN	CSH_HUMAN	ZN569_HUMAN	NKG7_HUMAN	DPOLA_HUMAN	DJC22_HUMAN	HXD4_HUMAN	CSR2B_HUMAN
s_15_78	CI116_HUMAN	CD3Z_HUMAN	IFRD2_HUMAN	NCAM1_HUMAN	CYTS_HUMAN	T170A_HUMAN	K0355_HUMAN	BI2L1_HUMAN	PILRA_HUMAN	ASUN_HUMAN	PNRC2_HUMAN	JTB_HUMAN	NECA2_HUMAN	CCDB1_HUMAN	SELW_HUMAN
s_15_79	MAP12_HUMAN	CIA30_HUMAN	NAL11_HUMAN	CNN1_HUMAN	OR8B3_HUMAN	CHIP_HUMAN	PRRX1_HUMAN	NPY6R_HUMAN	SCAM5_HUMAN	RT24_HUMAN	ARFG3_HUMAN	CEP72_HUMAN	EIF3I_HUMAN	GNA12_HUMAN	SKIV2_HUMAN
s_15_7	ELMO1_HUMAN	CCD97_HUMAN	E2F5_HUMAN	VAPA_HUMAN	SATB1_HUMAN	TSN4_HUMAN	JAML1_HUMAN	SL9A8_HUMAN	TGON2_HUMAN	CQ062_HUMAN	BIEA_HUMAN	ADR1_HUMAN	1C03_HUMAN	RHG25_HUMAN	SC24A_HUMAN
s_15_80	UCK2_HUMAN	KMT2E_HUMAN	AP1M1_HUMAN	MCP1_HUMAN	KLH40_HUMAN	DCC1_HUMAN	UPK3B_HUMAN	NNRE_HUMAN	DTD2_HUMAN	SRRM4_HUMAN	MET25_HUMAN	MAOX_HUMAN	NR0B1_HUMAN	CD177_HUMAN	CC033_HUMAN
s_15_81	ITPR2_HUMAN	RFC3_HUMAN	IF2M_HUMAN	GEMI6_HUMAN	ARSB_HUMAN	CP2S1_HUMAN	FN3K_HUMAN	CE85L_HUMAN	FBX42_HUMAN	TGFB1_HUMAN	SYT11_HUMAN	AN32B_HUMAN	DOT1L_HUMAN	MOS1_HUMAN	SP20H_HUMAN
s_15_82	LKHA4_HUMAN	BMR1B_HUMAN	ZBT38_HUMAN	PHF5A_HUMAN	NEUT_HUMAN	WDR65_HUMAN	IKBP1_HUMAN	ERD23_HUMAN	RM28_HUMAN	DOCK4_HUMAN	NXPE2_HUMAN	MKRN3_HUMAN	AMPB_HUMAN	ELOV6_HUMAN	SNX3_HUMAN
s_15_83	BACD3_HUMAN	TMEM9_HUMAN	PCDGF_HUMAN	POMP_HUMAN	RAC1_HUMAN	PLA2R_HUMAN	DPOLL_HUMAN	STAR3_HUMAN	S26A3_HUMAN	ERC2_HUMAN	SUN5_HUMAN	SE1L1_HUMAN	RAPH1_HUMAN	AP3B1_HUMAN	FLT3_HUMAN
s_15_84	PA24A_HUMAN	HXD9_HUMAN	WDR52_HUMAN	AT12A_HUMAN	NTF3_HUMAN	UB2D3_HUMAN	DAOA_HUMAN	RER1_HUMAN	CBPA2_HUMAN	SL9A4_HUMAN	ASAP2_HUMAN	TRIP4_HUMAN	TBX22_HUMAN	TXTP_HUMAN	KGP1_HUMAN
s_15_85	GRB14_HUMAN	DPF3_HUMAN	MFN1_HUMAN	GEN_HUMAN	APH1B_HUMAN	SGCG_HUMAN	DYNAP_HUMAN	STIM1_HUMAN	IL27B_HUMAN	TRI16_HUMAN	GPTC2_HUMAN	THA11_HUMAN	H4G_HUMAN	ABCA2_HUMAN	RB40A_HUMAN
s_15_86	UT1_HUMAN	DHB8_HUMAN	CSPG2_HUMAN	CSDC2_HUMAN	STK11_HUMAN	TB10C_HUMAN	HLAE_HUMAN	ZBED1_HUMAN	TLR10_HUMAN	TRPM2_HUMAN	THIK_HUMAN	ZN513_HUMAN	MK07_HUMAN	RERE_HUMAN	SIA4B_HUMAN
s_15_87	OLIG1_HUMAN	ASB15_HUMAN	AT1B1_HUMAN	IRS2_HUMAN	LURA1_HUMAN	DCC_HUMAN	RF1ML_HUMAN	CDR2_HUMAN	ZN398_HUMAN	VAX1_HUMAN	1A32_HUMAN	DMRT2_HUMAN	TM45B_HUMAN	MED16_HUMAN	COX3_HUMAN
s_15_88	UB2G2_HUMAN	KLF6_HUMAN	GALP_HUMAN	ZN706_HUMAN	CPNE4_HUMAN	TTC25_HUMAN	OR1G1_HUMAN	ARF1_HUMAN	LMA2L_HUMAN	FA46B_HUMAN	DIRA3_HUMAN	ACTZ_HUMAN	S15A2_HUMAN	PDCD2_HUMAN	SOSSC_HUMAN
s_15_89	GIMA2_HUMAN	TCAL4_HUMAN	TAAR5_HUMAN	MMAC_HUMAN	MAFK_HUMAN	CCL15_HUMAN	CHCH2_HUMAN	EIF3J_HUMAN	S4A4_HUMAN	DX26B_HUMAN	PHB2_HUMAN	EGR2_HUMAN	CDR2_HUMAN	DAAF3_HUMAN	MIA3_HUMAN
s_15_8	IGHM_HUMAN	TOX2_HUMAN	EXOC8_HUMAN	ABCG8_HUMAN	SPAS1_HUMAN	DMBX1_HUMAN	PARI_HUMAN	GHRL_HUMAN	PO4F1_HUMAN	MET25_HUMAN	VMAT1_HUMAN	GLI1_HUMAN	LRAT_HUMAN	TIGD1_HUMAN	PL8L1_HUMAN
s_15_90	MPIP1_HUMAN	PEX2_HUMAN	PAPD5_HUMAN	S38AA_HUMAN	EP15R_HUMAN	CEP85_HUMAN	MPP2_HUMAN	ST20_HUMAN	MX2_HUMAN	XPP2_HUMAN	SCAM2_HUMAN	IL1FA_HUMAN	TSG6_HUMAN	H2A2A_HUMAN	KRT35_HUMAN
s_15_9	FBXW4_HUMAN	ISL1_HUMAN	C4BPA_HUMAN	ODB2_HUMAN	ZBED4_HUMAN	F131C_HUMAN	EIF1A_HUMAN	NKX62_HUMAN	TM39B_HUMAN	ANGL6_HUMAN	SNX33_HUMAN	MSLN_HUMAN	ATGA1_HUMAN	UN45B_HUMAN	ZN277_HUMAN
s_16_10	SPXN4_HUMAN	TM253_HUMAN	ABLM3_HUMAN	K0907_HUMAN	ZNT1_HUMAN	SNX10_HUMAN	RFT1_HUMAN	ZN454_HUMAN	CCD12_HUMAN	AWAT2_HUMAN	TMCC2_HUMAN	NIPBL_HUMAN	ASCL4_HUMAN	NS1BP_HUMAN	HS90B_HUMAN	AIG1_HUMAN
s_16_11	MAGD1_HUMAN	PX11A_HUMAN	ESCO1_HUMAN	RASF5_HUMAN	PPIP1_HUMAN	IL7RA_HUMAN	PLXB3_HUMAN	PIWL4_HUMAN	FKB1B_HUMAN	MCM8_HUMAN	NSUN5_HUMAN	VPS54_HUMAN	RAB43_HUMAN	MYO15_HUMAN	BORG1_HUMAN	IF4B_HUMAN
s_16_12	CHSTB_HUMAN	IL25_HUMAN	WDR91_HUMAN	LRC25_HUMAN	RCC1_HUMAN	SHAN1_HUMAN	KCNJ9_HUMAN	DDX27_HUMAN	CAMLG_HUMAN	CYTC_HUMAN	MAGE1_HUMAN	RAP2C_HUMAN	SNX11_HUMAN	IF5_HUMAN	CPNE6_HUMAN	DLX3_HUMAN
s_16_13	CAC1D_HUMAN	YIF1B_HUMAN	KCP_HUMAN	DPP8_HUMAN	PNMA2_HUMAN	PYRD_HUMAN	MMP15_HUMAN	F204A_HUMAN	SPB1_HUMAN	TNFL8_HUMAN	1B39_HUMAN	DPP6_HUMAN	SOLH2_HUMAN	PPCT_HUMAN	C1T9B_HUMAN	GPBL1_HUMAN
s_16_14	CALRL_HUMAN	IFM2_HUMAN	FA11_HUMAN	SDA1_HUMAN	RS4Y1_HUMAN	SYRM_HUMAN	FA83G_HUMAN	PO3F4_HUMAN	M4K4_HUMAN	NF2IP_HUMAN	RYR2_HUMAN	CC116_HUMAN	KPBB_HUMAN	UB2L3_HUMAN	VGLL1_HUMAN	FINC_HUMAN
s_16_15	PROS_HUMAN	TXLNA_HUMAN	ARHGJ_HUMAN	ARI1_HUMAN	NECD_HUMAN	TSYL1_HUMAN	VIR_HUMAN	LMF1_HUMAN	LIN7B_HUMAN	A2AP_HUMAN	NFAT5_HUMAN	H2AB2_HUMAN	BAI3_HUMAN	TRIM6_HUMAN	SPB13_HUMAN	MLXPL_HUMAN
s_16_16	OS9_HUMAN	HBAT_HUMAN	ARMX5_HUMAN	AT2A2_HUMAN	ITAX_HUMAN	MIF_HUMAN	NTKL_HUMAN	RS27L_HUMAN	NRSN1_HUMAN	RHG25_HUMAN	GKAP1_HUMAN	KLHL7_HUMAN	RIPK3_HUMAN	MTMR5_HUMAN	PTCD2_HUMAN	AUNIP_HUMAN
s_16_17	PTHB1_HUMAN	CTSR1_HUMAN	VPS4A_HUMAN	K2C79_HUMAN	WSB1_HUMAN	MTNA_HUMAN	CCD11_HUMAN	GOLM1_HUMAN	CCD23_HUMAN	SYT13_HUMAN	ZP1_HUMAN	U633C_HUMAN	UPK3L_HUMAN	IRF3_HUMAN	CCL14_HUMAN	CTSL2_HUMAN
s_16_18	CHSTF_HUMAN	GG12F_HUMAN	SIGL6_HUMAN	PHLA1_HUMAN	MBLC2_HUMAN	MAPK2_HUMAN	TWST2_HUMAN	SYBU_HUMAN	FMO6_HUMAN	NDRG2_HUMAN	PPR35_HUMAN	PO6F1_HUMAN	KRT34_HUMAN	SUIS_HUMAN	AGAP4_HUMAN	AR6P1_HUMAN
s_16_19	K319L_HUMAN	GULP1_HUMAN	ABHDB_HUMAN	SELW_HUMAN	F133B_HUMAN	ZN474_HUMAN	RXFP2_HUMAN	EME1_HUMAN	COG4_HUMAN	DSE_HUMAN	DCLK2_HUMAN	FACOS_HUMAN	SWAHC_HUMAN	ATF6B_HUMAN	PI51A_HUMAN	KAZRN_HUMAN
s_16_1	FADS2_HUMAN	NC2B_HUMAN	PO2F1_HUMAN	AMOL1_HUMAN	TMOD1_HUMAN	EVX1_HUMAN	DONS_HUMAN	CTSRG_HUMAN	ATLA2_HUMAN	PILRA_HUMAN	OPLA_HUMAN	DNA2_HUMAN	PARVB_HUMAN	MENT_HUMAN	EPHA8_HUMAN	CDK2_HUMAN
s_16_20	IL32_HUMAN	LHX2_HUMAN	NTRK1_HUMAN	ST4A1_HUMAN	RS6_HUMAN	CYBP_HUMAN	IRAK3_HUMAN	CRUM1_HUMAN	SF3B4_HUMAN	TUFT_HUMAN	FA63A_HUMAN	H13_HUMAN	KLF10_HUMAN	PDCD5_HUMAN	CMTR2_HUMAN	COMD1_HUMAN
s_16_21	GTR1_HUMAN	WTIP_HUMAN	KI67_HUMAN	ZN142_HUMAN	BECN1_HUMAN	EFGM_HUMAN	MMP10_HUMAN	SF01_HUMAN	PCP2_HUMAN	F19A1_HUMAN	LIN37_HUMAN	TAF9B_HUMAN	SBNO2_HUMAN	CMC4_HUMAN	MUC12_HUMAN	NKX22_HUMAN
s_16_22	THAP2_HUMAN	PKHG4_HUMAN	RINT1_HUMAN	GLT10_HUMAN	ACTA_HUMAN	ARL14_HUMAN	TMTC3_HUMAN	CLCN7_HUMAN	PKHA1_HUMAN	MOG1_HUMAN	E2F5_HUMAN	ZNF80_HUMAN	MTUS1_HUMAN	PCYOX_HUMAN	CDK13_HUMAN	CNO11_HUMAN
s_16_23	AKAP5_HUMAN	B3GN5_HUMAN	MFRP_HUMAN	SALL4_HUMAN	RNF25_HUMAN	SSRP1_HUMAN	RM43_HUMAN	PP14B_HUMAN	T2FA_HUMAN	TM127_HUMAN	GUC2A_HUMAN	THUM1_HUMAN	POTEH_HUMAN	CEMP1_HUMAN	RBMX_HUMAN	PGRP1_HUMAN
s_16_24	APC4_HUMAN	SMRP1_HUMAN	TIA1_HUMAN	WDR26_HUMAN	PGRP1_HUMAN	FANCJ_HUMAN	GP132_HUMAN	CK057_HUMAN	TAAR8_HUMAN	CPZIP_HUMAN	RMD1_HUMAN	C1QL3_HUMAN	ARMX3_HUMAN	PGAP1_HUMAN	NDKM_HUMAN	GPN1_HUMAN
s_16_25	PRAM_HUMAN	SPNS1_HUMAN	EDRF1_HUMAN	GRDN_HUMAN	TROAP_HUMAN	LDHA_HUMAN	GOGA5_HUMAN	HYI_HUMAN	TRI52_HUMAN	MALD3_HUMAN	TMM43_HUMAN	TRI35_HUMAN	H2B1A_HUMAN	ASSY_HUMAN	BCAT1_HUMAN	CHIC1_HUMAN
s_16_26	VASN_HUMAN	S100P_HUMAN	TBCD_HUMAN	ICAM4_HUMAN	CD244_HUMAN	STX2_HUMAN	HXC13_HUMAN	FUT5_HUMAN	OSTM1_HUMAN	VCC1_HUMAN	MUC7_HUMAN	ZCCHV_HUMAN	KTHY_HUMAN	CRUM3_HUMAN	MMGT1_HUMAN	ITM2C_HUMAN
s_16_27	ZN846_HUMAN	PDS5A_HUMAN	NARG2_HUMAN	F263_HUMAN	PTHD2_HUMAN	PPP5_HUMAN	SCMC2_HUMAN	CAD20_HUMAN	RU17_HUMAN	SVOP_HUMAN	ALMS1_HUMAN	ZADH2_HUMAN	T2AG_HUMAN	GNPI2_HUMAN	PDX1_HUMAN	CNGB1_HUMAN
s_16_28	FBX33_HUMAN	ZN653_HUMAN	TBC3C_HUMAN	MS4A7_HUMAN	FMNL2_HUMAN	CBL_HUMAN	TTC7B_HUMAN	SC5AB_HUMAN	KIT_HUMAN	VATB1_HUMAN	RM15_HUMAN	HAP28_HUMAN	SULF2_HUMAN	GEMI2_HUMAN	ELMO1_HUMAN	KC1A_HUMAN
s_16_29	PEX26_HUMAN	PCX4_HUMAN	ACHA4_HUMAN	SNCAP_HUMAN	OSGI1_HUMAN	NKG2A_HUMAN	TRXR2_HUMAN	RS2_HUMAN	PACN3_HUMAN	HAVR1_HUMAN	MP2K4_HUMAN	DLRB1_HUMAN	CLM7_HUMAN	DNSL1_HUMAN	NU4LM_HUMAN	HDGR2_HUMAN
s_16_2	DSC1_HUMAN	GWL_HUMAN	BAP29_HUMAN	MYPOP_HUMAN	THS7A_HUMAN	CHCH6_HUMAN	EIF3D_HUMAN	CDN2C_HUMAN	KCAB2_HUMAN	CD177_HUMAN	NNAT_HUMAN	ZNF79_HUMAN	DYH11_HUMAN	TET1_HUMAN	KDEL1_HUMAN	PPAL_HUMAN
s_16_30	NDUS2_HUMAN	TEX36_HUMAN	UFL1_HUMAN	PIGH_HUMAN	JAK2_HUMAN	FANCC_HUMAN	NCK5L_HUMAN	CRHBP_HUMAN	ELAF_HUMAN	MYPOP_HUMAN	EVX1_HUMAN	M3K11_HUMAN	OR2W3_HUMAN	HIPK3_HUMAN	HBA_HUMAN	HDHD1_HUMAN
s_16_31	EURL_HUMAN	HERP1_HUMAN	SYTL3_HUMAN	DMAP1_HUMAN	F193B_HUMAN	TRI56_HUMAN	SIX6_HUMAN	SMIM3_HUMAN	UMPS_HUMAN	CG050_HUMAN	AQP8_HUMAN	ARK72_HUMAN	TM11E_HUMAN	EDC4_HUMAN	S3TC2_HUMAN	PER1_HUMAN
s_16_32	STK4_HUMAN	SNP25_HUMAN	GALT4_HUMAN	MIF_HUMAN	ETS2_HUMAN	DPP4_HUMAN	S39A1_HUMAN	AXIN1_HUMAN	DSRAD_HUMAN	ZN491_HUMAN	FABD_HUMAN	TGM1_HUMAN	NRARP_HUMAN	UVRAG_HUMAN	BDNF_HUMAN	IGSF1_HUMAN
s_16_33	INHA_HUMAN	GEMI7_HUMAN	OZF_HUMAN	IGLL1_HUMAN	HDGR3_HUMAN	PTX3_HUMAN	MESP1_HUMAN	UBP10_HUMAN	TEX9_HUMAN	RHG31_HUMAN	ZN496_HUMAN	KLHL7_HUMAN	LERL1_HUMAN	TBCD5_HUMAN	SRBS2_HUMAN	RPA1_HUMAN
s_16_34	MK15_HUMAN	RP1_HUMAN	BIRC6_HUMAN	SH3L1_HUMAN	S14L1_HUMAN	S2539_HUMAN	CAV1_HUMAN	PER2_HUMAN	CYH3_HUMAN	S12A3_HUMAN	AKAP8_HUMAN	TMED3_HUMAN	RHGBA_HUMAN	HPCA_HUMAN	MT1G_HUMAN	OTU6A_HUMAN
s_16_35	SFTA3_HUMAN	DGUOK_HUMAN	STRUM_HUMAN	1B55_HUMAN	ZFY16_HUMAN	SPB8_HUMAN	SC5A1_HUMAN	KCNN4_HUMAN	ANR53_HUMAN	ORML3_HUMAN	LANC2_HUMAN	TNKS2_HUMAN	CAH3_HUMAN	ANXA4_HUMAN	KDM2B_HUMAN	ZN195_HUMAN
s_16_36	MANEA_HUMAN	L2HDH_HUMAN	VPS25_HUMAN	M3K12_HUMAN	STA13_HUMAN	PDCD4_HUMAN	FA50A_HUMAN	PENK_HUMAN	ROR1_HUMAN	NRL_HUMAN	VPK4_HUMAN	ENTP2_HUMAN	IFNB_HUMAN	OR4S2_HUMAN	S22AG_HUMAN	DYH5_HUMAN
s_16_37	NKX62_HUMAN	SPB1_HUMAN	TCEA2_HUMAN	EPAB2_HUMAN	NET3_HUMAN	PGAP2_HUMAN	ZWILC_HUMAN	POTEI_HUMAN	MOBP_HUMAN	CAD20_HUMAN	CC107_HUMAN	UCK1_HUMAN	SV421_HUMAN	ZNT4_HUMAN	DAF_HUMAN	T150C_HUMAN
s_16_38	UPK3A_HUMAN	ENPP7_HUMAN	RNF41_HUMAN	ZWILC_HUMAN	ARK72_HUMAN	FA72A_HUMAN	TPC12_HUMAN	ADH4_HUMAN	MYOF_HUMAN	LRBA_HUMAN	ROA2_HUMAN	K1C18_HUMAN	3BP1_HUMAN	FKTN_HUMAN	S12A3_HUMAN	AIF1_HUMAN
s_16_39	MYP2_HUMAN	OR1G1_HUMAN	CTR2_HUMAN	RAD1_HUMAN	HEMH_HUMAN	GASR_HUMAN	TMOD3_HUMAN	MSTO1_HUMAN	FRY_HUMAN	GPR21_HUMAN	SETD2_HUMAN	NEK8_HUMAN	DYH5_HUMAN	NPTX1_HUMAN	HAUS4_HUMAN	ARSB_HUMAN
s_16_3	RECO_HUMAN	APEL_HUMAN	OARD1_HUMAN	TM59L_HUMAN	STMN1_HUMAN	TIM13_HUMAN	TRA2A_HUMAN	L3R2A_HUMAN	GPX2_HUMAN	DVL2_HUMAN	PKHA6_HUMAN	PSG2_HUMAN	HUMMR_HUMAN	ZKSC7_HUMAN	U2AFM_HUMAN	SIKE1_HUMAN
s_16_40	TIRAP_HUMAN	ICOS_HUMAN	LOXL3_HUMAN	CR056_HUMAN	ASB18_HUMAN	LIPR3_HUMAN	WDR87_HUMAN	FETA_HUMAN	OREX_HUMAN	DRAM2_HUMAN	THOC6_HUMAN	INSM2_HUMAN	MAS_HUMAN	CP4Z1_HUMAN	MEIS3_HUMAN	KBL_HUMAN
s_16_41	PISD_HUMAN	DJC21_HUMAN	ZMY11_HUMAN	ATOH8_HUMAN	AIP_HUMAN	RL39_HUMAN	PDIA5_HUMAN	UD16_HUMAN	AMHR2_HUMAN	CRF_HUMAN	IF16_HUMAN	CI163_HUMAN	MYPR_HUMAN	NFAC1_HUMAN	ASGR2_HUMAN	BEST3_HUMAN
s_16_42	RCAN1_HUMAN	UB2G1_HUMAN	ZBTB2_HUMAN	CENPO_HUMAN	DSEL_HUMAN	HXD1_HUMAN	PF21A_HUMAN	TGM1_HUMAN	IKKE_HUMAN	XPP2_HUMAN	PGRP3_HUMAN	SCO1_HUMAN	SYNJ2_HUMAN	APH1A_HUMAN	SHH_HUMAN	PP2AA_HUMAN
s_16_43	CITE1_HUMAN	SAE1_HUMAN	LRC15_HUMAN	GAB2_HUMAN	NEB1_HUMAN	ANXA9_HUMAN	PAPP2_HUMAN	MGDP1_HUMAN	MEX3D_HUMAN	TRI37_HUMAN	SRS12_HUMAN	SUMO4_HUMAN	CLCA_HUMAN	CBX6_HUMAN	SFT2C_HUMAN	GA2L1_HUMAN
s_16_44	TFEC_HUMAN	EFCB7_HUMAN	TP8L1_HUMAN	SFTPD_HUMAN	DDX1_HUMAN	TRI27_HUMAN	BSCL2_HUMAN	MED9_HUMAN	PYR1_HUMAN	SOSD1_HUMAN	CLOCK_HUMAN	PCCA_HUMAN	NAC2_HUMAN	RHBD3_HUMAN	RPAP1_HUMAN	FRS3_HUMAN
s_16_45	CPSF7_HUMAN	SF3A3_HUMAN	TYB4Y_HUMAN	EMC2_HUMAN	CY1_HUMAN	PYR1_HUMAN	K2C75_HUMAN	CNPY3_HUMAN	CF015_HUMAN	LEPR_HUMAN	KBTB7_HUMAN	LRC57_HUMAN	GA45B_HUMAN	CNOT6_HUMAN	ENKD1_HUMAN	KANL3_HUMAN
s_16_46	SYTM_HUMAN	TBCEL_HUMAN	RBNS5_HUMAN	LAR1B_HUMAN	LIN37_HUMAN	GTR3_HUMAN	IFT57_HUMAN	ZN205_HUMAN	TF3C2_HUMAN	YIPF3_HUMAN	TENS4_HUMAN	CE022_HUMAN	CCL15_HUMAN	NCDN_HUMAN	ENPP1_HUMAN	5HT2C_HUMAN
s_16_47	FHL1_HUMAN	SPRY4_HUMAN	NDST1_HUMAN	MS18B_HUMAN	RM43_HUMAN	TB10A_HUMAN	PGS2_HUMAN	ZN233_HUMAN	KCC4_HUMAN	PCLI1_HUMAN	DOT1L_HUMAN	SAA4_HUMAN	H2AY_HUMAN	FBXW2_HUMAN	HAND1_HUMAN	TTC33_HUMAN
s_16_48	OPTN_HUMAN	ZN121_HUMAN	PA24A_HUMAN	LIGO4_HUMAN	PMS2_HUMAN	CTSRG_HUMAN	COHA1_HUMAN	NPT1_HUMAN	POLK_HUMAN	ISK1_HUMAN	VNN1_HUMAN	GNA15_HUMAN	LFTY2_HUMAN	TOM7_HUMAN	MYPC1_HUMAN	CD34_HUMAN
s_16_49	NECA3_HUMAN	PCYOX_HUMAN	NFYB_HUMAN	IRF1_HUMAN	PKN1_HUMAN	LRFN2_HUMAN	PAAF1_HUMAN	GPTC8_HUMAN	RUN3B_HUMAN	STA13_HUMAN	OCSTP_HUMAN	LPAR1_HUMAN	CUZD1_HUMAN	RAB9B_HUMAN	PCD15_HUMAN	ASB17_HUMAN
s_16_4	AOC2_HUMAN	MEP50_HUMAN	PCSK9_HUMAN	EPM2A_HUMAN	LMBL1_HUMAN	SUN2_HUMAN	TRIM8_HUMAN	P4K2B_HUMAN	CYTM1_HUMAN	DR4L1_HUMAN	ATD3C_HUMAN	TB15B_HUMAN	NDKM_HUMAN	SEM3B_HUMAN	DEFB1_HUMAN	CLD7_HUMAN
s_16_50	DPYL3_HUMAN	KCD11_HUMAN	RPTN_HUMAN	MANBA_HUMAN	NINL_HUMAN	MOT6_HUMAN	FMNL3_HUMAN	CALL3_HUMAN	GUAA_HUMAN	TICN1_HUMAN	TM127_HUMAN	SAGE1_HUMAN	MEF2D_HUMAN	F16P1_HUMAN	NIN_HUMAN	WDR26_HUMAN
s_16_51	PNMA2_HUMAN	PROM1_HUMAN	SL9A4_HUMAN	RPAC2_HUMAN	PAX8_HUMAN	BT3A3_HUMAN	NCKP1_HUMAN	SPAG4_HUMAN	SETX_HUMAN	S22AG_HUMAN	PRR7_HUMAN	SPTN4_HUMAN	RM02_HUMAN	CPSF5_HUMAN	RFC4_HUMAN	CLAP1_HUMAN
s_16_52	CCL16_HUMAN	TCO2_HUMAN	1B07_HUMAN	VAT1L_HUMAN	CSR2B_HUMAN	PNKP_HUMAN	GNS_HUMAN	RM02_HUMAN	ACL6B_HUMAN	ZN589_HUMAN	CC151_HUMAN	SOX3_HUMAN	1433Z_HUMAN	TNFL4_HUMAN	CXB3_HUMAN	SYSC_HUMAN
s_16_53	SPE39_HUMAN	GDF9_HUMAN	NTF4_HUMAN	AP3B1_HUMAN	SLAF6_HUMAN	REM2_HUMAN	SPY4_HUMAN	UPK3L_HUMAN	SESQ2_HUMAN	YAP1_HUMAN	DVLP1_HUMAN	PIR_HUMAN	THBG_HUMAN	PT117_HUMAN	COR2B_HUMAN	SCAI_HUMAN
s_16_54	STRP1_HUMAN	EFCC1_HUMAN	ABCB7_HUMAN	NSG1_HUMAN	FA83B_HUMAN	GSTT2_HUMAN	RBAK_HUMAN	IKIP_HUMAN	MCM6_HUMAN	GAK8_HUMAN	LRC25_HUMAN	P85A_HUMAN	NEU2_HUMAN	HEPS_HUMAN	VIME_HUMAN	COAA1_HUMAN
s_16_55	ASB7_HUMAN	ZN674_HUMAN	TAOK1_HUMAN	DYR1A_HUMAN	Z280A_HUMAN	AFF1_HUMAN	MYOC_HUMAN	5HT3E_HUMAN	CXG2_HUMAN	KLK6_HUMAN	ERF1_HUMAN	SCX_HUMAN	NBPFE_HUMAN	ZN526_HUMAN	CE030_HUMAN	SLPI_HUMAN
s_16_56	IL31_HUMAN	FGFP1_HUMAN	SCTR_HUMAN	S23A1_HUMAN	PAR6B_HUMAN	BCAR3_HUMAN	NRX1B_HUMAN	TAAR9_HUMAN	ST1E1_HUMAN	CREB1_HUMAN	FGF23_HUMAN	STOM_HUMAN	UFO_HUMAN	SRPX2_HUMAN	RTN4R_HUMAN	CONA1_HUMAN
s_16_57	CBL_HUMAN	MTERF_HUMAN	ENH1_HUMAN	TATD2_HUMAN	TM38B_HUMAN	TRAF1_HUMAN	CMC4_HUMAN	RBMS3_HUMAN	SYG_HUMAN	FBX22_HUMAN	DJB13_HUMAN	HIPK2_HUMAN	DYDC1_HUMAN	SHAN3_HUMAN	ZN541_HUMAN	SGSM3_HUMAN
s_16_58	AGO1_HUMAN	S6A19_HUMAN	H15_HUMAN	F214A_HUMAN	NPFF_HUMAN	UTF1_HUMAN	E41L1_HUMAN	SMYD5_HUMAN	CEA21_HUMAN	D19L4_HUMAN	RMD3_HUMAN	RHXF1_HUMAN	EHMT1_HUMAN	DPP6_HUMAN	MCA3_HUMAN	TSN17_HUMAN
s_16_59	FOXQ1_HUMAN	ARP5L_HUMAN	GST2_HUMAN	PDLI4_HUMAN	MY18A_HUMAN	GRAPL_HUMAN	ATX1L_HUMAN	SNX19_HUMAN	MICU3_HUMAN	HMN2_HUMAN	GPR39_HUMAN	MIEN1_HUMAN	WDR44_HUMAN	ZN431_HUMAN	WDFY2_HUMAN	ATOH8_HUMAN
s_16_5	ZN623_HUMAN	ENH3_HUMAN	EMC9_HUMAN	SIGL7_HUMAN	GUAD_HUMAN	KLF8_HUMAN	ANO8_HUMAN	C1QT1_HUMAN	PSA_HUMAN	CAD15_HUMAN	S15A1_HUMAN	RUSD1_HUMAN	5NT1B_HUMAN	KCTD9_HUMAN	MAL2_HUMAN	B2CL1_HUMAN
s_16_60	UBXN4_HUMAN	ZN304_HUMAN	CSF1R_HUMAN	LMNA_HUMAN	HIF1N_HUMAN	PSMG2_HUMAN	SYG_HUMAN	TM233_HUMAN	KI67_HUMAN	GTR1_HUMAN	PLK2_HUMAN	TFE3_HUMAN	GPX1_HUMAN	FBXL6_HUMAN	LOXE3_HUMAN	AIF1L_HUMAN
s_16_61	TMG4_HUMAN	GABR1_HUMAN	PI51A_HUMAN	HESX1_HUMAN	SSX5_HUMAN	ARP5_HUMAN	F131B_HUMAN	TOPZ1_HUMAN	KANK2_HUMAN	CCNE2_HUMAN	CXL11_HUMAN	MAP2_HUMAN	DHSD_HUMAN	SETD5_HUMAN	IKKA_HUMAN	SDC3_HUMAN
s_16_62	DJC11_HUMAN	RPC2_HUMAN	WISP1_HUMAN	ZN471_HUMAN	NEK7_HUMAN	GBP5_HUMAN	CHK2_HUMAN	AKAP1_HUMAN	LEGL_HUMAN	WBP1L_HUMAN	BPIB1_HUMAN	TM2D1_HUMAN	CTR2_HUMAN	PNMT_HUMAN	FXL12_HUMAN	RSPH9_HUMAN
s_16_63	MYBB_HUMAN	SLAP1_HUMAN	ZN688_HUMAN	K1C27_HUMAN	TCP1L_HUMAN	NIPS1_HUMAN	CLC14_HUMAN	MOGS_HUMAN	SPRY3_HUMAN	RYK_HUMAN	CE022_HUMAN	MARHA_HUMAN	LIN9_HUMAN	TF2H1_HUMAN	MK15_HUMAN	YIPF1_HUMAN
s_16_64	B2L10_HUMAN	ZN189_HUMAN	RT11_HUMAN	NHRF3_HUMAN	CHFR_HUMAN	DPM1_HUMAN	NMU_HUMAN	MDHC_HUMAN	COG4_HUMAN	KCNK3_HUMAN	MTHSD_HUMAN	CTND2_HUMAN	RABP2_HUMAN	FACR1_HUMAN	B2L12_HUMAN	1433F_HUMAN
s_16_65	ZN713_HUMAN	IKZF1_HUMAN	AT2B1_HUMAN	ANR65_HUMAN	SNX30_HUMAN	ANR44_HUMAN	CAF1B_HUMAN	ZFN2B_HUMAN	K2C1B_HUMAN	SOX14_HUMAN	TSTD2_HUMAN	CLC4G_HUMAN	KIF11_HUMAN	SUV92_HUMAN	TBX5_HUMAN	F127A_HUMAN
s_16_66	LRR70_HUMAN	EF1G_HUMAN	2A5E_HUMAN	SWET1_HUMAN	STRN3_HUMAN	SKA2_HUMAN	ECHM_HUMAN	CI116_HUMAN	FA156_HUMAN	ZN571_HUMAN	UBP54_HUMAN	HS12B_HUMAN	WASH7_HUMAN	GBG12_HUMAN	LIMS2_HUMAN	SEPT8_HUMAN
s_16_67	CHIC1_HUMAN	PROL4_HUMAN	NRX3A_HUMAN	PRB4_HUMAN	MOS_HUMAN	DGKG_HUMAN	CCD42_HUMAN	ZN654_HUMAN	TY3H_HUMAN	TIKI1_HUMAN	GANAB_HUMAN	K1551_HUMAN	PKD1_HUMAN	MRGX4_HUMAN	VCY2_HUMAN	NP1L1_HUMAN
s_16_68	SY14L_HUMAN	KI16B_HUMAN	JAM3_HUMAN	ANKR6_HUMAN	ESRP2_HUMAN	HXB9_HUMAN	ZN574_HUMAN	ACL6A_HUMAN	PRAC1_HUMAN	IMDH2_HUMAN	TSAP1_HUMAN	ZBP1_HUMAN	BINCA_HUMAN	SENP5_HUMAN	LGI1_HUMAN	SYCC_HUMAN
s_16_69	O10A5_HUMAN	RTP4_HUMAN	KCD12_HUMAN	TGDS_HUMAN	LCA5_HUMAN	KC1G3_HUMAN	K0754_HUMAN	CBPZ_HUMAN	KAT2A_HUMAN	SESN3_HUMAN	CREB1_HUMAN	IAPP_HUMAN	LERL1_HUMAN	MYPOP_HUMAN	MTDC_HUMAN	G6PT1_HUMAN
s_16_6	TPPC8_HUMAN	H2A3_HUMAN	OSTN_HUMAN	P53_HUMAN	HOP2_HUMAN	KS6A2_HUMAN	CATIN_HUMAN	SNX8_HUMAN	NAA10_HUMAN	CH3L2_HUMAN	TOX2_HUMAN	RAB30_HUMAN	LYL1_HUMAN	DTX1_HUMAN	SEH1_HUMAN	KLHL6_HUMAN
s_16_70	TRAF4_HUMAN	UD14_HUMAN	TNR16_HUMAN	PADI4_HUMAN	CLCF1_HUMAN	WDR33_HUMAN	GOGA1_HUMAN	FXL12_HUMAN	SGPP1_HUMAN	ZNF30_HUMAN	GBG4_HUMAN	CC183_HUMAN	DOCK3_HUMAN	CATS_HUMAN	UD2B4_HUMAN	ABLM1_HUMAN
s_16_71	YES_HUMAN	RD3_HUMAN	AB17B_HUMAN	DDX51_HUMAN	MBD6_HUMAN	RPN1_HUMAN	IL17D_HUMAN	MGP_HUMAN	RHG35_HUMAN	TOB1_HUMAN	LENG1_HUMAN	RGAP1_HUMAN	EVL_HUMAN	CP2CI_HUMAN	PDIP2_HUMAN	XRN2_HUMAN
s_16_72	ARSG_HUMAN	DPM1_HUMAN	AMMR1_HUMAN	SH2B2_HUMAN	RM11_HUMAN	EOMES_HUMAN	COL12_HUMAN	TMLH_HUMAN	NEP_HUMAN	FOXA3_HUMAN	MTURN_HUMAN	BMI1_HUMAN	KDM6A_HUMAN	NUCG_HUMAN	ODBA_HUMAN	STAR3_HUMAN
s_16_73	CF106_HUMAN	CADH6_HUMAN	GLUC_HUMAN	RGS14_HUMAN	NADL2_HUMAN	ADA10_HUMAN	STC2_HUMAN	CDKN3_HUMAN	S26A1_HUMAN	SPSB3_HUMAN	ANX11_HUMAN	CY1_HUMAN	SLAF1_HUMAN	FOSL1_HUMAN	KCNE3_HUMAN	CCD36_HUMAN
s_16_74	SIA4B_HUMAN	HMMR_HUMAN	PRIPO_HUMAN	FLNC_HUMAN	WDFY2_HUMAN	TM9S1_HUMAN	GULP1_HUMAN	S29A1_HUMAN	MABP1_HUMAN	IMA7_HUMAN	KIF15_HUMAN	IL31_HUMAN	SHIP2_HUMAN	SERC3_HUMAN	PAMR1_HUMAN	UXS1_HUMAN
s_16_75	LEG4_HUMAN	ECHA_HUMAN	TNR21_HUMAN	CK074_HUMAN	LAP2A_HUMAN	CD27_HUMAN	GT253_HUMAN	LAIR2_HUMAN	PK3CA_HUMAN	STK40_HUMAN	RN135_HUMAN	SIA10_HUMAN	CC74A_HUMAN	KANL3_HUMAN	FOXK2_HUMAN	SF3A2_HUMAN
s_16_76	PLF4_HUMAN	S28A3_HUMAN	DERL3_HUMAN	PAXI1_HUMAN	DUS11_HUMAN	NAA60_HUMAN	ANS1A_HUMAN	KDM5D_HUMAN	HXA6_HUMAN	SCAM4_HUMAN	SETD6_HUMAN	INSM2_HUMAN	CPT2_HUMAN	BEST2_HUMAN	AFF3_HUMAN	NCKP1_HUMAN
s_16_77	ANPRB_HUMAN	THOC2_HUMAN	PRRT2_HUMAN	ZN512_HUMAN	IPSP_HUMAN	SPTC3_HUMAN	CPEB1_HUMAN	CO2_HUMAN	ZN219_HUMAN	TBD2A_HUMAN	CK2N1_HUMAN	MALAT_HUMAN	ZBED1_HUMAN	GLIS2_HUMAN	MYPR_HUMAN	FBX40_HUMAN
s_16_78	SF3B2_HUMAN	NEIL2_HUMAN	ACACB_HUMAN	CP2CJ_HUMAN	ZNF74_HUMAN	IL8_HUMAN	SRC_HUMAN	COX18_HUMAN	AXIN1_HUMAN	ST2A1_HUMAN	E2F2_HUMAN	DHDDS_HUMAN	SULF2_HUMAN	PABP4_HUMAN	SSBP4_HUMAN	PDPR_HUMAN
s_16_79	SC24B_HUMAN	UD16_HUMAN	CJ062_HUMAN	NEPR1_HUMAN	T53G3_HUMAN	SRGEF_HUMAN	MVD1_HUMAN	SNX15_HUMAN	YTHD1_HUMAN	AMMR1_HUMAN	RFOX1_HUMAN	DTX3L_HUMAN	COJA1_HUMAN	TRIO_HUMAN	1B39_HUMAN	EPHA5_HUMAN
s_16_7	GAK10_HUMAN	ABTB2_HUMAN	TRI54_HUMAN	CD3E_HUMAN	CP46A_HUMAN	CHKB_HUMAN	F193A_HUMAN	CI050_HUMAN	NOTC1_HUMAN	FBLN2_HUMAN	DEF4_HUMAN	ESRP1_HUMAN	RPB7_HUMAN	NRROS_HUMAN	ABCB8_HUMAN	F13B_HUMAN
s_16_80	VWDE_HUMAN	MRM1_HUMAN	UBE2O_HUMAN	DCR1A_HUMAN	CORO6_HUMAN	ARM10_HUMAN	PGRC2_HUMAN	RAB21_HUMAN	TM86B_HUMAN	TCAM1_HUMAN	ESIP1_HUMAN	SC11A_HUMAN	FCG3A_HUMAN	GRM6_HUMAN	PAR2_HUMAN	TAZ_HUMAN
s_16_81	UBX11_HUMAN	DCK_HUMAN	PGES2_HUMAN	ADA15_HUMAN	S35A1_HUMAN	ARL4C_HUMAN	SFRP5_HUMAN	KHDR3_HUMAN	IF4E3_HUMAN	RN220_HUMAN	DJB14_HUMAN	ASUN_HUMAN	PDYN_HUMAN	FZR_HUMAN	TNG6_HUMAN	RT18B_HUMAN
s_16_82	C1QT7_HUMAN	ZN611_HUMAN	LY66F_HUMAN	PPA6_HUMAN	TNF6B_HUMAN	KCNJ6_HUMAN	F170B_HUMAN	R4RL2_HUMAN	MADD_HUMAN	UDB17_HUMAN	ZN589_HUMAN	NDUB7_HUMAN	NR1D1_HUMAN	ZN670_HUMAN	RGS2_HUMAN	MCIN_HUMAN
s_16_83	RASEF_HUMAN	FRG1B_HUMAN	DHB12_HUMAN	TBL1R_HUMAN	BLVRB_HUMAN	PAFA_HUMAN	CYS1_HUMAN	1A03_HUMAN	UTS2B_HUMAN	BRE1A_HUMAN	ARMC5_HUMAN	FLT3_HUMAN	KPCT_HUMAN	FA13B_HUMAN	MTG8R_HUMAN	IL36G_HUMAN
s_16_84	RCN1_HUMAN	TNR12_HUMAN	TRAP1_HUMAN	KAD2_HUMAN	INHBB_HUMAN	GUCD1_HUMAN	KCD12_HUMAN	KIF27_HUMAN	EFCB2_HUMAN	GSCR2_HUMAN	OX1R_HUMAN	RGS2_HUMAN	NMRL1_HUMAN	GLPK2_HUMAN	PERP_HUMAN	FGFR3_HUMAN
s_16_85	GMPPB_HUMAN	NOE2_HUMAN	GID8_HUMAN	ABRA_HUMAN	CBPA4_HUMAN	K1377_HUMAN	PERP_HUMAN	UTF1_HUMAN	ZN415_HUMAN	NEBU_HUMAN	VMA5A_HUMAN	TRPV4_HUMAN	T106C_HUMAN	BBC3_HUMAN	PPID_HUMAN	PAIP2_HUMAN
s_16_86	CP4AB_HUMAN	CPT1A_HUMAN	TCO1_HUMAN	OPSR_HUMAN	ZN362_HUMAN	MMP26_HUMAN	KLF10_HUMAN	STING_HUMAN	MASP1_HUMAN	CUL1_HUMAN	OLM2A_HUMAN	RUSD1_HUMAN	SV2B_HUMAN	H2B1D_HUMAN	HAUS7_HUMAN	PRS4_HUMAN
s_16_8	ZN627_HUMAN	GGPPS_HUMAN	GPHRA_HUMAN	ARFP1_HUMAN	RER1_HUMAN	MTP_HUMAN	TI17A_HUMAN	ZN383_HUMAN	SENP6_HUMAN	GAK11_HUMAN	SOGA1_HUMAN	EMP2_HUMAN	ZN618_HUMAN	KCD16_HUMAN	CO8B_HUMAN	BOP_HUMAN
s_16_9	RPC1_HUMAN	TRI40_HUMAN	TEP1_HUMAN	D105A_HUMAN	SPR2A_HUMAN	CASL_HUMAN	TES_HUMAN	TAF10_HUMAN	DYH3_HUMAN	BEGIN_HUMAN	MRT4_HUMAN	DHB2_HUMAN	CCNG1_HUMAN	T53G3_HUMAN	ESYT2_HUMAN	LIN7A_HUMAN
s_17_10	LRCH4_HUMAN	RGF1C_HUMAN	RAP2A_HUMAN	IGBP1_HUMAN	HMCS2_HUMAN	LAMC3_HUMAN	MPDZ_HUMAN	NUD18_HUMAN	FAT3_HUMAN	HAUS6_HUMAN	MYOM1_HUMAN	GBRG3_HUMAN	PIAS3_HUMAN	GPR4_HUMAN	TTLL7_HUMAN	PLXA4_HUMAN	FSHR_HUMAN
s_17_11	DLEC1_HUMAN	S29A2_HUMAN	KLHL3_HUMAN	ZNF35_HUMAN	CADH8_HUMAN	MAGB6_HUMAN	XIRP1_HUMAN	LBH_HUMAN	LRP5L_HUMAN	WDR48_HUMAN	MK14_HUMAN	UB2E3_HUMAN	TRPC1_HUMAN	FYCO1_HUMAN	RIMS2_HUMAN	EPB42_HUMAN	NKG2C_HUMAN
s_17_12	PRAM8_HUMAN	S14L3_HUMAN	RET3_HUMAN	PHAR2_HUMAN	RF1M_HUMAN	RNPS1_HUMAN	ABHD5_HUMAN	LRAD1_HUMAN	ARL17_HUMAN	SPY3_HUMAN	KCTD7_HUMAN	SOX11_HUMAN	MT1H_HUMAN	CYLD_HUMAN	OR8B2_HUMAN	INHBA_HUMAN	FAIM3_HUMAN
s_17_13	TRPT1_HUMAN	DCHS_HUMAN	NRDC_HUMAN	ACATN_HUMAN	AMPO_HUMAN	SND1_HUMAN	TRPC7_HUMAN	SPTSA_HUMAN	ZSWM7_HUMAN	FUND2_HUMAN	SHIP2_HUMAN	STAU2_HUMAN	MMAC_HUMAN	IL4_HUMAN	FA65B_HUMAN	KS6A6_HUMAN	TGIF1_HUMAN
s_17_14	GALP_HUMAN	HES5_HUMAN	FAF1_HUMAN	DYN1_HUMAN	TPIP1_HUMAN	ABCB7_HUMAN	PGH1_HUMAN	LIS1_HUMAN	COA3_HUMAN	ZN787_HUMAN	CCSE2_HUMAN	KLRF1_HUMAN	CHD5_HUMAN	AKA7A_HUMAN	GANP_HUMAN	CENPM_HUMAN	FXL20_HUMAN
s_17_15	S12A2_HUMAN	GT251_HUMAN	ARI5A_HUMAN	HMSD_HUMAN	P73_HUMAN	NELFD_HUMAN	RAB2A_HUMAN	BPHL_HUMAN	LCE3D_HUMAN	M3K3_HUMAN	GRIK1_HUMAN	GBB1_HUMAN	SLIK1_HUMAN	SPAG5_HUMAN	NACA_HUMAN	HSPB7_HUMAN	EGLN3_HUMAN
s_17_16	MPRI_HUMAN	CTTB2_HUMAN	GSX2_HUMAN	CEAM8_HUMAN	UBF1_HUMAN	TM141_HUMAN	F13A_HUMAN	P20D1_HUMAN	RUN3A_HUMAN	VPK2_HUMAN	TCTP_HUMAN	PXDC2_HUMAN	ARFP2_HUMAN	H17B6_HUMAN	OCTC_HUMAN	KCNQ1_HUMAN	SYT4_HUMAN
s_17_17	TFIP8_HUMAN	SOCS4_HUMAN	URM1_HUMAN	DNAI2_HUMAN	RET3_HUMAN	RAB15_HUMAN	ZN622_HUMAN	FBRS_HUMAN	CEBPZ_HUMAN	LRP1_HUMAN	ZIC4_HUMAN	PITH1_HUMAN	GNT2C_HUMAN	DCTN5_HUMAN	N2DL3_HUMAN	AMPO_HUMAN	RN5A_HUMAN
s_17_18	NCKP1_HUMAN	CLD1_HUMAN	DTX2_HUMAN	FACE1_HUMAN	MET16_HUMAN	MBOA2_HUMAN	DRAM1_HUMAN	ADCK3_HUMAN	LGR4_HUMAN	VATB1_HUMAN	TEKT5_HUMAN	NCF1B_HUMAN	RHG07_HUMAN	ZKSC4_HUMAN	ABCG1_HUMAN	MON1A_HUMAN	E2F8_HUMAN
s_17_19	DCK_HUMAN	NBPFB_HUMAN	IFNA6_HUMAN	STK19_HUMAN	RAX2_HUMAN	KI3L3_HUMAN	NP10_HUMAN	TSR2_HUMAN	CP51A_HUMAN	MAGL2_HUMAN	RF1ML_HUMAN	ZN439_HUMAN	WDR61_HUMAN	ARGFX_HUMAN	CO8A2_HUMAN	MINK1_HUMAN	ARHGI_HUMAN
s_17_1	CBPA4_HUMAN	SPB13_HUMAN	ARG35_HUMAN	GON2_HUMAN	RP1L1_HUMAN	ZFHX3_HUMAN	TMM54_HUMAN	ZN488_HUMAN	DPYS_HUMAN	GPC3_HUMAN	EPHB2_HUMAN	CSN8_HUMAN	FSCN1_HUMAN	EPHB1_HUMAN	SAR1A_HUMAN	TDRD7_HUMAN	CND1_HUMAN
s_17_20	CPSF5_HUMAN	CC130_HUMAN	CBPM_HUMAN	THIK_HUMAN	RS27_HUMAN	UBP28_HUMAN	BOC_HUMAN	ACKR3_HUMAN	CLD19_HUMAN	TINAG_HUMAN	RABP1_HUMAN	M3K4_HUMAN	CIDEC_HUMAN	CAPZB_HUMAN	FXYD3_HUMAN	GPC6A_HUMAN	F216A_HUMAN
s_17_21	CCNY_HUMAN	ASB6_HUMAN	HGD_HUMAN	KCNE2_HUMAN	UBP40_HUMAN	HXB1_HUMAN	IDHC_HUMAN	CLIC1_HUMAN	TMM65_HUMAN	TAOK1_HUMAN	VCY2_HUMAN	FRS3_HUMAN	CA112_HUMAN	SMCE1_HUMAN	FA50B_HUMAN	M3K5_HUMAN	OXER1_HUMAN
s_17_22	SYNE2_HUMAN	HSPB6_HUMAN	TRUB1_HUMAN	LENG1_HUMAN	CLIP3_HUMAN	GSC_HUMAN	ST17B_HUMAN	TRPV3_HUMAN	XPP2_HUMAN	TMG2_HUMAN	PDLI2_HUMAN	ZC11A_HUMAN	ZBT38_HUMAN	WFDC1_HUMAN	STAM2_HUMAN	AGFG1_HUMAN	KC1AL_HUMAN
s_17_23	COMD8_HUMAN	UNC5D_HUMAN	DHRS3_HUMAN	M2OM_HUMAN	GBB3_HUMAN	CTND1_HUMAN	GFOD1_HUMAN	TUSC5_HUMAN	SCN2A_HUMAN	VP37D_HUMAN	CA216_HUMAN	ATG7_HUMAN	MCHL1_HUMAN	NLGN1_HUMAN	ENOX1_HUMAN	KCNK3_HUMAN	LOXL1_HUMAN
s_17_24	CH60_HUMAN	ACHA_HUMAN	POTE1_HUMAN	1B54_HUMAN	GP112_HUMAN	DOCK7_HUMAN	ACSL5_HUMAN	MUC2_HUMAN	TAAR6_HUMAN	CENPI_HUMAN	MUC4_HUMAN	CP058_HUMAN	KRR1_HUMAN	FGD5_HUMAN	RL18A_HUMAN	PGBD5_HUMAN	PHX2A_HUMAN
s_17_25	ARI4A_HUMAN	CD11A_HUMAN	ZN284_HUMAN	LAIR1_HUMAN	CTL2_HUMAN	SHOC2_HUMAN	AT10D_HUMAN	NOBOX_HUMAN	T2R38_HUMAN	CDK18_HUMAN	VPK11_HUMAN	CC88B_HUMAN	VSIG8_HUMAN	TGT_HUMAN	ANO8_HUMAN	U2AF1_HUMAN	USO1_HUMAN
s_17_26	NR6A1_HUMAN	USE1_HUMAN	WFDC5_HUMAN	SYUG_HUMAN	PLVAP_HUMAN	LRP12_HUMAN	ZSC21_HUMAN	GARL3_HUMAN	B3GN6_HUMAN	IBP3_HUMAN	ARPC4_HUMAN	INSI2_HUMAN	PPR29_HUMAN	TUSC3_HUMAN	EIF3A_HUMAN	ABC3B_HUMAN	TBD2B_HUMAN
s_17_27	MYH7B_HUMAN	TPPC4_HUMAN	ATD2B_HUMAN	CHM4C_HUMAN	SPCS3_HUMAN	CCR2_HUMAN	PAX2_HUMAN	CD027_HUMAN	RM01_HUMAN	FBX42_HUMAN	COPD_HUMAN	SLAF8_HUMAN	MARK2_HUMAN	IPSP_HUMAN	TB15B_HUMAN	TREX1_HUMAN	TRAF1_HUMAN
s_17_28	OR1M1_HUMAN	PEX19_HUMAN	DMRTB_HUMAN	P4K2A_HUMAN	CP27B_HUMAN	GCP6_HUMAN	GBF1_HUMAN	BPIA1_HUMAN	CA052_HUMAN	NR1D2_HUMAN	ZCH12_HUMAN	CNIH4_HUMAN	RNS12_HUMAN	CP2J2_HUMAN	SC6A4_HUMAN	LYZL4_HUMAN	GRIK1_HUMAN
s_17_29	TRM61_HUMAN	GBRR2_HUMAN	TGFA_HUMAN	COG7_HUMAN	ZN596_HUMAN	TBX22_HUMAN	IF4E3_HUMAN	CBPQ_HUMAN	PLAG1_HUMAN	CLC1B_HUMAN	GBRE_HUMAN	PPTC7_HUMAN	CRBB3_HUMAN	TBCC1_HUMAN	SC6A7_HUMAN	RXFP1_HUMAN	FADS1_HUMAN
s_17_2	UBE2C_HUMAN	AN18A_HUMAN	ZN878_HUMAN	ST17B_HUMAN	DZAN1_HUMAN	DHB7_HUMAN	NR6A1_HUMAN	EID1_HUMAN	CER1_HUMAN	PAL4G_HUMAN	EMIL1_HUMAN	OTU7B_HUMAN	TRI51_HUMAN	HBG1_HUMAN	POTEG_HUMAN	ACBD5_HUMAN	OC90_HUMAN
s_17_30	CKLF1_HUMAN	F216A_HUMAN	WNT8B_HUMAN	NCKP1_HUMAN	AR13B_HUMAN	CCL16_HUMAN	LRCC1_HUMAN	APAF_HUMAN	PGAM1_HUMAN	SNX3_HUMAN	NPM_HUMAN	LRRN3_HUMAN	PDK4_HUMAN	SDF2_HUMAN	NCK5L_HUMAN	MYO3B_HUMAN	NRDC_HUMAN
s_17_31	AKIB1_HUMAN	DOCK7_HUMAN	MCHL2_HUMAN	BT1A1_HUMAN	CH60_HUMAN	MIP18_HUMAN	CP110_HUMAN	KISS1_HUMAN	DESI1_HUMAN	FSBP_HUMAN	ZNF83_HUMAN	RL6_HUMAN	COIA1_HUMAN	NMI_HUMAN	BGAL_HUMAN	PRP4_HUMAN	APOD_HUMAN
s_17_32	COAC_HUMAN	ALG13_HUMAN	CROCC_HUMAN	CEGT_HUMAN	DPP9_HUMAN	M3K2_HUMAN	MMRN2_HUMAN	PEN2_HUMAN	PRDM4_HUMAN	DQB1_HUMAN	CST9L_HUMAN	RPA43_HUMAN	FL2D_HUMAN	DGKA_HUMAN	FOXQ1_HUMAN	NOL7_HUMAN	MBLC2_HUMAN
s_17_33	ABTB1_HUMAN	OSER1_HUMAN	ZBT43_HUMAN	SIM2_HUMAN	MA2C1_HUMAN	SFT2C_HUMAN	TBAL3_HUMAN	CD3Z_HUMAN	KANL3_HUMAN	ZN638_HUMAN	PTHD2_HUMAN	AP180_HUMAN	IFT20_HUMAN	ABCG1_HUMAN	NSMA_HUMAN	OR4S2_HUMAN	LMCD1_HUMAN
s_17_34	ZN707_HUMAN	S6A12_HUMAN	PR20D_HUMAN	ZN382_HUMAN	COMD2_HUMAN	NRL_HUMAN	GALK1_HUMAN	KLH26_HUMAN	SEP12_HUMAN	CRADD_HUMAN	MAX_HUMAN	SMHD1_HUMAN	CPLX1_HUMAN	PSME4_HUMAN	CA112_HUMAN	ITA2B_HUMAN	GAK6_HUMAN
s_17_35	ADNP_HUMAN	RHBD3_HUMAN	IOD2_HUMAN	PKHA1_HUMAN	LMF1_HUMAN	ASAP3_HUMAN	CFAI_HUMAN	SIGL7_HUMAN	MOCOS_HUMAN	TRBP2_HUMAN	TSPOB_HUMAN	RN19A_HUMAN	CO059_HUMAN	GTSE1_HUMAN	MPC1_HUMAN	TTHY_HUMAN	RORB_HUMAN
s_17_36	RL21_HUMAN	EHMT2_HUMAN	ENPP1_HUMAN	GLCNE_HUMAN	DOHH_HUMAN	PYGB_HUMAN	FADS3_HUMAN	ZN423_HUMAN	TOLIP_HUMAN	FREM1_HUMAN	AT8B4_HUMAN	FBXW5_HUMAN	SNX22_HUMAN	LAMC1_HUMAN	BNIP3_HUMAN	GSTM4_HUMAN	NEUA_HUMAN
s_17_37	PDIA3_HUMAN	SLN12_HUMAN	WFDC5_HUMAN	DMKN_HUMAN	OPSB_HUMAN	OTU7A_HUMAN	SFI1_HUMAN	FXYD4_HUMAN	GRN_HUMAN	GAGE7_HUMAN	SRP19_HUMAN	DEGS1_HUMAN	RGS13_HUMAN	IL22_HUMAN	DUS3L_HUMAN	TRM1_HUMAN	DPPA5_HUMAN
s_17_38	TM141_HUMAN	ANRA2_HUMAN	FXL20_HUMAN	AP2B_HUMAN	TGFR2_HUMAN	AATC_HUMAN	RIOK2_HUMAN	CLIC4_HUMAN	CLK3_HUMAN	OPT_HUMAN	TIE1_HUMAN	S26A9_HUMAN	CLCKB_HUMAN	ATRX_HUMAN	SH3R3_HUMAN	KCD15_HUMAN	S27A1_HUMAN
s_17_39	TIKI1_HUMAN	CO5A1_HUMAN	INCE_HUMAN	ZSC21_HUMAN	MCL1_HUMAN	R51A1_HUMAN	APBA2_HUMAN	DUOX2_HUMAN	UCP3_HUMAN	MYSM1_HUMAN	FAKD1_HUMAN	CTHR1_HUMAN	HOOK2_HUMAN	CNN1_HUMAN	SAPC2_HUMAN	GBRB1_HUMAN	GO45_HUMAN
s_17_3	PRIC2_HUMAN	RL40_HUMAN	PSPC_HUMAN	TRPM7_HUMAN	SEPT4_HUMAN	RHOF_HUMAN	CO3_HUMAN	ZNF44_HUMAN	2B19_HUMAN	N4BP2_HUMAN	LOXL2_HUMAN	POLK_HUMAN	CUED2_HUMAN	PNMA2_HUMAN	AQP5_HUMAN	RGS17_HUMAN	OGR1_HUMAN
s_17_40	ZN714_HUMAN	ACADV_HUMAN	PIPNA_HUMAN	GHR_HUMAN	STX7_HUMAN	CDK20_HUMAN	TBC19_HUMAN	AATF_HUMAN	MRGX4_HUMAN	KCD16_HUMAN	PKN3_HUMAN	SC5A8_HUMAN	UB2D1_HUMAN	BAIP3_HUMAN	PTPRD_HUMAN	PELI1_HUMAN	MAF1_HUMAN
s_17_41	MRP5_HUMAN	SENP6_HUMAN	MIRO2_HUMAN	LEU7_HUMAN	TENA_HUMAN	WBP11_HUMAN	TBA8_HUMAN	NOMO2_HUMAN	RASF3_HUMAN	TECTA_HUMAN	CETN1_HUMAN	SETMR_HUMAN	FGF16_HUMAN	CCL24_HUMAN	SP5_HUMAN	ACTH_HUMAN	RB11A_HUMAN
s_17_42	HYLS1_HUMAN	HOOK2_HUMAN	SNTB1_HUMAN	S12A9_HUMAN	MARE2_HUMAN	LANC2_HUMAN	RAB32_HUMAN	CENPL_HUMAN	ATS4_HUMAN	TTC12_HUMAN	ANX11_HUMAN	U119B_HUMAN	DJB13_HUMAN	RCN1_HUMAN	ALKB4_HUMAN	DCNL4_HUMAN	RBL2_HUMAN
s_17_43	RHD_HUMAN	WFS1_HUMAN	GOG8D_HUMAN	CSEN_HUMAN	FOLR3_HUMAN	TPD54_HUMAN	ANGI_HUMAN	MAK_HUMAN	MOT1_HUMAN	FXL15_HUMAN	TNIP1_HUMAN	ZN668_HUMAN	AGTR1_HUMAN	PCDGJ_HUMAN	RFA1_HUMAN	PKN1_HUMAN	ZN714_HUMAN
s_17_44	CI116_HUMAN	CABP5_HUMAN	CRY2_HUMAN	ASB11_HUMAN	MYH11_HUMAN	ZPBP2_HUMAN	ZN839_HUMAN	RALB_HUMAN	SG1D2_HUMAN	VDAC1_HUMAN	QCR9_HUMAN	TCP1L_HUMAN	RPC7_HUMAN	AT2A3_HUMAN	AAR2_HUMAN	H2B2E_HUMAN	AT5F1_HUMAN
s_17_45	D39U1_HUMAN	BNIP2_HUMAN	TUSC5_HUMAN	RAD21_HUMAN	MK01_HUMAN	PLA1A_HUMAN	RXFP2_HUMAN	PTEN_HUMAN	TAF6L_HUMAN	NOL8_HUMAN	HAVR1_HUMAN	CP070_HUMAN	CBLN3_HUMAN	STRAP_HUMAN	OS9_HUMAN	I17RD_HUMAN	XK_HUMAN
s_17_46	MARH1_HUMAN	F214A_HUMAN	TYDP2_HUMAN	FUT11_HUMAN	LIPH_HUMAN	GRHL3_HUMAN	RT28_HUMAN	DSG4_HUMAN	MDC1_HUMAN	MGT5A_HUMAN	MPEG1_HUMAN	CUL5_HUMAN	GPKOW_HUMAN	PINX1_HUMAN	CBS_HUMAN	CCNE2_HUMAN	NRDC_HUMAN
s_17_47	LCN8_HUMAN	AT2L1_HUMAN	NPAS4_HUMAN	A16L1_HUMAN	DNM3A_HUMAN	CRUM2_HUMAN	ZNF70_HUMAN	ANM6_HUMAN	LSM6_HUMAN	MARK2_HUMAN	USF2_HUMAN	CCHCR_HUMAN	UB2V2_HUMAN	FSHB_HUMAN	CNN2_HUMAN	O5AC2_HUMAN	RAD9A_HUMAN
s_17_48	AF1Q_HUMAN	CE152_HUMAN	LST1_HUMAN	DDX6L_HUMAN	ITB2_HUMAN	TSSK2_HUMAN	ZNF41_HUMAN	XKRY2_HUMAN	ACES_HUMAN	SYDE2_HUMAN	GPC5B_HUMAN	ZNF71_HUMAN	BBS2_HUMAN	KCNE2_HUMAN	WDR26_HUMAN	RS8_HUMAN	TMM43_HUMAN
s_17_49	SCAM4_HUMAN	RM11_HUMAN	PCDGK_HUMAN	CLCN5_HUMAN	ZN363_HUMAN	KLF11_HUMAN	CDKL1_HUMAN	RUXG_HUMAN	STK10_HUMAN	TPO_HUMAN	TBPL1_HUMAN	GRAP1_HUMAN	TRFL_HUMAN	AA2BR_HUMAN	ZBTB4_HUMAN	IL1RA_HUMAN	3BP1_HUMAN
s_17_4	CCR2_HUMAN	FIS1_HUMAN	FBRL_HUMAN	MLXPL_HUMAN	SLMAP_HUMAN	BDP1_HUMAN	K1551_HUMAN	LIPA2_HUMAN	EHD4_HUMAN	ZP1_HUMAN	INT4_HUMAN	F122A_HUMAN	SERA_HUMAN	PGAM1_HUMAN	RL19_HUMAN	ZN235_HUMAN	2B17_HUMAN
s_17_50	RN151_HUMAN	PDYN_HUMAN	PHF11_HUMAN	ATAD1_HUMAN	INT7_HUMAN	EXOSX_HUMAN	SESN2_HUMAN	NUCB2_HUMAN	KAP0_HUMAN	ACTZ_HUMAN	F204A_HUMAN	GALK1_HUMAN	CIP1_HUMAN	S38A6_HUMAN	RIN2_HUMAN	C19L1_HUMAN	RAVR1_HUMAN
s_17_51	WDR88_HUMAN	TYW4_HUMAN	PHP14_HUMAN	TAAR6_HUMAN	NRN1_HUMAN	SYTL4_HUMAN	ABC3A_HUMAN	KIFC1_HUMAN	FES_HUMAN	LAMB2_HUMAN	TM169_HUMAN	OR7G3_HUMAN	MERTK_HUMAN	NOTC1_HUMAN	LFG4_HUMAN	IP6K1_HUMAN	TIP_HUMAN
s_17_52	HMGB1_HUMAN	PGK1_HUMAN	RBCC1_HUMAN	MLRS_HUMAN	UBP30_HUMAN	CLD1_HUMAN	KHNYN_HUMAN	ARI1_HUMAN	STYX_HUMAN	1A25_HUMAN	FZD7_HUMAN	RNF14_HUMAN	NSUN2_HUMAN	CDN1B_HUMAN	ZMY19_HUMAN	VAV2_HUMAN	CCG4_HUMAN
s_17_53	FAS_HUMAN	CP19A_HUMAN	SHQ1_HUMAN	ISK1_HUMAN	F261_HUMAN	RAB6B_HUMAN	CDK16_HUMAN	FBX2_HUMAN	ZBT14_HUMAN	DDX58_HUMAN	ELOF1_HUMAN	S10A1_HUMAN	PTCD2_HUMAN	ACSL1_HUMAN	PXK_HUMAN	OGRL1_HUMAN	KBTB4_HUMAN
s_17_54	OSTC_HUMAN	NAT14_HUMAN	NC2A_HUMAN	POC1A_HUMAN	ITB4_HUMAN	TGFB1_HUMAN	ZC11A_HUMAN	AQP10_HUMAN	KCND1_HUMAN	NDUB7_HUMAN	TMX4_HUMAN	PTGES_HUMAN	ADH1B_HUMAN	CTBL1_HUMAN	PAXI1_HUMAN	ITA7_HUMAN	SYPH_HUMAN
s_17_55	SSX4_HUMAN	DDX55_HUMAN	TCF23_HUMAN	EXD1_HUMAN	LSM12_HUMAN	SC5D_HUMAN	DGAT1_HUMAN	SPCS1_HUMAN	OR7G3_HUMAN	NRX2B_HUMAN	MRGRF_HUMAN	SSX2_HUMAN	MAMD1_HUMAN	DPOD4_HUMAN	CNOT3_HUMAN	TRI67_HUMAN	PHIP_HUMAN
s_17_56	CPSF2_HUMAN	RUNX2_HUMAN	TM11A_HUMAN	UB2R1_HUMAN	TNF11_HUMAN	CUTA_HUMAN	AP3S1_HUMAN	K2C75_HUMAN	CLD5_HUMAN	RHOH_HUMAN	SRP14_HUMAN	CSMD1_HUMAN	BEST3_HUMAN	ZN571_HUMAN	GRM1A_HUMAN	GSTO1_HUMAN	SUCB1_HUMAN
s_17_57	DEGS1_HUMAN	F207A_HUMAN	CALY_HUMAN	COPRS_HUMAN	TBA1B_HUMAN	DSG3_HUMAN	PNM6B_HUMAN	S17A5_HUMAN	ACM1_HUMAN	MPP3_HUMAN	HSF2_HUMAN	SPRE3_HUMAN	LPH_HUMAN	ASTER_HUMAN	BRK1_HUMAN	HEAT6_HUMAN	CRBA2_HUMAN
s_17_58	PACS1_HUMAN	MET16_HUMAN	NYAP1_HUMAN	ERO1A_HUMAN	PHC3_HUMAN	FOSL2_HUMAN	KLRG1_HUMAN	CND3_HUMAN	MCAF2_HUMAN	RAI14_HUMAN	1B37_HUMAN	TCAL8_HUMAN	VCC1_HUMAN	DMRT1_HUMAN	SL9A6_HUMAN	DD19A_HUMAN	STIL_HUMAN
s_17_59	LIN54_HUMAN	ULA1_HUMAN	ST1A1_HUMAN	ROBO4_HUMAN	TTI2_HUMAN	ECHD3_HUMAN	HINFP_HUMAN	HIF1A_HUMAN	CAN15_HUMAN	PRR11_HUMAN	ZN519_HUMAN	HECA2_HUMAN	PLD4_HUMAN	HXK1_HUMAN	UBA5_HUMAN	NRX2B_HUMAN	FKB1B_HUMAN
s_17_5	TPT1L_HUMAN	LMF1_HUMAN	VPS29_HUMAN	FOS_HUMAN	LMAN2_HUMAN	SURF4_HUMAN	TSN8_HUMAN	BRNP2_HUMAN	CASP3_HUMAN	LRIT1_HUMAN	GMCLL_HUMAN	CADH5_HUMAN	STBD1_HUMAN	CLIC5_HUMAN	PDIA4_HUMAN	PRRP_HUMAN	OGG1_HUMAN
s_17_60	OSR2_HUMAN	S45A3_HUMAN	HEMK1_HUMAN	GDF8_HUMAN	FCRL3_HUMAN	DND1_HUMAN	CO4A2_HUMAN	TCF20_HUMAN	PTHD2_HUMAN	GPTC4_HUMAN	TPC2A_HUMAN	ZAR1_HUMAN	LRFN4_HUMAN	SP8_HUMAN	CC174_HUMAN	IDI2_HUMAN	KLOTB_HUMAN
s_17_61	EIF1B_HUMAN	CABP5_HUMAN	SVIP_HUMAN	PAR10_HUMAN	VIME_HUMAN	ERR2_HUMAN	YETS2_HUMAN	LRAD3_HUMAN	NSF1C_HUMAN	BYST_HUMAN	CSH_HUMAN	EREG_HUMAN	VAV3_HUMAN	MTMR1_HUMAN	KCD15_HUMAN	XAGE3_HUMAN	ZNRF1_HUMAN
s_17_62	PPHLN_HUMAN	AAGAB_HUMAN	AT2A1_HUMAN	TIGD1_HUMAN	TIM16_HUMAN	GPIX_HUMAN	ACHG_HUMAN	TP4AP_HUMAN	OR2D2_HUMAN	LYST_HUMAN	TXLNA_HUMAN	LMX1A_HUMAN	CNDH2_HUMAN	GPNMB_HUMAN	HSDL2_HUMAN	STAC2_HUMAN	MPP2_HUMAN
s_17_63	DMA_HUMAN	GBRD_HUMAN	DMRT2_HUMAN	UPAR_HUMAN	CIDEB_HUMAN	TAF6L_HUMAN	NPFF1_HUMAN	MT1B_HUMAN	BCAR3_HUMAN	DEUP1_HUMAN	CRK_HUMAN	ECT2_HUMAN	SLAF5_HUMAN	T53I2_HUMAN	DESP_HUMAN	PPM1K_HUMAN	DLEC1_HUMAN
s_17_64	ZN302_HUMAN	HYLS1_HUMAN	DPEP3_HUMAN	IGHG3_HUMAN	PTTG1_HUMAN	K2C7_HUMAN	TDRD3_HUMAN	RL3R2_HUMAN	NOE3_HUMAN	TPC3L_HUMAN	BTG2_HUMAN	KCIP1_HUMAN	K0408_HUMAN	RBM18_HUMAN	RM52_HUMAN	UBE2K_HUMAN	GNAS3_HUMAN
s_17_65	SC24D_HUMAN	PAR6B_HUMAN	VP13C_HUMAN	L1CAM_HUMAN	FOXR1_HUMAN	1C06_HUMAN	ZBT7B_HUMAN	C163A_HUMAN	SYGP1_HUMAN	TSSK2_HUMAN	PTSS2_HUMAN	PA2GA_HUMAN	SIGL8_HUMAN	LYAM1_HUMAN	AQP10_HUMAN	C2D1B_HUMAN	CL065_HUMAN
s_17_66	BRMS1_HUMAN	SC5A1_HUMAN	TES_HUMAN	RL36L_HUMAN	NKG2C_HUMAN	RSMB_HUMAN	E41LB_HUMAN	SHRM3_HUMAN	TNF11_HUMAN	KIT_HUMAN	FHOD1_HUMAN	NIPA1_HUMAN	F219A_HUMAN	DDX4_HUMAN	ZN740_HUMAN	KCD14_HUMAN	WASL_HUMAN
s_17_67	RT21_HUMAN	CSTF3_HUMAN	2B1A_HUMAN	TFP11_HUMAN	LHX3_HUMAN	SSPN_HUMAN	MUC5A_HUMAN	CAP2_HUMAN	BTBD2_HUMAN	RGPD5_HUMAN	HEMK1_HUMAN	PTHB1_HUMAN	ZNT3_HUMAN	VEGFB_HUMAN	CD82_HUMAN	RM41_HUMAN	RN183_HUMAN
s_17_68	COMD1_HUMAN	HGS_HUMAN	OLA1_HUMAN	NDUS6_HUMAN	STX11_HUMAN	CHM4A_HUMAN	FUT6_HUMAN	AIP_HUMAN	1B57_HUMAN	RHBD2_HUMAN	WBS16_HUMAN	LTBP1_HUMAN	TRAF4_HUMAN	QKI_HUMAN	ZN587_HUMAN	BOLA2_HUMAN	KCNC4_HUMAN
s_17_69	ISK1_HUMAN	BIVM_HUMAN	RTN2_HUMAN	CC106_HUMAN	GRAB_HUMAN	ENTD1_HUMAN	SWAHC_HUMAN	GPR17_HUMAN	DIP2B_HUMAN	MSTN1_HUMAN	RT34_HUMAN	WDR34_HUMAN	ZDHC9_HUMAN	BEX3_HUMAN	RHG35_HUMAN	NCTR1_HUMAN	SCG1_HUMAN
s_17_6	BPIA2_HUMAN	PEPC_HUMAN	GBG12_HUMAN	ZNF98_HUMAN	OST48_HUMAN	CCD80_HUMAN	U119A_HUMAN	IMA1_HUMAN	ANR54_HUMAN	P2Y13_HUMAN	PDE9A_HUMAN	RABL6_HUMAN	CROCC_HUMAN	RHES_HUMAN	PAK2_HUMAN	TEX10_HUMAN	RHAG_HUMAN
s_17_7	CLD19_HUMAN	ZN182_HUMAN	MARH8_HUMAN	SH21B_HUMAN	GNA1_HUMAN	BCAP_HUMAN	TM63A_HUMAN	ANK3_HUMAN	SENP3_HUMAN	SESQ2_HUMAN	CCL13_HUMAN	ATS16_HUMAN	HFM1_HUMAN	AL3A1_HUMAN	AL3A2_HUMAN	PTCD1_HUMAN	TSR2_HUMAN
s_17_8	C2D2A_HUMAN	HOOK3_HUMAN	DNJB5_HUMAN	T120A_HUMAN	RHG09_HUMAN	TBX19_HUMAN	PDE7B_HUMAN	PMM2_HUMAN	MTA70_HUMAN	FOXR1_HUMAN	PBIP1_HUMAN	HOT_HUMAN	PRELP_HUMAN	CDHR5_HUMAN	TMM54_HUMAN	BCL10_HUMAN	DNJC1_HUMAN
s_17_9	AP2B_HUMAN	AL1L2_HUMAN	MTFR2_HUMAN	CALR3_HUMAN	MEOX2_HUMAN	PMS2L_HUMAN	ATS7_HUMAN	TWST1_HUMAN	LAP2B_HUMAN	M4A12_HUMAN	PRAP1_HUMAN	TAOK3_HUMAN	IP6K2_HUMAN	CRY1_HUMAN	DNJ5B_HUMAN	PODXL_HUMAN	VPS53_HUMAN
s_18_10	O51B4_HUMAN	ANKS6_HUMAN	INT10_HUMAN	CR3L4_HUMAN	CSN2_HUMAN	SEM3E_HUMAN	RPTN_HUMAN	HSF4_HUMAN	SCRB2_HUMAN	FAKD2_HUMAN	GAK2_HUMAN	RBM38_HUMAN	HMGCL_HUMAN	LAGE3_HUMAN	IL1R1_HUMAN	FNDC4_HUMAN	TBX2_HUMAN	MTPN_HUMAN
s_18_11	TTC3_HUMAN	ADA15_HUMAN	ZMYM6_HUMAN	PUSL1_HUMAN	GUC1C_HUMAN	GDN_HUMAN	PJA1_HUMAN	CYTB_HUMAN	IPO7_HUMAN	DHB11_HUMAN	ZN846_HUMAN	MSMB_HUMAN	CKP2L_HUMAN	CASP5_HUMAN	SPXN_HUMAN	M3K19_HUMAN	ZADH2_HUMAN	NRK2_HUMAN
s_18_12	B3GN7_HUMAN	THAP5_HUMAN	SYTC_HUMAN	RMXL1_HUMAN	COG2_HUMAN	GAST_HUMAN	SYT17_HUMAN	CROCC_HUMAN	PGPS1_HUMAN	ZBTB1_HUMAN	MARH9_HUMAN	FTMT_HUMAN	GAS2_HUMAN	ASCL2_HUMAN	ZDHC9_HUMAN	K226L_HUMAN	RFC2_HUMAN	AP3B1_HUMAN
s_18_13	ZN471_HUMAN	AMPD2_HUMAN	CXB3_HUMAN	IBP6_HUMAN	CSRP3_HUMAN	BROX_HUMAN	MTCH2_HUMAN	WNT16_HUMAN	REL2_HUMAN	NADAP_HUMAN	K1H1_HUMAN	TGM5_HUMAN	P2Y11_HUMAN	ARP6_HUMAN	CDC20_HUMAN	SOSB1_HUMAN	MP2K2_HUMAN	H2A1_HUMAN
s_18_14	RL10A_HUMAN	BET1_HUMAN	T161A_HUMAN	CS043_HUMAN	DHX34_HUMAN	SUOX_HUMAN	S2A4R_HUMAN	LYAM2_HUMAN	D2HDH_HUMAN	PECA1_HUMAN	OSTC_HUMAN	SMOX_HUMAN	NOS2_HUMAN	ENKD1_HUMAN	LR2BP_HUMAN	OSR2_HUMAN	TRYB1_HUMAN	EF2_HUMAN
s_18_15	UD2B7_HUMAN	MET22_HUMAN	SG2A2_HUMAN	INVO_HUMAN	CSPG2_HUMAN	PIGV_HUMAN	ITFG2_HUMAN	IVD_HUMAN	FPR3_HUMAN	PAQRA_HUMAN	DHX40_HUMAN	DI3L2_HUMAN	SRRT_HUMAN	TF2H5_HUMAN	NFE2_HUMAN	NOL9_HUMAN	CN142_HUMAN	RTCB_HUMAN
s_18_16	C8AP2_HUMAN	TRFM_HUMAN	STAC2_HUMAN	ETFD_HUMAN	LYPD1_HUMAN	ATS13_HUMAN	HELZ_HUMAN	GSTK1_HUMAN	BMAL1_HUMAN	RP9_HUMAN	CNTRL_HUMAN	FSCN1_HUMAN	GMEB2_HUMAN	OCC1_HUMAN	SPXN3_HUMAN	SUGP2_HUMAN	HIF1N_HUMAN	UB2Q1_HUMAN
s_18_17	WDR92_HUMAN	SMAKA_HUMAN	PIBF1_HUMAN	KDM5B_HUMAN	ALK_HUMAN	PREY_HUMAN	ARI3B_HUMAN	MTER1_HUMAN	PDLI1_HUMAN	PRDM2_HUMAN	ZN367_HUMAN	KCD15_HUMAN	CNN2_HUMAN	1B42_HUMAN	PEA15_HUMAN	SR140_HUMAN	MICA1_HUMAN	PLD1_HUMAN
s_18_18	DUS19_HUMAN	ABC3F_HUMAN	ACTY_HUMAN	SPR2A_HUMAN	PROP1_HUMAN	PHF11_HUMAN	SG1D2_HUMAN	PTGIS_HUMAN	KBRS2_HUMAN	CLD1_HUMAN	PIGQ_HUMAN	SRSF6_HUMAN	SIM1_HUMAN	HERP1_HUMAN	ENSA_HUMAN	WASF3_HUMAN	FA10_HUMAN	RHOJ_HUMAN
s_18_19	ZN253_HUMAN	Z3H7A_HUMAN	TADBP_HUMAN	FANCJ_HUMAN	SEP12_HUMAN	KANL2_HUMAN	KR241_HUMAN	GAK3_HUMAN	FGL1_HUMAN	CCNH_HUMAN	BRD7_HUMAN	RBM7_HUMAN	KLRD1_HUMAN	PRP4_HUMAN	S1PBP_HUMAN	M4A4A_HUMAN	TNR11_HUMAN	LAMC1_HUMAN
s_18_1	ZN281_HUMAN	IPYR2_HUMAN	HAND2_HUMAN	DCAF4_HUMAN	NEUFC_HUMAN	ERBB3_HUMAN	REG1A_HUMAN	EDN3_HUMAN	LPP2_HUMAN	CYTA_HUMAN	RET5_HUMAN	SRGP3_HUMAN	SDF2_HUMAN	SH3G2_HUMAN	ZN117_HUMAN	MRP6_HUMAN	LGR6_HUMAN	TFCP2_HUMAN
s_18_20	RT12_HUMAN	TNNT3_HUMAN	VAMP8_HUMAN	CRYL1_HUMAN	PIGH_HUMAN	WASF2_HUMAN	GRP2_HUMAN	RN149_HUMAN	SUFU_HUMAN	ZN562_HUMAN	KLH24_HUMAN	RHG18_HUMAN	CP080_HUMAN	CU025_HUMAN	IFT57_HUMAN	PMM2_HUMAN	ACOD_HUMAN	EM55_HUMAN
s_18_21	UDB17_HUMAN	INHBA_HUMAN	PO4F2_HUMAN	CJ032_HUMAN	OPN3_HUMAN	GTPBA_HUMAN	FOSB_HUMAN	PE2R4_HUMAN	TTL_HUMAN	ATL1_HUMAN	MCH_HUMAN	TFB1M_HUMAN	ZKSC3_HUMAN	MAT1_HUMAN	GLPK5_HUMAN	SESD1_HUMAN	ABL1_HUMAN	TNNI2_HUMAN
s_18_22	TOP3B_HUMAN	KCNK4_HUMAN	GTSE1_HUMAN	LIMK2_HUMAN	ZN844_HUMAN	EIF3D_HUMAN	KTU_HUMAN	CHERP_HUMAN	PAK4_HUMAN	ROBO2_HUMAN	CU025_HUMAN	SOLH1_HUMAN	AIG1_HUMAN	MET17_HUMAN	B3GA1_HUMAN	U1SBP_HUMAN	PRP6_HUMAN	MRP2_HUMAN
s_18_23	MA7D1_HUMAN	NPTXR_HUMAN	CXA4_HUMAN	CYFP1_HUMAN	IDHC_HUMAN	TRABD_HUMAN	C1GLT_HUMAN	VTI1A_HUMAN	PKHG5_HUMAN	WDR54_HUMAN	LIPA3_HUMAN	MAP1A_HUMAN	SMUG1_HUMAN	H2B1L_HUMAN	HEBP1_HUMAN	PRIMA_HUMAN	PRR7_HUMAN	NRARP_HUMAN
s_18_24	UH1BL_HUMAN	LEG12_HUMAN	MITF_HUMAN	HRG1_HUMAN	DUS5_HUMAN	IL25_HUMAN	HCFC2_HUMAN	PAHX_HUMAN	SDA1_HUMAN	PBX2_HUMAN	KS6A4_HUMAN	SYLM_HUMAN	AHRR_HUMAN	PITX2_HUMAN	TAF1_HUMAN	CCD33_HUMAN	PAG15_HUMAN	ZN117_HUMAN
s_18_25	INT10_HUMAN	OR6T1_HUMAN	ADA1D_HUMAN	FBW1B_HUMAN	AP2A_HUMAN	DJC14_HUMAN	VAC14_HUMAN	QIL1_HUMAN	RAB36_HUMAN	PL8L1_HUMAN	AP3B2_HUMAN	SMIM1_HUMAN	MMRN1_HUMAN	FL2D_HUMAN	EST1_HUMAN	KCNV1_HUMAN	TRY1_HUMAN	CFAD_HUMAN
s_18_26	REBL1_HUMAN	MSI1H_HUMAN	ENOB_HUMAN	CATIP_HUMAN	GOR_HUMAN	CXCL6_HUMAN	UN13A_HUMAN	SYMPK_HUMAN	RRP1B_HUMAN	CP135_HUMAN	KLHL7_HUMAN	KBTB3_HUMAN	CD2A2_HUMAN	MBTP1_HUMAN	NPB_HUMAN	RM09_HUMAN	SSH1_HUMAN	GP112_HUMAN
s_18_27	PCDGK_HUMAN	TTP_HUMAN	TRI22_HUMAN	RL29_HUMAN	ZCCHV_HUMAN	B3GN1_HUMAN	MIER3_HUMAN	I13R1_HUMAN	TM6S2_HUMAN	LARP6_HUMAN	QORX_HUMAN	FICD_HUMAN	GRAM_HUMAN	MTF2_HUMAN	RSPO3_HUMAN	ZFHX3_HUMAN	ASC_HUMAN	CY24B_HUMAN
s_18_28	WDR54_HUMAN	SYC2L_HUMAN	MCHL2_HUMAN	ENY2_HUMAN	TRI36_HUMAN	CTBP2_HUMAN	SNTB2_HUMAN	RPA12_HUMAN	RBM40_HUMAN	EI24_HUMAN	SH21A_HUMAN	PC11Y_HUMAN	GIPC2_HUMAN	EMID1_HUMAN	LRAD3_HUMAN	ZN607_HUMAN	ELF4_HUMAN	MZT2B_HUMAN
s_18_29	CP4FN_HUMAN	HEPN1_HUMAN	RAD54_HUMAN	TXND3_HUMAN	MTLR_HUMAN	PTRF_HUMAN	SYVN1_HUMAN	MAD3_HUMAN	STAT4_HUMAN	KPSH1_HUMAN	TCOF_HUMAN	CHSTF_HUMAN	KI26A_HUMAN	ZN140_HUMAN	GATA_HUMAN	TPST2_HUMAN	SCN3B_HUMAN	MET16_HUMAN
s_18_2	GBRR2_HUMAN	ELAV3_HUMAN	CALU_HUMAN	MK04_HUMAN	EKI1_HUMAN	IKZF2_HUMAN	ANM6_HUMAN	PRKRA_HUMAN	LMO3_HUMAN	IL12A_HUMAN	RM24_HUMAN	ALX1_HUMAN	NOV_HUMAN	ZN580_HUMAN	DGAT1_HUMAN	SRS10_HUMAN	ACTN4_HUMAN	PEF1_HUMAN
s_18_30	AGO2_HUMAN	AP2S1_HUMAN	ZN584_HUMAN	TPM3_HUMAN	SET_HUMAN	IQEC1_HUMAN	PTPM1_HUMAN	ZBT26_HUMAN	Z3H7A_HUMAN	IR3IP_HUMAN	EVA1C_HUMAN	DIEXF_HUMAN	FCRL4_HUMAN	RIT1_HUMAN	FETUA_HUMAN	NDUF4_HUMAN	ANO5_HUMAN	SMAKA_HUMAN
s_18_31	MOBP_HUMAN	IL2RB_HUMAN	SF3A3_HUMAN	Z804B_HUMAN	JAM1_HUMAN	ELAF_HUMAN	IPO9_HUMAN	APOC1_HUMAN	TNF6B_HUMAN	PRGC1_HUMAN	CCNT1_HUMAN	ESPN_HUMAN	S10A5_HUMAN	CTL2_HUMAN	NRX2A_HUMAN	MEX3D_HUMAN	CL029_HUMAN	MYO9A_HUMAN
s_18_32	DMTF1_HUMAN	LSG1_HUMAN	YES_HUMAN	PHRF1_HUMAN	GUSP1_HUMAN	HAP28_HUMAN	PAFA_HUMAN	CCBE1_HUMAN	S28A2_HUMAN	RAB7B_HUMAN	GBRG3_HUMAN	CNN3_HUMAN	PROK1_HUMAN	TNR12_HUMAN	RT36_HUMAN	P53_HUMAN	COEA1_HUMAN	NEDD8_HUMAN
s_18_33	NXPH3_HUMAN	MSTN1_HUMAN	MK04_HUMAN	NRF1_HUMAN	ZFYV9_HUMAN	IFIT3_HUMAN	FGFR2_HUMAN	IFT43_HUMAN	UPK1A_HUMAN	TAF9_HUMAN	TPSN_HUMAN	APOL2_HUMAN	STP1_HUMAN	PLCL2_HUMAN	ZSWM7_HUMAN	DHSD_HUMAN	MYO1D_HUMAN	MMRN2_HUMAN
s_18_34	PKHD1_HUMAN	HXA7_HUMAN	PO2F2_HUMAN	SF3B3_HUMAN	NPB_HUMAN	ACVL1_HUMAN	HAND1_HUMAN	LX15B_HUMAN	OSTP_HUMAN	NDUV3_HUMAN	KIRR3_HUMAN	TLN1_HUMAN	HMHA1_HUMAN	FBLN2_HUMAN	INVS_HUMAN	NETO1_HUMAN	F203A_HUMAN	PPIL4_HUMAN
s_18_35	GAK4_HUMAN	IFNA2_HUMAN	ANM7_HUMAN	KCNQ2_HUMAN	ZBT11_HUMAN	HXD3_HUMAN	AN30A_HUMAN	ZN451_HUMAN	HM13_HUMAN	BIN3_HUMAN	LRP11_HUMAN	APOC3_HUMAN	MRI_HUMAN	CXCL3_HUMAN	TBA3E_HUMAN	ISK13_HUMAN	MS4A7_HUMAN	EMAL1_HUMAN
s_18_36	ZKSC8_HUMAN	TRI52_HUMAN	K1H2_HUMAN	HXD10_HUMAN	G6B_HUMAN	EFTS_HUMAN	RCN1_HUMAN	MOT5_HUMAN	F86B2_HUMAN	NCOA7_HUMAN	NFYB_HUMAN	POP1_HUMAN	NEIL1_HUMAN	KCY_HUMAN	NAC3_HUMAN	EIF3K_HUMAN	CP4F3_HUMAN	FUT3_HUMAN
s_18_37	OPRK_HUMAN	MTMR9_HUMAN	ST1E1_HUMAN	ZN781_HUMAN	ARM10_HUMAN	NBPF3_HUMAN	RNT2_HUMAN	ATLA1_HUMAN	PIR_HUMAN	BCOR_HUMAN	T22D4_HUMAN	SMDC1_HUMAN	AUP1_HUMAN	KS6A4_HUMAN	DMB_HUMAN	PDIP3_HUMAN	SGK1_HUMAN	TAF11_HUMAN
s_18_38	PATZ1_HUMAN	DHX57_HUMAN	PSG2_HUMAN	FGL1_HUMAN	INT9_HUMAN	IL9_HUMAN	PHS_HUMAN	RT06_HUMAN	FSD1L_HUMAN	HES4_HUMAN	MOB1B_HUMAN	BAG3_HUMAN	RARG_HUMAN	TM205_HUMAN	PLCA_HUMAN	SC6A7_HUMAN	KDM8_HUMAN	XLRS1_HUMAN
s_18_39	PDIA4_HUMAN	AFAP1_HUMAN	HIF3A_HUMAN	LTOR1_HUMAN	RS9_HUMAN	TTL11_HUMAN	TPH1_HUMAN	BIN3_HUMAN	MED19_HUMAN	LYPD4_HUMAN	SAS10_HUMAN	SH3G1_HUMAN	GPR64_HUMAN	K2C75_HUMAN	TGON2_HUMAN	PHAX_HUMAN	IFT46_HUMAN	YKT6_HUMAN
s_18_3	VISL1_HUMAN	IRAK3_HUMAN	ACKR3_HUMAN	GGA1_HUMAN	LMBR1_HUMAN	F16P2_HUMAN	TPC2L_HUMAN	WISP1_HUMAN	SYNP2_HUMAN	NDST1_HUMAN	GBA2_HUMAN	ISK5_HUMAN	HERC4_HUMAN	NRCAM_HUMAN	ZHX1_HUMAN	DPOE3_HUMAN	NRX3B_HUMAN	F10C1_HUMAN
s_18_40	TAAR3_HUMAN	PUS3_HUMAN	ASCL4_HUMAN	MYCP1_HUMAN	OR3A1_HUMAN	TONSL_HUMAN	PLK5_HUMAN	STAP2_HUMAN	EFTU_HUMAN	GON1_HUMAN	ING1_HUMAN	P2RY8_HUMAN	GLYAT_HUMAN	LYRIC_HUMAN	TMM8A_HUMAN	PKR1_HUMAN	RS5_HUMAN	UDB10_HUMAN
s_18_41	SREK1_HUMAN	TPM2_HUMAN	TBL1R_HUMAN	DLGP1_HUMAN	CIP1_HUMAN	DMTF1_HUMAN	TAF1A_HUMAN	INT12_HUMAN	O5AC2_HUMAN	KCTD4_HUMAN	TRI11_HUMAN	NDKA_HUMAN	EFTU_HUMAN	CHIN_HUMAN	ABCA4_HUMAN	NBN_HUMAN	NMES1_HUMAN	HLAG_HUMAN
s_18_42	1C05_HUMAN	ATF1_HUMAN	BAZ1A_HUMAN	DJC16_HUMAN	EDNRA_HUMAN	LRC41_HUMAN	REL3_HUMAN	AKT1_HUMAN	CXCL7_HUMAN	VRK3_HUMAN	ZN181_HUMAN	TEAD4_HUMAN	TAF1D_HUMAN	VP13B_HUMAN	CACO1_HUMAN	AKND1_HUMAN	RBBP7_HUMAN	SRG2C_HUMAN
s_18_43	TIGD7_HUMAN	SC5D_HUMAN	CXB5_HUMAN	ACTL8_HUMAN	PEX3_HUMAN	IFNB_HUMAN	COCA1_HUMAN	RM28_HUMAN	CP1A1_HUMAN	CAV1_HUMAN	GALT7_HUMAN	TTPA_HUMAN	NYAP1_HUMAN	SQRD_HUMAN	TSPY2_HUMAN	ARNT_HUMAN	SHIP1_HUMAN	PEX2_HUMAN
s_18_44	RXFP2_HUMAN	KCIP2_HUMAN	AIDA_HUMAN	SRS10_HUMAN	UGGG2_HUMAN	TPOR_HUMAN	ARX_HUMAN	DNLI1_HUMAN	EVL_HUMAN	T22D1_HUMAN	ANR24_HUMAN	DSG3_HUMAN	MYO7B_HUMAN	ILRL1_HUMAN	LRIG2_HUMAN	LRRC1_HUMAN	NXF5_HUMAN	QOR_HUMAN
s_18_45	LGR4_HUMAN	LAMP3_HUMAN	TRI37_HUMAN	CRF_HUMAN	RFX3_HUMAN	CB073_HUMAN	UBP2_HUMAN	HGD_HUMAN	TRI34_HUMAN	SYJ2B_HUMAN	MROH6_HUMAN	BMP7_HUMAN	IN35_HUMAN	DDR2_HUMAN	O14I1_HUMAN	SUOX_HUMAN	IKBB_HUMAN	ARHG7_HUMAN
s_18_46	NMI_HUMAN	TLE3_HUMAN	MYL5_HUMAN	ZDHC9_HUMAN	RHOF_HUMAN	PR20B_HUMAN	HEPN1_HUMAN	ALPK1_HUMAN	SP20H_HUMAN	KLHL3_HUMAN	ZN749_HUMAN	TF65_HUMAN	1B27_HUMAN	S36A1_HUMAN	MKS3_HUMAN	SWAHC_HUMAN	KIF3B_HUMAN	GSKIP_HUMAN
s_18_47	SENP2_HUMAN	TMM59_HUMAN	ZF64A_HUMAN	APOH_HUMAN	LIPP_HUMAN	PAX5_HUMAN	KI2S5_HUMAN	NEUS_HUMAN	PRPS1_HUMAN	CXA4_HUMAN	KINH_HUMAN	MTCH2_HUMAN	SRP68_HUMAN	OAS3_HUMAN	PDC6I_HUMAN	GBRA5_HUMAN	RL7_HUMAN	S27A4_HUMAN
s_18_48	TLR9_HUMAN	EXOG_HUMAN	OGDHL_HUMAN	MRT4_HUMAN	CD2B2_HUMAN	DCTN6_HUMAN	TTHY_HUMAN	KCC1A_HUMAN	ZN677_HUMAN	ACTY_HUMAN	STK38_HUMAN	MTX3_HUMAN	MYH8_HUMAN	FA9_HUMAN	TBB5_HUMAN	RPF2_HUMAN	LSM12_HUMAN	ZN37A_HUMAN
s_18_49	RF1ML_HUMAN	MPP7_HUMAN	NANOG_HUMAN	DMBT1_HUMAN	CP4FB_HUMAN	PDS5A_HUMAN	RFPLA_HUMAN	CACB4_HUMAN	DSG3_HUMAN	TEKT4_HUMAN	NAGPA_HUMAN	S23A1_HUMAN	HBG1_HUMAN	CC117_HUMAN	DAF_HUMAN	FNDC5_HUMAN	RNAS1_HUMAN	SIA8B_HUMAN
s_18_4	PIAS4_HUMAN	ZN503_HUMAN	COX41_HUMAN	ENTP4_HUMAN	MET2B_HUMAN	KCTD1_HUMAN	FA84B_HUMAN	UBE2B_HUMAN	CDC5L_HUMAN	LARP4_HUMAN	DCHS_HUMAN	AT5G2_HUMAN	RT25_HUMAN	S61A1_HUMAN	UBQL2_HUMAN	CH25H_HUMAN	EPHA5_HUMAN	AL5AP_HUMAN
s_18_50	LPHN3_HUMAN	ACES_HUMAN	VLDLR_HUMAN	PRND_HUMAN	CD5_HUMAN	H1T_HUMAN	RSLBB_HUMAN	SOAT_HUMAN	DHB2_HUMAN	TNNI3_HUMAN	RPGF3_HUMAN	CCD14_HUMAN	PAF15_HUMAN	SC5A8_HUMAN	H2B1O_HUMAN	PTF1A_HUMAN	ADCY6_HUMAN	FDXA1_HUMAN
s_18_51	PTN5_HUMAN	RN125_HUMAN	ZN607_HUMAN	UBP29_HUMAN	P66A_HUMAN	ZN589_HUMAN	RALYL_HUMAN	FXL15_HUMAN	OGFD3_HUMAN	ZN845_HUMAN	BIN1_HUMAN	EPC1_HUMAN	CASQ1_HUMAN	MAD1_HUMAN	CTC1_HUMAN	ZN532_HUMAN	SENP7_HUMAN	LATS1_HUMAN
s_18_52	SURF6_HUMAN	GPR85_HUMAN	ENAM_HUMAN	S40A1_HUMAN	MPPD1_HUMAN	ZBT46_HUMAN	TF2H4_HUMAN	SEPP1_HUMAN	GTR6_HUMAN	ZBP1_HUMAN	ZN512_HUMAN	B3GLT_HUMAN	TPC1_HUMAN	RBP10_HUMAN	A16L1_HUMAN	GLCM1_HUMAN	TMED3_HUMAN	TOM20_HUMAN
s_18_53	GBG10_HUMAN	GATA_HUMAN	GRP4_HUMAN	MYO3A_HUMAN	CALU_HUMAN	GTPB3_HUMAN	GDPD2_HUMAN	PRRX1_HUMAN	OSR1_HUMAN	ZN287_HUMAN	MRGX3_HUMAN	ZN461_HUMAN	MGT5B_HUMAN	HMSD_HUMAN	STRN_HUMAN	DNJ5G_HUMAN	BAK_HUMAN	MASP1_HUMAN
s_18_54	MCCB_HUMAN	AP4M1_HUMAN	MLC1_HUMAN	MYCBP_HUMAN	Z324A_HUMAN	S6A13_HUMAN	DDX20_HUMAN	UBP10_HUMAN	CEMIP_HUMAN	VAV3_HUMAN	RPAB5_HUMAN	COLI_HUMAN	ZXDB_HUMAN	MAGC3_HUMAN	LIME1_HUMAN	TBCC_HUMAN	PSD1_HUMAN	ATX3L_HUMAN
s_18_55	RUFY1_HUMAN	ATE1_HUMAN	CHD1_HUMAN	RBM14_HUMAN	LFTY2_HUMAN	U2AF2_HUMAN	KI16B_HUMAN	SPIC_HUMAN	FAK1_HUMAN	CA216_HUMAN	GTR5_HUMAN	RL23_HUMAN	CELF4_HUMAN	ZBT7B_HUMAN	1A1L1_HUMAN	PHTF1_HUMAN	F206A_HUMAN	TRPC6_HUMAN
s_18_56	F219A_HUMAN	PROL4_HUMAN	SFRP4_HUMAN	LCE3B_HUMAN	KI2S5_HUMAN	SPAG7_HUMAN	AP4S1_HUMAN	CCND3_HUMAN	ZNF20_HUMAN	PSG5_HUMAN	KLF7_HUMAN	5HT1E_HUMAN	M3K5_HUMAN	EFNA4_HUMAN	MTG8R_HUMAN	HEAT2_HUMAN	TIFAB_HUMAN	PTER_HUMAN
s_18_57	D105A_HUMAN	OR4Q3_HUMAN	HSPB9_HUMAN	RRF2M_HUMAN	K1H1_HUMAN	NACAD_HUMAN	RP25L_HUMAN	ODAM_HUMAN	BYST_HUMAN	ABCBA_HUMAN	GINM1_HUMAN	KCND1_HUMAN	FFAR4_HUMAN	TMED4_HUMAN	HBP1_HUMAN	PGRP1_HUMAN	SENP7_HUMAN	GLIP1_HUMAN
s_18_58	PP1G_HUMAN	PSIP1_HUMAN	CD248_HUMAN	CC74A_HUMAN	MILK1_HUMAN	EMP1_HUMAN	S5A2_HUMAN	RING2_HUMAN	BRE1A_HUMAN	EVI5_HUMAN	LRAD1_HUMAN	CABP2_HUMAN	AMELY_HUMAN	MMTA2_HUMAN	BCL2_HUMAN	CD79B_HUMAN	FNIP2_HUMAN	ZA2G_HUMAN
s_18_59	ATOH1_HUMAN	MTG16_HUMAN	TSP50_HUMAN	PHC2_HUMAN	CTR2_HUMAN	VANG1_HUMAN	AB1IP_HUMAN	SIR5_HUMAN	UN13B_HUMAN	H1BP3_HUMAN	ZN821_HUMAN	KCE1L_HUMAN	NAA35_HUMAN	MAOX_HUMAN	TYB4Y_HUMAN	SMG7_HUMAN	SEPT7_HUMAN	NTRK2_HUMAN
s_18_5	FRMD6_HUMAN	ATLA1_HUMAN	TSN12_HUMAN	KLK3_HUMAN	KS6B2_HUMAN	RTEL1_HUMAN	G6PI_HUMAN	PSPB_HUMAN	CAMP1_HUMAN	TPTE_HUMAN	MA1A2_HUMAN	AMPE_HUMAN	FAF1_HUMAN	FA72A_HUMAN	CCNF_HUMAN	FCGRC_HUMAN	TRMB_HUMAN	INSRR_HUMAN
s_18_60	AP5Z1_HUMAN	KIF11_HUMAN	OSBL2_HUMAN	ANR40_HUMAN	RD21L_HUMAN	CD82_HUMAN	DMC1_HUMAN	CO9A2_HUMAN	CC28A_HUMAN	LSM8_HUMAN	HECAM_HUMAN	EMAL1_HUMAN	R3HC1_HUMAN	BABA1_HUMAN	SEM6D_HUMAN	OR2D2_HUMAN	RT29_HUMAN	EVI5L_HUMAN
s_18_61	HEN1_HUMAN	C1RL_HUMAN	GHRHR_HUMAN	ACSL4_HUMAN	TNR17_HUMAN	RC3H2_HUMAN	ATX7_HUMAN	SLN11_HUMAN	DAF_HUMAN	IQCJ_HUMAN	GEMI7_HUMAN	CELR3_HUMAN	PAX1_HUMAN	SEP10_HUMAN	SE6L2_HUMAN	PPB1_HUMAN	ARL6_HUMAN	BCR_HUMAN
s_18_62	M3K2_HUMAN	DEDD2_HUMAN	GNTK_HUMAN	GMCL1_HUMAN	MIEN1_HUMAN	SYRM_HUMAN	SAR1B_HUMAN	SPSB2_HUMAN	NU1M_HUMAN	ABC3G_HUMAN	MMAA_HUMAN	MTMR9_HUMAN	SCN2B_HUMAN	SSRA_HUMAN	SNG2_HUMAN	WDR62_HUMAN	P5I11_HUMAN	I17RB_HUMAN
s_18_63	WDR89_HUMAN	CDC7_HUMAN	COA3_HUMAN	RABL3_HUMAN	IL1R1_HUMAN	SDIM1_HUMAN	CEP44_HUMAN	FBXL4_HUMAN	MP3B2_HUMAN	AT2B2_HUMAN	T4S5_HUMAN	BRPF3_HUMAN	KCNH2_HUMAN	CL3L1_HUMAN	F19A5_HUMAN	SPP24_HUMAN	TGM3_HUMAN	SC6A5_HUMAN
s_18_64	FPR2_HUMAN	ZSCA4_HUMAN	UN93B_HUMAN	ISK1_HUMAN	KAD6_HUMAN	ATS10_HUMAN	PGRP3_HUMAN	LFG4_HUMAN	IST1_HUMAN	ASF1A_HUMAN	EM55_HUMAN	RGS12_HUMAN	STAR9_HUMAN	R51A2_HUMAN	LINES_HUMAN	REM2_HUMAN	RSBNL_HUMAN	C1T9B_HUMAN
s_18_65	TM180_HUMAN	HNRH1_HUMAN	FMT_HUMAN	DEPD7_HUMAN	HS90B_HUMAN	CP087_HUMAN	AREL1_HUMAN	PARK7_HUMAN	VPP1_HUMAN	FZD4_HUMAN	CALR_HUMAN	CAN15_HUMAN	PR20D_HUMAN	F193B_HUMAN	GPC1_HUMAN	GLIP1_HUMAN	ZSC20_HUMAN	LRP6_HUMAN
s_18_66	KCNKF_HUMAN	T2FB_HUMAN	EDEM3_HUMAN	CJ090_HUMAN	NAGT1_HUMAN	PALM2_HUMAN	NMDZ1_HUMAN	CCDC7_HUMAN	ABC3G_HUMAN	PGTA_HUMAN	MAP11_HUMAN	CC14B_HUMAN	MAOX_HUMAN	1C14_HUMAN	KIF5A_HUMAN	ACOC_HUMAN	CAN8_HUMAN	SYFA_HUMAN
s_18_67	FA46C_HUMAN	MCM8_HUMAN	NKX32_HUMAN	F206A_HUMAN	ZN197_HUMAN	RED1_HUMAN	PTPRK_HUMAN	F134C_HUMAN	MUM1_HUMAN	FBX2_HUMAN	SLN11_HUMAN	KCND2_HUMAN	UCMA_HUMAN	GCN1L_HUMAN	SHAN3_HUMAN	GAMT_HUMAN	ZN131_HUMAN	ECSIT_HUMAN
s_18_68	OR2T6_HUMAN	INP4A_HUMAN	NUD19_HUMAN	ZN624_HUMAN	ZN469_HUMAN	SFRP2_HUMAN	REG1A_HUMAN	KR241_HUMAN	2ABD_HUMAN	PLCH2_HUMAN	GG6L2_HUMAN	LIGO4_HUMAN	N2DL3_HUMAN	METL5_HUMAN	BACD1_HUMAN	NANP8_HUMAN	RGAP1_HUMAN	ZSC26_HUMAN
s_18_69	RBPJL_HUMAN	NKX25_HUMAN	EHBP1_HUMAN	FOSL2_HUMAN	DMRTD_HUMAN	RASEF_HUMAN	4F2_HUMAN	ZN606_HUMAN	ZSC21_HUMAN	ZN557_HUMAN	RGPA1_HUMAN	GRSF1_HUMAN	CBWD1_HUMAN	ATL4_HUMAN	SPON1_HUMAN	CP072_HUMAN	STAR5_HUMAN	PFD1_HUMAN
s_18_6	KT33A_HUMAN	CLD9_HUMAN	LAMP2_HUMAN	VPS39_HUMAN	1A03_HUMAN	PITM2_HUMAN	ZN879_HUMAN	SC65_HUMAN	DC1L1_HUMAN	NOL4_HUMAN	RS20_HUMAN	CXA3_HUMAN	SCNBA_HUMAN	SEPT2_HUMAN	NACC1_HUMAN	IDHC_HUMAN	MTBP_HUMAN	HPS5_HUMAN
s_18_70	ACOX2_HUMAN	ZBT17_HUMAN	JKAMP_HUMAN	DPOE1_HUMAN	S19A3_HUMAN	PURB_HUMAN	APC10_HUMAN	5NT1A_HUMAN	PR15A_HUMAN	ZFYV1_HUMAN	VDAC1_HUMAN	TIE1_HUMAN	CNGA3_HUMAN	MARH9_HUMAN	AIRE_HUMAN	LNX2_HUMAN	NFKB2_HUMAN	FMN2_HUMAN
s_18_71	EQTN_HUMAN	SEN54_HUMAN	RABL3_HUMAN	FEM1B_HUMAN	ACL7A_HUMAN	DIP2A_HUMAN	DOC2A_HUMAN	THTPA_HUMAN	SESN3_HUMAN	PTEN_HUMAN	SSRP1_HUMAN	K1324_HUMAN	CMTR2_HUMAN	NU4LM_HUMAN	EDIL3_HUMAN	SENP8_HUMAN	RALA_HUMAN	ADA22_HUMAN
s_18_72	CD1B_HUMAN	XRCC6_HUMAN	TRAP1_HUMAN	HYES_HUMAN	PHOCN_HUMAN	ITIH1_HUMAN	PRDC1_HUMAN	CB076_HUMAN	SSX2_HUMAN	CADH7_HUMAN	CJ090_HUMAN	ABCD1_HUMAN	TRI56_HUMAN	KI2LB_HUMAN	CBX5_HUMAN	B3GT6_HUMAN	ECHB_HUMAN	ENPP2_HUMAN
s_18_7	HEM2_HUMAN	FGF10_HUMAN	SGTA_HUMAN	TLR6_HUMAN	IAPP_HUMAN	S12A7_HUMAN	AVPI1_HUMAN	YTDC1_HUMAN	KTU_HUMAN	SDK1_HUMAN	KISHA_HUMAN	SUSD2_HUMAN	MET14_HUMAN	CTSR1_HUMAN	ERR2_HUMAN	H31_HUMAN	DIRA3_HUMAN	BHE41_HUMAN
s_18_8	SVIP_HUMAN	I18RA_HUMAN	SIR2_HUMAN	APLP1_HUMAN	RD21L_HUMAN	PNMA2_HUMAN	NRIP1_HUMAN	BCL7C_HUMAN	F172A_HUMAN	TR11B_HUMAN	E2F7_HUMAN	PRDX3_HUMAN	SMC4_HUMAN	CLM8_HUMAN	PRKDC_HUMAN	WDR48_HUMAN	AKIP_HUMAN	NXPE2_HUMAN
s_18_9	TMM59_HUMAN	RNF34_HUMAN	ZN417_HUMAN	PLIN1_HUMAN	RBP17_HUMAN	DSCR3_HUMAN	GLSK_HUMAN	TSN8_HUMAN	PDD2L_HUMAN	OSBL6_HUMAN	IKZF3_HUMAN	PON3_HUMAN	HMHA1_HUMAN	IYD1_HUMAN	TIDC1_HUMAN	SNX22_HUMAN	ZN239_HUMAN	PRP39_HUMAN
s_19_10	PCDGB_HUMAN	GAK6_HUMAN	PKHA3_HUMAN	RAB6A_HUMAN	SRSF8_HUMAN	TACC3_HUMAN	ERVV1_HUMAN	SEM3B_HUMAN	GHSR_HUMAN	BSN_HUMAN	IGFL4_HUMAN	IFNG_HUMAN	LCOR_HUMAN	ZN700_HUMAN	PCSK7_HUMAN	DNS2A_HUMAN	R113B_HUMAN	HMCES_HUMAN	RGPD4_HUMAN
s_19_11	NDUB3_HUMAN	CSN4_HUMAN	AT8A2_HUMAN	CERS2_HUMAN	RL10A_HUMAN	PJA2_HUMAN	RIF1_HUMAN	KIF3A_HUMAN	HPBP1_HUMAN	CAMP_HUMAN	CCD86_HUMAN	HXA6_HUMAN	SYT5_HUMAN	ADCY7_HUMAN	SNP25_HUMAN	DPOLM_HUMAN	MRRP3_HUMAN	TBA1B_HUMAN	ALX3_HUMAN
s_19_12	GSTA4_HUMAN	SFR15_HUMAN	RT10_HUMAN	RM27_HUMAN	P_HUMAN	LECT1_HUMAN	K1C23_HUMAN	ACACB_HUMAN	TMM43_HUMAN	JPH1_HUMAN	KCNH4_HUMAN	HEPS_HUMAN	ZC4H2_HUMAN	TEX14_HUMAN	PUSL1_HUMAN	TAF1A_HUMAN	SOCS4_HUMAN	FBX40_HUMAN	TP53B_HUMAN
s_19_13	PHB_HUMAN	DUS4_HUMAN	PAP1M_HUMAN	PLXB2_HUMAN	EOGT_HUMAN	INHBB_HUMAN	F117B_HUMAN	RAB38_HUMAN	CRBL2_HUMAN	DND1_HUMAN	NANP_HUMAN	PAWR_HUMAN	XKRY2_HUMAN	LYRM4_HUMAN	MI4GD_HUMAN	MY18A_HUMAN	SOSB2_HUMAN	ST2B1_HUMAN	AT2B4_HUMAN
s_19_14	ZBED6_HUMAN	ZN696_HUMAN	T22D4_HUMAN	NGRN_HUMAN	RIMKB_HUMAN	TGM5_HUMAN	PLDX1_HUMAN	DU4L6_HUMAN	MT1X_HUMAN	MF2L2_HUMAN	IL27A_HUMAN	ST18_HUMAN	ZN197_HUMAN	EIF3G_HUMAN	NSD3_HUMAN	CLU_HUMAN	FTMT_HUMAN	TM186_HUMAN	STXB3_HUMAN
s_19_15	NACC2_HUMAN	TRPC6_HUMAN	SNAI1_HUMAN	S2544_HUMAN	ADIP_HUMAN	IFM3_HUMAN	PRIMA_HUMAN	GDAP2_HUMAN	SH3L1_HUMAN	TSN5_HUMAN	ZGPAT_HUMAN	S10A9_HUMAN	TAGL_HUMAN	NUCKS_HUMAN	ZCH18_HUMAN	CDA7L_HUMAN	ARMC9_HUMAN	PCDBA_HUMAN	PEDF_HUMAN
s_19_16	TAF5L_HUMAN	MOCS3_HUMAN	OR6T1_HUMAN	INAR1_HUMAN	RBBP7_HUMAN	APC1_HUMAN	GBP1_HUMAN	KCNQ3_HUMAN	ZN510_HUMAN	IPO9_HUMAN	RHG31_HUMAN	CF047_HUMAN	PCMD2_HUMAN	TMED5_HUMAN	NALP2_HUMAN	WASH7_HUMAN	ZBT24_HUMAN	UB2E1_HUMAN	CABP1_HUMAN
s_19_17	CH033_HUMAN	TFG_HUMAN	SPD2A_HUMAN	LAMB3_HUMAN	ADA23_HUMAN	BCL3_HUMAN	RCL1_HUMAN	ARI4B_HUMAN	KCP_HUMAN	ZN600_HUMAN	AMELX_HUMAN	NEK9_HUMAN	RNH2C_HUMAN	OLR1_HUMAN	MARH8_HUMAN	CLDN2_HUMAN	T53I1_HUMAN	RGMC_HUMAN	DNAS1_HUMAN
s_19_18	2ABA_HUMAN	DACH2_HUMAN	FGF18_HUMAN	WDR35_HUMAN	COQ2_HUMAN	NU205_HUMAN	COGA1_HUMAN	KCTD6_HUMAN	CADH9_HUMAN	PLD5_HUMAN	MYPR_HUMAN	PTHD3_HUMAN	RRAS_HUMAN	THIO_HUMAN	TM251_HUMAN	PLPL9_HUMAN	BT3L4_HUMAN	ZNF92_HUMAN	FABPI_HUMAN
s_19_19	KCNG4_HUMAN	GTR6_HUMAN	ATLA3_HUMAN	GT2D1_HUMAN	WISP3_HUMAN	CDK8_HUMAN	FKB11_HUMAN	ZIM3_HUMAN	NLE1_HUMAN	EIF3A_HUMAN	GPV_HUMAN	HMN1_HUMAN	SIA10_HUMAN	BRE_HUMAN	TBB3_HUMAN	RGS2_HUMAN	IDHC_HUMAN	BCAT1_HUMAN	ACOX1_HUMAN
s_19_1	MORC1_HUMAN	MYO1D_HUMAN	CLC2D_HUMAN	E2F7_HUMAN	AMPE_HUMAN	FMT_HUMAN	GZF1_HUMAN	CAF1A_HUMAN	ERD22_HUMAN	CMC1_HUMAN	INO80_HUMAN	SARDH_HUMAN	PGRP2_HUMAN	KDM3B_HUMAN	BBS4_HUMAN	CO4A3_HUMAN	LIPA1_HUMAN	UB2E1_HUMAN	MAG_HUMAN
s_19_20	NSD1_HUMAN	CEMIP_HUMAN	NR2C2_HUMAN	NEIL1_HUMAN	CALCB_HUMAN	ZIM2_HUMAN	RBBP9_HUMAN	NAIF1_HUMAN	DPOD3_HUMAN	TELO2_HUMAN	TDG_HUMAN	VPS4B_HUMAN	CA112_HUMAN	ERGI2_HUMAN	TMCC2_HUMAN	SO1B3_HUMAN	EFC11_HUMAN	MS18B_HUMAN	MED4_HUMAN
s_19_21	LIPK_HUMAN	ITB3_HUMAN	SSX3_HUMAN	CCD14_HUMAN	GPX3_HUMAN	PREY_HUMAN	SIAL_HUMAN	SFRP4_HUMAN	HEPC_HUMAN	T2EB_HUMAN	NFAC2_HUMAN	TRAM2_HUMAN	MDM1_HUMAN	YLPM1_HUMAN	MIEAP_HUMAN	GLYG2_HUMAN	CARM1_HUMAN	ZRAB3_HUMAN	PKRI1_HUMAN
s_19_22	FOXP4_HUMAN	TMM43_HUMAN	TDRKH_HUMAN	CCR6_HUMAN	RGS1_HUMAN	AT1A1_HUMAN	ASB2_HUMAN	HDA10_HUMAN	SOLH2_HUMAN	HELB_HUMAN	ITBP1_HUMAN	GCP6_HUMAN	SMTL2_HUMAN	MFAP5_HUMAN	RN141_HUMAN	PLCE1_HUMAN	T194A_HUMAN	ZBED4_HUMAN	TPBG_HUMAN
s_19_23	MALD1_HUMAN	IFM1_HUMAN	KPYR_HUMAN	NR2C2_HUMAN	DYDC1_HUMAN	MT3_HUMAN	IR3IP_HUMAN	HDAC5_HUMAN	H31_HUMAN	LLPH_HUMAN	SAMD1_HUMAN	CENPX_HUMAN	IFT74_HUMAN	PP14D_HUMAN	T161A_HUMAN	S18L2_HUMAN	PK3CD_HUMAN	TCHP_HUMAN	CHERP_HUMAN
s_19_24	GTPB3_HUMAN	SSXT_HUMAN	TDT_HUMAN	ARF6_HUMAN	MBP_HUMAN	HIBCH_HUMAN	NXT2_HUMAN	OPCM_HUMAN	S12A6_HUMAN	ITAX_HUMAN	S2A4R_HUMAN	SIRPG_HUMAN	ERO1A_HUMAN	ESIP1_HUMAN	NR4A1_HUMAN	RAB25_HUMAN	PTEN_HUMAN	HDHD1_HUMAN	DNAS1_HUMAN
s_19_25	CD22_HUMAN	ARL3_HUMAN	GPR26_HUMAN	NCKX6_HUMAN	NAA35_HUMAN	VATF_HUMAN	CNN3_HUMAN	YYAP1_HUMAN	TEC_HUMAN	LIRA5_HUMAN	KAT5_HUMAN	YLPM1_HUMAN	PELI3_HUMAN	NAA20_HUMAN	ESPN_HUMAN	PGRC2_HUMAN	ARG28_HUMAN	DGKB_HUMAN	CD1C_HUMAN
s_19_26	RAMP2_HUMAN	EPCAM_HUMAN	MABP1_HUMAN	SSNA1_HUMAN	EHD3_HUMAN	INT4_HUMAN	TBB5_HUMAN	MARK2_HUMAN	MGP_HUMAN	FA5_HUMAN	TMEM9_HUMAN	LSM6_HUMAN	NUDT5_HUMAN	MALL_HUMAN	TM55B_HUMAN	5HT6R_HUMAN	BIRC5_HUMAN	MACD2_HUMAN	HSP13_HUMAN
s_19_27	TFDP3_HUMAN	VASP_HUMAN	STAR6_HUMAN	SO1A2_HUMAN	IMP4_HUMAN	ADR2_HUMAN	PROM1_HUMAN	MEIS1_HUMAN	SAR1B_HUMAN	CSTF2_HUMAN	PUM2_HUMAN	SPR2G_HUMAN	HXA13_HUMAN	LMTK1_HUMAN	1A74_HUMAN	DZAN1_HUMAN	ZN326_HUMAN	NDUS8_HUMAN	CHIC2_HUMAN
s_19_28	CYTD_HUMAN	LRRT3_HUMAN	SC6A9_HUMAN	ITB4_HUMAN	MICA3_HUMAN	ABHD5_HUMAN	M3K12_HUMAN	MARH7_HUMAN	CDHR1_HUMAN	SDC1_HUMAN	MKX_HUMAN	ZMY19_HUMAN	LAMC1_HUMAN	TRNK1_HUMAN	UB2E2_HUMAN	IKZF1_HUMAN	POTEF_HUMAN	KCAB2_HUMAN	DENR_HUMAN
s_19_29	ACOC_HUMAN	ZN578_HUMAN	FBX38_HUMAN	3BHS2_HUMAN	PKHO2_HUMAN	DCA16_HUMAN	K319L_HUMAN	HXA4_HUMAN	TCHP_HUMAN	RAB15_HUMAN	NOP2_HUMAN	PIWL2_HUMAN	HMGA1_HUMAN	PLIN1_HUMAN	PANK3_HUMAN	LEP_HUMAN	GI24_HUMAN	POC1A_HUMAN	PBLD_HUMAN
s_19_2	PRUN2_HUMAN	SPYA_HUMAN	NCTR1_HUMAN	VAMP5_HUMAN	TXLNB_HUMAN	DEK_HUMAN	ZN557_HUMAN	IF140_HUMAN	CCDC8_HUMAN	KRA13_HUMAN	MYO9A_HUMAN	LCE3B_HUMAN	F173A_HUMAN	STOX1_HUMAN	QRIC1_HUMAN	I17RD_HUMAN	HDGF_HUMAN	GPR56_HUMAN	CP46A_HUMAN
s_19_30	RPE65_HUMAN	WFD12_HUMAN	RDH11_HUMAN	FRAT2_HUMAN	SHSA3_HUMAN	RAB3D_HUMAN	WRIP1_HUMAN	TRIM8_HUMAN	K1C18_HUMAN	RFOX2_HUMAN	CK065_HUMAN	SYCP3_HUMAN	APOM_HUMAN	R3HD1_HUMAN	STRP1_HUMAN	GRM5_HUMAN	ZN827_HUMAN	KAD9_HUMAN	SDPR_HUMAN
s_19_31	TXK_HUMAN	PP2AB_HUMAN	NEMF_HUMAN	KS6A6_HUMAN	PGRC2_HUMAN	TNAP3_HUMAN	THRB_HUMAN	CAMLG_HUMAN	BCE1_HUMAN	KIRR3_HUMAN	RPP25_HUMAN	CD38_HUMAN	SPX3_HUMAN	EMB_HUMAN	SON_HUMAN	ZSC32_HUMAN	HMHA1_HUMAN	ABCA4_HUMAN	CA094_HUMAN
s_19_32	5HT3C_HUMAN	CEP41_HUMAN	KNOP1_HUMAN	SYT16_HUMAN	WFD11_HUMAN	GTR2_HUMAN	RN186_HUMAN	RNF44_HUMAN	ARPIN_HUMAN	CDC7_HUMAN	GAB3_HUMAN	ARMC7_HUMAN	TBB8_HUMAN	FA46A_HUMAN	MGLL_HUMAN	FBN3_HUMAN	GIMA4_HUMAN	GLT14_HUMAN	ALG12_HUMAN
s_19_33	RING2_HUMAN	DLGP4_HUMAN	TBCD_HUMAN	PPM1J_HUMAN	MTMR4_HUMAN	BIRC6_HUMAN	NARFL_HUMAN	UD2A1_HUMAN	FOXM1_HUMAN	LTK_HUMAN	ZN770_HUMAN	S29A1_HUMAN	F110A_HUMAN	DPEP1_HUMAN	PSME1_HUMAN	ACTL8_HUMAN	DC2L1_HUMAN	CD59_HUMAN	JPH3_HUMAN
s_19_34	DCA13_HUMAN	SC5A7_HUMAN	CXA4_HUMAN	AXIN1_HUMAN	ANR22_HUMAN	DSC3_HUMAN	TBCD7_HUMAN	IDLC_HUMAN	MET23_HUMAN	XKRY_HUMAN	T53I2_HUMAN	PKN3_HUMAN	TMED5_HUMAN	VAV2_HUMAN	CDR2_HUMAN	VHLL_HUMAN	DHRSX_HUMAN	TSN31_HUMAN	SMYD2_HUMAN
s_19_35	THTM_HUMAN	ACATN_HUMAN	AMZ2_HUMAN	WDR47_HUMAN	KCNN2_HUMAN	SVEP1_HUMAN	PAP1L_HUMAN	IF1AY_HUMAN	DIP2A_HUMAN	SSX1_HUMAN	LSM8_HUMAN	U5S1_HUMAN	SHIP2_HUMAN	NIP7_HUMAN	U17L2_HUMAN	USPL1_HUMAN	GTR10_HUMAN	TIF1A_HUMAN	NCBP1_HUMAN
s_19_36	PDE8B_HUMAN	ANTR2_HUMAN	FOXA1_HUMAN	ST2B1_HUMAN	HBB_HUMAN	TTC14_HUMAN	ZKSC7_HUMAN	TFB1M_HUMAN	PRI1_HUMAN	RN186_HUMAN	GDE_HUMAN	GPDM_HUMAN	NU160_HUMAN	LRCH1_HUMAN	ANFY1_HUMAN	EST5A_HUMAN	CIB1_HUMAN	TRMB_HUMAN	CNTN6_HUMAN
s_19_37	TBB5_HUMAN	NUCB2_HUMAN	SESN3_HUMAN	OTX2_HUMAN	MRP5_HUMAN	ZPR1_HUMAN	SYSC_HUMAN	CO5_HUMAN	AP2D_HUMAN	F210A_HUMAN	PSD4_HUMAN	MYPT2_HUMAN	MY18A_HUMAN	DNLZ_HUMAN	PCD20_HUMAN	KCIP4_HUMAN	H2B1A_HUMAN	UST_HUMAN	SKOR2_HUMAN
s_19_38	CADH1_HUMAN	AR6P1_HUMAN	LRC4C_HUMAN	CERS2_HUMAN	FCRLB_HUMAN	SP140_HUMAN	HMGB3_HUMAN	HINT3_HUMAN	XRCC1_HUMAN	GL8D1_HUMAN	PIGG_HUMAN	GP124_HUMAN	C1QRF_HUMAN	MUCB_HUMAN	PDK2_HUMAN	WDR46_HUMAN	MP2K6_HUMAN	K0825_HUMAN	ZN229_HUMAN
s_19_39	AKT3_HUMAN	PTTG1_HUMAN	S14L1_HUMAN	GBLP_HUMAN	ECSIT_HUMAN	PTN2_HUMAN	NSUN4_HUMAN	MTPN_HUMAN	AUHM_HUMAN	TM45A_HUMAN	SUZ12_HUMAN	FBXL2_HUMAN	MUC5A_HUMAN	SETD4_HUMAN	PAK4_HUMAN	KLH21_HUMAN	SMAD9_HUMAN	ANKZ1_HUMAN	ZFAN3_HUMAN
s_19_3	SRC8_HUMAN	GABR1_HUMAN	SO4A1_HUMAN	UROL1_HUMAN	GP2_HUMAN	SEP12_HUMAN	HPPD_HUMAN	ABCA1_HUMAN	ASPC1_HUMAN	FUT3_HUMAN	DPYL1_HUMAN	FA69B_HUMAN	MXRA8_HUMAN	RT23_HUMAN	KPCB_HUMAN	NDF1_HUMAN	DNPEP_HUMAN	NBR1_HUMAN	ODO2_HUMAN
s_19_40	ZN740_HUMAN	CC113_HUMAN	MBD2_HUMAN	ZC12A_HUMAN	ANXA4_HUMAN	GNAL_HUMAN	GFRP_HUMAN	GTR5_HUMAN	TTF2_HUMAN	MLXIP_HUMAN	BTAF1_HUMAN	PDE7A_HUMAN	RASN_HUMAN	TRAF4_HUMAN	1B37_HUMAN	FOXE1_HUMAN	ARHG4_HUMAN	PAK4_HUMAN	ROBO3_HUMAN
s_19_41	MSH3_HUMAN	PDLI4_HUMAN	CS054_HUMAN	DNLI4_HUMAN	PSMD3_HUMAN	PBX1_HUMAN	DDAH1_HUMAN	ZIC2_HUMAN	B3GN2_HUMAN	PDE7B_HUMAN	SOX21_HUMAN	SCPDL_HUMAN	KPCD1_HUMAN	T22D1_HUMAN	CP39A_HUMAN	IFT74_HUMAN	CENPW_HUMAN	ASB13_HUMAN	INHBC_HUMAN
s_19_42	TMOD2_HUMAN	HEN1_HUMAN	SC23A_HUMAN	BSH_HUMAN	GUC1A_HUMAN	CBR4_HUMAN	AAKB1_HUMAN	PEPC_HUMAN	TSN6_HUMAN	ECH1_HUMAN	CILP2_HUMAN	PRB3_HUMAN	SMIM3_HUMAN	RM52_HUMAN	SERB_HUMAN	PITX1_HUMAN	EPHB3_HUMAN	PTN4_HUMAN	LY96_HUMAN
s_19_43	USF1_HUMAN	1A25_HUMAN	TAF5L_HUMAN	IDH3A_HUMAN	AAAT_HUMAN	MKLN1_HUMAN	KBTB2_HUMAN	COPA1_HUMAN	GIPC1_HUMAN	ABCF2_HUMAN	PABP1_HUMAN	PBX2_HUMAN	NARR_HUMAN	UBE2F_HUMAN	LPAR2_HUMAN	ARNT_HUMAN	CBX7_HUMAN	LMBD1_HUMAN	DSRAD_HUMAN
s_19_44	S27A5_HUMAN	KI3X1_HUMAN	RAB2A_HUMAN	CCRL2_HUMAN	MK01_HUMAN	TBL2_HUMAN	K0125_HUMAN	SLAF8_HUMAN	IFNA5_HUMAN	DAZ3_HUMAN	HLPDA_HUMAN	FUT5_HUMAN	DHTK1_HUMAN	FKTN_HUMAN	OSGI1_HUMAN	CT452_HUMAN	PNMT_HUMAN	DJC22_HUMAN	PPM1K_HUMAN
s_19_45	PLCH2_HUMAN	ZO3_HUMAN	COXM1_HUMAN	CTL2_HUMAN	NOP2_HUMAN	SC61B_HUMAN	TEN1L_HUMAN	IFIT3_HUMAN	TS101_HUMAN	SL9A1_HUMAN	SP30L_HUMAN	BTNL2_HUMAN	RPAB3_HUMAN	TM223_HUMAN	SESQ2_HUMAN	DZAN1_HUMAN	CU025_HUMAN	SHBG_HUMAN	2B1F_HUMAN
s_19_46	DAF_HUMAN	RB33A_HUMAN	PALLD_HUMAN	LMTK2_HUMAN	NIBL1_HUMAN	ALG9_HUMAN	WNT1_HUMAN	ENTD1_HUMAN	RBBP4_HUMAN	TMOD4_HUMAN	AIMP2_HUMAN	PYGO1_HUMAN	ZNF20_HUMAN	CCDC9_HUMAN	BIRC3_HUMAN	MED11_HUMAN	HTR5B_HUMAN	SURF6_HUMAN	AFF1_HUMAN
s_19_47	GPX3_HUMAN	SPI1_HUMAN	ZN485_HUMAN	ERG_HUMAN	TPPC1_HUMAN	EHF_HUMAN	PRSR2_HUMAN	MYOZ2_HUMAN	CP4F8_HUMAN	CCD58_HUMAN	PIP_HUMAN	ARMX5_HUMAN	IL6_HUMAN	CXCR3_HUMAN	GLD2_HUMAN	TM55B_HUMAN	TMX1_HUMAN	FBP1L_HUMAN	NFX1_HUMAN
s_19_48	P4HTM_HUMAN	CRIS3_HUMAN	IMB1_HUMAN	FOXO6_HUMAN	F212A_HUMAN	LRRN2_HUMAN	STC2_HUMAN	DX39B_HUMAN	IF2A_HUMAN	EHD4_HUMAN	IFT25_HUMAN	COAC_HUMAN	M4A4A_HUMAN	GP108_HUMAN	RAB9B_HUMAN	RB33B_HUMAN	DDX27_HUMAN	SIGL7_HUMAN	NTR1_HUMAN
s_19_49	RAB28_HUMAN	ELOV6_HUMAN	RNF6_HUMAN	PRP6_HUMAN	RB12B_HUMAN	DYST_HUMAN	UPK1B_HUMAN	NT5D3_HUMAN	STK31_HUMAN	PDIA6_HUMAN	RMI2_HUMAN	PLCD4_HUMAN	EMSA1_HUMAN	BMP15_HUMAN	GFPT1_HUMAN	CEBPB_HUMAN	CNNM1_HUMAN	TOM20_HUMAN	ZN503_HUMAN
s_19_4	FADS3_HUMAN	CANB2_HUMAN	TRI59_HUMAN	MTRR_HUMAN	ESF1_HUMAN	HNF1A_HUMAN	GBLP_HUMAN	TALDO_HUMAN	ZN800_HUMAN	SRMS_HUMAN	NGAL_HUMAN	ZN394_HUMAN	K6PL_HUMAN	NKX32_HUMAN	PEO1_HUMAN	BSN_HUMAN	KTBL1_HUMAN	SODE_HUMAN	VPS36_HUMAN
s_19_50	PSB8_HUMAN	NETR_HUMAN	SMOX_HUMAN	CHD7_HUMAN	STAM2_HUMAN	PGM5_HUMAN	TF2AY_HUMAN	IL31_HUMAN	PIDD_HUMAN	RHG23_HUMAN	NINL_HUMAN	ZMY11_HUMAN	SC31B_HUMAN	AT2B2_HUMAN	ARY2_HUMAN	DEN2D_HUMAN	SNAPN_HUMAN	RHPN2_HUMAN	SIR1_HUMAN
s_19_51	FAAA_HUMAN	PDE7B_HUMAN	CC184_HUMAN	PI4KA_HUMAN	SCML2_HUMAN	TOP2A_HUMAN	KS6C1_HUMAN	RASL1_HUMAN	LAR1B_HUMAN	PDK4_HUMAN	RASE_HUMAN	PCCA_HUMAN	CHD9_HUMAN	QORX_HUMAN	MD1L1_HUMAN	SULF2_HUMAN	SLAF5_HUMAN	PPLA_HUMAN	CSTFT_HUMAN
s_19_5	RL27_HUMAN	FPRP_HUMAN	PSA3_HUMAN	AIM1_HUMAN	SATB1_HUMAN	KRT37_HUMAN	K1C26_HUMAN	GATA_HUMAN	RETN_HUMAN	CE164_HUMAN	MAVS_HUMAN	WWC2_HUMAN	PAK2_HUMAN	THIM_HUMAN	CSN2_HUMAN	VATE1_HUMAN	BGAL_HUMAN	G45IP_HUMAN	TPD52_HUMAN
s_19_6	GPR15_HUMAN	F208A_HUMAN	FZD10_HUMAN	GLP3L_HUMAN	RENBP_HUMAN	KBL_HUMAN	NGRN_HUMAN	TRAF6_HUMAN	SPRL1_HUMAN	PDLI4_HUMAN	GGA2_HUMAN	OTX2_HUMAN	CXCL5_HUMAN	TSG6_HUMAN	CUL7_HUMAN	FYB_HUMAN	ANKK1_HUMAN	SPYA_HUMAN	EFNA1_HUMAN
s_19_7	LS14B_HUMAN	S13A3_HUMAN	HOT_HUMAN	RPGF2_HUMAN	HDAC1_HUMAN	PCDGF_HUMAN	FGD6_HUMAN	COG8_HUMAN	ABCA6_HUMAN	ELOF1_HUMAN	FBLN2_HUMAN	NBPFN_HUMAN	CD86_HUMAN	FUT6_HUMAN	PP2AA_HUMAN	ANX11_HUMAN	METK1_HUMAN	TCL1A_HUMAN	ZN331_HUMAN
s_19_8	RPAP3_HUMAN	KCNK2_HUMAN	CP2S1_HUMAN	FA43B_HUMAN	GDIR1_HUMAN	TBCD1_HUMAN	DCTN6_HUMAN	CPVL_HUMAN	DUS22_HUMAN	YAED1_HUMAN	PGPI_HUMAN	HECD2_HUMAN	KCND2_HUMAN	ANR27_HUMAN	DLL4_HUMAN	CT196_HUMAN	GP160_HUMAN	ZBT16_HUMAN	AF9_HUMAN
s_19_9	IL21R_HUMAN	GLPK2_HUMAN	CSK2B_HUMAN	RBM27_HUMAN	TDH_HUMAN	SC6A9_HUMAN	AWAT1_HUMAN	LTOR2_HUMAN	NPC2_HUMAN	ZN506_HUMAN	NAT9_HUMAN	WDR1_HUMAN	NTAL_HUMAN	CRHBP_HUMAN	TM169_HUMAN	ZN436_HUMAN	KCTD5_HUMAN	TPPC1_HUMAN	OPLA_HUMAN
s_20_10	SEP12_HUMAN	CNDP1_HUMAN	CAC1A_HUMAN	E2F2_HUMAN	GRM3_HUMAN	ZN696_HUMAN	ZN417_HUMAN	S31A7_HUMAN	SYN1_HUMAN	CCD14_HUMAN	SRP09_HUMAN	OPSR_HUMAN	CORO7_HUMAN	BTBD2_HUMAN	ZN213_HUMAN	RM42_HUMAN	B9D1_HUMAN	CXB6_HUMAN	LCAP_HUMAN	PIGM_HUMAN
s_20_11	HELLS_HUMAN	ZNT2_HUMAN	S14L1_HUMAN	TRI63_HUMAN	FEM1B_HUMAN	RBM39_HUMAN	PLIN3_HUMAN	CENPQ_HUMAN	CC141_HUMAN	MFN2_HUMAN	TRAT1_HUMAN	COFA1_HUMAN	CHCH1_HUMAN	ITPR3_HUMAN	ZN383_HUMAN	KILIN_HUMAN	GTR14_HUMAN	CP4FN_HUMAN	MASP1_HUMAN	MPND_HUMAN
s_20_12	COPT2_HUMAN	POC1A_HUMAN	HCN3_HUMAN	VDR_HUMAN	ATAT_HUMAN	RIMS4_HUMAN	SH3K1_HUMAN	UBE2W_HUMAN	RASH_HUMAN	NUDC_HUMAN	HEAT1_HUMAN	WAP53_HUMAN	ASH1L_HUMAN	ANFY1_HUMAN	AL1A1_HUMAN	SLU7_HUMAN	RS11_HUMAN	EPN2_HUMAN	PSME1_HUMAN	ASPH_HUMAN
s_20_13	NPS_HUMAN	DMTF1_HUMAN	SLBP_HUMAN	ISCU_HUMAN	ADA11_HUMAN	SYHC_HUMAN	NBPFE_HUMAN	ITB1_HUMAN	FOG2_HUMAN	GGA3_HUMAN	PSD12_HUMAN	CHSTB_HUMAN	DQA2_HUMAN	CXB6_HUMAN	IZUM1_HUMAN	LRC15_HUMAN	CXD2_HUMAN	TB10A_HUMAN	SCG1_HUMAN	YKT6_HUMAN
s_20_14	ID1_HUMAN	FXL18_HUMAN	PD1L2_HUMAN	CCL4_HUMAN	F16B1_HUMAN	TIFA_HUMAN	ATG7_HUMAN	ZN227_HUMAN	RHG01_HUMAN	PPARA_HUMAN	DCAKD_HUMAN	GZF1_HUMAN	SPTC1_HUMAN	STAR9_HUMAN	FOXL2_HUMAN	CD1B_HUMAN	WDR87_HUMAN	KCMA1_HUMAN	CHAP1_HUMAN	HAUS4_HUMAN
s_20_15	MEX3D_HUMAN	LRC8A_HUMAN	SO4C1_HUMAN	PCP_HUMAN	NF2IP_HUMAN	GRM2_HUMAN	NPM3_HUMAN	TPC1_HUMAN	ABCAA_HUMAN	DOB_HUMAN	CHAC2_HUMAN	2ABG_HUMAN	NPBW1_HUMAN	KS6A5_HUMAN	CEBPE_HUMAN	SCLT1_HUMAN	SMYD5_HUMAN	CLGN_HUMAN	RIFK_HUMAN	TIMP3_HUMAN
s_20_16	RASF2_HUMAN	LRRF1_HUMAN	DCAF8_HUMAN	FTO_HUMAN	PCBP2_HUMAN	AUGN_HUMAN	NPIB7_HUMAN	5HT7R_HUMAN	INT11_HUMAN	TT39B_HUMAN	CSTN2_HUMAN	QTRD1_HUMAN	SIA8C_HUMAN	NU3M_HUMAN	STRAB_HUMAN	APBA1_HUMAN	CAGE1_HUMAN	MROH6_HUMAN	CDN2C_HUMAN	SPAG8_HUMAN
s_20_17	CDD_HUMAN	XPO7_HUMAN	GATA6_HUMAN	LARP4_HUMAN	RGS10_HUMAN	FINC_HUMAN	SCO1_HUMAN	PIGR_HUMAN	ATS7_HUMAN	GSTK1_HUMAN	PCDBA_HUMAN	AKNA_HUMAN	ARL4C_HUMAN	FILA_HUMAN	GPX2_HUMAN	CRCM_HUMAN	RIN2_HUMAN	AT1B3_HUMAN	GSH0_HUMAN	VCX3_HUMAN
s_20_18	GRN_HUMAN	PSG4_HUMAN	ZBT38_HUMAN	SUCB2_HUMAN	ZNF7_HUMAN	WDTC1_HUMAN	GOLP3_HUMAN	PPIL2_HUMAN	ORC2_HUMAN	NU188_HUMAN	TCPG_HUMAN	DCC1_HUMAN	SYTL1_HUMAN	CLD2_HUMAN	ATP9B_HUMAN	RNF32_HUMAN	TM223_HUMAN	DMA_HUMAN	CAD15_HUMAN	PCDBE_HUMAN
s_20_19	DB128_HUMAN	MYL4_HUMAN	SPTN1_HUMAN	GSC_HUMAN	NEGR1_HUMAN	SIX6_HUMAN	GTR8_HUMAN	LMAN1_HUMAN	MTMRD_HUMAN	OTU1_HUMAN	RGS4_HUMAN	KLK10_HUMAN	CCNC_HUMAN	RLP24_HUMAN	PSG3_HUMAN	PVRL2_HUMAN	TMOD3_HUMAN	JADE3_HUMAN	KATL1_HUMAN	OR8H2_HUMAN
s_20_1	ATD3A_HUMAN	AGFG2_HUMAN	PO2F2_HUMAN	HERC4_HUMAN	KANL3_HUMAN	IFRD2_HUMAN	RHBT1_HUMAN	SENP2_HUMAN	M3K8_HUMAN	BIRC5_HUMAN	PHF10_HUMAN	DYRK3_HUMAN	CETN1_HUMAN	EFNA4_HUMAN	TWST1_HUMAN	TS1R1_HUMAN	MRP3_HUMAN	MPP7_HUMAN	GDF6_HUMAN	ROP1A_HUMAN
s_20_20	CSK22_HUMAN	ATX10_HUMAN	MUC5B_HUMAN	ATX3L_HUMAN	KALM_HUMAN	SOSD1_HUMAN	HRH1_HUMAN	GLPA_HUMAN	GPBL1_HUMAN	TMED5_HUMAN	MS18A_HUMAN	MYCP1_HUMAN	RBM4B_HUMAN	SNX14_HUMAN	ADA19_HUMAN	I2BPL_HUMAN	LMLN_HUMAN	PPME1_HUMAN	CCR6_HUMAN	JAML1_HUMAN
s_20_21	MYOV2_HUMAN	2A5E_HUMAN	RANB3_HUMAN	ENTP1_HUMAN	KRT82_HUMAN	CAR18_HUMAN	EVI2A_HUMAN	OTU6A_HUMAN	GP125_HUMAN	IGHG2_HUMAN	SUMO4_HUMAN	SYNE4_HUMAN	TF3C6_HUMAN	WBP2_HUMAN	SURF2_HUMAN	TRAF3_HUMAN	ID1_HUMAN	SAS10_HUMAN	ACADL_HUMAN	CRADD_HUMAN
s_20_22	RSLBA_HUMAN	SYTL1_HUMAN	GNAT2_HUMAN	MCHR2_HUMAN	IFN17_HUMAN	FNBP1_HUMAN	FCSD2_HUMAN	SNW1_HUMAN	PSA4_HUMAN	ARRD1_HUMAN	AIP_HUMAN	KLDC4_HUMAN	UBP35_HUMAN	TBL1X_HUMAN	PRA13_HUMAN	ZN362_HUMAN	C1GLC_HUMAN	SGOL1_HUMAN	HBM_HUMAN	G6PD_HUMAN
s_20_23	TBCC_HUMAN	LSAMP_HUMAN	TM14A_HUMAN	MS4A7_HUMAN	FADS1_HUMAN	VPS51_HUMAN	IKBP1_HUMAN	OR6B3_HUMAN	LRC69_HUMAN	BAGE1_HUMAN	NDUB8_HUMAN	DLX4_HUMAN	ZN599_HUMAN	OTUD3_HUMAN	MSH3_HUMAN	MKS3_HUMAN	AVL9_HUMAN	EVI2B_HUMAN	CSPG2_HUMAN	VCY1_HUMAN
s_20_24	ZP1_HUMAN	SIA7A_HUMAN	MYRIP_HUMAN	MMP14_HUMAN	APOL6_HUMAN	BRI3B_HUMAN	TIDC1_HUMAN	RDHE2_HUMAN	SNTG2_HUMAN	FOXO3_HUMAN	NRG3_HUMAN	CPXM2_HUMAN	AUHM_HUMAN	RAVR2_HUMAN	ACER2_HUMAN	TM258_HUMAN	CDK9_HUMAN	RAP1B_HUMAN	EMC8_HUMAN	PPARA_HUMAN
s_20_25	F193B_HUMAN	GATB_HUMAN	ADA11_HUMAN	MTBP_HUMAN	IFIT3_HUMAN	MIA_HUMAN	CC167_HUMAN	ULK3_HUMAN	IKKE_HUMAN	ACSL1_HUMAN	2ABA_HUMAN	ASTER_HUMAN	UBR4_HUMAN	COMD8_HUMAN	EMX1_HUMAN	BCAM_HUMAN	IL18_HUMAN	NB5R1_HUMAN	SPC24_HUMAN	IF2A_HUMAN
s_20_26	POF1B_HUMAN	TAF7_HUMAN	FBSP1_HUMAN	ARGL1_HUMAN	SIX4_HUMAN	F195A_HUMAN	RXRA_HUMAN	EFTS_HUMAN	LFG4_HUMAN	SYTM_HUMAN	RPC7L_HUMAN	C2D1B_HUMAN	TREX1_HUMAN	K319L_HUMAN	COHA1_HUMAN	TLX3_HUMAN	CIPC_HUMAN	CBPC3_HUMAN	SPR2G_HUMAN	PROM2_HUMAN
s_20_27	CPNS2_HUMAN	GALNS_HUMAN	YLPM1_HUMAN	CP26A_HUMAN	CA109_HUMAN	NREP_HUMAN	AG1L2_HUMAN	M3K10_HUMAN	SLMAP_HUMAN	UBTD2_HUMAN	PDCL3_HUMAN	WRP73_HUMAN	1C17_HUMAN	H2B1O_HUMAN	NDUA8_HUMAN	FCRL1_HUMAN	KCNK9_HUMAN	CD3G_HUMAN	CCD60_HUMAN	SH319_HUMAN
s_20_28	TLR8_HUMAN	HXD3_HUMAN	LFG1_HUMAN	CND3_HUMAN	PREX2_HUMAN	PPCS_HUMAN	CDA7L_HUMAN	KC1A_HUMAN	KCD21_HUMAN	TNR17_HUMAN	S39A4_HUMAN	TRPM4_HUMAN	CH037_HUMAN	PRD14_HUMAN	NTRK2_HUMAN	ABD12_HUMAN	OR1M1_HUMAN	CCNE2_HUMAN	WDR7_HUMAN	SAP3_HUMAN
s_20_29	TTBK2_HUMAN	JOS1_HUMAN	NNRE_HUMAN	ATP7A_HUMAN	FAKD3_HUMAN	SC22B_HUMAN	DNJC2_HUMAN	CRTC2_HUMAN	RNF11_HUMAN	NLRC3_HUMAN	UBP19_HUMAN	ANR10_HUMAN	DOHH_HUMAN	CCD47_HUMAN	ANR24_HUMAN	MTBP_HUMAN	MAGA9_HUMAN	PROD_HUMAN	SAV1_HUMAN	MSL2_HUMAN
s_20_2	NDUA6_HUMAN	FGD3_HUMAN	SC11A_HUMAN	TR49B_HUMAN	PAK6_HUMAN	TNPO1_HUMAN	DCTN5_HUMAN	UPK3A_HUMAN	LRC8C_HUMAN	WDR24_HUMAN	SDHB_HUMAN	CTC1_HUMAN	TM7S3_HUMAN	K1C9_HUMAN	B3GN7_HUMAN	MTP_HUMAN	GLCM_HUMAN	TGDS_HUMAN	M18BP_HUMAN	SF3A2_HUMAN
s_20_30	UROL1_HUMAN	STX7_HUMAN	KIF6_HUMAN	ENPP2_HUMAN	LCA5_HUMAN	FPRP_HUMAN	CETN2_HUMAN	UBP46_HUMAN	PPAP_HUMAN	CS052_HUMAN	EHMT2_HUMAN	HXC9_HUMAN	DB114_HUMAN	UTP18_HUMAN	MOT5_HUMAN	RFIP5_HUMAN	ACBD6_HUMAN	CE290_HUMAN	SURF1_HUMAN	ERP27_HUMAN
s_20_31	CRBA1_HUMAN	GRP3_HUMAN	LMTK2_HUMAN	GDIA_HUMAN	DDB2_HUMAN	RPAB4_HUMAN	STAR_HUMAN	DUS21_HUMAN	ZN543_HUMAN	MTX2_HUMAN	IWS1_HUMAN	GLPA_HUMAN	CXA8_HUMAN	RFPLA_HUMAN	TRAF7_HUMAN	GUC2F_HUMAN	TBC3A_HUMAN	METK1_HUMAN	CSRN2_HUMAN	BIG1_HUMAN
s_20_32	AA1R_HUMAN	RHG01_HUMAN	RUSD3_HUMAN	BLM_HUMAN	LRFN1_HUMAN	LMBL1_HUMAN	LIPB1_HUMAN	REC2_HUMAN	GBG10_HUMAN	ELFN1_HUMAN	ZN428_HUMAN	KLC4_HUMAN	OLIG2_HUMAN	MRP2_HUMAN	MOFA1_HUMAN	TMCO3_HUMAN	MPP7_HUMAN	FBX18_HUMAN	ZN266_HUMAN	ZFAN3_HUMAN
s_20_33	PLCE1_HUMAN	NU214_HUMAN	PE2R4_HUMAN	RRP1B_HUMAN	K319L_HUMAN	CPEB4_HUMAN	GEMI6_HUMAN	AT8A1_HUMAN	3BP1_HUMAN	ZDBF2_HUMAN	ANLN_HUMAN	CD1C_HUMAN	TM159_HUMAN	DAZP2_HUMAN	CBPB2_HUMAN	IVD_HUMAN	RDH10_HUMAN	RIMS3_HUMAN	F120A_HUMAN	PCIF1_HUMAN
s_20_34	FOXR1_HUMAN	NUTM1_HUMAN	TTC9C_HUMAN	BHMT2_HUMAN	EGLN_HUMAN	TTC26_HUMAN	IF3M_HUMAN	VCY1_HUMAN	F136A_HUMAN	T150C_HUMAN	P121A_HUMAN	MUC4_HUMAN	NDUAD_HUMAN	CDK8_HUMAN	SMC6_HUMAN	ICK_HUMAN	BTBD7_HUMAN	PADI1_HUMAN	SDHF2_HUMAN	EMX2_HUMAN
s_20_35	KAT2B_HUMAN	RARG_HUMAN	CTXN1_HUMAN	HSP7E_HUMAN	TLN2_HUMAN	MSD1_HUMAN	SMYD3_HUMAN	OSTF1_HUMAN	KRA59_HUMAN	ZN860_HUMAN	TTLL3_HUMAN	NDE1_HUMAN	PAN3_HUMAN	RYK_HUMAN	PI51B_HUMAN	WIT1_HUMAN	KCP3_HUMAN	CRY2_HUMAN	GKN1_HUMAN	SLPI_HUMAN
s_20_36	TAF11_HUMAN	ADEC1_HUMAN	UBP34_HUMAN	BARX2_HUMAN	RASD1_HUMAN	LYST_HUMAN	ITB2_HUMAN	RAD9A_HUMAN	EYA2_HUMAN	RBBP6_HUMAN	TM63A_HUMAN	KBTB3_HUMAN	YBOX3_HUMAN	PTAR1_HUMAN	SMAG1_HUMAN	KAT6A_HUMAN	FUMH_HUMAN	PIGQ_HUMAN	COG8_HUMAN	IL12A_HUMAN
s_20_37	CP4F3_HUMAN	F203B_HUMAN	TRML1_HUMAN	ASB1_HUMAN	HEN1_HUMAN	MYOF_HUMAN	NAA15_HUMAN	IER5L_HUMAN	HDAC2_HUMAN	CLC4E_HUMAN	OSR2_HUMAN	ERF3B_HUMAN	S40A1_HUMAN	S26A8_HUMAN	TCEA2_HUMAN	GBRL1_HUMAN	CL3L1_HUMAN	UDB28_HUMAN	FPR1_HUMAN	SPTB1_HUMAN
s_20_38	CHLE_HUMAN	ASB3_HUMAN	S1PR4_HUMAN	TICN2_HUMAN	PGCA_HUMAN	MED16_HUMAN	DHRS9_HUMAN	IFI6_HUMAN	TREM1_HUMAN	RHDF1_HUMAN	KCD12_HUMAN	C5AR1_HUMAN	ATD2B_HUMAN	CXCR6_HUMAN	HCFC2_HUMAN	TNR1A_HUMAN	NLRC3_HUMAN	ZBT16_HUMAN	PP4R4_HUMAN	RFX3_HUMAN
s_20_39	SPA5L_HUMAN	TOX2_HUMAN	CNDG2_HUMAN	5HT2A_HUMAN	SE1L2_HUMAN	IFM10_HUMAN	CAN1_HUMAN	AREG_HUMAN	DNJB1_HUMAN	SIX3_HUMAN	SCG3_HUMAN	IMUP_HUMAN	MAON_HUMAN	SPE39_HUMAN	PHTF1_HUMAN	CDR2_HUMAN	GLT12_HUMAN	CETN3_HUMAN	BEST1_HUMAN	SARNP_HUMAN
s_20_3	SYMC_HUMAN	MYL1_HUMAN	TXD17_HUMAN	NRAM1_HUMAN	S13A3_HUMAN	TBB4A_HUMAN	HNMT_HUMAN	NDUV1_HUMAN	PRDC1_HUMAN	ARHGA_HUMAN	ITPR3_HUMAN	S22A9_HUMAN	SC6A5_HUMAN	ZN573_HUMAN	BPIB2_HUMAN	TBX20_HUMAN	KPRP_HUMAN	MPP8_HUMAN	PATE4_HUMAN	L2GL2_HUMAN
s_20_40	POTE1_HUMAN	TXN4B_HUMAN	RASA1_HUMAN	IPO11_HUMAN	ESYT2_HUMAN	AAA1_HUMAN	MT21C_HUMAN	REG1A_HUMAN	KALRN_HUMAN	SIAT9_HUMAN	MEGF8_HUMAN	ABHD4_HUMAN	HHIP_HUMAN	FANCB_HUMAN	KCTD5_HUMAN	CCG2_HUMAN	CBPA6_HUMAN	ZN485_HUMAN	KS6C1_HUMAN	CCS_HUMAN
s_20_41	DISP1_HUMAN	SMN_HUMAN	FAN1_HUMAN	MAP4_HUMAN	CBPA3_HUMAN	GAGE7_HUMAN	MOGS_HUMAN	NPNT_HUMAN	CR1_HUMAN	HMMR_HUMAN	TSPOA_HUMAN	FUT6_HUMAN	ZN33B_HUMAN	MTLR_HUMAN	ZMY11_HUMAN	FAM3A_HUMAN	KLF6_HUMAN	ANX11_HUMAN	CEAM5_HUMAN	ITA6_HUMAN
s_20_42	PBMU2_HUMAN	NFAC1_HUMAN	ENY2_HUMAN	TGFR2_HUMAN	RBL1_HUMAN	PRP19_HUMAN	PPM1J_HUMAN	I10R1_HUMAN	PIGT_HUMAN	AMGO1_HUMAN	K1C20_HUMAN	CEA21_HUMAN	IBP6_HUMAN	SSR3_HUMAN	PIPNB_HUMAN	OR8D2_HUMAN	FHL1_HUMAN	CAZA3_HUMAN	VWA8_HUMAN	CO6A3_HUMAN
s_20_43	TLE6_HUMAN	IKBZ_HUMAN	ATAT_HUMAN	IF4E3_HUMAN	SKP1_HUMAN	TPR_HUMAN	RFOX3_HUMAN	GRB2_HUMAN	SYDE2_HUMAN	SPA2L_HUMAN	PKD2_HUMAN	SCN2A_HUMAN	CD99_HUMAN	MAR1_HUMAN	ZN350_HUMAN	FA83F_HUMAN	TALD3_HUMAN	KPCG_HUMAN	ARFG3_HUMAN	FGF3_HUMAN
s_20_44	COX7C_HUMAN	WDR43_HUMAN	CR3L3_HUMAN	K1C15_HUMAN	KLF17_HUMAN	HAUS1_HUMAN	LYPD3_HUMAN	SCN7A_HUMAN	CO3_HUMAN	MAGL2_HUMAN	CNNM3_HUMAN	ALMS1_HUMAN	TPC6A_HUMAN	NAL13_HUMAN	SUMO2_HUMAN	WNT11_HUMAN	ELOB_HUMAN	CTR2_HUMAN	ZAP70_HUMAN	ZN75D_HUMAN
s_20_45	COX3_HUMAN	EPN2_HUMAN	CYTB_HUMAN	PRDX5_HUMAN	VAX1_HUMAN	TECT2_HUMAN	TXND3_HUMAN	PPAT_HUMAN	F86B1_HUMAN	RM39_HUMAN	TTC27_HUMAN	SIAT1_HUMAN	DCR1A_HUMAN	PEX12_HUMAN	LMA2L_HUMAN	TRI44_HUMAN	RPAB4_HUMAN	ADPRM_HUMAN	CTL2_HUMAN	GLUR_HUMAN
s_20_46	FA83B_HUMAN	BNIPL_HUMAN	APC1_HUMAN	FGL2_HUMAN	AATF_HUMAN	KRT86_HUMAN	SK2L2_HUMAN	KCNC3_HUMAN	FES_HUMAN	GPAT1_HUMAN	TBC15_HUMAN	VSTM4_HUMAN	ZN514_HUMAN	CRY2_HUMAN	TM251_HUMAN	A1ATR_HUMAN	CTL1_HUMAN	STXB4_HUMAN	OLIG2_HUMAN	CG043_HUMAN
s_20_47	MRP5_HUMAN	MRP_HUMAN	SGIP1_HUMAN	SPHK1_HUMAN	COPA1_HUMAN	POZP3_HUMAN	CNOT8_HUMAN	JTB_HUMAN	ADAT2_HUMAN	ALG2_HUMAN	WDR20_HUMAN	AT12A_HUMAN	TR49B_HUMAN	GTR10_HUMAN	U2AF4_HUMAN	PATE3_HUMAN	CI064_HUMAN	TM253_HUMAN	TXIP1_HUMAN	AL2CL_HUMAN
s_20_48	COMD5_HUMAN	NU205_HUMAN	HCN1_HUMAN	UBP36_HUMAN	KI26B_HUMAN	FAIM3_HUMAN	DFFB_HUMAN	SCD5_HUMAN	CT2NL_HUMAN	SAE2_HUMAN	C19L2_HUMAN	CYTA_HUMAN	CSPG2_HUMAN	PERM_HUMAN	A1BG_HUMAN	PLCG2_HUMAN	PERE_HUMAN	AA1R_HUMAN	NEK1_HUMAN	BSDC1_HUMAN
s_20_49	OR8D4_HUMAN	ZN510_HUMAN	CRIS1_HUMAN	FA9_HUMAN	CHST3_HUMAN	RINT1_HUMAN	ANKS6_HUMAN	IP6K1_HUMAN	TBB4B_HUMAN	2ABB_HUMAN	CATO_HUMAN	PKP3_HUMAN	CAN10_HUMAN	FBSL_HUMAN	ATS4_HUMAN	UK114_HUMAN	TR112_HUMAN	PX11A_HUMAN	DLDH_HUMAN	PROSC_HUMAN
s_20_4	ITFG2_HUMAN	MUC15_HUMAN	TSTD1_HUMAN	CO059_HUMAN	BECN1_HUMAN	GLP3L_HUMAN	CEAM7_HUMAN	IKBL1_HUMAN	YYY4_HUMAN	GSCR2_HUMAN	DEN1B_HUMAN	RASL1_HUMAN	ADAT2_HUMAN	SLIRP_HUMAN	STXB1_HUMAN	CNNM3_HUMAN	CO9A1_HUMAN	RECO_HUMAN	RIFK_HUMAN	CP3A7_HUMAN
s_20_50	HJURP_HUMAN	CDK3_HUMAN	CLIP1_HUMAN	IER5_HUMAN	CENPU_HUMAN	CXL13_HUMAN	IL1AP_HUMAN	F104B_HUMAN	SV2B_HUMAN	MT21B_HUMAN	GP125_HUMAN	SRBD1_HUMAN	NEK3_HUMAN	RAD54_HUMAN	AJAP1_HUMAN	XIAP_HUMAN	CRBB2_HUMAN	BPIB3_HUMAN	MUC19_HUMAN	ZDH12_HUMAN
s_20_51	TMX3_HUMAN	BSCL2_HUMAN	PHF5A_HUMAN	NUDC1_HUMAN	GPHB5_HUMAN	FBLN3_HUMAN	GBRAP_HUMAN	F175A_HUMAN	HERC1_HUMAN	PGAP3_HUMAN	EXOC7_HUMAN	TRUB1_HUMAN	IOD1_HUMAN	ATLA3_HUMAN	NEK2_HUMAN	T132D_HUMAN	RHG09_HUMAN	GOLI_HUMAN	AP1S1_HUMAN	CATIP_HUMAN
s_20_52	BUB1_HUMAN	CDHR5_HUMAN	SYT4_HUMAN	MOGS_HUMAN	ANR26_HUMAN	NIBL1_HUMAN	MA2A2_HUMAN	TP8L1_HUMAN	Z804B_HUMAN	RAB31_HUMAN	RT10_HUMAN	NP1L2_HUMAN	CISH_HUMAN	ALAT1_HUMAN	CV026_HUMAN	GPVI_HUMAN	TGS1_HUMAN	SIA8C_HUMAN	GDF6_HUMAN	LRRN4_HUMAN
s_20_53	NXPH2_HUMAN	S35A2_HUMAN	TRIM6_HUMAN	FACD2_HUMAN	MAL2_HUMAN	RAD51_HUMAN	ZN358_HUMAN	HPS3_HUMAN	KLF1_HUMAN	UD110_HUMAN	SIRPG_HUMAN	NPT3_HUMAN	TYW2_HUMAN	RCAN1_HUMAN	GRD2I_HUMAN	RL37_HUMAN	KEAP1_HUMAN	APOL1_HUMAN	SRSF3_HUMAN	ASCL2_HUMAN
s_20_54	PKHB1_HUMAN	GIMA7_HUMAN	GP158_HUMAN	TBC24_HUMAN	AEDO_HUMAN	LR2BP_HUMAN	ANR27_HUMAN	PSB1_HUMAN	NB5R4_HUMAN	YTDC2_HUMAN	ECHD3_HUMAN	PAPOA_HUMAN	OREX_HUMAN	PDLI4_HUMAN	ATX2_HUMAN	1B38_HUMAN	PLCL1_HUMAN	TF2LX_HUMAN	RNF38_HUMAN	EXO5_HUMAN
s_20_5	ATP4A_HUMAN	PE2R4_HUMAN	T194A_HUMAN	2B1F_HUMAN	FATE1_HUMAN	SAT2_HUMAN	JMJD4_HUMAN	CNGB3_HUMAN	HS71L_HUMAN	AKP13_HUMAN	LPIN2_HUMAN	ELF2_HUMAN	KANL3_HUMAN	GALT3_HUMAN	PXMP4_HUMAN	AUGN_HUMAN	LCA5L_HUMAN	GRP4_HUMAN	RP1L1_HUMAN	ZPBP2_HUMAN
s_20_6	PCDBF_HUMAN	KCNH5_HUMAN	T183B_HUMAN	MPEG1_HUMAN	D39U1_HUMAN	MCU_HUMAN	PSD2_HUMAN	RN121_HUMAN	AZI1_HUMAN	MFAP5_HUMAN	YAED1_HUMAN	TAP1_HUMAN	DSC2_HUMAN	CDSN_HUMAN	CCYL1_HUMAN	BMP8B_HUMAN	GLUC_HUMAN	OVCA2_HUMAN	RWDD4_HUMAN	MYO6_HUMAN
s_20_7	KIF5A_HUMAN	UBP34_HUMAN	GGA1_HUMAN	ATG3_HUMAN	SPB4_HUMAN	LSM5_HUMAN	PCDGE_HUMAN	BL1S2_HUMAN	ZN232_HUMAN	CEP72_HUMAN	ZCHC3_HUMAN	RAP2B_HUMAN	IPO11_HUMAN	MTG16_HUMAN	NPAS3_HUMAN	OTUD3_HUMAN	TMM8A_HUMAN	RPP40_HUMAN	SIA7D_HUMAN	ATG2A_HUMAN
s_20_8	LENG8_HUMAN	NAR5_HUMAN	ROBO4_HUMAN	MYCPP_HUMAN	F118A_HUMAN	NHEJ1_HUMAN	IGHA1_HUMAN	SMIM1_HUMAN	1C08_HUMAN	SMU1_HUMAN	LARG2_HUMAN	RASM_HUMAN	CTBP2_HUMAN	LT4R1_HUMAN	SWAP1_HUMAN	MCM4_HUMAN	MED17_HUMAN	1433Z_HUMAN	FA83H_HUMAN	PIM3_HUMAN
s_20_9	CLIC6_HUMAN	UB2D1_HUMAN	NT5D2_HUMAN	NPM_HUMAN	HEY1_HUMAN	ST17B_HUMAN	RCD1_HUMAN	RN149_HUMAN	DHRSX_HUMAN	MA2B1_HUMAN	S12A3_HUMAN	S28A2_HUMAN	KLHL1_HUMAN	ZZEF1_HUMAN	ITFG2_HUMAN	CT112_HUMAN	TTC33_HUMAN	GALT_HUMAN	PTTG1_HUMAN	CHP2_HUMAN
s_21_10	VATG1_HUMAN	UNC80_HUMAN	IGDC4_HUMAN	DYH9_HUMAN	GTR7_HUMAN	ZNRF4_HUMAN	RAB3A_HUMAN	MCSP_HUMAN	KCNH3_HUMAN	ZN480_HUMAN	CGBP1_HUMAN	K1C16_HUMAN	MYSM1_HUMAN	UBP34_HUMAN	RFPLB_HUMAN	WEE2_HUMAN	XP32_HUMAN	BAG3_HUMAN	TGT_HUMAN	MEX3C_HUMAN	CDN1A_HUMAN
s_21_11	TRPC4_HUMAN	H2AZ_HUMAN	TT23L_HUMAN	KLH32_HUMAN	PRDM1_HUMAN	CSN6_HUMAN	DCHS_HUMAN	PACA_HUMAN	H2AB2_HUMAN	SLMAP_HUMAN	CQ10B_HUMAN	CLC6A_HUMAN	INAR2_HUMAN	RC3H2_HUMAN	DPEP2_HUMAN	TNR9_HUMAN	LAMA4_HUMAN	DUSTY_HUMAN	SUCA_HUMAN	SNX4_HUMAN	SHSA2_HUMAN
s_21_12	BACE1_HUMAN	KCNQ3_HUMAN	ZN821_HUMAN	SAP3_HUMAN	ENOG_HUMAN	TM263_HUMAN	GSTCD_HUMAN	TYB4Y_HUMAN	AURKA_HUMAN	MPP10_HUMAN	D2HDH_HUMAN	TNR17_HUMAN	NUD13_HUMAN	NDK6_HUMAN	CP4B1_HUMAN	SAGE1_HUMAN	TDH_HUMAN	SARM1_HUMAN	TRPC5_HUMAN	BOD1_HUMAN	RAB14_HUMAN
s_21_13	ADAT3_HUMAN	TMLH_HUMAN	ACM4_HUMAN	MO2R1_HUMAN	TIGD7_HUMAN	OFUT2_HUMAN	AL1A1_HUMAN	NKAP_HUMAN	CTBL1_HUMAN	ICOS_HUMAN	SH3R3_HUMAN	CCD97_HUMAN	CAC1D_HUMAN	CLM2_HUMAN	TF2AA_HUMAN	OSBL7_HUMAN	FANCG_HUMAN	RGS17_HUMAN	FP100_HUMAN	PABP3_HUMAN	RB27A_HUMAN
s_21_14	HES1_HUMAN	SYSM_HUMAN	DAZL_HUMAN	SLN11_HUMAN	S26A5_HUMAN	ANM1_HUMAN	MYCD_HUMAN	MAL2_HUMAN	PACS2_HUMAN	APC13_HUMAN	BAIP3_HUMAN	RN220_HUMAN	CCDC9_HUMAN	ACE_HUMAN	ACOT9_HUMAN	HMGA2_HUMAN	IQCF1_HUMAN	Z512B_HUMAN	FOXN2_HUMAN	OFD1_HUMAN	AAKG1_HUMAN
s_21_15	MEGF6_HUMAN	SNX8_HUMAN	CYTL1_HUMAN	SASH3_HUMAN	DEFI8_HUMAN	ALG14_HUMAN	ORML1_HUMAN	NCPR_HUMAN	CATG_HUMAN	DHX35_HUMAN	KRT84_HUMAN	REN3A_HUMAN	PLGF_HUMAN	S45A3_HUMAN	MDM1_HUMAN	TLR2_HUMAN	VWDE_HUMAN	PLP2_HUMAN	I20RB_HUMAN	KRT36_HUMAN	TBE_HUMAN
s_21_16	PAIRB_HUMAN	CENPW_HUMAN	DHSD_HUMAN	PGBD3_HUMAN	SPON1_HUMAN	CLC11_HUMAN	K2C80_HUMAN	SF3B5_HUMAN	ZZZ3_HUMAN	DLG3_HUMAN	UB2G1_HUMAN	ZBT17_HUMAN	ZN382_HUMAN	TNFL9_HUMAN	CMA1_HUMAN	IFM10_HUMAN	MAML1_HUMAN	CNTFR_HUMAN	STA13_HUMAN	ELP3_HUMAN	ZN165_HUMAN
s_21_17	AT132_HUMAN	PRKY_HUMAN	CO039_HUMAN	SMAD7_HUMAN	HSP1_HUMAN	HINT3_HUMAN	ICEF1_HUMAN	DDX42_HUMAN	FGF6_HUMAN	RL1D1_HUMAN	MRM1_HUMAN	FLVC1_HUMAN	SPIT2_HUMAN	REG1A_HUMAN	TSC1_HUMAN	SCNM1_HUMAN	BAI3_HUMAN	ZN624_HUMAN	ZDHC5_HUMAN	INP5E_HUMAN	AKA7A_HUMAN
s_21_18	FOG2_HUMAN	RBBP4_HUMAN	CPNE9_HUMAN	GCSH_HUMAN	HSPB1_HUMAN	VASN_HUMAN	GALE_HUMAN	HERC1_HUMAN	U5S1_HUMAN	FOXN3_HUMAN	TBA1B_HUMAN	NPY6R_HUMAN	MIME_HUMAN	TNR1A_HUMAN	SLX4_HUMAN	OTOF_HUMAN	TNR14_HUMAN	NNAT_HUMAN	ATP7A_HUMAN	AKIP_HUMAN	RASF3_HUMAN
s_21_19	F263_HUMAN	EPN3_HUMAN	ZDH15_HUMAN	PLCB2_HUMAN	ACTL8_HUMAN	PPT1_HUMAN	F184A_HUMAN	HXD9_HUMAN	MOB3C_HUMAN	ZMAT2_HUMAN	PHP14_HUMAN	IKZF3_HUMAN	FHL2_HUMAN	BRAF_HUMAN	TENS3_HUMAN	TOM34_HUMAN	GNLY_HUMAN	NOE1_HUMAN	TDRKH_HUMAN	PSD10_HUMAN	S27A6_HUMAN
s_21_1	FSTL1_HUMAN	GEMI4_HUMAN	ZN142_HUMAN	CTGF_HUMAN	IFI6_HUMAN	KLF5_HUMAN	RASEF_HUMAN	SPG7_HUMAN	IPO9_HUMAN	UPK3L_HUMAN	DC1L2_HUMAN	HXK4_HUMAN	FBXW7_HUMAN	DDX3Y_HUMAN	LPP2_HUMAN	CD1D_HUMAN	IF4E_HUMAN	GRM5_HUMAN	ZN117_HUMAN	CXXC5_HUMAN	KLDC4_HUMAN
s_21_20	CA112_HUMAN	PTCD2_HUMAN	NEGR1_HUMAN	HOME3_HUMAN	FBX31_HUMAN	IF6_HUMAN	K1324_HUMAN	ARP8_HUMAN	NKAP_HUMAN	F134B_HUMAN	CEAM8_HUMAN	CATF_HUMAN	KCNT1_HUMAN	AT1B3_HUMAN	FHL5_HUMAN	GAS7_HUMAN	NBPF1_HUMAN	STAU2_HUMAN	EMC1_HUMAN	SRS11_HUMAN	B2MG_HUMAN
s_21_21	UBP8_HUMAN	KLRF2_HUMAN	PRP4B_HUMAN	FCSD2_HUMAN	HS12A_HUMAN	MANEA_HUMAN	VPREB_HUMAN	NELL2_HUMAN	FGOP2_HUMAN	TAP26_HUMAN	NU5M_HUMAN	ARL2_HUMAN	TR150_HUMAN	PMYT1_HUMAN	ZER1_HUMAN	MC5R_HUMAN	ALMS1_HUMAN	MSS51_HUMAN	CHDH_HUMAN	SEM6D_HUMAN	MARK2_HUMAN
s_21_22	PK3CG_HUMAN	HDAC5_HUMAN	RM09_HUMAN	DERL1_HUMAN	IF4A1_HUMAN	CLD18_HUMAN	ADA15_HUMAN	GASP2_HUMAN	CADH7_HUMAN	AG10A_HUMAN	AQP3_HUMAN	JUNB_HUMAN	DPM3_HUMAN	ASCC3_HUMAN	PRDM6_HUMAN	TAF1D_HUMAN	TM6S2_HUMAN	NCOA6_HUMAN	ZN207_HUMAN	ASB4_HUMAN	EFNA5_HUMAN
s_21_23	DIC_HUMAN	CTC1_HUMAN	CP24A_HUMAN	FOXJ1_HUMAN	CDA7L_HUMAN	E2AK3_HUMAN	GNMT_HUMAN	CANB2_HUMAN	BMP1_HUMAN	ZN526_HUMAN	NOP16_HUMAN	FA96A_HUMAN	TPMT_HUMAN	LRC8A_HUMAN	S19A2_HUMAN	SCN1A_HUMAN	SFR1_HUMAN	LAD1_HUMAN	EF1B_HUMAN	EF1D_HUMAN	AP1S3_HUMAN
s_21_24	NLK_HUMAN	CHD2_HUMAN	P5CR1_HUMAN	PHX2A_HUMAN	AVR2A_HUMAN	ZN337_HUMAN	IL26_HUMAN	MK13_HUMAN	KT33B_HUMAN	QRIC1_HUMAN	CNNM1_HUMAN	ZNF76_HUMAN	NFASC_HUMAN	FOXP2_HUMAN	PPIB_HUMAN	CNO11_HUMAN	CECR2_HUMAN	RGPD4_HUMAN	ANR24_HUMAN	EXTL3_HUMAN	RN187_HUMAN
s_21_25	RFPL1_HUMAN	KASH5_HUMAN	RB3GP_HUMAN	P2RX3_HUMAN	RHOH_HUMAN	E2F4_HUMAN	AL3A1_HUMAN	MYCBP_HUMAN	KCNH1_HUMAN	SIRBL_HUMAN	PROL1_HUMAN	RFIP1_HUMAN	1A43_HUMAN	MFNG_HUMAN	CDC73_HUMAN	TMX2_HUMAN	FA13B_HUMAN	JAK3_HUMAN	KCNG4_HUMAN	RAB6C_HUMAN	NUB1_HUMAN
s_21_26	SMC6_HUMAN	RHF2B_HUMAN	FATE1_HUMAN	DCTN4_HUMAN	NLK_HUMAN	CMTR1_HUMAN	NLRX1_HUMAN	PCDB3_HUMAN	ENOG_HUMAN	FBXW5_HUMAN	MSD4_HUMAN	SAHH_HUMAN	CF211_HUMAN	TRFE_HUMAN	HAP28_HUMAN	ZNF77_HUMAN	RASN_HUMAN	SARM1_HUMAN	EIF3F_HUMAN	T2EA_HUMAN	LRRF2_HUMAN
s_21_27	UNG_HUMAN	DMB_HUMAN	NVL_HUMAN	XPO7_HUMAN	BCAP_HUMAN	CFTR_HUMAN	INF2_HUMAN	TTC17_HUMAN	DAAF3_HUMAN	MUT7_HUMAN	CRP_HUMAN	SLIRP_HUMAN	LTBP4_HUMAN	CLC4M_HUMAN	BICD2_HUMAN	S29A2_HUMAN	SPB5_HUMAN	APLP1_HUMAN	TVB2_HUMAN	DCAF4_HUMAN	IPMK_HUMAN
s_21_28	IFM2_HUMAN	FKBP2_HUMAN	F172A_HUMAN	CCDC6_HUMAN	CP26B_HUMAN	ERI1_HUMAN	GNT2B_HUMAN	PO3F4_HUMAN	ZNF80_HUMAN	FKBP3_HUMAN	MACD2_HUMAN	EGR3_HUMAN	LIRA1_HUMAN	CSTN2_HUMAN	ARL16_HUMAN	NEDD8_HUMAN	GRIK4_HUMAN	RM22_HUMAN	RBM11_HUMAN	MBD3_HUMAN	HEXA_HUMAN
s_21_29	CCKN_HUMAN	IMA5_HUMAN	TSLP_HUMAN	SIRPG_HUMAN	C1T9A_HUMAN	F131A_HUMAN	AT1B1_HUMAN	GCP2_HUMAN	S2546_HUMAN	SUZ12_HUMAN	LANC1_HUMAN	SH2D5_HUMAN	APOL6_HUMAN	APOM_HUMAN	AVIL_HUMAN	UBP53_HUMAN	SERF2_HUMAN	TPM4_HUMAN	KI2S1_HUMAN	PSA5_HUMAN	SEPT5_HUMAN
s_21_2	KCD16_HUMAN	TTPAL_HUMAN	K2C71_HUMAN	WDR47_HUMAN	NDST1_HUMAN	CD166_HUMAN	NHS_HUMAN	ATAD1_HUMAN	ACL6B_HUMAN	2A5G_HUMAN	ZN570_HUMAN	KLKB1_HUMAN	APCD1_HUMAN	P4HTM_HUMAN	CA109_HUMAN	SPON2_HUMAN	CNR2_HUMAN	CSTFT_HUMAN	CALM_HUMAN	TMM65_HUMAN	ACBG2_HUMAN
s_21_30	ZN559_HUMAN	FA57A_HUMAN	OR5T1_HUMAN	PSN1_HUMAN	RPRM_HUMAN	ISCA2_HUMAN	ACVL1_HUMAN	PRLD1_HUMAN	AKT1_HUMAN	FGF12_HUMAN	SRCA_HUMAN	PSYR_HUMAN	F127B_HUMAN	TYRO3_HUMAN	STXB3_HUMAN	A1AT_HUMAN	BEND5_HUMAN	WDR13_HUMAN	TCP1L_HUMAN	MC4R_HUMAN	FACR2_HUMAN
s_21_31	PAK7_HUMAN	RA54B_HUMAN	DCHS_HUMAN	DRG2_HUMAN	PSG5_HUMAN	BAG2_HUMAN	CD27_HUMAN	KHDR1_HUMAN	PTG3L_HUMAN	CE034_HUMAN	I22R1_HUMAN	ZNT4_HUMAN	TOM7_HUMAN	KLHL9_HUMAN	LPD6B_HUMAN	UCK2_HUMAN	FOXN3_HUMAN	MMRN1_HUMAN	ENKD1_HUMAN	TMM51_HUMAN	SIX4_HUMAN
s_21_32	SIRB1_HUMAN	DNJC3_HUMAN	APCD1_HUMAN	RCBT2_HUMAN	RN126_HUMAN	RDH12_HUMAN	DPP8_HUMAN	RRP1B_HUMAN	AL1A2_HUMAN	PEX1_HUMAN	SYPH_HUMAN	SPI2A_HUMAN	IMP1L_HUMAN	NECP2_HUMAN	ERG_HUMAN	SH3G1_HUMAN	FA35A_HUMAN	SNX27_HUMAN	ZN446_HUMAN	CP7B1_HUMAN	HCK_HUMAN
s_21_33	PRSS8_HUMAN	TM6S2_HUMAN	LTOR5_HUMAN	P53_HUMAN	EFNA1_HUMAN	CO6A3_HUMAN	KPCA_HUMAN	KIF9_HUMAN	CCD93_HUMAN	JAG1_HUMAN	TTC17_HUMAN	WDR52_HUMAN	IP3KA_HUMAN	LRIG1_HUMAN	CELR1_HUMAN	ZC3H8_HUMAN	SIA8B_HUMAN	PCX2_HUMAN	LEMD1_HUMAN	JADE3_HUMAN	PDGFD_HUMAN
s_21_34	CD151_HUMAN	ZF64B_HUMAN	LN28A_HUMAN	SOSB2_HUMAN	FHR5_HUMAN	1B54_HUMAN	PLLP_HUMAN	CALC_HUMAN	PABP1_HUMAN	HEMO_HUMAN	CP045_HUMAN	LRP6_HUMAN	SNTA1_HUMAN	GABP2_HUMAN	TPRG1_HUMAN	KCJ12_HUMAN	CLDN2_HUMAN	FUT4_HUMAN	TGM1_HUMAN	MTL5_HUMAN	PHLP2_HUMAN
s_21_35	ITA5_HUMAN	ATL1_HUMAN	LCK_HUMAN	TM110_HUMAN	CC90B_HUMAN	RS17_HUMAN	OR1G1_HUMAN	CHPF2_HUMAN	SYTL2_HUMAN	ATRN_HUMAN	NU188_HUMAN	ARHGF_HUMAN	K0930_HUMAN	ELOV3_HUMAN	NSRP1_HUMAN	MLRV_HUMAN	CPNE6_HUMAN	ZMIZ2_HUMAN	UTY_HUMAN	STEA4_HUMAN	GDF1_HUMAN
s_21_36	TYB4_HUMAN	CD99_HUMAN	DNLI1_HUMAN	BCAS3_HUMAN	MORN2_HUMAN	MLRV_HUMAN	IFNE_HUMAN	AQP6_HUMAN	CS044_HUMAN	SRP19_HUMAN	TENS3_HUMAN	APJ_HUMAN	PUR1_HUMAN	PADI3_HUMAN	PSA7_HUMAN	DREB_HUMAN	TRI15_HUMAN	IGHG3_HUMAN	EFCB2_HUMAN	RBM24_HUMAN	DNM3L_HUMAN
s_21_37	CCD93_HUMAN	LMBR1_HUMAN	ABC3D_HUMAN	MS4A7_HUMAN	SHOX_HUMAN	NR0B2_HUMAN	GLT11_HUMAN	KLOT_HUMAN	IF5AL_HUMAN	UROK_HUMAN	TPT1L_HUMAN	KCNG4_HUMAN	EVI1_HUMAN	PDIA1_HUMAN	DPM1_HUMAN	CREG1_HUMAN	HPS6_HUMAN	F16A2_HUMAN	M4K2_HUMAN	MPZL1_HUMAN	H2B1M_HUMAN
s_21_38	BN3D2_HUMAN	AT1A4_HUMAN	ARMC9_HUMAN	K1161_HUMAN	GATA1_HUMAN	ZN33A_HUMAN	CO8G_HUMAN	FBX9_HUMAN	PEPL_HUMAN	LSG1_HUMAN	STAM2_HUMAN	YV018_HUMAN	BFSP1_HUMAN	MAST1_HUMAN	LIN9_HUMAN	RASF1_HUMAN	TRI10_HUMAN	TRPV5_HUMAN	ANO3_HUMAN	PP2BC_HUMAN	DNJA2_HUMAN
s_21_39	CHD1L_HUMAN	K2013_HUMAN	Z280B_HUMAN	SETD2_HUMAN	TNR12_HUMAN	LIRA1_HUMAN	S29A1_HUMAN	TRMB_HUMAN	GTPC1_HUMAN	ISCA1_HUMAN	RAB2B_HUMAN	ZKSC1_HUMAN	DEN1A_HUMAN	SYT9_HUMAN	NBPF3_HUMAN	M4K1_HUMAN	CGAS_HUMAN	AFF2_HUMAN	AGTR2_HUMAN	F120A_HUMAN	CERKL_HUMAN
s_21_3	RBM3_HUMAN	PLTP_HUMAN	TR11B_HUMAN	ZN655_HUMAN	KASH5_HUMAN	F203B_HUMAN	PTTG2_HUMAN	CALCB_HUMAN	SDSL_HUMAN	RARA_HUMAN	AA3R_HUMAN	DHX30_HUMAN	FA46C_HUMAN	MMEL1_HUMAN	K1551_HUMAN	SPS2L_HUMAN	CSAD_HUMAN	DIXC1_HUMAN	CADM4_HUMAN	BARX2_HUMAN	HHAT_HUMAN
s_21_40	KCNJ3_HUMAN	PEX13_HUMAN	CPNS2_HUMAN	MET20_HUMAN	PSPHL_HUMAN	DDX4_HUMAN	DUS21_HUMAN	1B53_HUMAN	TRI44_HUMAN	F102B_HUMAN	EAPP_HUMAN	EHD2_HUMAN	SRCH_HUMAN	RBM20_HUMAN	RCC2_HUMAN	EVI5L_HUMAN	BZW2_HUMAN	RIMB1_HUMAN	M3K11_HUMAN	XRCC2_HUMAN	SPTN1_HUMAN
s_21_4	CK096_HUMAN	DGC14_HUMAN	ZNF14_HUMAN	COMA1_HUMAN	BROMI_HUMAN	DNMBP_HUMAN	ATP9B_HUMAN	NPCR1_HUMAN	RHBT1_HUMAN	MCM3_HUMAN	ARY2_HUMAN	GP110_HUMAN	SEC20_HUMAN	GOGA2_HUMAN	LENG1_HUMAN	MOCS3_HUMAN	SAE2_HUMAN	PDIP3_HUMAN	RAC3_HUMAN	LIRB2_HUMAN	GMFG_HUMAN
s_21_5	WISP2_HUMAN	PIGM_HUMAN	PCD19_HUMAN	COL12_HUMAN	CRP_HUMAN	PROK1_HUMAN	GRIK3_HUMAN	YPEL2_HUMAN	TM180_HUMAN	NJMU_HUMAN	TM205_HUMAN	TENR_HUMAN	PTSS2_HUMAN	LY9_HUMAN	NEK1_HUMAN	USPL1_HUMAN	SPN90_HUMAN	S38A3_HUMAN	SUSD2_HUMAN	CCD11_HUMAN	SPN1_HUMAN
s_21_6	5NT3A_HUMAN	VTI1A_HUMAN	SPZ1_HUMAN	RS15_HUMAN	FA73A_HUMAN	RWDD3_HUMAN	CB5D1_HUMAN	2B14_HUMAN	NEK10_HUMAN	SHSA2_HUMAN	REPS1_HUMAN	MDR3_HUMAN	NDUS8_HUMAN	Z280C_HUMAN	LPIN1_HUMAN	NEDD4_HUMAN	DEF4_HUMAN	CIC_HUMAN	GIMA1_HUMAN	LSHR_HUMAN	DU4L7_HUMAN
s_21_7	VINC_HUMAN	PRS10_HUMAN	T184C_HUMAN	MFSD5_HUMAN	GNT2C_HUMAN	KCD17_HUMAN	RMD2_HUMAN	NSMA3_HUMAN	RBMS1_HUMAN	NETO1_HUMAN	K154L_HUMAN	KPSH1_HUMAN	WASL_HUMAN	MCR_HUMAN	C43BP_HUMAN	SLAI1_HUMAN	FA21B_HUMAN	UBA7_HUMAN	KASH5_HUMAN	KLHL3_HUMAN	RBM24_HUMAN
s_21_8	MSRB1_HUMAN	MTNA_HUMAN	CD5_HUMAN	AKAP6_HUMAN	RPAC1_HUMAN	KLH20_HUMAN	PPCS_HUMAN	NDUS2_HUMAN	PGDH_HUMAN	SODM_HUMAN	UCP3_HUMAN	FADS1_HUMAN	ATS9_HUMAN	AMFR_HUMAN	FIBB_HUMAN	LINES_HUMAN	SRA1_HUMAN	AF1L2_HUMAN	RN151_HUMAN	AMER1_HUMAN	ISK9_HUMAN
s_21_9	MCFD2_HUMAN	BMP4_HUMAN	CP39A_HUMAN	PAR3_HUMAN	ACK1_HUMAN	PAXI_HUMAN	OSMR_HUMAN	THTM_HUMAN	SF3A3_HUMAN	YBOX3_HUMAN	ADT4_HUMAN	ITB8_HUMAN	PGP_HUMAN	IL6RA_HUMAN	EFRD1_HUMAN	MA7D1_HUMAN	DNJC9_HUMAN	FOXI1_HUMAN	SYNPR_HUMAN	THOC6_HUMAN	OVGP1_HUMAN
s_22_10	DNLI1_HUMAN	T53G1_HUMAN	TF3C3_HUMAN	KISHA_HUMAN	CLAP1_HUMAN	CDAN1_HUMAN	EFCC1_HUMAN	ZMIZ2_HUMAN	SI1L2_HUMAN	F120B_HUMAN	MTA1_HUMAN	KLH23_HUMAN	DEGS1_HUMAN	SPR2D_HUMAN	RNF34_HUMAN	TRIM3_HUMAN	ELOA3_HUMAN	GRAB_HUMAN	LSG1_HUMAN	MATN3_HUMAN	TGFI1_HUMAN	MB3L2_HUMAN
s_22_11	IFNB_HUMAN	KLH32_HUMAN	VAT1_HUMAN	PEX1_HUMAN	FOXD3_HUMAN	SMYD1_HUMAN	CCD36_HUMAN	ITPR3_HUMAN	SPYA_HUMAN	CYGB_HUMAN	GRID2_HUMAN	LYPD3_HUMAN	GRHPR_HUMAN	VASP_HUMAN	PRP1_HUMAN	RT18C_HUMAN	CD1A_HUMAN	CTNA1_HUMAN	AGTR1_HUMAN	IQCE_HUMAN	VPREB_HUMAN	MEI1_HUMAN
s_22_12	ATMIN_HUMAN	S22AE_HUMAN	AGO3_HUMAN	MAK_HUMAN	SPR1A_HUMAN	LPAR6_HUMAN	NBN_HUMAN	ACYP2_HUMAN	SC22C_HUMAN	SCN1B_HUMAN	CUZD1_HUMAN	IGFL4_HUMAN	RUSC1_HUMAN	RUN3B_HUMAN	ARTN_HUMAN	FA72D_HUMAN	MAGH1_HUMAN	BAG6_HUMAN	PTH_HUMAN	UBP6_HUMAN	IL32_HUMAN	RT17_HUMAN
s_22_13	NOL12_HUMAN	ARL6_HUMAN	DNJ5G_HUMAN	NDUB5_HUMAN	MGST3_HUMAN	FKBP5_HUMAN	TEX11_HUMAN	IL36B_HUMAN	PRS55_HUMAN	CD97_HUMAN	ASZ1_HUMAN	MDHC_HUMAN	VP13C_HUMAN	T2R13_HUMAN	MARE2_HUMAN	TFPI1_HUMAN	ZFP57_HUMAN	CLC4M_HUMAN	NPIA1_HUMAN	DSC3_HUMAN	4EBP1_HUMAN	CRYAA_HUMAN
s_22_14	I17RA_HUMAN	DJC15_HUMAN	KI2S2_HUMAN	BLM_HUMAN	KCY_HUMAN	COF2_HUMAN	NAMPT_HUMAN	EF1A2_HUMAN	MICA3_HUMAN	NDUV1_HUMAN	OZF_HUMAN	PKP3_HUMAN	MYOTI_HUMAN	CCD15_HUMAN	COG3_HUMAN	EVI5_HUMAN	TF3C5_HUMAN	MS4A5_HUMAN	SH3R3_HUMAN	FND3A_HUMAN	EFNB2_HUMAN	CELA1_HUMAN
s_22_15	SH21B_HUMAN	TRDMT_HUMAN	MPCP_HUMAN	RBM6_HUMAN	ORN_HUMAN	ROA1_HUMAN	NCOA6_HUMAN	SSBP_HUMAN	HEBP1_HUMAN	SOX3_HUMAN	ARV1_HUMAN	ABCC9_HUMAN	RN165_HUMAN	AL14E_HUMAN	AR6P6_HUMAN	TYRO_HUMAN	WNK2_HUMAN	WNT9A_HUMAN	PDE4A_HUMAN	TMA16_HUMAN	ZN865_HUMAN	GNA15_HUMAN
s_22_16	TM108_HUMAN	GATD1_HUMAN	BAK_HUMAN	RLA1_HUMAN	TAF5L_HUMAN	NDST2_HUMAN	DFFA_HUMAN	SH319_HUMAN	PIGM_HUMAN	JERKY_HUMAN	FGF18_HUMAN	DBND2_HUMAN	ADRB3_HUMAN	MYO1G_HUMAN	TRIM5_HUMAN	ASGL1_HUMAN	BRF2_HUMAN	KPYM_HUMAN	TLDC1_HUMAN	TRI44_HUMAN	ATS2_HUMAN	TLXNB_HUMAN
s_22_17	COBL_HUMAN	AL9A1_HUMAN	DND1_HUMAN	DIRA2_HUMAN	LPP60_HUMAN	HAP28_HUMAN	LA_HUMAN	NKG7_HUMAN	KLF9_HUMAN	SRSF8_HUMAN	BAP29_HUMAN	SKA3_HUMAN	SSRD_HUMAN	IPP2_HUMAN	HORN_HUMAN	RHOV_HUMAN	AMGO1_HUMAN	SAP3_HUMAN	ELL3_HUMAN	PKHM1_HUMAN	ARHG4_HUMAN	FKBP5_HUMAN
s_22_18	ELK1_HUMAN	MAX_HUMAN	O2AG1_HUMAN	TR10B_HUMAN	U5S1_HUMAN	TNIP3_HUMAN	TENS3_HUMAN	BRAF_HUMAN	SUMO2_HUMAN	WDR54_HUMAN	SETD7_HUMAN	DOPO_HUMAN	A16L1_HUMAN	FAM3A_HUMAN	MYO7A_HUMAN	RASF6_HUMAN	TM11D_HUMAN	HSPB9_HUMAN	PSME2_HUMAN	EFNA2_HUMAN	SEP14_HUMAN	TRPV3_HUMAN
s_22_19	TEC_HUMAN	DC2L1_HUMAN	RBL2B_HUMAN	TNR1B_HUMAN	SPEF1_HUMAN	TSP4_HUMAN	ZN304_HUMAN	3HIDH_HUMAN	TENR_HUMAN	AK1C1_HUMAN	TPD55_HUMAN	MPCP_HUMAN	DPP3_HUMAN	TNR5_HUMAN	KLHL3_HUMAN	ERCC6_HUMAN	SYNRG_HUMAN	TRI55_HUMAN	DCAM_HUMAN	SPAG7_HUMAN	5HT1B_HUMAN	COR1C_HUMAN
s_22_1	ZFAN1_HUMAN	PP2BA_HUMAN	ADT4_HUMAN	NSD2_HUMAN	ZNFX1_HUMAN	A1CF_HUMAN	MGDP1_HUMAN	GP116_HUMAN	ZN304_HUMAN	EMAL1_HUMAN	TRXR3_HUMAN	CXL11_HUMAN	KBTBD_HUMAN	PR38B_HUMAN	ZN671_HUMAN	SH2D3_HUMAN	MTMR7_HUMAN	POMT2_HUMAN	TTC36_HUMAN	I13R1_HUMAN	RRP44_HUMAN	MOG1_HUMAN
s_22_20	NRCAM_HUMAN	AREG_HUMAN	PRP1_HUMAN	SFPQ_HUMAN	PHF8_HUMAN	KCNJ3_HUMAN	GIT2_HUMAN	TIM23_HUMAN	PAOX_HUMAN	CD33_HUMAN	F175B_HUMAN	MARH2_HUMAN	EXOC2_HUMAN	FXL16_HUMAN	P2RY2_HUMAN	BAIP2_HUMAN	K1430_HUMAN	TRPM7_HUMAN	SPTN1_HUMAN	AMELY_HUMAN	NDST4_HUMAN	PSME3_HUMAN
s_22_21	DACT1_HUMAN	PLEK2_HUMAN	PSB6_HUMAN	C1TC_HUMAN	TTLL9_HUMAN	KPYR_HUMAN	AP4M1_HUMAN	RGMB_HUMAN	DRS7B_HUMAN	DUSTY_HUMAN	FOXO6_HUMAN	UB2E1_HUMAN	ARSH_HUMAN	VWF_HUMAN	GSTA3_HUMAN	ACTC_HUMAN	V1BR_HUMAN	IBP7_HUMAN	TSN15_HUMAN	MRP6_HUMAN	DHX34_HUMAN	ADA19_HUMAN
s_22_22	O5AC2_HUMAN	WBP1_HUMAN	TMPS3_HUMAN	ING2_HUMAN	ADIRF_HUMAN	CCL1_HUMAN	GEMI8_HUMAN	M3K11_HUMAN	RC3H1_HUMAN	SYUG_HUMAN	RHG09_HUMAN	MAX_HUMAN	SPRY3_HUMAN	FETUA_HUMAN	TV23B_HUMAN	FANCI_HUMAN	GPX8_HUMAN	SNX24_HUMAN	BMPER_HUMAN	JAGN1_HUMAN	MSTRO_HUMAN	NICA_HUMAN
s_22_23	VA0E1_HUMAN	NPHN_HUMAN	RFC3_HUMAN	KCC1A_HUMAN	ARL14_HUMAN	ELOV1_HUMAN	GPX6_HUMAN	AR2BP_HUMAN	G6PC2_HUMAN	ELAV4_HUMAN	MZF1_HUMAN	BTG4_HUMAN	ZBED2_HUMAN	PPIL3_HUMAN	RLBP1_HUMAN	HINT2_HUMAN	NLE1_HUMAN	COR2B_HUMAN	HEMO_HUMAN	COTL1_HUMAN	PSG8_HUMAN	PNML1_HUMAN
s_22_24	ARHGH_HUMAN	ERGI1_HUMAN	SP100_HUMAN	ZSWM6_HUMAN	MRP_HUMAN	ZBT46_HUMAN	MIA2_HUMAN	EHD3_HUMAN	1B73_HUMAN	CP110_HUMAN	AOAH_HUMAN	ROM1_HUMAN	URP2_HUMAN	SESN1_HUMAN	RM41_HUMAN	ANO5_HUMAN	PC11Y_HUMAN	CLC4C_HUMAN	UCMA_HUMAN	PAR10_HUMAN	PAX9_HUMAN	IPO5_HUMAN
s_22_25	CALRL_HUMAN	VAPA_HUMAN	DHE3_HUMAN	MYO9A_HUMAN	FOXM1_HUMAN	COX20_HUMAN	KIT_HUMAN	U119B_HUMAN	PKHA8_HUMAN	PON2_HUMAN	MS4A3_HUMAN	RU2A_HUMAN	VHL_HUMAN	CLC4A_HUMAN	RL36L_HUMAN	TPPC1_HUMAN	CRAC1_HUMAN	SPA24_HUMAN	FOH1B_HUMAN	DPOLN_HUMAN	ARK73_HUMAN	NANOG_HUMAN
s_22_26	KLRD1_HUMAN	MUC4_HUMAN	ADCK1_HUMAN	PPAC_HUMAN	G3BP2_HUMAN	RM27_HUMAN	ADH1A_HUMAN	TRI32_HUMAN	RN212_HUMAN	CMYA5_HUMAN	ZER1_HUMAN	T161A_HUMAN	TACC3_HUMAN	RT22_HUMAN	CCNB1_HUMAN	TBC15_HUMAN	WBP5_HUMAN	LRBA_HUMAN	CD151_HUMAN	LITAF_HUMAN	GLE1_HUMAN	SPIT1_HUMAN
s_22_27	RIC8A_HUMAN	SH3L2_HUMAN	TBC25_HUMAN	QRIC2_HUMAN	JSPR1_HUMAN	PYRG1_HUMAN	DU4L3_HUMAN	FGFR1_HUMAN	SHRPN_HUMAN	TMG4_HUMAN	RNK_HUMAN	GALR1_HUMAN	KKCC1_HUMAN	PLSI_HUMAN	GSTK1_HUMAN	TRPV3_HUMAN	EHF_HUMAN	HMGN3_HUMAN	PK3CB_HUMAN	CD63_HUMAN	EXOS9_HUMAN	1B42_HUMAN
s_22_28	SIGL6_HUMAN	SHC3_HUMAN	FUT8_HUMAN	PCP2_HUMAN	MAGB4_HUMAN	CO9A2_HUMAN	PCDAD_HUMAN	FOXF2_HUMAN	TSPY4_HUMAN	RBP56_HUMAN	ATP9A_HUMAN	SAFB1_HUMAN	ASF1A_HUMAN	ESPB1_HUMAN	NTRK2_HUMAN	HMX1_HUMAN	CRML_HUMAN	PLAC9_HUMAN	TM261_HUMAN	DGLB_HUMAN	ILRL2_HUMAN	RN149_HUMAN
s_22_29	ELA_HUMAN	GRWD1_HUMAN	TM177_HUMAN	BCAS1_HUMAN	IL1RA_HUMAN	EHD2_HUMAN	POGZ_HUMAN	HYPM_HUMAN	S38A6_HUMAN	RC3H2_HUMAN	RSPH1_HUMAN	RAB17_HUMAN	IF4G3_HUMAN	SCAM1_HUMAN	ZN800_HUMAN	PTC2_HUMAN	B3GT1_HUMAN	TRPC7_HUMAN	TPC_HUMAN	CUL9_HUMAN	PSB3_HUMAN	MINT_HUMAN
s_22_2	O51B4_HUMAN	MAK_HUMAN	LHX1_HUMAN	SNAPN_HUMAN	MAGB2_HUMAN	CD166_HUMAN	AP2C_HUMAN	HNF1A_HUMAN	NUBP1_HUMAN	ZN514_HUMAN	PXT1_HUMAN	K1C25_HUMAN	ZN750_HUMAN	B3GL2_HUMAN	RPE65_HUMAN	FWCH1_HUMAN	TXN4A_HUMAN	ARL5A_HUMAN	OR8K5_HUMAN	PHC3_HUMAN	RS3_HUMAN	CTDP1_HUMAN
s_22_30	RUNX2_HUMAN	FLI1_HUMAN	ZN706_HUMAN	DJC17_HUMAN	GNRHR_HUMAN	RM01_HUMAN	RBBP7_HUMAN	UBP14_HUMAN	POP7_HUMAN	FAM9A_HUMAN	CJ012_HUMAN	AMOT_HUMAN	NLE1_HUMAN	CDX4_HUMAN	ANKH_HUMAN	TFDP3_HUMAN	GALK1_HUMAN	ELP5_HUMAN	PDDC1_HUMAN	LPPR3_HUMAN	ZN865_HUMAN	WDR16_HUMAN
s_22_31	KCNJ3_HUMAN	LIMD2_HUMAN	WDR66_HUMAN	QRFPR_HUMAN	STAR6_HUMAN	NUPR1_HUMAN	CHAC1_HUMAN	ELP5_HUMAN	TEANC_HUMAN	DDB1_HUMAN	CAR10_HUMAN	IGIP_HUMAN	RAB1A_HUMAN	HACD1_HUMAN	SYYC_HUMAN	SH3G1_HUMAN	G45IP_HUMAN	S17A9_HUMAN	STMN3_HUMAN	ASCL2_HUMAN	LCAP_HUMAN	SYCE1_HUMAN
s_22_32	GCSH_HUMAN	I17RA_HUMAN	ASB1_HUMAN	S36A3_HUMAN	S26A4_HUMAN	S22AC_HUMAN	RS27A_HUMAN	CTL1_HUMAN	MITF_HUMAN	CI072_HUMAN	PRIC3_HUMAN	S28A2_HUMAN	USH2A_HUMAN	RUVB1_HUMAN	TIM9_HUMAN	LAR4B_HUMAN	SH23A_HUMAN	PPR3D_HUMAN	ATS6_HUMAN	PYGO1_HUMAN	MT1DP_HUMAN	TAB2_HUMAN
s_22_33	GAMT_HUMAN	EHD2_HUMAN	RING1_HUMAN	RNF4_HUMAN	JADE3_HUMAN	FBF1_HUMAN	ADM2_HUMAN	PHF1_HUMAN	SUMO2_HUMAN	RN214_HUMAN	GIPC2_HUMAN	RNK_HUMAN	MARCS_HUMAN	SFI1_HUMAN	TBX3_HUMAN	BIK_HUMAN	ZN567_HUMAN	OSTF1_HUMAN	RLA1_HUMAN	RAB9B_HUMAN	S10AD_HUMAN	ASIC3_HUMAN
s_22_34	PPME1_HUMAN	PBMU2_HUMAN	C1TC_HUMAN	SSRG_HUMAN	DNJC8_HUMAN	SPXN4_HUMAN	ITAV_HUMAN	CTGE2_HUMAN	CDHR5_HUMAN	P52K_HUMAN	CPNE1_HUMAN	ASGR1_HUMAN	ABL2_HUMAN	G2E3_HUMAN	TBG1_HUMAN	FDSCP_HUMAN	RPC10_HUMAN	DEP1A_HUMAN	GPC5C_HUMAN	MORC4_HUMAN	CAR16_HUMAN	PISD_HUMAN
s_22_35	TTL11_HUMAN	ZN234_HUMAN	IKZF5_HUMAN	GMPR2_HUMAN	SMOX_HUMAN	SLAF5_HUMAN	EI2BD_HUMAN	CS025_HUMAN	ELTD1_HUMAN	PAQRB_HUMAN	LCA5L_HUMAN	PP2BB_HUMAN	RPF1_HUMAN	DEAF1_HUMAN	T10B_HUMAN	SI1L1_HUMAN	ST1C4_HUMAN	HNRL2_HUMAN	SSX1_HUMAN	KR412_HUMAN	ZN791_HUMAN	TTBK2_HUMAN
s_22_36	CD86_HUMAN	ZMYM1_HUMAN	KLC2_HUMAN	HSF1_HUMAN	RTN4_HUMAN	TANC1_HUMAN	SARNP_HUMAN	BACE2_HUMAN	RGL1_HUMAN	UBF1_HUMAN	TARB1_HUMAN	AK1C2_HUMAN	CAND2_HUMAN	MFAP2_HUMAN	5HT6R_HUMAN	VGLU1_HUMAN	RPP38_HUMAN	CQ053_HUMAN	WLS_HUMAN	HNRH3_HUMAN	MSH3_HUMAN	RT34_HUMAN
s_22_37	GUAA_HUMAN	SAC2_HUMAN	S13A2_HUMAN	ZN131_HUMAN	CUL2_HUMAN	NCTR2_HUMAN	ZKSC7_HUMAN	ARL8B_HUMAN	FBX2_HUMAN	GAB3_HUMAN	MRM1_HUMAN	HEM6_HUMAN	FGF3_HUMAN	KPCT_HUMAN	FBX33_HUMAN	HEM4_HUMAN	NU4LM_HUMAN	ARHG6_HUMAN	PLVAP_HUMAN	TLK1_HUMAN	PYC_HUMAN	RAP2B_HUMAN
s_22_38	PRS29_HUMAN	SYNG1_HUMAN	FCGRN_HUMAN	ODFP2_HUMAN	CCNF_HUMAN	QSOX2_HUMAN	MFAP4_HUMAN	CCNT1_HUMAN	KLRF1_HUMAN	DAZ3_HUMAN	CENPU_HUMAN	ERMAP_HUMAN	KAT6B_HUMAN	CD3D_HUMAN	ZN440_HUMAN	OMD_HUMAN	GPSM2_HUMAN	SMAG1_HUMAN	CCL17_HUMAN	P20D2_HUMAN	C2C2L_HUMAN	ERCC6_HUMAN
s_22_39	ZN200_HUMAN	HIG1B_HUMAN	NXPH1_HUMAN	ODPA_HUMAN	RM34_HUMAN	PACN1_HUMAN	TRI50_HUMAN	FMN1_HUMAN	TRUB2_HUMAN	KCC1A_HUMAN	MSRE_HUMAN	OLIG3_HUMAN	NMNA1_HUMAN	SPTC2_HUMAN	UBP27_HUMAN	BCAS1_HUMAN	ZN263_HUMAN	1B47_HUMAN	RHOA_HUMAN	COPB_HUMAN	TYW3_HUMAN	YPEL5_HUMAN
s_22_3	H2B1H_HUMAN	NAGT1_HUMAN	SLAI1_HUMAN	CAC1F_HUMAN	TBL1R_HUMAN	SIAH1_HUMAN	ZY11A_HUMAN	TPC11_HUMAN	VPS11_HUMAN	L3R2A_HUMAN	GIN1_HUMAN	SPCS3_HUMAN	RDH1_HUMAN	SRMS_HUMAN	SSRP1_HUMAN	ZBTB3_HUMAN	CUTA_HUMAN	BBX_HUMAN	PDXK_HUMAN	ZN318_HUMAN	GLOD4_HUMAN	ABCC9_HUMAN
s_22_40	AP2M1_HUMAN	ERI3_HUMAN	TS101_HUMAN	TBCE_HUMAN	RDH14_HUMAN	DCAF7_HUMAN	SPTC1_HUMAN	UDB17_HUMAN	F184B_HUMAN	DHX37_HUMAN	ISL2_HUMAN	IDI2_HUMAN	NOVA2_HUMAN	XRCC4_HUMAN	5NT1A_HUMAN	TRYB2_HUMAN	MON2_HUMAN	LPAR3_HUMAN	KCRB_HUMAN	DNM3L_HUMAN	NUFP1_HUMAN	SENP1_HUMAN
s_22_41	PALM3_HUMAN	IRF7_HUMAN	UB2J2_HUMAN	GCM1_HUMAN	GHITM_HUMAN	MRC1_HUMAN	MAGA1_HUMAN	SENP7_HUMAN	BMP4_HUMAN	IAPP_HUMAN	NDST4_HUMAN	SNR48_HUMAN	LAP2B_HUMAN	LIPB2_HUMAN	ZN689_HUMAN	EIF3E_HUMAN	CAC1H_HUMAN	ARPC5_HUMAN	LEKR1_HUMAN	SPIN3_HUMAN	MYO9B_HUMAN	PP4R2_HUMAN
s_22_42	ZN426_HUMAN	TNR12_HUMAN	SNX2_HUMAN	CATL1_HUMAN	NAA11_HUMAN	PRPH2_HUMAN	TPC2A_HUMAN	TRAF1_HUMAN	SLN12_HUMAN	HMGN4_HUMAN	SPAT7_HUMAN	PSIP1_HUMAN	FREM1_HUMAN	HIC2_HUMAN	BCOR_HUMAN	RHG32_HUMAN	MUL1_HUMAN	GSDMA_HUMAN	DDX56_HUMAN	DDX1_HUMAN	CTDP1_HUMAN	RUN3B_HUMAN
s_22_43	ACVL1_HUMAN	MTUS1_HUMAN	AT11B_HUMAN	TRI45_HUMAN	PLCC_HUMAN	MAGT1_HUMAN	SUSD1_HUMAN	C170B_HUMAN	ZEP3_HUMAN	ABCA2_HUMAN	GLHA_HUMAN	P2RX5_HUMAN	BAG6_HUMAN	R4RL2_HUMAN	TSK_HUMAN	TBB5_HUMAN	DMKN_HUMAN	YAP1_HUMAN	ASB14_HUMAN	ITPR2_HUMAN	ASCC2_HUMAN	SSX3_HUMAN
s_22_44	ARMX5_HUMAN	DCSTP_HUMAN	STAT3_HUMAN	WASF2_HUMAN	MMP19_HUMAN	RS3A_HUMAN	IKZF3_HUMAN	B3GN4_HUMAN	ARF1_HUMAN	TVB2_HUMAN	CP045_HUMAN	PRAF2_HUMAN	MIF_HUMAN	UBC9_HUMAN	PPIL6_HUMAN	DOLK_HUMAN	NPHP3_HUMAN	CA174_HUMAN	CF047_HUMAN	COGA1_HUMAN	CP072_HUMAN	NSG1_HUMAN
s_22_45	MP2K6_HUMAN	WDR62_HUMAN	H2A2B_HUMAN	KPB1_HUMAN	RLA0_HUMAN	TPSNR_HUMAN	CLD18_HUMAN	C2TA_HUMAN	S30BP_HUMAN	SRGP1_HUMAN	M3K3_HUMAN	RAD50_HUMAN	SGCB_HUMAN	BEST3_HUMAN	PA1B3_HUMAN	SRPK1_HUMAN	EFTU_HUMAN	KI20B_HUMAN	LDHC_HUMAN	KLC1_HUMAN	ZN766_HUMAN	DPOLQ_HUMAN
s_22_46	PGK1_HUMAN	C8AP2_HUMAN	DEFI6_HUMAN	RN138_HUMAN	MTMR8_HUMAN	ATG5_HUMAN	TMEM9_HUMAN	HELZ_HUMAN	NECP1_HUMAN	KALRN_HUMAN	F184A_HUMAN	RBTN2_HUMAN	ERMP1_HUMAN	CLC2D_HUMAN	MPRIP_HUMAN	SLAI2_HUMAN	ATP7A_HUMAN	UPK1A_HUMAN	PRAM_HUMAN	CXCL9_HUMAN	HXA6_HUMAN	ABD12_HUMAN
s_22_47	B2MG_HUMAN	FOXO3_HUMAN	ATF3_HUMAN	ABRAL_HUMAN	SRCA_HUMAN	S41A2_HUMAN	PSA2_HUMAN	CYTF_HUMAN	BBS1_HUMAN	MT3_HUMAN	CCG1_HUMAN	WIZ_HUMAN	SYPH_HUMAN	CLD15_HUMAN	GIMA7_HUMAN	KLK14_HUMAN	FCAR_HUMAN	MAP2_HUMAN	HLAG_HUMAN	MAGA4_HUMAN	PCSK6_HUMAN	PP6R3_HUMAN
s_22_48	UACA_HUMAN	CACP_HUMAN	CRYM_HUMAN	IL37_HUMAN	USF2_HUMAN	MT1DP_HUMAN	TR150_HUMAN	PARVA_HUMAN	RHG05_HUMAN	C4BPB_HUMAN	CLUL1_HUMAN	GRIK2_HUMAN	PP14B_HUMAN	PRC2B_HUMAN	AT2L1_HUMAN	FGF17_HUMAN	S35F5_HUMAN	TGM3L_HUMAN	SC6A2_HUMAN	P55G_HUMAN	PPR42_HUMAN	RRAGA_HUMAN
s_22_49	DFNA5_HUMAN	VP26A_HUMAN	STPAP_HUMAN	S13A3_HUMAN	C43BP_HUMAN	C1QT4_HUMAN	ZN229_HUMAN	OCEL1_HUMAN	COMA1_HUMAN	KAT6B_HUMAN	MUC17_HUMAN	M2OM_HUMAN	SOX5_HUMAN	RPR1A_HUMAN	IGKC_HUMAN	RBM11_HUMAN	OPN3_HUMAN	PRI2_HUMAN	ACHB2_HUMAN	RASLC_HUMAN	ZN395_HUMAN	PAN2_HUMAN
s_22_4	PAR4_HUMAN	UBP49_HUMAN	ACRBP_HUMAN	RISC_HUMAN	CO4A5_HUMAN	YETS4_HUMAN	TRI48_HUMAN	HBG1_HUMAN	K1407_HUMAN	UMPS_HUMAN	PAXB1_HUMAN	TRI68_HUMAN	PEX7_HUMAN	MYO5A_HUMAN	JERKY_HUMAN	CASP5_HUMAN	S10AD_HUMAN	CHST1_HUMAN	TRM2_HUMAN	MBD1_HUMAN	HOME3_HUMAN	CRTC1_HUMAN
s_22_50	PRGC1_HUMAN	1B40_HUMAN	SO1A2_HUMAN	LAP2_HUMAN	ZN263_HUMAN	FGFR2_HUMAN	MAGG1_HUMAN	MYF6_HUMAN	KCNQ4_HUMAN	DJC13_HUMAN	COBA1_HUMAN	TROAP_HUMAN	SSH2_HUMAN	RAB6A_HUMAN	RBMS2_HUMAN	ZEB2_HUMAN	RPP30_HUMAN	M3K2_HUMAN	PIM3_HUMAN	CALCR_HUMAN	TCAL2_HUMAN	BNIP3_HUMAN
s_22_51	RUFY1_HUMAN	DEPP_HUMAN	SPIC_HUMAN	3BP1_HUMAN	SMIM1_HUMAN	NFIB_HUMAN	HXB7_HUMAN	MED25_HUMAN	MFAP1_HUMAN	CRTC1_HUMAN	SPOP_HUMAN	PO4F3_HUMAN	GBG5_HUMAN	TSYL1_HUMAN	IEX1_HUMAN	LRIF1_HUMAN	XAGE1_HUMAN	PCDB1_HUMAN	BODG_HUMAN	CNTRL_HUMAN	UNC5D_HUMAN	CRYM_HUMAN
s_22_5	WWP2_HUMAN	DCHS_HUMAN	NOG1_HUMAN	MPRD_HUMAN	AA3R_HUMAN	LAX1_HUMAN	G6PC3_HUMAN	GBG5_HUMAN	SRS10_HUMAN	UBP48_HUMAN	NDF6_HUMAN	GABP1_HUMAN	GUC2B_HUMAN	NOP10_HUMAN	F262_HUMAN	TACD2_HUMAN	RAVR1_HUMAN	FRG1B_HUMAN	RNAS7_HUMAN	CHCH5_HUMAN	WDR18_HUMAN	SCN4B_HUMAN
s_22_6	NCAN_HUMAN	TGM1_HUMAN	NEDD4_HUMAN	CRCT1_HUMAN	TXLNA_HUMAN	VPK1_HUMAN	TFF1_HUMAN	EST3_HUMAN	SAP18_HUMAN	TCP10_HUMAN	TPC1_HUMAN	CACL1_HUMAN	1C02_HUMAN	LYAM3_HUMAN	TRIM3_HUMAN	SYVM_HUMAN	EMC3_HUMAN	TR13B_HUMAN	DCP1B_HUMAN	TIMD4_HUMAN	CEP63_HUMAN	UB2E1_HUMAN
s_22_7	THIL_HUMAN	F168A_HUMAN	RAD54_HUMAN	HECD4_HUMAN	LCTL_HUMAN	CSHL_HUMAN	KRT85_HUMAN	F92A1_HUMAN	RGL2_HUMAN	XPA_HUMAN	PNM6A_HUMAN	NMD3A_HUMAN	MBNL2_HUMAN	RN182_HUMAN	ST2B1_HUMAN	KLH25_HUMAN	ECHD1_HUMAN	UBP30_HUMAN	HELQ_HUMAN	CLM2_HUMAN	KASH5_HUMAN	LRC20_HUMAN
s_22_8	SYPM_HUMAN	CENPB_HUMAN	RDH12_HUMAN	MYO5C_HUMAN	INSL5_HUMAN	MAGB1_HUMAN	ZN330_HUMAN	EMIL1_HUMAN	NTH_HUMAN	SIR4_HUMAN	IAH1_HUMAN	CERS4_HUMAN	CCL22_HUMAN	MBRL_HUMAN	SYCE1_HUMAN	GDIR3_HUMAN	UBA6_HUMAN	K1H2_HUMAN	MET15_HUMAN	CSTF1_HUMAN	CCD82_HUMAN	MCM6_HUMAN
s_22_9	FMOD_HUMAN	PQBP1_HUMAN	FUMH_HUMAN	OXSR1_HUMAN	CRBA4_HUMAN	LATS1_HUMAN	GRAM_HUMAN	AEBP1_HUMAN	IKZF5_HUMAN	GBG7_HUMAN	JHD2C_HUMAN	MP3B2_HUMAN	CD1B_HUMAN	PCDAB_HUMAN	SCMC2_HUMAN	SELV_HUMAN	APH1B_HUMAN	TM14A_HUMAN	RHG20_HUMAN	TRI52_HUMAN	GMPR1_HUMAN	UBQL2_HUMAN
s_23_10	EPHA3_HUMAN	RAB3D_HUMAN	SAR1B_HUMAN	KCP_HUMAN	PHF10_HUMAN	MMP11_HUMAN	PIFO_HUMAN	DEND3_HUMAN	NMRL1_HUMAN	PDCD4_HUMAN	PP16A_HUMAN	PSF3_HUMAN	RELL2_HUMAN	ARMC5_HUMAN	PCDG5_HUMAN	RAD17_HUMAN	AK1C2_HUMAN	PAI2_HUMAN	NDST1_HUMAN	GLO2_HUMAN	SNX5_HUMAN	TAB2_HUMAN	ZMAT5_HUMAN
s_23_11	ZN302_HUMAN	ELMO2_HUMAN	MSTO1_HUMAN	ADA2B_HUMAN	DHRS4_HUMAN	TRPV6_HUMAN	COPG1_HUMAN	UTRO_HUMAN	HIPK4_HUMAN	CJ082_HUMAN	PPARD_HUMAN	ACHA4_HUMAN	PDE11_HUMAN	MEI1_HUMAN	NJMU_HUMAN	UD11_HUMAN	B3GN2_HUMAN	ZN362_HUMAN	JHD2C_HUMAN	HSPB9_HUMAN	VPS36_HUMAN	NOCT_HUMAN	S61A2_HUMAN
s_23_12	NPBW1_HUMAN	RL14_HUMAN	SYTM_HUMAN	DMKN_HUMAN	BTBD2_HUMAN	NJMU_HUMAN	ZN564_HUMAN	RL26L_HUMAN	RPC8_HUMAN	NPTX2_HUMAN	DPOLA_HUMAN	RHG32_HUMAN	S39AB_HUMAN	NACAM_HUMAN	DYH9_HUMAN	CACB4_HUMAN	FXL17_HUMAN	SHRPN_HUMAN	ACKR1_HUMAN	ETV5_HUMAN	RNPL1_HUMAN	ASB6_HUMAN	LRRF2_HUMAN
s_23_13	NGF_HUMAN	CLC1B_HUMAN	CHSTA_HUMAN	ANM7_HUMAN	ACHE_HUMAN	TMPS6_HUMAN	SLN11_HUMAN	ZN528_HUMAN	PVRL2_HUMAN	CRBL2_HUMAN	REC2_HUMAN	FABPL_HUMAN	ZWILC_HUMAN	BCL7A_HUMAN	MOB1B_HUMAN	SC5A3_HUMAN	HAIR_HUMAN	LIPT_HUMAN	MINT_HUMAN	CAMP2_HUMAN	INSI1_HUMAN	SO2B1_HUMAN	CISD3_HUMAN
s_23_14	TAL1_HUMAN	NDKB_HUMAN	SC61G_HUMAN	UBS3A_HUMAN	NGDN_HUMAN	RM51_HUMAN	SAFB1_HUMAN	IFNA7_HUMAN	KIN17_HUMAN	KTNB1_HUMAN	ZN277_HUMAN	SSX7_HUMAN	SCRB1_HUMAN	ZO1_HUMAN	ZDH19_HUMAN	SNAI2_HUMAN	DGC14_HUMAN	CAN1_HUMAN	ASH2L_HUMAN	ECH1_HUMAN	CNGA2_HUMAN	RPGR1_HUMAN	CT112_HUMAN
s_23_15	HSPB2_HUMAN	MA7D1_HUMAN	KCJ15_HUMAN	RUND1_HUMAN	ZN532_HUMAN	KLK15_HUMAN	ZF64B_HUMAN	SLIK3_HUMAN	LY6E_HUMAN	ZNF35_HUMAN	PRR13_HUMAN	CALCB_HUMAN	RAB21_HUMAN	CELF4_HUMAN	ITM2C_HUMAN	ADH1A_HUMAN	RM02_HUMAN	AADAT_HUMAN	CASB_HUMAN	RAB25_HUMAN	MED15_HUMAN	KIBRA_HUMAN	P2RY6_HUMAN
s_23_16	FARP2_HUMAN	SMAD1_HUMAN	MYO5C_HUMAN	VEGFA_HUMAN	PRDM6_HUMAN	SFPA2_HUMAN	SCN3A_HUMAN	GBRA3_HUMAN	1433S_HUMAN	ADCY8_HUMAN	ITAV_HUMAN	TNR4_HUMAN	CBS_HUMAN	RPAP3_HUMAN	CELF2_HUMAN	KCC4_HUMAN	NIPS1_HUMAN	CD209_HUMAN	PAIP1_HUMAN	BCORL_HUMAN	GTSF1_HUMAN	FCGRN_HUMAN	TEAD4_HUMAN
s_23_17	PKHM1_HUMAN	RBM28_HUMAN	PCDBG_HUMAN	BIRC3_HUMAN	LYPD3_HUMAN	PCDB5_HUMAN	CP080_HUMAN	GCYA3_HUMAN	TECTA_HUMAN	NU205_HUMAN	TM169_HUMAN	EME2_HUMAN	SPEG_HUMAN	OPN5_HUMAN	ITA3_HUMAN	ALS2_HUMAN	NLGN2_HUMAN	LMBL3_HUMAN	LRC41_HUMAN	C2CD3_HUMAN	CGHB_HUMAN	ICAL_HUMAN	MCAF1_HUMAN
s_23_18	DUS9_HUMAN	MOES_HUMAN	UDB17_HUMAN	SUOX_HUMAN	MT1A_HUMAN	CCD15_HUMAN	FUT4_HUMAN	ARV1_HUMAN	TBC16_HUMAN	TET3_HUMAN	RUNX3_HUMAN	WASF2_HUMAN	SFRP2_HUMAN	APOA1_HUMAN	SMC1B_HUMAN	SDS3_HUMAN	WSB1_HUMAN	JKAMP_HUMAN	FOXP3_HUMAN	PP1RA_HUMAN	KCD12_HUMAN	WDR91_HUMAN	OSTC_HUMAN
s_23_19	CD5R2_HUMAN	TF3C2_HUMAN	MINK1_HUMAN	RPAB5_HUMAN	ACTB_HUMAN	NACA2_HUMAN	INT1_HUMAN	K1430_HUMAN	ZADH2_HUMAN	KI3L2_HUMAN	PPR3D_HUMAN	A1AT_HUMAN	CPMD8_HUMAN	GCR_HUMAN	CPEB1_HUMAN	FXL14_HUMAN	ZN787_HUMAN	ARHGG_HUMAN	AIFM2_HUMAN	CPNE9_HUMAN	BETAT_HUMAN	AS3MT_HUMAN	GXLT1_HUMAN
s_23_1	SH3R2_HUMAN	MED15_HUMAN	FCF1_HUMAN	ZMYM2_HUMAN	LRSM1_HUMAN	ANGT_HUMAN	RNH2B_HUMAN	RL15_HUMAN	MPND_HUMAN	TSHR_HUMAN	ARX_HUMAN	DC1L2_HUMAN	SPSY_HUMAN	GPR26_HUMAN	RTF2_HUMAN	C1TC_HUMAN	SEN15_HUMAN	CKLF1_HUMAN	COG7_HUMAN	NPRL3_HUMAN	THAP5_HUMAN	ELK1_HUMAN	AKAP8_HUMAN
s_23_20	M3K13_HUMAN	SLAF7_HUMAN	NU107_HUMAN	GUC2C_HUMAN	RAB32_HUMAN	GLPT_HUMAN	TMHS_HUMAN	SYYM_HUMAN	SERC5_HUMAN	LIPR2_HUMAN	TUFT1_HUMAN	CP3A5_HUMAN	RDH10_HUMAN	FA5_HUMAN	KR195_HUMAN	RINT1_HUMAN	T2H2L_HUMAN	APLF_HUMAN	R51A1_HUMAN	XRCC3_HUMAN	RBFA_HUMAN	IF2A_HUMAN	HES5_HUMAN
s_23_21	BCORL_HUMAN	COBA1_HUMAN	ES8L1_HUMAN	KBTBD_HUMAN	CNGB3_HUMAN	CNPY2_HUMAN	PYY_HUMAN	IEX1_HUMAN	RAI1_HUMAN	ZN318_HUMAN	ARMC5_HUMAN	RS28_HUMAN	CUL9_HUMAN	TREX2_HUMAN	ABHD2_HUMAN	KLKB1_HUMAN	UNC5B_HUMAN	CH60_HUMAN	NUP98_HUMAN	ODFP1_HUMAN	RAB4A_HUMAN	NMNA3_HUMAN	T22D4_HUMAN
s_23_22	KRR1_HUMAN	IL17B_HUMAN	PCDH1_HUMAN	RHOF_HUMAN	ERBB2_HUMAN	METRN_HUMAN	NSDHL_HUMAN	IGS21_HUMAN	Z804B_HUMAN	K1C27_HUMAN	GRSF1_HUMAN	RNAS8_HUMAN	TBCD5_HUMAN	DOC11_HUMAN	GPR1_HUMAN	TEANC_HUMAN	MRO2B_HUMAN	RMD5B_HUMAN	PP16A_HUMAN	H2AY_HUMAN	CTC1_HUMAN	CADH6_HUMAN	AES_HUMAN
s_23_23	KCIP4_HUMAN	RGRF1_HUMAN	KRT36_HUMAN	THOC7_HUMAN	MAEL_HUMAN	TFF3_HUMAN	EIF3B_HUMAN	SORC1_HUMAN	MET22_HUMAN	ZP2_HUMAN	ZN101_HUMAN	CJ082_HUMAN	ZN239_HUMAN	WDR44_HUMAN	RASF9_HUMAN	RM42_HUMAN	EF1G_HUMAN	F19A5_HUMAN	HXK1_HUMAN	G3BP2_HUMAN	TAF6L_HUMAN	RWDD1_HUMAN	LRRN3_HUMAN
s_23_24	GPR22_HUMAN	FSIP1_HUMAN	LATS2_HUMAN	ZN461_HUMAN	S22AB_HUMAN	SAP_HUMAN	IBP4_HUMAN	SCN4A_HUMAN	ADRM1_HUMAN	TTC8_HUMAN	K0947_HUMAN	BCAS1_HUMAN	RS17_HUMAN	PED1A_HUMAN	NLGN2_HUMAN	LPHN3_HUMAN	MARH2_HUMAN	CDON_HUMAN	NPS3A_HUMAN	RIR1_HUMAN	AT2L2_HUMAN	NU155_HUMAN	AGRP_HUMAN
s_23_25	ZC3H1_HUMAN	ACON_HUMAN	PA24C_HUMAN	CAMP2_HUMAN	CP2W1_HUMAN	CCD15_HUMAN	SPHK1_HUMAN	HTR5B_HUMAN	DEFB1_HUMAN	MELPH_HUMAN	RHBL1_HUMAN	WDR36_HUMAN	DYH11_HUMAN	ZN33A_HUMAN	RCBT2_HUMAN	CR025_HUMAN	PASD1_HUMAN	RAD1_HUMAN	KCD21_HUMAN	TGM4_HUMAN	SYHC_HUMAN	KCNN3_HUMAN	GLYR1_HUMAN
s_23_26	GPR17_HUMAN	GADL1_HUMAN	KIZ_HUMAN	PEG10_HUMAN	S22A8_HUMAN	ABLM3_HUMAN	AK17A_HUMAN	ITA3_HUMAN	AL4A1_HUMAN	GLPK5_HUMAN	GUC1C_HUMAN	TB10C_HUMAN	TMTC2_HUMAN	4EBP2_HUMAN	CRBB1_HUMAN	KMT2C_HUMAN	JTB_HUMAN	F90A1_HUMAN	RAB3C_HUMAN	BTBD8_HUMAN	LPPR2_HUMAN	PGBD3_HUMAN	TBRG1_HUMAN
s_23_27	DAXX_HUMAN	UB2J2_HUMAN	RS23_HUMAN	ZNRF3_HUMAN	N42L2_HUMAN	ITB4_HUMAN	ACHE_HUMAN	PRS58_HUMAN	PD2R_HUMAN	ARRD2_HUMAN	DIM1_HUMAN	GRP_HUMAN	CR056_HUMAN	CHAD_HUMAN	TRI22_HUMAN	ZDHC3_HUMAN	IL18_HUMAN	IL1B_HUMAN	NDUF6_HUMAN	ADA33_HUMAN	TFPI2_HUMAN	MIER3_HUMAN	SNX12_HUMAN
s_23_28	ADDA_HUMAN	ZNF91_HUMAN	ZN256_HUMAN	UCRI_HUMAN	TLR2_HUMAN	ZBT32_HUMAN	PIGU_HUMAN	TP8L2_HUMAN	BTBD2_HUMAN	CO5_HUMAN	RIR2B_HUMAN	AN32C_HUMAN	EIF3I_HUMAN	AEN_HUMAN	RPAB5_HUMAN	RAN_HUMAN	LT4R2_HUMAN	STX1B_HUMAN	NOMO2_HUMAN	REL_HUMAN	RASF1_HUMAN	ZN226_HUMAN	FND3A_HUMAN
s_23_2	ODPAT_HUMAN	TIAF1_HUMAN	RAD50_HUMAN	SH3B4_HUMAN	RFX7_HUMAN	IF4H_HUMAN	LYNX1_HUMAN	KRT81_HUMAN	ZN503_HUMAN	S6A15_HUMAN	CCD53_HUMAN	PAG15_HUMAN	ASGR1_HUMAN	PA24A_HUMAN	F127C_HUMAN	ANGT_HUMAN	DRB4_HUMAN	CARD8_HUMAN	RL22L_HUMAN	CX6B1_HUMAN	S39AE_HUMAN	PRDX2_HUMAN	HS71L_HUMAN
s_23_3	CNGA2_HUMAN	SYT4_HUMAN	TCPQ_HUMAN	KDEL2_HUMAN	TYDP2_HUMAN	ADRO_HUMAN	ATG7_HUMAN	ACADS_HUMAN	CAH14_HUMAN	PGES2_HUMAN	SGCB_HUMAN	ITAE_HUMAN	PK2L1_HUMAN	KCD12_HUMAN	CCAR2_HUMAN	OBF1_HUMAN	SCTR_HUMAN	CBR1_HUMAN	TACC3_HUMAN	PAI2_HUMAN	TMX2_HUMAN	PSDE_HUMAN	DCNL3_HUMAN
s_23_4	CC174_HUMAN	ATP5J_HUMAN	FSTL3_HUMAN	TRI14_HUMAN	GTR14_HUMAN	SRPK2_HUMAN	ERF3A_HUMAN	STING_HUMAN	NDRG2_HUMAN	NXP20_HUMAN	MSH2_HUMAN	PKCB1_HUMAN	NKTR_HUMAN	S2539_HUMAN	PVRL4_HUMAN	ACHA_HUMAN	MAGG1_HUMAN	K1683_HUMAN	NUP43_HUMAN	NPL_HUMAN	ABHGA_HUMAN	F118A_HUMAN	NRX3B_HUMAN
s_23_5	SOX18_HUMAN	CAC1S_HUMAN	VATH_HUMAN	ANXA5_HUMAN	UBR5_HUMAN	WNT3_HUMAN	1B73_HUMAN	AP2M1_HUMAN	ACS2L_HUMAN	SEM3F_HUMAN	LIRA4_HUMAN	RAM_HUMAN	SH3G2_HUMAN	VSIG2_HUMAN	ZFYV1_HUMAN	MGAT2_HUMAN	CENPA_HUMAN	HPPD_HUMAN	ZBTB5_HUMAN	PAX5_HUMAN	CLK3_HUMAN	CRYAB_HUMAN	SPP2A_HUMAN
s_23_6	UD11_HUMAN	PRD11_HUMAN	TF3C2_HUMAN	PACA_HUMAN	UN45A_HUMAN	UBN1_HUMAN	TBG1_HUMAN	PPR35_HUMAN	QORL1_HUMAN	PELO_HUMAN	KY_HUMAN	PTPRN_HUMAN	DLX1_HUMAN	H2A2B_HUMAN	ADCY1_HUMAN	IP3KA_HUMAN	FNDC4_HUMAN	CH074_HUMAN	LCAT_HUMAN	CRIP3_HUMAN	TGFA1_HUMAN	FBP1L_HUMAN	UBP30_HUMAN
s_23_7	PRDX5_HUMAN	SIA8C_HUMAN	IEX1_HUMAN	BT2A1_HUMAN	GINM1_HUMAN	EIF1A_HUMAN	K2C6A_HUMAN	SC5A4_HUMAN	ZHX3_HUMAN	TADA3_HUMAN	TMPS6_HUMAN	IMMT_HUMAN	SEM3A_HUMAN	DLL4_HUMAN	HXB13_HUMAN	ZC3H8_HUMAN	ACTZ_HUMAN	CCL23_HUMAN	LLPH_HUMAN	HXA9_HUMAN	HGFA_HUMAN	SETD6_HUMAN	3BHS7_HUMAN
s_23_8	CIRBP_HUMAN	LOXL1_HUMAN	OPSG_HUMAN	ELP1_HUMAN	ZN449_HUMAN	SCOT1_HUMAN	KAT6A_HUMAN	TSTD2_HUMAN	CUX1_HUMAN	SEM4B_HUMAN	RER1_HUMAN	NPT2A_HUMAN	FA49B_HUMAN	RSRP1_HUMAN	NDUA5_HUMAN	TCAL7_HUMAN	ROGDI_HUMAN	KGUA_HUMAN	CBPN_HUMAN	ZEB1_HUMAN	ODB2_HUMAN	TRI22_HUMAN	ATF4_HUMAN
s_23_9	TRI18_HUMAN	CDX4_HUMAN	RMI1_HUMAN	RBM5_HUMAN	FBX5_HUMAN	TP4A2_HUMAN	ZN449_HUMAN	POMT1_HUMAN	MLX_HUMAN	PRDM6_HUMAN	DNPH1_HUMAN	RT22_HUMAN	DPTOR_HUMAN	LRP3_HUMAN	PTAR1_HUMAN	RHG24_HUMAN	MAFA_HUMAN	Z512B_HUMAN	CHIO_HUMAN	LIPR3_HUMAN	UBP31_HUMAN	SPAG6_HUMAN	CLLU1_HUMAN
s_24_10	ATPD_HUMAN	LMO4_HUMAN	VAMP5_HUMAN	SC5A8_HUMAN	CYTSB_HUMAN	TFDP1_HUMAN	CSRN2_HUMAN	T194B_HUMAN	CLD19_HUMAN	WNT3A_HUMAN	SAMH1_HUMAN	CD97_HUMAN	CXL11_HUMAN	SNX33_HUMAN	CNNM1_HUMAN	TRAF6_HUMAN	SFRP5_HUMAN	ACSL5_HUMAN	SOAT_HUMAN	GGN_HUMAN	CHD4_HUMAN	MD2L2_HUMAN	5NT3A_HUMAN	BIRC6_HUMAN
s_24_11	FBX6_HUMAN	GALT1_HUMAN	ASF1A_HUMAN	RBM4_HUMAN	CA174_HUMAN	ZC3HE_HUMAN	GPR85_HUMAN	NT5D2_HUMAN	IDH3B_HUMAN	DSE_HUMAN	ZNHI1_HUMAN	BUD31_HUMAN	C2D1B_HUMAN	ZN559_HUMAN	CMIP_HUMAN	WFD12_HUMAN	ASND1_HUMAN	KDM6B_HUMAN	CX3C1_HUMAN	TRIM2_HUMAN	IDE_HUMAN	MYB_HUMAN	ZN558_HUMAN	MESD_HUMAN
s_24_12	PDC10_HUMAN	GRM8_HUMAN	NU160_HUMAN	LMCD1_HUMAN	FEM1A_HUMAN	CABP4_HUMAN	ANKK1_HUMAN	STRAB_HUMAN	T161A_HUMAN	TRUB2_HUMAN	SRMS_HUMAN	CLK4_HUMAN	SP110_HUMAN	NPAS4_HUMAN	ARP3B_HUMAN	AHSP_HUMAN	S13A3_HUMAN	GRB2_HUMAN	NEUR2_HUMAN	DOK1_HUMAN	HXD4_HUMAN	ACKR1_HUMAN	TBB4A_HUMAN	GBA3_HUMAN
s_24_13	DNLI3_HUMAN	SPT12_HUMAN	KLD8A_HUMAN	EMC9_HUMAN	IYD1_HUMAN	FGF20_HUMAN	CPNE1_HUMAN	EHF_HUMAN	TPM3_HUMAN	TB10B_HUMAN	OTU1_HUMAN	F127B_HUMAN	GSTA4_HUMAN	CT027_HUMAN	JAK3_HUMAN	CBPM_HUMAN	BMP1_HUMAN	KCNKI_HUMAN	ZN620_HUMAN	FZD6_HUMAN	SFRP2_HUMAN	ATS18_HUMAN	LIN7C_HUMAN	LATS1_HUMAN
s_24_14	NDK8_HUMAN	PTN3_HUMAN	COBL1_HUMAN	RASF9_HUMAN	ENOB_HUMAN	SPDEF_HUMAN	HSP76_HUMAN	OR2D2_HUMAN	ADH1G_HUMAN	ZN714_HUMAN	FXL18_HUMAN	K1C28_HUMAN	I17RD_HUMAN	CABP1_HUMAN	IL12A_HUMAN	IKBZ_HUMAN	OGDHL_HUMAN	FJX1_HUMAN	EDN2_HUMAN	AN32A_HUMAN	MMAA_HUMAN	SUCB1_HUMAN	DUS22_HUMAN	ZN428_HUMAN
s_24_15	PAR4_HUMAN	HERC1_HUMAN	ACBG2_HUMAN	CD123_HUMAN	SMRP1_HUMAN	TMM79_HUMAN	PHC1_HUMAN	PSG8_HUMAN	MLTK_HUMAN	GRIA3_HUMAN	PC11Y_HUMAN	ZHX3_HUMAN	MARE2_HUMAN	MMP21_HUMAN	MAPK3_HUMAN	KCNK2_HUMAN	TEC_HUMAN	EF2K_HUMAN	MUC12_HUMAN	RM11_HUMAN	GP150_HUMAN	HIG1A_HUMAN	DDX27_HUMAN	KPCZ_HUMAN
s_24_16	NADAP_HUMAN	CAR16_HUMAN	IKBD_HUMAN	TINF2_HUMAN	GRM2_HUMAN	VANG2_HUMAN	APEX1_HUMAN	ITGBL_HUMAN	PAG15_HUMAN	GSK3B_HUMAN	KCNF1_HUMAN	AMELY_HUMAN	MET20_HUMAN	BL1S6_HUMAN	ZNF70_HUMAN	TI17B_HUMAN	RNF4_HUMAN	ACHA_HUMAN	CC113_HUMAN	GRAB_HUMAN	PPE2_HUMAN	ABCA5_HUMAN	DYM_HUMAN	RPAC2_HUMAN
s_24_17	Z324A_HUMAN	MP2K2_HUMAN	QOR_HUMAN	TNR18_HUMAN	GABP1_HUMAN	NOE1_HUMAN	CNTRB_HUMAN	KCNK4_HUMAN	ZGPAT_HUMAN	MAFIP_HUMAN	PPIL1_HUMAN	RFOX3_HUMAN	ADR1_HUMAN	SRTD1_HUMAN	OSMR_HUMAN	DCA10_HUMAN	UN45A_HUMAN	YTDC1_HUMAN	VSX2_HUMAN	CYB_HUMAN	MSI1H_HUMAN	PFD1_HUMAN	RGPS1_HUMAN	HAUS1_HUMAN
s_24_18	NR1D1_HUMAN	TM52B_HUMAN	SARG_HUMAN	LAMB2_HUMAN	ANLN_HUMAN	TVA2_HUMAN	MYOG_HUMAN	TMM62_HUMAN	DOCK2_HUMAN	M4K2_HUMAN	LRC3B_HUMAN	DU4L3_HUMAN	ORC6_HUMAN	NPS3A_HUMAN	UB2D1_HUMAN	RS18_HUMAN	RC3H1_HUMAN	KDM5C_HUMAN	PGH1_HUMAN	ZFAN5_HUMAN	HXC5_HUMAN	CE290_HUMAN	TPIS_HUMAN	TRH_HUMAN
s_24_19	LA_HUMAN	NK3R_HUMAN	SBDS_HUMAN	CAH14_HUMAN	1C12_HUMAN	CCG1_HUMAN	PPAL_HUMAN	NUCG_HUMAN	F136A_HUMAN	RTKN_HUMAN	CCD51_HUMAN	UB2D4_HUMAN	CC038_HUMAN	ANO8_HUMAN	CSRN1_HUMAN	INT10_HUMAN	TPC2B_HUMAN	ECM2_HUMAN	HBA_HUMAN	KAD2_HUMAN	RFIP4_HUMAN	GBB4_HUMAN	E41LB_HUMAN	DYL1_HUMAN
s_24_1	MSH3_HUMAN	GEMI7_HUMAN	CTC1_HUMAN	KGP2_HUMAN	SLN11_HUMAN	DPOG1_HUMAN	MSTO1_HUMAN	PP1B_HUMAN	GSE1_HUMAN	LBR_HUMAN	ASIC1_HUMAN	TSP3_HUMAN	NPRL3_HUMAN	SIR6_HUMAN	CBLC_HUMAN	SOX13_HUMAN	PTSS1_HUMAN	GLT13_HUMAN	TRM44_HUMAN	HHEX_HUMAN	VP13B_HUMAN	ODF3A_HUMAN	CSF3_HUMAN	SPEF1_HUMAN
s_24_20	STX8_HUMAN	DOCK2_HUMAN	TRI55_HUMAN	LYPD4_HUMAN	NOL4_HUMAN	LAMB3_HUMAN	PLD2_HUMAN	UTP6_HUMAN	GNL3_HUMAN	ARSE_HUMAN	RETN_HUMAN	HEAT1_HUMAN	SPIC_HUMAN	MOT3_HUMAN	NEDD1_HUMAN	WEE1_HUMAN	IKBB_HUMAN	RFIP4_HUMAN	ADIRF_HUMAN	CP2CI_HUMAN	CNN3_HUMAN	ZC3HE_HUMAN	ANFC_HUMAN	IL17C_HUMAN
s_24_21	CENPM_HUMAN	MRCKG_HUMAN	NELL1_HUMAN	COMD2_HUMAN	CBLN1_HUMAN	TM203_HUMAN	ATS5_HUMAN	U5S1_HUMAN	STK25_HUMAN	NC2A_HUMAN	PTGDS_HUMAN	PHF12_HUMAN	SPTA1_HUMAN	GNT2C_HUMAN	MAZ_HUMAN	AT7L2_HUMAN	DPOA2_HUMAN	RIFK_HUMAN	DDX28_HUMAN	MEG11_HUMAN	ZN773_HUMAN	IPPK_HUMAN	KCIP1_HUMAN	DYST_HUMAN
s_24_22	MET17_HUMAN	MK07_HUMAN	TRXR3_HUMAN	CD320_HUMAN	K2C3_HUMAN	AOC3_HUMAN	TBP_HUMAN	SNX12_HUMAN	ATOH7_HUMAN	VAV2_HUMAN	SPS2_HUMAN	TM100_HUMAN	TSN2_HUMAN	KNOP1_HUMAN	TRI59_HUMAN	ATS15_HUMAN	3BHS7_HUMAN	KLDC2_HUMAN	MTMR8_HUMAN	ZN574_HUMAN	NU155_HUMAN	NMBR_HUMAN	MNS1_HUMAN	SEMG2_HUMAN
s_24_23	SZT2_HUMAN	AUP1_HUMAN	STXB3_HUMAN	HIRA_HUMAN	ATS10_HUMAN	GALR3_HUMAN	NAA35_HUMAN	SDC3_HUMAN	FRG1_HUMAN	RAD52_HUMAN	SIPA1_HUMAN	ARMC1_HUMAN	ZN708_HUMAN	ADDG_HUMAN	CO9A2_HUMAN	DYH3_HUMAN	EXOC7_HUMAN	WDR54_HUMAN	BLID_HUMAN	S12A4_HUMAN	TS1R2_HUMAN	SPPL3_HUMAN	KIF15_HUMAN	AHDC1_HUMAN
s_24_24	HEXB_HUMAN	S17A5_HUMAN	WIPF3_HUMAN	CHPF2_HUMAN	ASB10_HUMAN	MP2K5_HUMAN	FA53A_HUMAN	ABCG8_HUMAN	PEN2_HUMAN	EIF3C_HUMAN	ATAD5_HUMAN	CAC1G_HUMAN	BCL6_HUMAN	KIF9_HUMAN	NANOG_HUMAN	F19A5_HUMAN	SWET1_HUMAN	ALAT2_HUMAN	CHST1_HUMAN	DHC24_HUMAN	ZN579_HUMAN	FMN2_HUMAN	CLD17_HUMAN	ORNT2_HUMAN
s_24_25	MAGT1_HUMAN	FCERA_HUMAN	THIC_HUMAN	PCBP4_HUMAN	LC7L3_HUMAN	RSLBA_HUMAN	MPP4_HUMAN	DPOD4_HUMAN	CDKL2_HUMAN	ZDH19_HUMAN	DEGS1_HUMAN	MARE2_HUMAN	POGK_HUMAN	AMELY_HUMAN	FLT3_HUMAN	SRGN_HUMAN	GRP_HUMAN	BLNK_HUMAN	ACON_HUMAN	RICTR_HUMAN	KAT2B_HUMAN	VASH1_HUMAN	DSG2_HUMAN	ZN407_HUMAN
s_24_26	TX264_HUMAN	PDE6D_HUMAN	RRAS_HUMAN	TCOF_HUMAN	COR1C_HUMAN	MMAC_HUMAN	NECP1_HUMAN	ERF1_HUMAN	VATB1_HUMAN	TMM51_HUMAN	COL11_HUMAN	SNPC1_HUMAN	SHQ1_HUMAN	RS17_HUMAN	BRCA1_HUMAN	PARP3_HUMAN	BAZ2A_HUMAN	PITX2_HUMAN	KIRR3_HUMAN	KPCB_HUMAN	RIFK_HUMAN	TPD54_HUMAN	SAMH1_HUMAN	COE3_HUMAN
s_24_27	IF2G_HUMAN	CAF1A_HUMAN	TIF1B_HUMAN	SELW_HUMAN	CDK12_HUMAN	P3C2B_HUMAN	RHG25_HUMAN	DEP1B_HUMAN	DCNP1_HUMAN	PLOD2_HUMAN	TBR1_HUMAN	MOXD1_HUMAN	PARK7_HUMAN	ICEF1_HUMAN	REC8_HUMAN	NPCL1_HUMAN	KLH40_HUMAN	PAR3L_HUMAN	DLG1_HUMAN	PDP1_HUMAN	GPC6A_HUMAN	COASY_HUMAN	RDH1_HUMAN	CACL1_HUMAN
s_24_28	CLC2L_HUMAN	SIG10_HUMAN	RFPL1_HUMAN	PLK1_HUMAN	KCD21_HUMAN	TI17A_HUMAN	SENP7_HUMAN	DPYL1_HUMAN	OSER1_HUMAN	PLOD3_HUMAN	CJ012_HUMAN	DDX5_HUMAN	CXAR_HUMAN	PA24B_HUMAN	SO2B1_HUMAN	ZN562_HUMAN	POTEJ_HUMAN	CDC6_HUMAN	RMD5A_HUMAN	AMGO3_HUMAN	KCJ18_HUMAN	ASAH2_HUMAN	RN19B_HUMAN	PRNT_HUMAN
s_24_29	CAD20_HUMAN	SALL2_HUMAN	CAD15_HUMAN	LAT4_HUMAN	CHTOP_HUMAN	I17RE_HUMAN	IMDH1_HUMAN	NKG2C_HUMAN	CHM4A_HUMAN	ZN549_HUMAN	DNJC8_HUMAN	EDEM3_HUMAN	CLIC4_HUMAN	FAN1_HUMAN	MAPK2_HUMAN	HS90A_HUMAN	CTU1_HUMAN	SMOX_HUMAN	SPA12_HUMAN	RNAS6_HUMAN	PHIP_HUMAN	SIGIR_HUMAN	KCA10_HUMAN	TWST2_HUMAN
s_24_2	DHCR7_HUMAN	CD180_HUMAN	RL28_HUMAN	DNJA4_HUMAN	RBP10_HUMAN	BHMT2_HUMAN	LMBL3_HUMAN	STP2_HUMAN	ZN700_HUMAN	FUT2_HUMAN	ZFY27_HUMAN	AA3RB_HUMAN	PLBL2_HUMAN	MYOZ1_HUMAN	ARC_HUMAN	TMM33_HUMAN	NFKB2_HUMAN	RRP15_HUMAN	ZC3HD_HUMAN	MOGT3_HUMAN	GBG4_HUMAN	TROP_HUMAN	GFI1_HUMAN	SYLM_HUMAN
s_24_30	KTBL1_HUMAN	GAS2_HUMAN	SRF_HUMAN	CC172_HUMAN	CO5A2_HUMAN	SUZ12_HUMAN	ZN594_HUMAN	UDB11_HUMAN	MYO1A_HUMAN	ZNF3_HUMAN	MOT6_HUMAN	TXND3_HUMAN	CRML_HUMAN	PIAS3_HUMAN	CLC3A_HUMAN	IMA6_HUMAN	UBP10_HUMAN	SAM50_HUMAN	C1GLT_HUMAN	CCD23_HUMAN	GLCM_HUMAN	GPHA2_HUMAN	UBIM_HUMAN	NXF5_HUMAN
s_24_31	BAX_HUMAN	SVEP1_HUMAN	HSPB9_HUMAN	SYNG1_HUMAN	NSL1_HUMAN	GPX6_HUMAN	SFT2B_HUMAN	CRP_HUMAN	VATF_HUMAN	TMEM9_HUMAN	OR5T1_HUMAN	DAZ3_HUMAN	MT4_HUMAN	WIPI1_HUMAN	EED_HUMAN	O10A4_HUMAN	HYEP_HUMAN	KASH5_HUMAN	TPH2_HUMAN	SUV3_HUMAN	JKIP1_HUMAN	GBG8_HUMAN	IRF1_HUMAN	VPS41_HUMAN
s_24_32	ATP4B_HUMAN	DERL2_HUMAN	ERGI2_HUMAN	NDUS3_HUMAN	PSDE_HUMAN	EDEM1_HUMAN	CD24_HUMAN	PDS5B_HUMAN	ENL_HUMAN	SMTL1_HUMAN	NUDT6_HUMAN	PYC_HUMAN	MMSA_HUMAN	XIRP1_HUMAN	SMUF2_HUMAN	AKAP6_HUMAN	RPAP2_HUMAN	GIN1_HUMAN	PPR42_HUMAN	TCAL6_HUMAN	ADR2_HUMAN	SOSB1_HUMAN	EKI1_HUMAN	DCAF8_HUMAN
s_24_3	ATS18_HUMAN	E2AK1_HUMAN	PTN22_HUMAN	LX12B_HUMAN	ARP5_HUMAN	NAGPA_HUMAN	TRPV5_HUMAN	AHRR_HUMAN	MAF_HUMAN	PACN1_HUMAN	WDR74_HUMAN	G3ST1_HUMAN	GMPPB_HUMAN	FXRD2_HUMAN	SCML2_HUMAN	P121A_HUMAN	TRPC4_HUMAN	NCTR1_HUMAN	S26A8_HUMAN	KPBB_HUMAN	UBP47_HUMAN	UB2J1_HUMAN	DCTN5_HUMAN	CENPX_HUMAN
s_24_4	THY1_HUMAN	SNX1_HUMAN	PTER_HUMAN	BC11A_HUMAN	ACTY_HUMAN	OGFR_HUMAN	I20RA_HUMAN	ACDSB_HUMAN	SPERI_HUMAN	PCBP3_HUMAN	CN142_HUMAN	PPCT_HUMAN	AHNK_HUMAN	IFNA8_HUMAN	AKA12_HUMAN	SORL_HUMAN	ATAD2_HUMAN	IFM10_HUMAN	ZNT3_HUMAN	FBX5_HUMAN	I18BP_HUMAN	SNX4_HUMAN	CP3A5_HUMAN	RAB30_HUMAN
s_24_5	BT2A2_HUMAN	K2C6A_HUMAN	PPGB_HUMAN	PHAG1_HUMAN	FGF10_HUMAN	GHSR_HUMAN	PADI1_HUMAN	TRIB1_HUMAN	FILA2_HUMAN	KIF3A_HUMAN	DDTL_HUMAN	TRUB1_HUMAN	ADAM2_HUMAN	ACVR1_HUMAN	IL1RA_HUMAN	SH3L2_HUMAN	PDE2A_HUMAN	NEK10_HUMAN	ZBT14_HUMAN	UD13_HUMAN	UBIP1_HUMAN	VTM2L_HUMAN	SIX3_HUMAN	LEMD1_HUMAN
s_24_6	ST7L_HUMAN	SEC20_HUMAN	ZN681_HUMAN	SMCA5_HUMAN	B3GLT_HUMAN	TGT_HUMAN	MECP2_HUMAN	CDK1_HUMAN	AAKG1_HUMAN	COF1_HUMAN	IMPA2_HUMAN	OSBP1_HUMAN	FGD6_HUMAN	ABCA7_HUMAN	DNJB9_HUMAN	UCN1_HUMAN	RADIL_HUMAN	BANK1_HUMAN	RB_HUMAN	FGGY_HUMAN	GTR12_HUMAN	TNAP2_HUMAN	SMIM1_HUMAN	GPSM2_HUMAN
s_24_7	MMAB_HUMAN	IGF2_HUMAN	DNAI2_HUMAN	H2AW_HUMAN	CRNN_HUMAN	GP153_HUMAN	IPKG_HUMAN	DKK3_HUMAN	K1522_HUMAN	DPOG1_HUMAN	ANR26_HUMAN	PP2BB_HUMAN	SEP12_HUMAN	SELB_HUMAN	TACD2_HUMAN	VATF_HUMAN	GHSR_HUMAN	RGPD3_HUMAN	1A25_HUMAN	MS18A_HUMAN	SPS2_HUMAN	TRAF1_HUMAN	ODP2_HUMAN	GIMA1_HUMAN
s_24_8	TOM22_HUMAN	ANS1B_HUMAN	BCORL_HUMAN	VGFR3_HUMAN	BACD1_HUMAN	MYCN_HUMAN	SHRM3_HUMAN	GRK7_HUMAN	EPYC_HUMAN	PRP4_HUMAN	2B17_HUMAN	PICK1_HUMAN	PAR3_HUMAN	CORT_HUMAN	APBB2_HUMAN	PCDB5_HUMAN	ASB3_HUMAN	FHR1_HUMAN	CLD5_HUMAN	LIMA1_HUMAN	FXL19_HUMAN	TRAK2_HUMAN	GPAT2_HUMAN	SLPI_HUMAN
s_24_9	GRIN2_HUMAN	ILEU_HUMAN	ARV1_HUMAN	MLF1_HUMAN	PANK1_HUMAN	R3HC1_HUMAN	C1QT7_HUMAN	GAK2_HUMAN	IP6K2_HUMAN	RGS12_HUMAN	NTAL_HUMAN	GGTL1_HUMAN	IGHA2_HUMAN	IF4E2_HUMAN	ROA0_HUMAN	TRI18_HUMAN	IOD3_HUMAN	TCAL1_HUMAN	CH10_HUMAN	MXRA7_HUMAN	TELO2_HUMAN	DU4L6_HUMAN	PHC3_HUMAN	TM9S2_HUMAN
s_25_10	F110A_HUMAN	RBAK_HUMAN	IL3_HUMAN	FCF1_HUMAN	SMD2_HUMAN	TBRG1_HUMAN	K0319_HUMAN	FACR2_HUMAN	DACH2_HUMAN	RENI_HUMAN	RWDD1_HUMAN	IF5A1_HUMAN	UN13B_HUMAN	SETB1_HUMAN	OTUB1_HUMAN	ASCL3_HUMAN	LIMS2_HUMAN	PYGB_HUMAN	N62CL_HUMAN	SYT15_HUMAN	MIB1_HUMAN	NFIP2_HUMAN	RHG44_HUMAN	PTTG1_HUMAN	MDS1_HUMAN
s_25_11	NO40_HUMAN	NCOA7_HUMAN	MPND_HUMAN	BCR_HUMAN	SEBP2_HUMAN	AVR2B_HUMAN	NAGA_HUMAN	ABLM1_HUMAN	SPX3_HUMAN	AKAP9_HUMAN	TACT_HUMAN	PREP_HUMAN	DHX37_HUMAN	DTX2_HUMAN	NF2L3_HUMAN	OTOF_HUMAN	SPNXA_HUMAN	RS3_HUMAN	NAIF1_HUMAN	C1TM_HUMAN	1B38_HUMAN	DYSF_HUMAN	ZSC20_HUMAN	TICN3_HUMAN	NSD2_HUMAN
s_25_12	GPM6B_HUMAN	ASB13_HUMAN	RM52_HUMAN	SPB1_HUMAN	OGFD3_HUMAN	TFCP2_HUMAN	NADAP_HUMAN	SHPRH_HUMAN	IGBP1_HUMAN	IPMK_HUMAN	TF3C6_HUMAN	LMOD1_HUMAN	GBRA3_HUMAN	MACD1_HUMAN	FLVC1_HUMAN	PERP_HUMAN	RNF31_HUMAN	ST1A3_HUMAN	DYH1_HUMAN	TULP4_HUMAN	DJC30_HUMAN	MEIG1_HUMAN	ZN484_HUMAN	AR13B_HUMAN	KANK4_HUMAN
s_25_13	TUTLA_HUMAN	C1QB_HUMAN	K154L_HUMAN	GPER1_HUMAN	RNLS_HUMAN	DDA1_HUMAN	FAP20_HUMAN	ATLA2_HUMAN	ZN33B_HUMAN	RWDD1_HUMAN	RAB37_HUMAN	C1QT3_HUMAN	TCPD_HUMAN	NOTC3_HUMAN	HPSE_HUMAN	GLRA3_HUMAN	RTL1_HUMAN	DPA1_HUMAN	SRRM2_HUMAN	S35F5_HUMAN	KRIT1_HUMAN	SPAG7_HUMAN	MEN1_HUMAN	C2CD3_HUMAN	DDX41_HUMAN
s_25_14	ABCD1_HUMAN	RBM3_HUMAN	RS20_HUMAN	TAC2N_HUMAN	CCD37_HUMAN	5HT1F_HUMAN	APLP1_HUMAN	L2GL2_HUMAN	CBX8_HUMAN	AMELX_HUMAN	RPC2_HUMAN	ZN713_HUMAN	CHD2_HUMAN	S35G2_HUMAN	SMAD7_HUMAN	ECP_HUMAN	CCL7_HUMAN	LACTB_HUMAN	SPDEF_HUMAN	TATD1_HUMAN	SCN1B_HUMAN	TPC6B_HUMAN	KMT2A_HUMAN	EPHA6_HUMAN	MFA3L_HUMAN
s_25_15	SPTC2_HUMAN	CCDC8_HUMAN	IL11_HUMAN	TRFL_HUMAN	LONF3_HUMAN	PMGT1_HUMAN	BTC_HUMAN	I17RD_HUMAN	INGR2_HUMAN	RET1_HUMAN	MOG_HUMAN	HTR5B_HUMAN	LIME1_HUMAN	CCL18_HUMAN	K0355_HUMAN	ADK_HUMAN	TNFL8_HUMAN	NCKP5_HUMAN	EREG_HUMAN	RNF41_HUMAN	DYNAP_HUMAN	LR16C_HUMAN	S38A1_HUMAN	IFNB_HUMAN	CD276_HUMAN
s_25_16	ZN442_HUMAN	HXD8_HUMAN	EI2BA_HUMAN	ZMAT5_HUMAN	EFNB2_HUMAN	PPBI_HUMAN	TPPP3_HUMAN	S4A4_HUMAN	CAD13_HUMAN	RAF1_HUMAN	ACM4_HUMAN	RFPLB_HUMAN	DLGP4_HUMAN	TYOBP_HUMAN	JADE2_HUMAN	NOM1_HUMAN	BCKD_HUMAN	ROP1L_HUMAN	DMP1_HUMAN	DAPLE_HUMAN	OR5H6_HUMAN	FKBP7_HUMAN	COX15_HUMAN	DX39B_HUMAN	FAK1_HUMAN
s_25_17	RHNO1_HUMAN	PAPOG_HUMAN	CD276_HUMAN	FKBP6_HUMAN	TMUB2_HUMAN	K1C15_HUMAN	KLC1_HUMAN	ZN444_HUMAN	OR4S2_HUMAN	2AAA_HUMAN	KS6A5_HUMAN	GEMI_HUMAN	DDC_HUMAN	GBP3_HUMAN	CASP8_HUMAN	CAND1_HUMAN	SORCN_HUMAN	ZBT8A_HUMAN	ABCE1_HUMAN	SRPX_HUMAN	CBX3_HUMAN	NUDT9_HUMAN	MRCKG_HUMAN	ZN620_HUMAN	GAMT_HUMAN
s_25_18	CO1A2_HUMAN	ZC3H1_HUMAN	CEP55_HUMAN	GCP3_HUMAN	KCNK9_HUMAN	CLC9A_HUMAN	CTSRG_HUMAN	E41LB_HUMAN	UBR7_HUMAN	G2E3_HUMAN	ANXA8_HUMAN	PDIA2_HUMAN	TCPH_HUMAN	GALR2_HUMAN	F212B_HUMAN	TMPS2_HUMAN	GNRR2_HUMAN	NAIF1_HUMAN	HERC4_HUMAN	NEPR1_HUMAN	ROM1_HUMAN	SEN15_HUMAN	WNT11_HUMAN	PATL1_HUMAN	TADA1_HUMAN
s_25_19	NOL3_HUMAN	FXL12_HUMAN	NCOA2_HUMAN	CP4V2_HUMAN	SYNRG_HUMAN	CD3Z_HUMAN	CYH3_HUMAN	MP2K6_HUMAN	CK096_HUMAN	FCERB_HUMAN	C10_HUMAN	GRN_HUMAN	TBD2A_HUMAN	TNI3K_HUMAN	MFRN1_HUMAN	F169A_HUMAN	MED10_HUMAN	FOS_HUMAN	ERMP1_HUMAN	KBTB7_HUMAN	HXB5_HUMAN	DEN1C_HUMAN	TCHP_HUMAN	PZRN3_HUMAN	ARP8_HUMAN
s_25_1	AAMDC_HUMAN	RB40B_HUMAN	TXNIP_HUMAN	TNF12_HUMAN	HYAL3_HUMAN	CD99_HUMAN	IP6K2_HUMAN	ZN436_HUMAN	RRAGD_HUMAN	FNTB_HUMAN	ATMIN_HUMAN	IPRI_HUMAN	SMAD1_HUMAN	CD82_HUMAN	KIFC1_HUMAN	BID_HUMAN	ANGP2_HUMAN	HSPB1_HUMAN	UGDH_HUMAN	BI2L2_HUMAN	SPF30_HUMAN	SCN2B_HUMAN	IF4A1_HUMAN	CY24B_HUMAN	TSP2_HUMAN
s_25_20	EME2_HUMAN	H13_HUMAN	ERI3_HUMAN	ROGDI_HUMAN	ZN383_HUMAN	BACE1_HUMAN	NS1BP_HUMAN	SYTM_HUMAN	NDUS8_HUMAN	SG223_HUMAN	S22A4_HUMAN	FKBP4_HUMAN	DTNB_HUMAN	TXND9_HUMAN	RNAS9_HUMAN	KCD14_HUMAN	AP4B1_HUMAN	SUN2_HUMAN	CACB3_HUMAN	B2L15_HUMAN	TMM97_HUMAN	HMSDV_HUMAN	CAR10_HUMAN	AKA28_HUMAN	CSTN1_HUMAN
s_25_21	PSD12_HUMAN	VGLL2_HUMAN	IFNL2_HUMAN	GAK5_HUMAN	MI4GD_HUMAN	KCMF1_HUMAN	CALRL_HUMAN	HESX1_HUMAN	S35G1_HUMAN	CCDC8_HUMAN	ZGPAT_HUMAN	IL22_HUMAN	TSN5_HUMAN	PHIP_HUMAN	SO1C1_HUMAN	MZT2B_HUMAN	WDR20_HUMAN	POTEM_HUMAN	ALKB7_HUMAN	ITSN1_HUMAN	P2RX6_HUMAN	IFT52_HUMAN	RN213_HUMAN	KAD7_HUMAN	KLRD1_HUMAN
s_25_22	PPR1B_HUMAN	UBXN7_HUMAN	CXG2_HUMAN	SYNM_HUMAN	OTOF_HUMAN	INT9_HUMAN	FOXA3_HUMAN	CKLF1_HUMAN	RFC1_HUMAN	UBB_HUMAN	DUS21_HUMAN	WRP73_HUMAN	TEAD1_HUMAN	WDR75_HUMAN	NOP58_HUMAN	TTC9C_HUMAN	CKLF7_HUMAN	DTL_HUMAN	FA83C_HUMAN	OGFR_HUMAN	SMRC2_HUMAN	CD86_HUMAN	FOSB_HUMAN	RBTN1_HUMAN	ZBT44_HUMAN
s_25_23	VAC14_HUMAN	SG11B_HUMAN	TLE1_HUMAN	MAF_HUMAN	ABCB9_HUMAN	TRUA_HUMAN	KLD10_HUMAN	SPG20_HUMAN	CHM4A_HUMAN	CRBA2_HUMAN	NR6A1_HUMAN	SLIRP_HUMAN	ZDHC9_HUMAN	MAGB4_HUMAN	CL073_HUMAN	MOGS_HUMAN	INP5E_HUMAN	LPHN3_HUMAN	RMP_HUMAN	PRR13_HUMAN	PLCC_HUMAN	CAR10_HUMAN	PAOX_HUMAN	ODBB_HUMAN	UBP27_HUMAN
s_25_24	STAC_HUMAN	LRP5_HUMAN	CBR1_HUMAN	GBX2_HUMAN	RUVB2_HUMAN	MTG8R_HUMAN	KTDAP_HUMAN	PRKDC_HUMAN	GTR2_HUMAN	EFC4A_HUMAN	SF3B4_HUMAN	PSTK_HUMAN	MCSP_HUMAN	TSN33_HUMAN	YTHD2_HUMAN	STAB1_HUMAN	L12R1_HUMAN	CIA30_HUMAN	LARP1_HUMAN	VEGFB_HUMAN	AGAP2_HUMAN	ZN443_HUMAN	MAGI1_HUMAN	TRM61_HUMAN	SLPI_HUMAN
s_25_25	ASB15_HUMAN	IKZF3_HUMAN	VAPA_HUMAN	ASAP2_HUMAN	PYGL_HUMAN	UBP10_HUMAN	HRSL4_HUMAN	NALP7_HUMAN	E41LA_HUMAN	CASP_HUMAN	ITIH2_HUMAN	RGPA1_HUMAN	KCTD4_HUMAN	CATK_HUMAN	EVI2A_HUMAN	MK10_HUMAN	DEN1A_HUMAN	SPS2_HUMAN	MDHC_HUMAN	PLCB2_HUMAN	CEND_HUMAN	RAP2C_HUMAN	VGLL1_HUMAN	CERS3_HUMAN	SALL4_HUMAN
s_25_26	PITM1_HUMAN	SPS1_HUMAN	ZN135_HUMAN	SPIN3_HUMAN	ZN212_HUMAN	GLO2_HUMAN	KPCD_HUMAN	GOG6A_HUMAN	FGF12_HUMAN	GP125_HUMAN	BANK1_HUMAN	MOGT2_HUMAN	CS010_HUMAN	OTC_HUMAN	BTF3_HUMAN	AQP7_HUMAN	THRB_HUMAN	OR8B3_HUMAN	METK2_HUMAN	UT2_HUMAN	MT4_HUMAN	DZIP3_HUMAN	DLG2_HUMAN	TM147_HUMAN	BMP8B_HUMAN
s_25_27	EXO1_HUMAN	ZBT40_HUMAN	RCBT1_HUMAN	K1H1_HUMAN	LICH_HUMAN	SDCG3_HUMAN	GP110_HUMAN	NRIP1_HUMAN	H11_HUMAN	BTK_HUMAN	BIN1_HUMAN	UD110_HUMAN	CC138_HUMAN	DCTN2_HUMAN	ATG4D_HUMAN	SSA27_HUMAN	ANR27_HUMAN	RNK_HUMAN	TV23B_HUMAN	DHB2_HUMAN	FGF8_HUMAN	SIA10_HUMAN	NEU1_HUMAN	T176A_HUMAN	CYH2_HUMAN
s_25_28	MB12A_HUMAN	GCM2_HUMAN	UGPA_HUMAN	GLCNE_HUMAN	XPOT_HUMAN	AL2CL_HUMAN	BAI1_HUMAN	CC159_HUMAN	RD21L_HUMAN	GLRA3_HUMAN	DEFM_HUMAN	RNAS2_HUMAN	TCPA_HUMAN	ANXA6_HUMAN	PRAF1_HUMAN	BAG3_HUMAN	RFIP5_HUMAN	PSB4_HUMAN	TACC3_HUMAN	TCAL5_HUMAN	NFKB1_HUMAN	SSR4_HUMAN	S22A3_HUMAN	PPA6_HUMAN	CYTA_HUMAN
s_25_29	RNFT1_HUMAN	FAKD2_HUMAN	ASCC2_HUMAN	FGD2_HUMAN	KIBRA_HUMAN	CDC73_HUMAN	ATP5J_HUMAN	CLP1_HUMAN	1B56_HUMAN	CYH3_HUMAN	NOL6_HUMAN	WDR24_HUMAN	ADA15_HUMAN	ZN133_HUMAN	TLK2_HUMAN	ZNT9_HUMAN	RM46_HUMAN	IDHP_HUMAN	AGAP2_HUMAN	ZN675_HUMAN	TYDP1_HUMAN	POMT1_HUMAN	RAB5C_HUMAN	ITBP2_HUMAN	HXK2_HUMAN
s_25_2	JKIP2_HUMAN	OAZ1_HUMAN	ZN468_HUMAN	SMC1A_HUMAN	KT33B_HUMAN	SHLB1_HUMAN	ANKR7_HUMAN	FKRP_HUMAN	GRIK4_HUMAN	RSRC2_HUMAN	PIWL1_HUMAN	CO4A4_HUMAN	HESX1_HUMAN	TMM51_HUMAN	ECSCR_HUMAN	1B53_HUMAN	SPAT4_HUMAN	CELF4_HUMAN	MUML1_HUMAN	ZN808_HUMAN	NDUF4_HUMAN	SYYM_HUMAN	ZN829_HUMAN	CP26A_HUMAN	TYOBP_HUMAN
s_25_30	MYL9_HUMAN	NRROS_HUMAN	LAX1_HUMAN	SRA1_HUMAN	SPB3_HUMAN	TANC1_HUMAN	EFNB1_HUMAN	SFTA1_HUMAN	WDR48_HUMAN	T53I1_HUMAN	LY6H_HUMAN	WNT8A_HUMAN	LIRA5_HUMAN	YMEL1_HUMAN	CL073_HUMAN	CABP1_HUMAN	SYQ_HUMAN	K1C17_HUMAN	AK1BA_HUMAN	PSG3_HUMAN	CTDS2_HUMAN	IL1RA_HUMAN	C170B_HUMAN	RPC6_HUMAN	DCNL5_HUMAN
s_25_31	NEUT_HUMAN	CA100_HUMAN	RAB21_HUMAN	TM222_HUMAN	ZN417_HUMAN	ATP5L_HUMAN	AP1B1_HUMAN	ITAV_HUMAN	TXK_HUMAN	TPC6B_HUMAN	MDR1_HUMAN	ASIP_HUMAN	BIK_HUMAN	EFCB6_HUMAN	MORC2_HUMAN	MS18A_HUMAN	TRMB_HUMAN	ZN557_HUMAN	SPY4_HUMAN	PA2GD_HUMAN	PAPOG_HUMAN	PTN4_HUMAN	DUS6_HUMAN	ZN189_HUMAN	SIRPD_HUMAN
s_25_32	MMP16_HUMAN	ANFB_HUMAN	ACBG1_HUMAN	SUN2_HUMAN	LAPM5_HUMAN	THNS2_HUMAN	SRPK3_HUMAN	ASTN1_HUMAN	MUTYH_HUMAN	PAN3_HUMAN	DHB8_HUMAN	CDK10_HUMAN	KKCC1_HUMAN	P4HA3_HUMAN	HS90B_HUMAN	RBMS1_HUMAN	1A02_HUMAN	TTPAL_HUMAN	FBX3_HUMAN	EPGN_HUMAN	CD63_HUMAN	GP173_HUMAN	RPB2_HUMAN	PPBI_HUMAN	FA76B_HUMAN
s_25_33	CDC7_HUMAN	GAB3_HUMAN	THIO_HUMAN	CEP70_HUMAN	HS2ST_HUMAN	TCAL6_HUMAN	GPC1_HUMAN	LARP1_HUMAN	CD3Z_HUMAN	F261_HUMAN	FHR5_HUMAN	IGSF3_HUMAN	KDM1A_HUMAN	B3GT6_HUMAN	ANKR2_HUMAN	OX2G_HUMAN	LUC7L_HUMAN	THAP4_HUMAN	ODO2_HUMAN	AACT_HUMAN	VHLL_HUMAN	GBRG1_HUMAN	SCAFB_HUMAN	SP8_HUMAN	FADS1_HUMAN
s_25_34	CXXC5_HUMAN	RPF2_HUMAN	PF21A_HUMAN	ASAP3_HUMAN	ARPIN_HUMAN	CLYBL_HUMAN	MYEOV_HUMAN	MFAP1_HUMAN	PP4R2_HUMAN	DTD1_HUMAN	CO6A3_HUMAN	FAM3B_HUMAN	PRD16_HUMAN	CD180_HUMAN	IMPCT_HUMAN	ZN423_HUMAN	TNNI1_HUMAN	ADCK5_HUMAN	GNL1_HUMAN	CENP1_HUMAN	UBXN1_HUMAN	ABCA1_HUMAN	CP3A5_HUMAN	BL1S5_HUMAN	PCDBA_HUMAN
s_25_35	NCOA5_HUMAN	THAP8_HUMAN	CATA_HUMAN	HS2ST_HUMAN	LAC2_HUMAN	TRI55_HUMAN	HAVR1_HUMAN	TELO2_HUMAN	FGF7_HUMAN	S27A3_HUMAN	PCLO_HUMAN	SEMG1_HUMAN	HME2_HUMAN	CDHR2_HUMAN	AP2B_HUMAN	COPZ1_HUMAN	DMRT1_HUMAN	5HT3A_HUMAN	H4_HUMAN	TCF25_HUMAN	SF3B5_HUMAN	MYPC2_HUMAN	MARH8_HUMAN	WFKN2_HUMAN	FOXE1_HUMAN
s_25_36	GIN1_HUMAN	CX038_HUMAN	MTFP1_HUMAN	CR2_HUMAN	PCSK1_HUMAN	NKX63_HUMAN	NFH_HUMAN	INP5E_HUMAN	CCND1_HUMAN	SSBP2_HUMAN	C10_HUMAN	MAGE2_HUMAN	NXNL1_HUMAN	CATO_HUMAN	ACSL6_HUMAN	PDC10_HUMAN	CD79A_HUMAN	MAP9_HUMAN	ACE_HUMAN	SUIS_HUMAN	CSN7B_HUMAN	CT027_HUMAN	S22AH_HUMAN	SF3A3_HUMAN	SPD2B_HUMAN
s_25_37	BIG1_HUMAN	GMPPA_HUMAN	ASPM_HUMAN	SC5D_HUMAN	CHMP6_HUMAN	RS7_HUMAN	UB2D2_HUMAN	SRA1_HUMAN	GAK12_HUMAN	LRC20_HUMAN	NSA2_HUMAN	DNJB7_HUMAN	CHCH5_HUMAN	MET22_HUMAN	NICA_HUMAN	6PGL_HUMAN	FBP1L_HUMAN	XRN1_HUMAN	ZN441_HUMAN	TFE3_HUMAN	IMA1_HUMAN	SIA7F_HUMAN	TSN10_HUMAN	CO041_HUMAN	RELN_HUMAN
s_25_38	SH3K1_HUMAN	UD110_HUMAN	GNAT3_HUMAN	WDR18_HUMAN	ALDH2_HUMAN	ABL1_HUMAN	PUR6_HUMAN	IFNA6_HUMAN	GSHB_HUMAN	TE2IP_HUMAN	CC120_HUMAN	SYT3_HUMAN	GAGE7_HUMAN	ABHD2_HUMAN	SMG8_HUMAN	KCNN1_HUMAN	TM45A_HUMAN	PSB5_HUMAN	TRAK1_HUMAN	PEX1_HUMAN	FND3A_HUMAN	AK1C2_HUMAN	1B67_HUMAN	ITIH4_HUMAN	B3GNL_HUMAN
s_25_39	NOL12_HUMAN	CP27A_HUMAN	DHX15_HUMAN	TYB4Y_HUMAN	FAM3B_HUMAN	HS71L_HUMAN	AHRR_HUMAN	QSOX2_HUMAN	RBM43_HUMAN	RNLS_HUMAN	B4GN1_HUMAN	AUXI_HUMAN	FOLC_HUMAN	KAD4_HUMAN	SFTPD_HUMAN	KAIN_HUMAN	ITA3_HUMAN	H2B1L_HUMAN	NAA15_HUMAN	NOP2_HUMAN	CCNL1_HUMAN	ZNF12_HUMAN	HAVR2_HUMAN	BCAT1_HUMAN	ZNF35_HUMAN
s_25_3	PE2R2_HUMAN	CUED2_HUMAN	ZFAN4_HUMAN	ACHA3_HUMAN	TREA_HUMAN	BST1_HUMAN	SSR2_HUMAN	ERF3B_HUMAN	SRXN1_HUMAN	UCHL5_HUMAN	BECN1_HUMAN	AATM_HUMAN	F111B_HUMAN	RIMS3_HUMAN	RBM28_HUMAN	PELO_HUMAN	TGM1_HUMAN	C2D1B_HUMAN	STK33_HUMAN	P73_HUMAN	CS012_HUMAN	FAP20_HUMAN	NRSN2_HUMAN	ZN462_HUMAN	TPC10_HUMAN
s_25_4	S18B1_HUMAN	MYLK3_HUMAN	RN216_HUMAN	SNUT1_HUMAN	CRCM1_HUMAN	PRA16_HUMAN	IEX1_HUMAN	RPP30_HUMAN	NEO1_HUMAN	DOCK9_HUMAN	HCN2_HUMAN	MEX3A_HUMAN	R51A1_HUMAN	UBP10_HUMAN	SP20H_HUMAN	ABC3G_HUMAN	GTSE1_HUMAN	RGS17_HUMAN	ACRO_HUMAN	RHG23_HUMAN	K1211_HUMAN	1A80_HUMAN	ATNG_HUMAN	VTI1B_HUMAN	TET3_HUMAN
s_25_5	PIWL4_HUMAN	FIGLA_HUMAN	SOCS2_HUMAN	SNF8_HUMAN	MAD3_HUMAN	GIPC1_HUMAN	TRMB_HUMAN	KIF5C_HUMAN	1B42_HUMAN	KS6A4_HUMAN	PKD1_HUMAN	PSME2_HUMAN	GLPK5_HUMAN	PIT1_HUMAN	N6MT2_HUMAN	ZNF12_HUMAN	ZN445_HUMAN	RING1_HUMAN	PSIP1_HUMAN	I17RB_HUMAN	THAS_HUMAN	ZNF2_HUMAN	VGLL2_HUMAN	DCDC2_HUMAN	UB2V1_HUMAN
s_25_6	FP100_HUMAN	KAT8_HUMAN	TBB4B_HUMAN	DDX21_HUMAN	TNR8_HUMAN	UBE2O_HUMAN	FA49B_HUMAN	UBX10_HUMAN	RORB_HUMAN	RM55_HUMAN	NR1H2_HUMAN	CAH2_HUMAN	SPAT6_HUMAN	PPCE_HUMAN	S22AN_HUMAN	MSD4_HUMAN	LR16C_HUMAN	PAL4A_HUMAN	KIN17_HUMAN	KPTN_HUMAN	GPC5C_HUMAN	SNAT_HUMAN	RGS5_HUMAN	PNOC_HUMAN	ITGBL_HUMAN
s_25_7	SMIM1_HUMAN	TGFI1_HUMAN	TRI43_HUMAN	DPYD_HUMAN	FOCAD_HUMAN	POC1A_HUMAN	UNC79_HUMAN	F207A_HUMAN	CD37L_HUMAN	GNL1_HUMAN	MDHC_HUMAN	DPP2_HUMAN	TRPC4_HUMAN	S26A9_HUMAN	REEP1_HUMAN	STIL_HUMAN	IP3KC_HUMAN	F124B_HUMAN	MCM2_HUMAN	IFT52_HUMAN	SCN5A_HUMAN	TM6S2_HUMAN	VAV3_HUMAN	LPP_HUMAN	HHLA2_HUMAN
s_25_8	FKRP_HUMAN	FA71C_HUMAN	IGF1R_HUMAN	O5AC2_HUMAN	INT1_HUMAN	FACE2_HUMAN	TNPO3_HUMAN	MTG8_HUMAN	SYCE1_HUMAN	CHIC2_HUMAN	COG4_HUMAN	VPK10_HUMAN	ARL4D_HUMAN	FKB1A_HUMAN	BGH3_HUMAN	CD5L_HUMAN	ETV4_HUMAN	LACB2_HUMAN	PELI3_HUMAN	ADRB1_HUMAN	FBSL_HUMAN	DJC15_HUMAN	MAPK5_HUMAN	MBOA4_HUMAN	KASH5_HUMAN
s_25_9	EI2BE_HUMAN	RNAS2_HUMAN	CXD4_HUMAN	TRI33_HUMAN	CAN15_HUMAN	PDE11_HUMAN	PROM1_HUMAN	ARMC9_HUMAN	NXF3_HUMAN	PSPB_HUMAN	CO041_HUMAN	TBCD_HUMAN	LDH6B_HUMAN	LAD1_HUMAN	DHE4_HUMAN	RARB_HUMAN	CEGT_HUMAN	KCNH2_HUMAN	M3K1_HUMAN	ALKB8_HUMAN	ZN821_HUMAN	RSRC2_HUMAN	KCRM_HUMAN	ELMO3_HUMAN	VP13A_HUMAN
s_26_10	IF4G1_HUMAN	NRG3_HUMAN	FADS3_HUMAN	F204A_HUMAN	ENTP5_HUMAN	CDC7_HUMAN	RHEB_HUMAN	ALDH2_HUMAN	IPO8_HUMAN	COQ6_HUMAN	POP5_HUMAN	ASIC2_HUMAN	LRRN1_HUMAN	ARRB1_HUMAN	GP125_HUMAN	PRG4_HUMAN	GSTO2_HUMAN	CPNE7_HUMAN	TLR4_HUMAN	DEF5_HUMAN	AP3B1_HUMAN	MA1A2_HUMAN	EH1L1_HUMAN	CAN8_HUMAN	PP1A_HUMAN	CRLF1_HUMAN
s_26_11	MAGD2_HUMAN	HNF6_HUMAN	MCM3_HUMAN	WDR43_HUMAN	SEPT7_HUMAN	NEK2_HUMAN	CATIN_HUMAN	TEN4_HUMAN	F263_HUMAN	CASK_HUMAN	OCLN_HUMAN	GALM_HUMAN	1A03_HUMAN	MMRN2_HUMAN	MYD88_HUMAN	N4BP2_HUMAN	COX5B_HUMAN	STAG1_HUMAN	DRA_HUMAN	ASB8_HUMAN	CAD11_HUMAN	LARG2_HUMAN	FPR2_HUMAN	CALL5_HUMAN	RET1G_HUMAN	KTAP2_HUMAN
s_26_12	MYLK2_HUMAN	ABCAC_HUMAN	DDT4L_HUMAN	PPR18_HUMAN	XRCC4_HUMAN	HUNK_HUMAN	ANK3_HUMAN	TCF23_HUMAN	F124B_HUMAN	NDOR1_HUMAN	IF140_HUMAN	IMP2L_HUMAN	BECN2_HUMAN	EXOC7_HUMAN	ARI1B_HUMAN	DPA1_HUMAN	CCNE1_HUMAN	HAVR2_HUMAN	PLST_HUMAN	SENP7_HUMAN	TNI3K_HUMAN	RET1_HUMAN	AXIN1_HUMAN	S22A8_HUMAN	DAZP1_HUMAN	CCD25_HUMAN
s_26_13	SNG1_HUMAN	GALT6_HUMAN	PP16B_HUMAN	ZSC21_HUMAN	FGF4_HUMAN	EST2_HUMAN	RDHE2_HUMAN	FBX38_HUMAN	CASP9_HUMAN	BGH3_HUMAN	CJ088_HUMAN	ADAT1_HUMAN	USF2_HUMAN	ASIP_HUMAN	SL9A2_HUMAN	TTF2_HUMAN	UBA3_HUMAN	THAS_HUMAN	DPOG1_HUMAN	CY24B_HUMAN	IF4A2_HUMAN	MIER2_HUMAN	BETAT_HUMAN	NDUC2_HUMAN	LIPA4_HUMAN	KCP3_HUMAN
s_26_14	TF65_HUMAN	UCHL5_HUMAN	CC120_HUMAN	SOCS5_HUMAN	AIF1L_HUMAN	NAAA_HUMAN	WBP2_HUMAN	TNNI2_HUMAN	CCD11_HUMAN	UTP20_HUMAN	SMG7_HUMAN	PROF1_HUMAN	KCNA1_HUMAN	SRRM4_HUMAN	POTED_HUMAN	CJ035_HUMAN	CAMP2_HUMAN	CYBP_HUMAN	TRI65_HUMAN	SEPT4_HUMAN	PGH1_HUMAN	FOXE1_HUMAN	ATRN1_HUMAN	VATE2_HUMAN	ABCG2_HUMAN	CL065_HUMAN
s_26_15	HECD2_HUMAN	AGAP2_HUMAN	GPX1_HUMAN	RLP24_HUMAN	NDUA7_HUMAN	BTD_HUMAN	GPBAR_HUMAN	NEUS_HUMAN	S36A1_HUMAN	FGFR3_HUMAN	TTLL3_HUMAN	CRYL1_HUMAN	CCL18_HUMAN	MET13_HUMAN	IFT74_HUMAN	GPER1_HUMAN	SCRIB_HUMAN	TP4AP_HUMAN	P73_HUMAN	UPK1B_HUMAN	KMT2C_HUMAN	SNTA1_HUMAN	MSD2_HUMAN	LAG3_HUMAN	LUM_HUMAN	CP2E1_HUMAN
s_26_16	REL2_HUMAN	MCPH1_HUMAN	RM43_HUMAN	TM11D_HUMAN	MNX1_HUMAN	MAGL2_HUMAN	MK14_HUMAN	SPX3_HUMAN	FOLC_HUMAN	PADI3_HUMAN	LORI_HUMAN	ERMAP_HUMAN	CCD89_HUMAN	AA3RB_HUMAN	CML1_HUMAN	MALAT_HUMAN	SAMC_HUMAN	KIF4B_HUMAN	ACAD9_HUMAN	EI2BE_HUMAN	OSTP_HUMAN	NK3R_HUMAN	TLXNB_HUMAN	GTR5_HUMAN	KLK4_HUMAN	M3KCL_HUMAN
s_26_17	CASA1_HUMAN	HTRA1_HUMAN	LST1_HUMAN	FA81A_HUMAN	UBP34_HUMAN	CABIN_HUMAN	DDX18_HUMAN	VATG2_HUMAN	KCNC3_HUMAN	EXOC6_HUMAN	U119B_HUMAN	ESAM_HUMAN	SMR3B_HUMAN	UBE2H_HUMAN	PGAP3_HUMAN	SNPC4_HUMAN	IL31_HUMAN	TDRD3_HUMAN	HTR5A_HUMAN	TFPI1_HUMAN	PERM_HUMAN	LYPA1_HUMAN	RPC3_HUMAN	KLH17_HUMAN	S41A1_HUMAN	WDR46_HUMAN
s_26_18	DHB1_HUMAN	IRF8_HUMAN	ANKR7_HUMAN	ITA7_HUMAN	CKLF3_HUMAN	P5CS_HUMAN	RT63_HUMAN	RSF1_HUMAN	SMC1A_HUMAN	CXCL5_HUMAN	MOXD1_HUMAN	MIP_HUMAN	K2C6A_HUMAN	KIFC2_HUMAN	PO4F1_HUMAN	GNPTG_HUMAN	AAK1_HUMAN	SMAG2_HUMAN	RM10_HUMAN	F178B_HUMAN	SYF2_HUMAN	SC24D_HUMAN	ATE1_HUMAN	RL23_HUMAN	ORC1_HUMAN	SFPA2_HUMAN
s_26_19	FA65A_HUMAN	KRT35_HUMAN	HHLA3_HUMAN	CODA1_HUMAN	PP6R3_HUMAN	SOAT2_HUMAN	TM192_HUMAN	HNRCL_HUMAN	INADL_HUMAN	RNF5_HUMAN	TMF1_HUMAN	YAP1_HUMAN	RASF3_HUMAN	CHFR_HUMAN	TCF23_HUMAN	CCD37_HUMAN	ZN417_HUMAN	SUMO4_HUMAN	ELF2_HUMAN	CNFN_HUMAN	WIPF2_HUMAN	X3CL1_HUMAN	GAS8_HUMAN	F195A_HUMAN	TRI51_HUMAN	CDK13_HUMAN
s_26_1	ATPG_HUMAN	VEZA_HUMAN	SMAD2_HUMAN	LPAR6_HUMAN	PRP6_HUMAN	FOSB_HUMAN	SP7_HUMAN	UFSP2_HUMAN	PRSR2_HUMAN	T184B_HUMAN	CREB3_HUMAN	BAG1_HUMAN	XCL2_HUMAN	PTCD3_HUMAN	CRGA_HUMAN	AR13A_HUMAN	RTN2_HUMAN	SSBP3_HUMAN	SYN2_HUMAN	OMP_HUMAN	KLK1_HUMAN	TXND2_HUMAN	KLK8_HUMAN	AUGN_HUMAN	MET2A_HUMAN	GP182_HUMAN
s_26_20	DUX4C_HUMAN	SCN2B_HUMAN	CPNS2_HUMAN	AIF1L_HUMAN	ZN691_HUMAN	GLI2_HUMAN	MAGG1_HUMAN	RGPD8_HUMAN	FRMD6_HUMAN	RAX2_HUMAN	TAF3_HUMAN	POGZ_HUMAN	PZRN3_HUMAN	IKIP_HUMAN	PRDX2_HUMAN	CNBP_HUMAN	SET_HUMAN	GREM2_HUMAN	ENTP2_HUMAN	RAB28_HUMAN	GBF1_HUMAN	FOS_HUMAN	ACINU_HUMAN	RPC9_HUMAN	DEDD2_HUMAN	ENPP7_HUMAN
s_26_21	CCL2_HUMAN	SESD1_HUMAN	DNJA4_HUMAN	BHE40_HUMAN	ACM1_HUMAN	NFIP2_HUMAN	MBD2_HUMAN	FA73A_HUMAN	MPRA_HUMAN	NDE1_HUMAN	SYQ_HUMAN	SRSF7_HUMAN	GBRAP_HUMAN	ORC4_HUMAN	FA84A_HUMAN	TMIE_HUMAN	ZN439_HUMAN	DAB2_HUMAN	UBR5_HUMAN	CREL1_HUMAN	LALBA_HUMAN	ITA7_HUMAN	CYTL1_HUMAN	VWA8_HUMAN	DUT_HUMAN	COAC_HUMAN
s_26_22	MXRA7_HUMAN	H2B1H_HUMAN	DYDC2_HUMAN	ABHD4_HUMAN	GPAT4_HUMAN	SBSPO_HUMAN	FSTL4_HUMAN	GFPT2_HUMAN	PYGB_HUMAN	AL4A1_HUMAN	BIRC6_HUMAN	KRA92_HUMAN	NQO1_HUMAN	CADH5_HUMAN	SNX10_HUMAN	MND1_HUMAN	BSND_HUMAN	OR4Q3_HUMAN	ITA7_HUMAN	CACB1_HUMAN	DLX2_HUMAN	MET13_HUMAN	STRAA_HUMAN	HCAR1_HUMAN	SH23A_HUMAN	CT195_HUMAN
s_26_23	F104B_HUMAN	GPC5_HUMAN	TRI72_HUMAN	ERR3_HUMAN	KR241_HUMAN	FSTL1_HUMAN	HGD_HUMAN	P4K2B_HUMAN	SHOT1_HUMAN	GRK5_HUMAN	LIN7A_HUMAN	FA96A_HUMAN	ZN224_HUMAN	WDR20_HUMAN	DDIT3_HUMAN	ZN217_HUMAN	ASCC2_HUMAN	RL38_HUMAN	MSD4_HUMAN	UDB28_HUMAN	AKND1_HUMAN	LRC15_HUMAN	AP2S1_HUMAN	LIPS_HUMAN	OXYR_HUMAN	BRD2_HUMAN
s_26_24	IPPK_HUMAN	EFHC1_HUMAN	MYO10_HUMAN	KIF3C_HUMAN	MO2R2_HUMAN	PRI1_HUMAN	S17A9_HUMAN	MYH3_HUMAN	ALMS1_HUMAN	VWA1_HUMAN	SCAFB_HUMAN	ICA69_HUMAN	ATE1_HUMAN	FAKD1_HUMAN	ROS1_HUMAN	NEUR1_HUMAN	PDE7A_HUMAN	MB212_HUMAN	TBX1_HUMAN	SIA7D_HUMAN	MMRN1_HUMAN	SG2A2_HUMAN	O10A4_HUMAN	TPMT_HUMAN	NAL11_HUMAN	APOA1_HUMAN
s_26_25	ASPM_HUMAN	MA1A2_HUMAN	CD52_HUMAN	SRGP2_HUMAN	5HT5A_HUMAN	NUP62_HUMAN	G6PE_HUMAN	PE2R3_HUMAN	NOMO2_HUMAN	INADL_HUMAN	STAT2_HUMAN	CNGB3_HUMAN	CX6B1_HUMAN	SPR2E_HUMAN	SYNPO_HUMAN	HMOX1_HUMAN	NDUB7_HUMAN	DISC1_HUMAN	ZSC20_HUMAN	MLX_HUMAN	VP37D_HUMAN	NXPH2_HUMAN	AMY1_HUMAN	UBP51_HUMAN	CAN10_HUMAN	TMM18_HUMAN
s_26_26	DESP_HUMAN	ATLA1_HUMAN	FEM1B_HUMAN	ATG2A_HUMAN	ATL2_HUMAN	FAAH1_HUMAN	TI17A_HUMAN	SKAP_HUMAN	HXC13_HUMAN	FBX44_HUMAN	PIGA_HUMAN	SCO1_HUMAN	DC2L1_HUMAN	MCHR1_HUMAN	DSE_HUMAN	GLI3_HUMAN	ZSC12_HUMAN	RPAB3_HUMAN	XAGE3_HUMAN	MAGD2_HUMAN	KDM5D_HUMAN	ZN846_HUMAN	TDIF2_HUMAN	TNFA_HUMAN	SPB3_HUMAN	SRA1_HUMAN
s_26_27	THOC1_HUMAN	RS26_HUMAN	CLPX_HUMAN	FABPI_HUMAN	HGD_HUMAN	UBP40_HUMAN	GRAM4_HUMAN	HMGN2_HUMAN	CDKL1_HUMAN	HIF1A_HUMAN	LC7L3_HUMAN	KLH13_HUMAN	EAPP_HUMAN	PARVA_HUMAN	FEZF2_HUMAN	CDX1_HUMAN	CRTAP_HUMAN	ASB14_HUMAN	FANCL_HUMAN	PNISR_HUMAN	NEUM_HUMAN	S10A3_HUMAN	CL049_HUMAN	ACTA_HUMAN	HSF1_HUMAN	ALMS1_HUMAN
s_26_28	NXPH3_HUMAN	ENW1_HUMAN	ZBT8A_HUMAN	SLIT1_HUMAN	LRC23_HUMAN	KLHL3_HUMAN	STEA1_HUMAN	TEKT4_HUMAN	CXCR2_HUMAN	GLP3L_HUMAN	NECA2_HUMAN	IKIP_HUMAN	ESPB1_HUMAN	RFOX2_HUMAN	HHLA2_HUMAN	CST8_HUMAN	RARG_HUMAN	NACA2_HUMAN	VAV2_HUMAN	ODO2_HUMAN	RIT2_HUMAN	GOT1A_HUMAN	TSG6_HUMAN	CHM1B_HUMAN	NBPFN_HUMAN	BAT1_HUMAN
s_26_29	TRY3_HUMAN	NF2L3_HUMAN	MED7_HUMAN	OSR2_HUMAN	SNX20_HUMAN	ALR_HUMAN	ELAV3_HUMAN	UDB15_HUMAN	DSC3_HUMAN	AMGO2_HUMAN	CP2J2_HUMAN	SNRK_HUMAN	1B49_HUMAN	AMGO3_HUMAN	LEG10_HUMAN	KCNA4_HUMAN	RS7_HUMAN	CXXC4_HUMAN	MAD3_HUMAN	SPP2B_HUMAN	MORC1_HUMAN	MYOTI_HUMAN	MAGAB_HUMAN	DZIP1_HUMAN	ZFR_HUMAN	SEM7A_HUMAN
s_26_2	RS3A_HUMAN	ETAA1_HUMAN	ENTP5_HUMAN	ORAI2_HUMAN	YMEL1_HUMAN	ARHG3_HUMAN	OR8H2_HUMAN	AMPN_HUMAN	CSMD1_HUMAN	VAMP2_HUMAN	IFNG_HUMAN	LEG1_HUMAN	B2L12_HUMAN	SERF1_HUMAN	FCG2A_HUMAN	ZSC21_HUMAN	BUB3_HUMAN	PCGF1_HUMAN	AMZ2_HUMAN	OSCP1_HUMAN	ZN274_HUMAN	DIAP3_HUMAN	CCD54_HUMAN	KISS1_HUMAN	PRKN2_HUMAN	ELOA2_HUMAN
s_26_30	DACT1_HUMAN	AQP9_HUMAN	FA7_HUMAN	F216A_HUMAN	CP059_HUMAN	LX15B_HUMAN	DDX20_HUMAN	PRTG_HUMAN	ATG13_HUMAN	MRRP3_HUMAN	NAGT1_HUMAN	PPA5_HUMAN	SEC63_HUMAN	BHE41_HUMAN	MED19_HUMAN	VAV_HUMAN	TBG1_HUMAN	KLOT_HUMAN	NSMA_HUMAN	CD006_HUMAN	RFA4_HUMAN	TAF10_HUMAN	CD99_HUMAN	MUC18_HUMAN	USBP1_HUMAN	B2L10_HUMAN
s_26_31	CAMP3_HUMAN	RAB32_HUMAN	KPCD3_HUMAN	FA2H_HUMAN	LPCT4_HUMAN	ZN808_HUMAN	NUCG_HUMAN	CD1C_HUMAN	CHM4C_HUMAN	F178B_HUMAN	KI2S5_HUMAN	RM39_HUMAN	VATO_HUMAN	GNPTG_HUMAN	SWI5_HUMAN	PADI4_HUMAN	ZN584_HUMAN	2A5G_HUMAN	RAP2A_HUMAN	ZUFSP_HUMAN	TRPM3_HUMAN	K22E_HUMAN	PPOX_HUMAN	RBP1_HUMAN	CSF2_HUMAN	FANCL_HUMAN
s_26_32	ARHGJ_HUMAN	IKKE_HUMAN	BODG_HUMAN	OTX1_HUMAN	HES3_HUMAN	SP6_HUMAN	K2C74_HUMAN	EIF3L_HUMAN	DLX2_HUMAN	SMC3_HUMAN	PAPP1_HUMAN	PSMD8_HUMAN	IN80E_HUMAN	LRC51_HUMAN	EDNRA_HUMAN	CLIC1_HUMAN	IL22_HUMAN	GPC5B_HUMAN	NOB1_HUMAN	CD046_HUMAN	STAU2_HUMAN	CASP2_HUMAN	RHG22_HUMAN	UFSP1_HUMAN	NAKD2_HUMAN	LRRF2_HUMAN
s_26_3	TCEA1_HUMAN	KAP3_HUMAN	CDHR5_HUMAN	TMM54_HUMAN	DOCK7_HUMAN	F120A_HUMAN	NB5R4_HUMAN	VASP_HUMAN	BPTF_HUMAN	PKNX1_HUMAN	ELOB_HUMAN	ISCU_HUMAN	FBX4_HUMAN	CB044_HUMAN	IF6_HUMAN	DCBD1_HUMAN	PA21B_HUMAN	T185B_HUMAN	K1C27_HUMAN	ASCC2_HUMAN	RSPO2_HUMAN	PSB4_HUMAN	ACM4_HUMAN	INPP_HUMAN	PPE1_HUMAN	LRRN3_HUMAN
s_26_4	DYH7_HUMAN	DDX6_HUMAN	S26A3_HUMAN	FXRD1_HUMAN	RN187_HUMAN	HOIL1_HUMAN	ZN469_HUMAN	PDE8A_HUMAN	CCL2_HUMAN	MP2K5_HUMAN	UBP32_HUMAN	BMR1B_HUMAN	OXDA_HUMAN	MOB3B_HUMAN	PAPS1_HUMAN	RPTOR_HUMAN	PIHD3_HUMAN	ZN383_HUMAN	KCMA1_HUMAN	ZN653_HUMAN	APC1_HUMAN	BMX_HUMAN	USF2_HUMAN	GP126_HUMAN	ES8L1_HUMAN	SARNP_HUMAN
s_26_5	ACK1_HUMAN	SPB8_HUMAN	FA13C_HUMAN	BL1S4_HUMAN	ZN836_HUMAN	DOPD_HUMAN	2ABA_HUMAN	HXB8_HUMAN	ROR2_HUMAN	SCFD1_HUMAN	LRAD1_HUMAN	PTGES_HUMAN	AKA10_HUMAN	LALBA_HUMAN	HAIR_HUMAN	GCYA3_HUMAN	PI51C_HUMAN	CG034_HUMAN	CYTM1_HUMAN	CA216_HUMAN	VEZF1_HUMAN	S30BP_HUMAN	S6A20_HUMAN	5HT7R_HUMAN	K1C18_HUMAN	PK1IP_HUMAN
s_26_6	CCD33_HUMAN	HNRL2_HUMAN	CABP4_HUMAN	ZN473_HUMAN	AAPK1_HUMAN	TM1L1_HUMAN	SNR27_HUMAN	GP144_HUMAN	DGCR8_HUMAN	RAB4B_HUMAN	VPK11_HUMAN	GNPI1_HUMAN	RT27_HUMAN	POPD2_HUMAN	UPK1A_HUMAN	REG1B_HUMAN	UTER_HUMAN	VHL_HUMAN	TEAN2_HUMAN	IF2B2_HUMAN	MAGF1_HUMAN	LZTS1_HUMAN	DCUP_HUMAN	LMBD2_HUMAN	CBPA5_HUMAN	MAAI_HUMAN
s_26_7	FA65A_HUMAN	FADS1_HUMAN	COQ2_HUMAN	IMDH1_HUMAN	PDE7B_HUMAN	SMOC1_HUMAN	KREM1_HUMAN	TTMP_HUMAN	ARPC2_HUMAN	CDK4_HUMAN	RU2A_HUMAN	RCC2_HUMAN	E4F1_HUMAN	SPDLY_HUMAN	HDC_HUMAN	IFIX_HUMAN	ZDH17_HUMAN	CH074_HUMAN	TLDC1_HUMAN	DYH2_HUMAN	S26A7_HUMAN	KCTD1_HUMAN	SPAS1_HUMAN	SGTB_HUMAN	NAF1_HUMAN	SENP7_HUMAN
s_26_8	IFM1_HUMAN	PSIP1_HUMAN	SYMM_HUMAN	REC1_HUMAN	NFIB_HUMAN	P20D2_HUMAN	CCSE2_HUMAN	FEM1B_HUMAN	DEPD5_HUMAN	COX18_HUMAN	GDAP1_HUMAN	AQP8_HUMAN	ARV1_HUMAN	F19A5_HUMAN	YIF1A_HUMAN	WDR35_HUMAN	MTERF_HUMAN	ASPX_HUMAN	KCNC3_HUMAN	STING_HUMAN	BAP18_HUMAN	DHX16_HUMAN	FYV1_HUMAN	TRIA1_HUMAN	FGL2_HUMAN	AT5G3_HUMAN
s_26_9	PSB3_HUMAN	PGH2_HUMAN	2A5G_HUMAN	CERS3_HUMAN	SAT1_HUMAN	MEP1B_HUMAN	EP3A_HUMAN	CO6_HUMAN	PPAC2_HUMAN	PCAT1_HUMAN	MLRS_HUMAN	SYTL2_HUMAN	SNX10_HUMAN	S27A6_HUMAN	ZDBF2_HUMAN	RUXE_HUMAN	ZDH19_HUMAN	MSD3_HUMAN	HCN3_HUMAN	ZC11A_HUMAN	SET1A_HUMAN	FOXO6_HUMAN	LMBD2_HUMAN	WIPF1_HUMAN	EI2BG_HUMAN	LARP7_HUMAN
s_27_10	TFB1M_HUMAN	SHKB1_HUMAN	CD5_HUMAN	CHD4_HUMAN	MGME1_HUMAN	ING1_HUMAN	4F2_HUMAN	PIPNA_HUMAN	APC16_HUMAN	ZZZ3_HUMAN	TCP11_HUMAN	BSSP4_HUMAN	PCDBE_HUMAN	TMM25_HUMAN	TP4A3_HUMAN	NF2IP_HUMAN	MET7B_HUMAN	SF3A3_HUMAN	RUVB2_HUMAN	MYO3B_HUMAN	DHR13_HUMAN	DUS18_HUMAN	CP2F1_HUMAN	PCDH7_HUMAN	CINP_HUMAN	SMIM3_HUMAN	RFIP1_HUMAN
s_27_11	GSTP1_HUMAN	MPP10_HUMAN	CD4_HUMAN	CLC3A_HUMAN	RAB13_HUMAN	YV018_HUMAN	WBS16_HUMAN	ITK_HUMAN	S12A3_HUMAN	OMP_HUMAN	ERN2_HUMAN	SUV91_HUMAN	CTNS_HUMAN	PROL1_HUMAN	RK_HUMAN	SERPH_HUMAN	GG6LA_HUMAN	KS6A5_HUMAN	JTB_HUMAN	DD19A_HUMAN	DBF4A_HUMAN	RPGR_HUMAN	IL36G_HUMAN	PDK1L_HUMAN	MGA_HUMAN	CD40L_HUMAN	DPOE2_HUMAN
s_27_12	KCTD2_HUMAN	CH074_HUMAN	ATS4_HUMAN	LFA3_HUMAN	SCAR5_HUMAN	RSLBA_HUMAN	F127A_HUMAN	RAB10_HUMAN	BCKD_HUMAN	SCAM3_HUMAN	DPYL1_HUMAN	DGKE_HUMAN	SPY1_HUMAN	ADCY5_HUMAN	RL14_HUMAN	NOXO1_HUMAN	COXM2_HUMAN	CO9A1_HUMAN	KCNE3_HUMAN	GT253_HUMAN	HSP77_HUMAN	INSI1_HUMAN	CDCA7_HUMAN	ROGDI_HUMAN	TRM11_HUMAN	CCD24_HUMAN	CR3L1_HUMAN
s_27_13	K1C14_HUMAN	TBD2B_HUMAN	ZN433_HUMAN	BASI_HUMAN	KALRN_HUMAN	BPIB1_HUMAN	NEP_HUMAN	CETP_HUMAN	FBLN5_HUMAN	CNOT6_HUMAN	CGAT1_HUMAN	PRRP_HUMAN	PTPRF_HUMAN	ZN185_HUMAN	ARHGC_HUMAN	IRF1_HUMAN	ANGL1_HUMAN	AL3B2_HUMAN	SEM5A_HUMAN	NSDHL_HUMAN	PHAR4_HUMAN	TM38B_HUMAN	ANM3_HUMAN	K2022_HUMAN	FKB11_HUMAN	HMGB2_HUMAN	PNOC_HUMAN
s_27_14	FIS1_HUMAN	SEM3C_HUMAN	ENOX2_HUMAN	ZC4H2_HUMAN	CASP8_HUMAN	CADH6_HUMAN	RAG1_HUMAN	GNT2B_HUMAN	PLCH2_HUMAN	NRP2_HUMAN	RHOJ_HUMAN	GIMA4_HUMAN	M4K4_HUMAN	SPZ1_HUMAN	CNTP1_HUMAN	PXT1_HUMAN	CNT3B_HUMAN	P3C2B_HUMAN	DCHS_HUMAN	RIPK2_HUMAN	TYW5_HUMAN	UBA5_HUMAN	SIX6_HUMAN	PRR7_HUMAN	LMO7_HUMAN	TS1R3_HUMAN	ITA11_HUMAN
s_27_15	CD2_HUMAN	PPN_HUMAN	RIN1_HUMAN	CO8A_HUMAN	ZN318_HUMAN	SUGP1_HUMAN	MAON_HUMAN	CFLAR_HUMAN	TRDN_HUMAN	ELOV5_HUMAN	XIRP1_HUMAN	KISHA_HUMAN	PARVA_HUMAN	G3BP1_HUMAN	RS7_HUMAN	RASF3_HUMAN	CR2_HUMAN	MRGX1_HUMAN	ZN136_HUMAN	GG12I_HUMAN	SCMC1_HUMAN	SLAF5_HUMAN	IQGA3_HUMAN	UBIP1_HUMAN	PAQRA_HUMAN	TULP3_HUMAN	RBG10_HUMAN
s_27_16	NSD1_HUMAN	RBSK_HUMAN	LIN41_HUMAN	LAMP3_HUMAN	CKLF4_HUMAN	TULP4_HUMAN	UPP1_HUMAN	CCD62_HUMAN	DNJB1_HUMAN	CI117_HUMAN	APLF_HUMAN	DHB14_HUMAN	SYNJ1_HUMAN	US6NL_HUMAN	TAD2A_HUMAN	BT2A1_HUMAN	RRS1_HUMAN	GP158_HUMAN	CHUR_HUMAN	WDR90_HUMAN	DTD2_HUMAN	NEUL2_HUMAN	PKP1_HUMAN	WFD11_HUMAN	VPS39_HUMAN	MGA_HUMAN	K2C74_HUMAN
s_27_17	STK36_HUMAN	DSG3_HUMAN	TP4A1_HUMAN	F214B_HUMAN	APC5_HUMAN	CRTAM_HUMAN	LONF2_HUMAN	H2B1A_HUMAN	DPM2_HUMAN	OTUL_HUMAN	CHAC1_HUMAN	PSMD7_HUMAN	TLE6_HUMAN	ZBT38_HUMAN	GSTM5_HUMAN	DDA1_HUMAN	FDSCP_HUMAN	EHF_HUMAN	COX2_HUMAN	FA9_HUMAN	PHX2A_HUMAN	TRI32_HUMAN	T4S5_HUMAN	NBL1_HUMAN	KPCA_HUMAN	ZBTB1_HUMAN	F199X_HUMAN
s_27_18	NDUS8_HUMAN	NUP93_HUMAN	RS28_HUMAN	DEF4_HUMAN	BPIA1_HUMAN	AP3S1_HUMAN	NETO1_HUMAN	NDUS3_HUMAN	XPO5_HUMAN	PRA17_HUMAN	SYG_HUMAN	CHAC2_HUMAN	UB2R1_HUMAN	SMOC1_HUMAN	IRX2_HUMAN	FOCAD_HUMAN	CISY_HUMAN	CI169_HUMAN	ZN799_HUMAN	KIF27_HUMAN	SPB6_HUMAN	WNT1_HUMAN	SIA7D_HUMAN	ST1A3_HUMAN	S26A2_HUMAN	MRC1_HUMAN	BRD8_HUMAN
s_27_19	CRNN_HUMAN	SF3B6_HUMAN	TTC1_HUMAN	I18BP_HUMAN	IF4G1_HUMAN	MAML1_HUMAN	EFHD1_HUMAN	LHX4_HUMAN	MPPA_HUMAN	MUC17_HUMAN	MMAB_HUMAN	VRK3_HUMAN	PDX1_HUMAN	NAL10_HUMAN	DCP2_HUMAN	SP4_HUMAN	BC11A_HUMAN	ELP4_HUMAN	PI42C_HUMAN	RL10_HUMAN	BRS3_HUMAN	CLUA1_HUMAN	CD1B_HUMAN	MYPC2_HUMAN	WDR25_HUMAN	DNS2B_HUMAN	GP143_HUMAN
s_27_1	RNAS7_HUMAN	DANCR_HUMAN	1B35_HUMAN	CPNE3_HUMAN	CC71L_HUMAN	DPOE3_HUMAN	PAPP2_HUMAN	PEX2_HUMAN	CA109_HUMAN	FA72D_HUMAN	HSPB7_HUMAN	TXN4A_HUMAN	SEPT2_HUMAN	YIPF5_HUMAN	TMTC4_HUMAN	BRWD1_HUMAN	TIM21_HUMAN	PTG3L_HUMAN	MYO7A_HUMAN	GP126_HUMAN	DVL3_HUMAN	SOS1_HUMAN	S3TC2_HUMAN	TAF1D_HUMAN	NRDC_HUMAN	NLTP_HUMAN	EST2_HUMAN
s_27_20	KI20A_HUMAN	M4A4A_HUMAN	SYAP1_HUMAN	1A11_HUMAN	PAL4A_HUMAN	ECP_HUMAN	NIBAN_HUMAN	HASP_HUMAN	ZN462_HUMAN	GGH_HUMAN	XLRS1_HUMAN	CLDN1_HUMAN	RT18A_HUMAN	TTC40_HUMAN	CG043_HUMAN	ZNT8_HUMAN	ATG13_HUMAN	IFNA1_HUMAN	KC1A_HUMAN	TAP1_HUMAN	NOE1_HUMAN	RABP2_HUMAN	REG4_HUMAN	SSX7_HUMAN	GP125_HUMAN	DX39B_HUMAN	KLK6_HUMAN
s_27_21	PRD14_HUMAN	ACES_HUMAN	ACV1C_HUMAN	PGPI_HUMAN	SRXN1_HUMAN	PNM6A_HUMAN	LYPA2_HUMAN	S6A17_HUMAN	ESCO1_HUMAN	MORN1_HUMAN	KT222_HUMAN	IMP4_HUMAN	RPP40_HUMAN	HS3S2_HUMAN	TMM19_HUMAN	CHST3_HUMAN	TFR2_HUMAN	MUC7_HUMAN	ENDOV_HUMAN	APLF_HUMAN	ERCC1_HUMAN	PESC_HUMAN	HXB4_HUMAN	KBRS1_HUMAN	PNPT1_HUMAN	BLCAP_HUMAN	PMEPA_HUMAN
s_27_22	PPIL6_HUMAN	ALPK1_HUMAN	GALE_HUMAN	PNMA1_HUMAN	RNF37_HUMAN	ARMC1_HUMAN	FFAR2_HUMAN	MK09_HUMAN	ZN768_HUMAN	ATG3_HUMAN	TBC3F_HUMAN	SVOP_HUMAN	SGK3_HUMAN	MSH5_HUMAN	ATS9_HUMAN	ZN334_HUMAN	H2A2A_HUMAN	LNX2_HUMAN	CHFR_HUMAN	DEPD7_HUMAN	CYTC_HUMAN	YT011_HUMAN	GBB4_HUMAN	RPP30_HUMAN	HNRPD_HUMAN	TSN7_HUMAN	TCO1_HUMAN
s_27_23	ZN740_HUMAN	DNM3A_HUMAN	PRIO_HUMAN	N2DL4_HUMAN	PSPB_HUMAN	LAIR1_HUMAN	THOC1_HUMAN	GLPK2_HUMAN	FLVC1_HUMAN	UHRF1_HUMAN	ZN137_HUMAN	RAE1_HUMAN	DPP9_HUMAN	MOB1A_HUMAN	PRDC1_HUMAN	ARGI1_HUMAN	HEY1_HUMAN	JOS1_HUMAN	DPPA3_HUMAN	FA43B_HUMAN	JAM1_HUMAN	RALA_HUMAN	KAD2_HUMAN	JUND_HUMAN	NCS1_HUMAN	TRAF7_HUMAN	PRS29_HUMAN
s_27_24	MPTX_HUMAN	MSPD2_HUMAN	PRR13_HUMAN	L1CAM_HUMAN	FA65B_HUMAN	LEF1_HUMAN	UXS1_HUMAN	LDH6A_HUMAN	BMAL1_HUMAN	LAGE3_HUMAN	NEUL4_HUMAN	TTL_HUMAN	CD1E_HUMAN	KAT1_HUMAN	HSFX1_HUMAN	SCNNB_HUMAN	S2536_HUMAN	SYFM_HUMAN	RBBP6_HUMAN	CF155_HUMAN	DX26B_HUMAN	MCPH1_HUMAN	TB15B_HUMAN	PROF4_HUMAN	TMM64_HUMAN	ERC2_HUMAN	RPB1_HUMAN
s_27_25	IQGA1_HUMAN	HCD2_HUMAN	TIKI1_HUMAN	SIRPD_HUMAN	PDZD8_HUMAN	KS6A4_HUMAN	MIRO1_HUMAN	MED26_HUMAN	BL1S4_HUMAN	PXK_HUMAN	MARK2_HUMAN	MEST_HUMAN	TPPC9_HUMAN	ACTL8_HUMAN	HEM6_HUMAN	DZI1L_HUMAN	CTRL_HUMAN	TM55B_HUMAN	ARL4A_HUMAN	RASF8_HUMAN	RAB7B_HUMAN	RAB35_HUMAN	ITPA_HUMAN	ZGLP1_HUMAN	C1QT5_HUMAN	AL2SA_HUMAN	MGME1_HUMAN
s_27_26	ERMP1_HUMAN	LPPR2_HUMAN	SGK3_HUMAN	PK3CB_HUMAN	IFT20_HUMAN	RALB_HUMAN	PEX16_HUMAN	MAGAA_HUMAN	IL1B_HUMAN	I22R2_HUMAN	SMRC1_HUMAN	STAB2_HUMAN	PRRX2_HUMAN	NRBP_HUMAN	HSF4_HUMAN	ITPA_HUMAN	C11B1_HUMAN	RCAS1_HUMAN	CPLX2_HUMAN	PDE8B_HUMAN	ELN_HUMAN	NFAC4_HUMAN	SPAT1_HUMAN	GCP60_HUMAN	AP4S1_HUMAN	PG12A_HUMAN	MYOG_HUMAN
s_27_27	POTEF_HUMAN	DSCAM_HUMAN	JDP2_HUMAN	KALM_HUMAN	ACTA_HUMAN	GDF3_HUMAN	DOLK_HUMAN	KPTN_HUMAN	THS7A_HUMAN	SH21B_HUMAN	KCD18_HUMAN	SCMC2_HUMAN	RAI1_HUMAN	TLDC1_HUMAN	CECR2_HUMAN	CX056_HUMAN	ML12B_HUMAN	UN13C_HUMAN	CCD37_HUMAN	FGGY_HUMAN	KKLC1_HUMAN	LMOD1_HUMAN	SNRK_HUMAN	IFNW1_HUMAN	CAYP2_HUMAN	ZN652_HUMAN	TNR27_HUMAN
s_27_28	DNJC2_HUMAN	OOEP_HUMAN	CXB3_HUMAN	GTPBA_HUMAN	US6NL_HUMAN	ZP3_HUMAN	LACTB_HUMAN	TTYH1_HUMAN	CTBL1_HUMAN	SUGP2_HUMAN	GDNF_HUMAN	TMED5_HUMAN	WDR70_HUMAN	BRAC_HUMAN	CAPR2_HUMAN	KCNA5_HUMAN	NKG7_HUMAN	FBN1_HUMAN	DRAM1_HUMAN	NYAP1_HUMAN	CRKL_HUMAN	GP182_HUMAN	SAP25_HUMAN	SREC_HUMAN	SKAP_HUMAN	DPEP3_HUMAN	PPR42_HUMAN
s_27_29	TM231_HUMAN	ITIH5_HUMAN	MGMT_HUMAN	HAP1_HUMAN	FBX34_HUMAN	RHOU_HUMAN	DYH1_HUMAN	RXRA_HUMAN	RPB1B_HUMAN	OASL_HUMAN	NBPFB_HUMAN	PARP2_HUMAN	I5P1_HUMAN	B3AT_HUMAN	PTN13_HUMAN	ZP1_HUMAN	MED4_HUMAN	NBL1_HUMAN	TENS1_HUMAN	ARHG8_HUMAN	SC22A_HUMAN	DCA10_HUMAN	T4S5_HUMAN	SNX30_HUMAN	NOD2_HUMAN	GNAS2_HUMAN	Z3H7B_HUMAN
s_27_2	RHBL2_HUMAN	AKA10_HUMAN	CAGE1_HUMAN	CRGB_HUMAN	CAN8_HUMAN	MSD1_HUMAN	CE152_HUMAN	PFD1_HUMAN	G45IP_HUMAN	ATS9_HUMAN	UBP7_HUMAN	ZBT41_HUMAN	S38A2_HUMAN	NDE1_HUMAN	VAS1_HUMAN	TOP2B_HUMAN	ZN480_HUMAN	AGTR2_HUMAN	1A80_HUMAN	EMAL5_HUMAN	HM13_HUMAN	RHG10_HUMAN	RL36A_HUMAN	GP183_HUMAN	MARH2_HUMAN	HERC3_HUMAN	RRAGC_HUMAN
s_27_30	RUFY1_HUMAN	SEPT1_HUMAN	SL9B2_HUMAN	STON1_HUMAN	DDX41_HUMAN	RDH11_HUMAN	IFI27_HUMAN	NPIB7_HUMAN	SUV3_HUMAN	MAST4_HUMAN	SRBP2_HUMAN	CAH14_HUMAN	RNFT2_HUMAN	SELM_HUMAN	TEPP_HUMAN	C4BPB_HUMAN	ITM2C_HUMAN	GSTA1_HUMAN	TM171_HUMAN	KCD15_HUMAN	NUMB_HUMAN	CO5A2_HUMAN	DPF3_HUMAN	TF3A_HUMAN	ZBT46_HUMAN	RPA34_HUMAN	IGFL4_HUMAN
s_27_31	HIPK3_HUMAN	NMDE4_HUMAN	IFT20_HUMAN	HXA5_HUMAN	KLF12_HUMAN	RIN1_HUMAN	AFF1_HUMAN	SCAR3_HUMAN	RM30_HUMAN	HTF4_HUMAN	CCD15_HUMAN	TTC4_HUMAN	ZN248_HUMAN	TOX4_HUMAN	USBP1_HUMAN	MMP23_HUMAN	CIDEA_HUMAN	KIFA3_HUMAN	S10A8_HUMAN	TNF13_HUMAN	CXCL7_HUMAN	DAZP2_HUMAN	SPR2B_HUMAN	CO8G_HUMAN	TT39C_HUMAN	PREX1_HUMAN	BSCL2_HUMAN
s_27_32	DIAP3_HUMAN	NUMB_HUMAN	AUP1_HUMAN	GMDS_HUMAN	SCN7A_HUMAN	LAP4A_HUMAN	IGKC_HUMAN	FA81A_HUMAN	ZN439_HUMAN	RNLS_HUMAN	ARNT2_HUMAN	DEAF1_HUMAN	TLN2_HUMAN	IL26_HUMAN	HSP71_HUMAN	AGRP_HUMAN	TV23B_HUMAN	PEX2_HUMAN	OPSG_HUMAN	BBS4_HUMAN	K0195_HUMAN	PIGB_HUMAN	SUN1_HUMAN	WNT2_HUMAN	I5P1_HUMAN	IRX5_HUMAN	DQB2_HUMAN
s_27_33	PWP1_HUMAN	OSTB_HUMAN	MCFD2_HUMAN	KLD8A_HUMAN	FOXN1_HUMAN	WDR13_HUMAN	RUVB2_HUMAN	LAMA5_HUMAN	MPIP3_HUMAN	F210A_HUMAN	RSMB_HUMAN	ZN282_HUMAN	GBRL2_HUMAN	R3HCL_HUMAN	ACBG2_HUMAN	NSA2_HUMAN	FCHO1_HUMAN	CELF4_HUMAN	TAF3_HUMAN	SEBOX_HUMAN	KCNE2_HUMAN	IER5L_HUMAN	CO052_HUMAN	T150C_HUMAN	SF3B6_HUMAN	CDX4_HUMAN	P2R3C_HUMAN
s_27_34	CAH1_HUMAN	TRI40_HUMAN	FLI1_HUMAN	AT2A1_HUMAN	GCP3_HUMAN	PITX2_HUMAN	TRAF1_HUMAN	SNX15_HUMAN	PP1A_HUMAN	ANGI_HUMAN	SLFN5_HUMAN	RRAGA_HUMAN	NKX21_HUMAN	ATL2_HUMAN	GALR1_HUMAN	EBP2_HUMAN	CA2D4_HUMAN	SPAG4_HUMAN	PPM1K_HUMAN	APOA1_HUMAN	KBL_HUMAN	C99L2_HUMAN	SDSL_HUMAN	MTMR8_HUMAN	COG5_HUMAN	ZN845_HUMAN	ZN740_HUMAN
s_27_35	SL9A7_HUMAN	PGTB1_HUMAN	2A5D_HUMAN	SP16H_HUMAN	SPON2_HUMAN	ANR46_HUMAN	CF106_HUMAN	LYRIC_HUMAN	SVIL_HUMAN	RASM_HUMAN	PDLI1_HUMAN	ODF2L_HUMAN	DEN5A_HUMAN	DPF1_HUMAN	HENMT_HUMAN	BHA15_HUMAN	EXOS2_HUMAN	SYNPO_HUMAN	TM233_HUMAN	5HT4R_HUMAN	AR13A_HUMAN	CK087_HUMAN	LDHD_HUMAN	AICDA_HUMAN	TTC34_HUMAN	DP13B_HUMAN	NDUAD_HUMAN
s_27_36	K22E_HUMAN	PCY2_HUMAN	NIPA_HUMAN	TPRG1_HUMAN	CP3A7_HUMAN	ZN429_HUMAN	CLCN5_HUMAN	SLAF6_HUMAN	TMIE_HUMAN	CADH1_HUMAN	COG4_HUMAN	COA1_HUMAN	EGR1_HUMAN	SH23A_HUMAN	MYO16_HUMAN	DUS2L_HUMAN	SDHB_HUMAN	ORML3_HUMAN	GCM2_HUMAN	MOGS_HUMAN	RL5_HUMAN	LMOD3_HUMAN	RS23_HUMAN	SC6A6_HUMAN	PTTG1_HUMAN	FBX11_HUMAN	F214B_HUMAN
s_27_37	ITFG2_HUMAN	TSPY3_HUMAN	LEG12_HUMAN	IBP5_HUMAN	PIGL_HUMAN	UPP_HUMAN	IN80E_HUMAN	AAA1_HUMAN	NALP7_HUMAN	PPIL1_HUMAN	SYNE4_HUMAN	NR2E1_HUMAN	OPHN1_HUMAN	IL33_HUMAN	GPAT2_HUMAN	AQP2_HUMAN	CYTC_HUMAN	TICN2_HUMAN	SURF1_HUMAN	TBX19_HUMAN	CTSRG_HUMAN	SP100_HUMAN	RN180_HUMAN	UR2R_HUMAN	CC172_HUMAN	RHBG_HUMAN	1A30_HUMAN
s_27_38	CASP1_HUMAN	SHC4_HUMAN	ZN322_HUMAN	CAMP2_HUMAN	TIMP3_HUMAN	ZNF44_HUMAN	3BHS2_HUMAN	RFPLA_HUMAN	TPRG1_HUMAN	RFX4_HUMAN	TM158_HUMAN	HSP7E_HUMAN	SSBP_HUMAN	M3KCL_HUMAN	ZN718_HUMAN	RTDR1_HUMAN	NU133_HUMAN	DEFM_HUMAN	TNAP2_HUMAN	ZN736_HUMAN	KLH20_HUMAN	ADA10_HUMAN	FOXO6_HUMAN	MATR3_HUMAN	CUL3_HUMAN	TGFR1_HUMAN	ATS8_HUMAN
s_27_39	RBM23_HUMAN	CAD12_HUMAN	HG2A_HUMAN	NR4A2_HUMAN	GAK2_HUMAN	GATA4_HUMAN	PCY1B_HUMAN	SPRY7_HUMAN	ST18_HUMAN	NDF1_HUMAN	EFNB1_HUMAN	B3A4_HUMAN	RTF1_HUMAN	CLC2B_HUMAN	NPFF_HUMAN	TSN8_HUMAN	BLMH_HUMAN	ZBT32_HUMAN	ATPK_HUMAN	SLD5_HUMAN	MON1B_HUMAN	DDHD1_HUMAN	EED_HUMAN	ROA2_HUMAN	NBPFK_HUMAN	CC159_HUMAN	SETD6_HUMAN
s_27_3	CHSTF_HUMAN	RL39_HUMAN	NMBR_HUMAN	CENPE_HUMAN	TMM62_HUMAN	APOOL_HUMAN	GAB4_HUMAN	RB39A_HUMAN	SBSN_HUMAN	GPC6_HUMAN	NYAP1_HUMAN	KCNC4_HUMAN	C42S2_HUMAN	ANXA5_HUMAN	ZN674_HUMAN	MIEN1_HUMAN	LR16C_HUMAN	G3ST1_HUMAN	HAIR_HUMAN	NDST2_HUMAN	GSC2_HUMAN	PPC1B_HUMAN	TSPOB_HUMAN	B3A4_HUMAN	SETD5_HUMAN	HMMR_HUMAN	CILP2_HUMAN
s_27_40	ARSH_HUMAN	CALRL_HUMAN	MTMR2_HUMAN	KCIP4_HUMAN	GLCE_HUMAN	GNPTA_HUMAN	MCTS1_HUMAN	APC16_HUMAN	MALD1_HUMAN	ZN441_HUMAN	GUSP1_HUMAN	RPGFL_HUMAN	ERMIN_HUMAN	ZN618_HUMAN	L37A1_HUMAN	DGCR6_HUMAN	M3K14_HUMAN	AR6P4_HUMAN	SEP10_HUMAN	TYW5_HUMAN	CACP_HUMAN	K2C8_HUMAN	GLIS1_HUMAN	KPCG_HUMAN	P2RY6_HUMAN	M3K2_HUMAN	RHG21_HUMAN
s_27_41	LYPL1_HUMAN	GRID2_HUMAN	F92A1_HUMAN	ZN860_HUMAN	1B67_HUMAN	ICOS_HUMAN	RECQ4_HUMAN	F168A_HUMAN	HIP1_HUMAN	RB_HUMAN	PROM1_HUMAN	TM237_HUMAN	TMM8B_HUMAN	OSBL2_HUMAN	HXB9_HUMAN	VA0D2_HUMAN	FES_HUMAN	S10AB_HUMAN	TTLL9_HUMAN	SPC25_HUMAN	KLK15_HUMAN	CENPR_HUMAN	CDC16_HUMAN	RT18C_HUMAN	PSG2_HUMAN	KDEL2_HUMAN	PYRD_HUMAN
s_27_42	LRIT1_HUMAN	XPP1_HUMAN	MSLN_HUMAN	ALKB5_HUMAN	FBXL3_HUMAN	ZN229_HUMAN	MOCS1_HUMAN	OSBL7_HUMAN	NU188_HUMAN	PKHG5_HUMAN	AFAP1_HUMAN	ERD21_HUMAN	FSD1L_HUMAN	DUS28_HUMAN	PRG4_HUMAN	PO2F1_HUMAN	PAK3_HUMAN	VKORL_HUMAN	IKBP1_HUMAN	LRRK1_HUMAN	CHCH6_HUMAN	NU3M_HUMAN	STXB6_HUMAN	ENTK_HUMAN	FGD5_HUMAN	TLL1_HUMAN	UBR7_HUMAN
s_27_43	TRPV5_HUMAN	G6PC3_HUMAN	RPAB3_HUMAN	L10K_HUMAN	TMF1_HUMAN	HEBP1_HUMAN	ITF2_HUMAN	EPDR1_HUMAN	AR6P4_HUMAN	RMD5A_HUMAN	ARH_HUMAN	ATP5J_HUMAN	PPR35_HUMAN	DDX17_HUMAN	EFNB3_HUMAN	DCTN5_HUMAN	H2A3_HUMAN	AVIL_HUMAN	RA51D_HUMAN	ZN782_HUMAN	SPAS1_HUMAN	CHSTA_HUMAN	PED1A_HUMAN	EBP_HUMAN	RBL1_HUMAN	KBL_HUMAN	PAPD7_HUMAN
s_27_4	FKB1A_HUMAN	OBSCN_HUMAN	NEUA_HUMAN	TS1R3_HUMAN	GRK7_HUMAN	ZIK1_HUMAN	IFT27_HUMAN	KPCD_HUMAN	EPN3_HUMAN	S10A6_HUMAN	FBXL4_HUMAN	ANR49_HUMAN	AMGO3_HUMAN	S13A3_HUMAN	RSCA1_HUMAN	HLAE_HUMAN	ZDH14_HUMAN	KAP2_HUMAN	TTYH2_HUMAN	FXYD7_HUMAN	MED1_HUMAN	CAV2_HUMAN	PGFRB_HUMAN	G0S2_HUMAN	ANO6_HUMAN	ZN302_HUMAN	CYHR1_HUMAN
s_27_5	ZN322_HUMAN	NRK2_HUMAN	SMYD3_HUMAN	SAT1_HUMAN	RN213_HUMAN	UROK_HUMAN	NR4A2_HUMAN	RGS12_HUMAN	TTBK2_HUMAN	ALG2_HUMAN	C1T9B_HUMAN	STXB2_HUMAN	BORG3_HUMAN	ATP8_HUMAN	3BP5_HUMAN	DND1_HUMAN	ATX3_HUMAN	NBEL2_HUMAN	S26A5_HUMAN	VAMP2_HUMAN	GCYB1_HUMAN	LTN1_HUMAN	SGSM3_HUMAN	PABP3_HUMAN	K1377_HUMAN	UNC79_HUMAN	PRS4_HUMAN
s_27_6	NOP14_HUMAN	ASB9_HUMAN	TWST2_HUMAN	IFI6_HUMAN	CP074_HUMAN	CYHR1_HUMAN	YMEL1_HUMAN	TYY1_HUMAN	CD1E_HUMAN	HDAC2_HUMAN	GCM2_HUMAN	CCD19_HUMAN	CC017_HUMAN	GBP3_HUMAN	CCNB3_HUMAN	F195B_HUMAN	UBL4A_HUMAN	DYH5_HUMAN	ABC3D_HUMAN	1B49_HUMAN	TYSY_HUMAN	DESI1_HUMAN	PYGO1_HUMAN	PODXL_HUMAN	ATP7B_HUMAN	HNRH2_HUMAN	LC7L2_HUMAN
s_27_7	TRI65_HUMAN	MBNL1_HUMAN	CEP68_HUMAN	DENR_HUMAN	ANKR1_HUMAN	CE152_HUMAN	ADH1B_HUMAN	ZN282_HUMAN	CKS1_HUMAN	GREB1_HUMAN	SHRM4_HUMAN	NFYB_HUMAN	RIP_HUMAN	FBN3_HUMAN	HEY2_HUMAN	TMOD3_HUMAN	ZN256_HUMAN	HS12A_HUMAN	P63_HUMAN	ITAV_HUMAN	KCC1G_HUMAN	F195A_HUMAN	PPIL3_HUMAN	DCLK3_HUMAN	ZBT16_HUMAN	HCN3_HUMAN	PYRD_HUMAN
s_27_8	EXOS4_HUMAN	F169A_HUMAN	RGPD2_HUMAN	RBM18_HUMAN	RCCD1_HUMAN	EID1_HUMAN	GRM5_HUMAN	INO1_HUMAN	SNED1_HUMAN	TTMP_HUMAN	TF3C1_HUMAN	SUGP2_HUMAN	ISPD_HUMAN	K1H1_HUMAN	IF2B3_HUMAN	TXN4B_HUMAN	ABCA5_HUMAN	OPHN1_HUMAN	TBX5_HUMAN	MTA70_HUMAN	AT10D_HUMAN	BICC1_HUMAN	WDR12_HUMAN	ATS8_HUMAN	ANKE1_HUMAN	ARHGG_HUMAN	TNR16_HUMAN
s_27_9	JIP1_HUMAN	PP14A_HUMAN	TSHB_HUMAN	RCN3_HUMAN	MOCOS_HUMAN	MIA2_HUMAN	ZMAT5_HUMAN	FA76B_HUMAN	ICT1_HUMAN	MOT6_HUMAN	WWP1_HUMAN	MMP13_HUMAN	LFG2_HUMAN	CHPF2_HUMAN	SMIM7_HUMAN	LAPM5_HUMAN	TYW1B_HUMAN	ATS16_HUMAN	LTBP3_HUMAN	EYA1_HUMAN	KLH14_HUMAN	CATD_HUMAN	NPB_HUMAN	HXD4_HUMAN	F171B_HUMAN	CLD8_HUMAN	IL1R1_HUMAN
s_28_10	SHPRH_HUMAN	NP1L4_HUMAN	GBG1_HUMAN	SSX3_HUMAN	BICR2_HUMAN	ASB7_HUMAN	GP158_HUMAN	CTND1_HUMAN	CCNI_HUMAN	CDK17_HUMAN	PAG15_HUMAN	PCD16_HUMAN	TSNAX_HUMAN	ZN408_HUMAN	KCNK2_HUMAN	ANAG_HUMAN	ADAP1_HUMAN	SIAH1_HUMAN	P2R3C_HUMAN	IRAK2_HUMAN	VGLL2_HUMAN	PLRG1_HUMAN	CKAP2_HUMAN	PRA12_HUMAN	DEN5B_HUMAN	GILT_HUMAN	D103A_HUMAN	ACM1_HUMAN
s_28_11	RAB15_HUMAN	TSN32_HUMAN	TDGF1_HUMAN	FITM2_HUMAN	ACTN1_HUMAN	TGDS_HUMAN	LS14B_HUMAN	IFNL1_HUMAN	GPA33_HUMAN	PRS7_HUMAN	SIR5_HUMAN	RGPD1_HUMAN	NC2A_HUMAN	CLD5_HUMAN	PAN3_HUMAN	NMBR_HUMAN	RAB5A_HUMAN	FA13A_HUMAN	LRC32_HUMAN	MUT7_HUMAN	BARX2_HUMAN	ROMO1_HUMAN	EFNB1_HUMAN	RL36L_HUMAN	DEP1B_HUMAN	PLCD3_HUMAN	CKLF3_HUMAN	NPY1R_HUMAN
s_28_12	TBL3_HUMAN	HAOX1_HUMAN	RL14_HUMAN	DFFB_HUMAN	H2A3_HUMAN	PSMD9_HUMAN	DOPD_HUMAN	RHOF_HUMAN	CISH_HUMAN	S22AN_HUMAN	PHAR4_HUMAN	RM27_HUMAN	IL33_HUMAN	OR5H6_HUMAN	IQCE_HUMAN	NOP9_HUMAN	CRTC3_HUMAN	DAD1_HUMAN	MSS4_HUMAN	SPTN2_HUMAN	DGC14_HUMAN	CHST9_HUMAN	NDUA7_HUMAN	CU059_HUMAN	HNRPF_HUMAN	TTLL5_HUMAN	PACN2_HUMAN	NBPF1_HUMAN
s_28_13	GATL1_HUMAN	REL_HUMAN	CBPA1_HUMAN	ARRD3_HUMAN	NU205_HUMAN	AADAT_HUMAN	K1C24_HUMAN	ARMX3_HUMAN	MAOX_HUMAN	BRMS1_HUMAN	RAPH1_HUMAN	MPRI_HUMAN	ATX2L_HUMAN	PPTC7_HUMAN	BATF2_HUMAN	MELT_HUMAN	GLPE_HUMAN	DSPP_HUMAN	THOC6_HUMAN	CCD51_HUMAN	EID2B_HUMAN	SCEL_HUMAN	CTAG2_HUMAN	FOXF2_HUMAN	AURKC_HUMAN	HCDH_HUMAN	MZB1_HUMAN	ASIC2_HUMAN
s_28_14	DCLK1_HUMAN	SPTC3_HUMAN	LPH_HUMAN	AXA82_HUMAN	SPI2A_HUMAN	WDR7_HUMAN	RAB41_HUMAN	TM63A_HUMAN	ANR39_HUMAN	RL40_HUMAN	CC85B_HUMAN	S10AD_HUMAN	TAOK1_HUMAN	UBE3C_HUMAN	AWAT2_HUMAN	TB22B_HUMAN	SIR6_HUMAN	ANPRA_HUMAN	ITA2_HUMAN	DPA1_HUMAN	B4GT3_HUMAN	S10A9_HUMAN	VAMP7_HUMAN	RSPRY_HUMAN	TCAL6_HUMAN	SBSPO_HUMAN	BL1S5_HUMAN	CDN1C_HUMAN
s_28_15	CP2A7_HUMAN	AAK1_HUMAN	SRS11_HUMAN	SSX2_HUMAN	RELN_HUMAN	A1AG2_HUMAN	BCDO1_HUMAN	VAX2_HUMAN	MSS4_HUMAN	P2RX1_HUMAN	VATA_HUMAN	IFT1B_HUMAN	ATX2_HUMAN	RTF2_HUMAN	CK083_HUMAN	BT1A1_HUMAN	VANG2_HUMAN	S36A4_HUMAN	ZN706_HUMAN	ARK73_HUMAN	CCD15_HUMAN	FLRT3_HUMAN	HINT1_HUMAN	ZN536_HUMAN	CEGT_HUMAN	GPKOW_HUMAN	LAP2B_HUMAN	MLRA_HUMAN
s_28_16	ATD3A_HUMAN	VKOR1_HUMAN	UBE2O_HUMAN	MTA1_HUMAN	INT8_HUMAN	PLBL2_HUMAN	LMBRL_HUMAN	SLC31_HUMAN	WASF3_HUMAN	NBL1_HUMAN	GMDS_HUMAN	NLRX1_HUMAN	DEN1A_HUMAN	TMPS3_HUMAN	BAK_HUMAN	LAMP2_HUMAN	PTPRZ_HUMAN	ELOC_HUMAN	KCNB1_HUMAN	CLP1_HUMAN	EPHA6_HUMAN	KMT2A_HUMAN	LST1_HUMAN	KCJ12_HUMAN	ACTA_HUMAN	K1549_HUMAN	TM39B_HUMAN	O14I1_HUMAN
s_28_17	NU107_HUMAN	ANGL1_HUMAN	SPTB2_HUMAN	D106A_HUMAN	RBL1_HUMAN	DCPS_HUMAN	CALB2_HUMAN	TMM65_HUMAN	ABHD3_HUMAN	KLDC9_HUMAN	CDNF_HUMAN	CATH_HUMAN	NPHP1_HUMAN	DDX1_HUMAN	LRC52_HUMAN	HS3S4_HUMAN	TOP1_HUMAN	PSG7_HUMAN	ASUN_HUMAN	MC4R_HUMAN	KCC4_HUMAN	ERCC1_HUMAN	PFD1_HUMAN	TRI14_HUMAN	FAKD2_HUMAN	HYPK_HUMAN	OSMR_HUMAN	NEUG_HUMAN
s_28_18	KS6A2_HUMAN	MYO3B_HUMAN	PRIMA_HUMAN	RET4_HUMAN	TRXR1_HUMAN	REC8_HUMAN	KRBA1_HUMAN	M3K9_HUMAN	FA83F_HUMAN	STK24_HUMAN	PRC1_HUMAN	TLL1_HUMAN	MO2R2_HUMAN	DNMT1_HUMAN	ABCG1_HUMAN	ACM4_HUMAN	ST1E1_HUMAN	TMED4_HUMAN	CD36_HUMAN	SHQ1_HUMAN	MAGD1_HUMAN	HDAC1_HUMAN	PUSL1_HUMAN	GP183_HUMAN	RASA2_HUMAN	XPP3_HUMAN	RCOR1_HUMAN	CLD23_HUMAN
s_28_19	TBX21_HUMAN	DIRA1_HUMAN	BPNT1_HUMAN	POLI_HUMAN	TMEM5_HUMAN	CD48_HUMAN	F1712_HUMAN	SYT12_HUMAN	PGPI_HUMAN	ZN417_HUMAN	MGT4B_HUMAN	COX7R_HUMAN	VSX1_HUMAN	F1892_HUMAN	LPP60_HUMAN	RP3A_HUMAN	GALA_HUMAN	RL7L_HUMAN	CABL1_HUMAN	ZN479_HUMAN	S26A2_HUMAN	CD69_HUMAN	ANGL4_HUMAN	MTPN_HUMAN	PERM_HUMAN	RASL2_HUMAN	OCEL1_HUMAN	LIRB4_HUMAN
s_28_1	ABCBA_HUMAN	WFKN1_HUMAN	CAF1B_HUMAN	SC11C_HUMAN	PACN1_HUMAN	CSPP1_HUMAN	PIN1_HUMAN	NB5R1_HUMAN	HSPB6_HUMAN	SPI2B_HUMAN	GPX4_HUMAN	RHG15_HUMAN	RGPD8_HUMAN	MRF_HUMAN	EDNRA_HUMAN	NALP6_HUMAN	RFIP3_HUMAN	IFIT2_HUMAN	PA1B2_HUMAN	GPR35_HUMAN	TNR9_HUMAN	KDM6A_HUMAN	MA7D1_HUMAN	MKKS_HUMAN	DOT1L_HUMAN	KCNJ1_HUMAN	S20A1_HUMAN	ADA15_HUMAN
s_28_20	LCHN_HUMAN	SETD7_HUMAN	NFIP2_HUMAN	CCNJ_HUMAN	DJC10_HUMAN	C8AP2_HUMAN	BHE41_HUMAN	CYTS_HUMAN	ZN549_HUMAN	ZW10_HUMAN	RL10A_HUMAN	ACY3_HUMAN	GG6L2_HUMAN	PAR6G_HUMAN	H2AJ_HUMAN	MUC5B_HUMAN	F71F1_HUMAN	RBM8A_HUMAN	FBXL7_HUMAN	RAPSN_HUMAN	PDS5B_HUMAN	CHP1_HUMAN	CTXN1_HUMAN	AJUBA_HUMAN	ARGFX_HUMAN	NCS1_HUMAN	SPG20_HUMAN	GMDS_HUMAN
s_28_21	TCPG_HUMAN	ADH7_HUMAN	PSCA_HUMAN	NR5A2_HUMAN	DUS28_HUMAN	MEIS1_HUMAN	TEX35_HUMAN	1B53_HUMAN	TAXB1_HUMAN	RPIA_HUMAN	MYO5B_HUMAN	IF4A1_HUMAN	ANO1_HUMAN	PABP3_HUMAN	TBCB_HUMAN	CD1D_HUMAN	NIBAN_HUMAN	STXB1_HUMAN	ATRN1_HUMAN	APOD_HUMAN	WDR96_HUMAN	VATH_HUMAN	HNRPD_HUMAN	HS3SB_HUMAN	EPN3_HUMAN	PHLB2_HUMAN	PER1_HUMAN	PROK2_HUMAN
s_28_22	WBS16_HUMAN	FCRL2_HUMAN	VDR_HUMAN	ZFAN1_HUMAN	CR025_HUMAN	DNPH1_HUMAN	TRPM1_HUMAN	1C06_HUMAN	TS1R2_HUMAN	MTA2_HUMAN	ABI1_HUMAN	TM11A_HUMAN	PIM1_HUMAN	ATR_HUMAN	ZN394_HUMAN	BMP3B_HUMAN	S22AE_HUMAN	TFB2M_HUMAN	KPCD1_HUMAN	EPHA5_HUMAN	AK1C3_HUMAN	GML_HUMAN	ANO8_HUMAN	MEP1B_HUMAN	WBP11_HUMAN	STAG2_HUMAN	AA2AR_HUMAN	ANR44_HUMAN
s_28_23	GDF9_HUMAN	LY6H_HUMAN	IKBB_HUMAN	RM03_HUMAN	TRPM2_HUMAN	KISS1_HUMAN	DUS8_HUMAN	MRAP2_HUMAN	PITM3_HUMAN	ALG2_HUMAN	NR4A1_HUMAN	TMX4_HUMAN	RNAS2_HUMAN	NELFA_HUMAN	FOXA1_HUMAN	KC1AL_HUMAN	CSK_HUMAN	DAAF1_HUMAN	THG1_HUMAN	EFGM_HUMAN	NOVA1_HUMAN	KHNYN_HUMAN	MT4_HUMAN	FBXW9_HUMAN	CC141_HUMAN	HXC13_HUMAN	CST9L_HUMAN	RHG17_HUMAN
s_28_24	ZIC4_HUMAN	TBC3F_HUMAN	YIPF2_HUMAN	SEPT9_HUMAN	EDF1_HUMAN	ECHM_HUMAN	TBCD5_HUMAN	LTOR5_HUMAN	TPT1L_HUMAN	S2A4R_HUMAN	EP2A2_HUMAN	BRM1L_HUMAN	CFDP1_HUMAN	NCKX4_HUMAN	HENMT_HUMAN	MB3L2_HUMAN	CAN15_HUMAN	TRPM4_HUMAN	SRP54_HUMAN	SAM9L_HUMAN	SNAA_HUMAN	LARP7_HUMAN	BBS10_HUMAN	TRAF6_HUMAN	DUS4L_HUMAN	PARG_HUMAN	STAR4_HUMAN	FABPI_HUMAN
s_28_25	EID3_HUMAN	TRM11_HUMAN	IL12B_HUMAN	BTNL2_HUMAN	WSB2_HUMAN	2ABG_HUMAN	BRSK2_HUMAN	PTOV1_HUMAN	M4K5_HUMAN	RCN1_HUMAN	LIGO4_HUMAN	RBMS1_HUMAN	NONO_HUMAN	MED7_HUMAN	IL5_HUMAN	LHX9_HUMAN	RYK_HUMAN	FCL_HUMAN	CLC4D_HUMAN	NU107_HUMAN	GLIP1_HUMAN	WDR16_HUMAN	NR2E3_HUMAN	SHOC2_HUMAN	SH3K1_HUMAN	PEAK1_HUMAN	PCBP4_HUMAN	RT06_HUMAN
s_28_26	KAT2A_HUMAN	TNF12_HUMAN	CACO2_HUMAN	TSAP1_HUMAN	TRPC4_HUMAN	DHSO_HUMAN	LTBP2_HUMAN	PIN1_HUMAN	RS11_HUMAN	TRDMT_HUMAN	MOT1_HUMAN	SOX3_HUMAN	RBL1_HUMAN	CNTN2_HUMAN	MAFB_HUMAN	SBDS_HUMAN	ARI1B_HUMAN	LMOD1_HUMAN	RTF2_HUMAN	AT8B2_HUMAN	OXR1_HUMAN	EPC2_HUMAN	PTPRT_HUMAN	LMO3_HUMAN	CD83_HUMAN	UBC12_HUMAN	SO1A2_HUMAN	SEM4G_HUMAN
s_28_27	ALKB4_HUMAN	NTM2A_HUMAN	ZN439_HUMAN	VSIG4_HUMAN	RNLS_HUMAN	B9D1_HUMAN	APC1_HUMAN	WIPI2_HUMAN	TFP11_HUMAN	SG196_HUMAN	IL36G_HUMAN	SALL1_HUMAN	PJVK_HUMAN	NPDC1_HUMAN	PERE_HUMAN	Z705G_HUMAN	COX15_HUMAN	NOM1_HUMAN	COX20_HUMAN	IPMK_HUMAN	AGO1_HUMAN	HAND1_HUMAN	MYOME_HUMAN	B2L13_HUMAN	CALRL_HUMAN	DPEP3_HUMAN	CENPR_HUMAN	CNNM1_HUMAN
s_28_28	NELFB_HUMAN	GLYR1_HUMAN	EP15R_HUMAN	CCL13_HUMAN	LY6E_HUMAN	SIAS_HUMAN	ADPPT_HUMAN	T179B_HUMAN	TM128_HUMAN	OCTC_HUMAN	ZN560_HUMAN	RT09_HUMAN	DDX46_HUMAN	NAT10_HUMAN	GPR56_HUMAN	RIOK3_HUMAN	SHC4_HUMAN	RBTN2_HUMAN	SPP24_HUMAN	WNT9B_HUMAN	CYB_HUMAN	MTMRB_HUMAN	CHFR_HUMAN	CD63_HUMAN	RFOX2_HUMAN	SPIN1_HUMAN	UB2Q1_HUMAN	CDYL2_HUMAN
s_28_29	FBXL5_HUMAN	TFP11_HUMAN	TM256_HUMAN	ARHG7_HUMAN	BAI2_HUMAN	PHLP_HUMAN	TM168_HUMAN	COMD5_HUMAN	SLAP1_HUMAN	BCORL_HUMAN	EXOC3_HUMAN	SENP6_HUMAN	P121A_HUMAN	TRIMM_HUMAN	KLF12_HUMAN	NDUB5_HUMAN	MYOG_HUMAN	LENG9_HUMAN	ACER2_HUMAN	KATL1_HUMAN	TTC32_HUMAN	NACAM_HUMAN	LAMA2_HUMAN	MYADM_HUMAN	K1958_HUMAN	1433F_HUMAN	BMF_HUMAN	S26A6_HUMAN
s_28_2	LPHN1_HUMAN	DYH14_HUMAN	PREP_HUMAN	DGLB_HUMAN	NU214_HUMAN	MEGF9_HUMAN	BDH_HUMAN	LRIF1_HUMAN	PCID2_HUMAN	INHBE_HUMAN	COX5A_HUMAN	RCAN3_HUMAN	PLVAP_HUMAN	COX42_HUMAN	LOXL4_HUMAN	MPPD2_HUMAN	SYCM_HUMAN	SH2B3_HUMAN	CD029_HUMAN	ZN749_HUMAN	GP174_HUMAN	CG055_HUMAN	HDGF_HUMAN	AFAM_HUMAN	CASPA_HUMAN	NPNT_HUMAN	LDLR_HUMAN	BIG3_HUMAN
s_28_30	ZN257_HUMAN	ZO1_HUMAN	DPOD1_HUMAN	PAX3_HUMAN	THRB_HUMAN	NMDZ1_HUMAN	FCG2B_HUMAN	SULF1_HUMAN	SIR5_HUMAN	CHD6_HUMAN	RAE2_HUMAN	ERG28_HUMAN	DDX42_HUMAN	KLK5_HUMAN	ECEL1_HUMAN	GDF2_HUMAN	DPY30_HUMAN	MSH5_HUMAN	MURC_HUMAN	PA2GA_HUMAN	COLQ_HUMAN	CKLF3_HUMAN	RORG_HUMAN	S43A3_HUMAN	XRCC3_HUMAN	EI2BA_HUMAN	LIFR_HUMAN	ATF7_HUMAN
s_28_31	RS11_HUMAN	RBP2_HUMAN	NBEL1_HUMAN	5HT4R_HUMAN	LRAT_HUMAN	GLT13_HUMAN	MYT1_HUMAN	KCNK9_HUMAN	PDXL2_HUMAN	KI20A_HUMAN	PLRKT_HUMAN	TBKB1_HUMAN	SPSB1_HUMAN	AT11C_HUMAN	FOXA3_HUMAN	ZF64B_HUMAN	ERCC8_HUMAN	SRSF6_HUMAN	ZNT3_HUMAN	CLH1_HUMAN	KLH40_HUMAN	CLUS_HUMAN	3BHS1_HUMAN	TRBM_HUMAN	DDB1_HUMAN	GOT1B_HUMAN	HYEP_HUMAN	LRP2_HUMAN
s_28_32	PA24A_HUMAN	EMR2_HUMAN	JKIP2_HUMAN	SCRIB_HUMAN	TXND6_HUMAN	AKTIP_HUMAN	UBR4_HUMAN	MARH8_HUMAN	ZN273_HUMAN	SPC24_HUMAN	CC121_HUMAN	CHIT1_HUMAN	TRPM2_HUMAN	SYHM_HUMAN	WWP1_HUMAN	FITM1_HUMAN	THIC_HUMAN	TBX5_HUMAN	CP4F3_HUMAN	EIF3B_HUMAN	ZNT10_HUMAN	GPD1L_HUMAN	PPWD1_HUMAN	EHBP1_HUMAN	OSBL6_HUMAN	EIF3C_HUMAN	CBLN4_HUMAN	TF65_HUMAN
s_28_33	TFPT_HUMAN	BZW1_HUMAN	CXD3_HUMAN	VATC1_HUMAN	MUSK_HUMAN	AUHM_HUMAN	PAMR1_HUMAN	BUB1_HUMAN	CTHR1_HUMAN	AT8B1_HUMAN	GALR1_HUMAN	RPRD2_HUMAN	MAFIP_HUMAN	DPOD4_HUMAN	NU6M_HUMAN	EVA1C_HUMAN	PMVK_HUMAN	PDX1_HUMAN	HYPM_HUMAN	F199X_HUMAN	ISX_HUMAN	FFAR4_HUMAN	LDB1_HUMAN	FSCN1_HUMAN	H2A2C_HUMAN	E41L5_HUMAN	MBOA7_HUMAN	KCNS1_HUMAN
s_28_34	RAM_HUMAN	ZN221_HUMAN	MOT4_HUMAN	SRSF9_HUMAN	CMPK2_HUMAN	WDR7_HUMAN	SH21B_HUMAN	ZWILC_HUMAN	G6PD_HUMAN	MPZL2_HUMAN	NSE1_HUMAN	TM109_HUMAN	SG1D4_HUMAN	SOCS1_HUMAN	GAK1_HUMAN	MOGT2_HUMAN	SYPL1_HUMAN	SYMC_HUMAN	PSB7_HUMAN	MT3_HUMAN	CISY_HUMAN	SCN8A_HUMAN	GIMA2_HUMAN	TCPR1_HUMAN	PDCD2_HUMAN	G0S2_HUMAN	SCOT1_HUMAN	ANR42_HUMAN
s_28_3	SSPN_HUMAN	NACC2_HUMAN	MBL2_HUMAN	PDE4B_HUMAN	BRD2_HUMAN	MAGB6_HUMAN	MPPE1_HUMAN	IQUB_HUMAN	BASP1_HUMAN	AN32D_HUMAN	UIMC1_HUMAN	RNF32_HUMAN	SMAD1_HUMAN	TRI54_HUMAN	HCFC2_HUMAN	MRRP1_HUMAN	AN32A_HUMAN	TRPC5_HUMAN	CD244_HUMAN	HPLN1_HUMAN	GUC2B_HUMAN	PEDF_HUMAN	ZBTB9_HUMAN	PD2R_HUMAN	ECH1_HUMAN	HEM0_HUMAN	ANGE2_HUMAN	RM44_HUMAN
s_28_4	ZNF14_HUMAN	PLSI_HUMAN	MTR1L_HUMAN	GPR87_HUMAN	PADI3_HUMAN	FRAT2_HUMAN	ANR26_HUMAN	MATR3_HUMAN	LRRT3_HUMAN	AUHM_HUMAN	MZT1_HUMAN	L1CAM_HUMAN	LCAT_HUMAN	AL3B1_HUMAN	GET4_HUMAN	ZMAT4_HUMAN	NKX22_HUMAN	SIMC1_HUMAN	MUC12_HUMAN	BTBD3_HUMAN	NNRE_HUMAN	EVPL_HUMAN	HID1_HUMAN	RMD3_HUMAN	DHX9_HUMAN	VIAAT_HUMAN	ADH1G_HUMAN	M3K9_HUMAN
s_28_5	PCDC2_HUMAN	WNT2_HUMAN	APOO_HUMAN	ZN696_HUMAN	TIM14_HUMAN	CALCB_HUMAN	CHP2_HUMAN	ZN234_HUMAN	CP070_HUMAN	TBB3_HUMAN	CATO_HUMAN	MAGAC_HUMAN	DPOA2_HUMAN	PROL1_HUMAN	MCCA_HUMAN	ANGT_HUMAN	LAT4_HUMAN	RN168_HUMAN	PCD19_HUMAN	SNX30_HUMAN	K1C23_HUMAN	DMA_HUMAN	CCER1_HUMAN	BTG2_HUMAN	NDUA6_HUMAN	VHL_HUMAN	LRP12_HUMAN	ZN331_HUMAN
s_28_6	MAGA1_HUMAN	KDM6A_HUMAN	AT2B4_HUMAN	ASC_HUMAN	RB33A_HUMAN	AKAP1_HUMAN	KAZRN_HUMAN	PTCRA_HUMAN	KDM2B_HUMAN	ZN382_HUMAN	HBEGF_HUMAN	TRIPC_HUMAN	ZN655_HUMAN	MPTX_HUMAN	NARFL_HUMAN	ARGFX_HUMAN	NANO3_HUMAN	LRFN4_HUMAN	GPR22_HUMAN	PRDM5_HUMAN	GCST_HUMAN	S1PBP_HUMAN	SNTG2_HUMAN	TSPYA_HUMAN	PTN5_HUMAN	FBX38_HUMAN	FIBB_HUMAN	FRM4A_HUMAN
s_28_7	MELK_HUMAN	ENH3_HUMAN	OTOG_HUMAN	CLN3_HUMAN	TPPC8_HUMAN	MYH14_HUMAN	MCA3_HUMAN	PSYR_HUMAN	RM28_HUMAN	MIRO1_HUMAN	GALT6_HUMAN	CABIN_HUMAN	GPBL1_HUMAN	WWP2_HUMAN	PERE_HUMAN	NPT1_HUMAN	IFT1B_HUMAN	BAI3_HUMAN	SPAT7_HUMAN	LMTK2_HUMAN	EPOR_HUMAN	ZBT39_HUMAN	TBL1R_HUMAN	LRAD4_HUMAN	GAS7_HUMAN	KMT2E_HUMAN	FAAH2_HUMAN	IMB1_HUMAN
s_28_8	CDCA4_HUMAN	UB2R2_HUMAN	NPTXR_HUMAN	CCDC7_HUMAN	MPP10_HUMAN	CK070_HUMAN	NTRK1_HUMAN	GP101_HUMAN	CD53_HUMAN	SSBP4_HUMAN	MFS10_HUMAN	RABE1_HUMAN	CLRN1_HUMAN	RT10_HUMAN	CGL_HUMAN	PTPRH_HUMAN	BAALC_HUMAN	JUND_HUMAN	SL9A1_HUMAN	S35G2_HUMAN	PTCD3_HUMAN	TFCP2_HUMAN	AP3B1_HUMAN	CRDL2_HUMAN	AP1S1_HUMAN	AKAP9_HUMAN	SPTA1_HUMAN	CSN5_HUMAN
s_28_9	ZN277_HUMAN	CSN1_HUMAN	ENR1_HUMAN	P20D1_HUMAN	KNTC1_HUMAN	GSH0_HUMAN	IPYR_HUMAN	DPCD_HUMAN	LIRA5_HUMAN	SATB2_HUMAN	NK1R_HUMAN	ZN609_HUMAN	CDIPT_HUMAN	TBD2A_HUMAN	RRMJ2_HUMAN	NDST4_HUMAN	ANKS6_HUMAN	TSPYA_HUMAN	MPI_HUMAN	SPNXB_HUMAN	SYAM_HUMAN	MUC5B_HUMAN	T2H2L_HUMAN	GLYL1_HUMAN	UPK1B_HUMAN	GFI1B_HUMAN	ANS4B_HUMAN	GREM2_HUMAN
s_29_10	PADI6_HUMAN	MGN_HUMAN	KDM5B_HUMAN	AGT2_HUMAN	ZN302_HUMAN	GNLY_HUMAN	SIR6_HUMAN	SUMO4_HUMAN	CD3Z_HUMAN	IBTK_HUMAN	ALAT2_HUMAN	BCAS3_HUMAN	FEN1_HUMAN	NSRP1_HUMAN	MET15_HUMAN	SH22A_HUMAN	NOP56_HUMAN	STAR5_HUMAN	S39A2_HUMAN	FA60A_HUMAN	UBP12_HUMAN	KS6B1_HUMAN	SHOX2_HUMAN	BPI_HUMAN	GMFG_HUMAN	NR6A1_HUMAN	MAML3_HUMAN	KI2L3_HUMAN	CQ097_HUMAN
s_29_11	PP4R4_HUMAN	P4R3B_HUMAN	APT_HUMAN	SPY1_HUMAN	KDM3A_HUMAN	LAP2_HUMAN	RAB5A_HUMAN	NPHP1_HUMAN	CO4A_HUMAN	ZDH19_HUMAN	NPY6R_HUMAN	TRPV4_HUMAN	TYY1_HUMAN	AMOL2_HUMAN	CAN2_HUMAN	RS30_HUMAN	ROP1L_HUMAN	CRYAA_HUMAN	ARI4B_HUMAN	TM186_HUMAN	SNX5_HUMAN	COHA1_HUMAN	MYO15_HUMAN	ZNF83_HUMAN	GLCI1_HUMAN	TBX21_HUMAN	ENOB_HUMAN	SURF6_HUMAN	CDR2_HUMAN
s_29_12	DACT1_HUMAN	FR1OP_HUMAN	GIMA5_HUMAN	TIFA_HUMAN	ARP5L_HUMAN	CDSN_HUMAN	ODC_HUMAN	RET_HUMAN	SL9A8_HUMAN	RLBP1_HUMAN	H4G_HUMAN	HXB13_HUMAN	OLIG2_HUMAN	PLK3_HUMAN	LOXL2_HUMAN	TCEA1_HUMAN	HUMMR_HUMAN	ZN233_HUMAN	TENC1_HUMAN	FANK1_HUMAN	TBC23_HUMAN	SSX4_HUMAN	KCNJ9_HUMAN	KBTB2_HUMAN	FCER2_HUMAN	MICA2_HUMAN	RGS12_HUMAN	AMY2B_HUMAN	SERF2_HUMAN
s_29_13	RPB9_HUMAN	BHLH9_HUMAN	STXB2_HUMAN	VPS53_HUMAN	MYG1_HUMAN	PDS5B_HUMAN	MKL1_HUMAN	IZUM1_HUMAN	TBCD9_HUMAN	PVR_HUMAN	MARK4_HUMAN	SOCS2_HUMAN	PCD10_HUMAN	HTRA4_HUMAN	SPB13_HUMAN	S23A2_HUMAN	GSDMB_HUMAN	SYT6_HUMAN	CCD26_HUMAN	CBWD5_HUMAN	NR2CA_HUMAN	H12_HUMAN	NEPR1_HUMAN	E4F1_HUMAN	RIMS4_HUMAN	ERGI3_HUMAN	DNJB7_HUMAN	PCDC2_HUMAN	TF2AA_HUMAN
s_29_14	PCNT_HUMAN	CL3L1_HUMAN	FGF18_HUMAN	CAH7_HUMAN	DRG1_HUMAN	C1QT7_HUMAN	NOX4_HUMAN	CP27B_HUMAN	NRSN1_HUMAN	NAR1_HUMAN	DNJ5G_HUMAN	RL27A_HUMAN	FA84B_HUMAN	LN28B_HUMAN	CASP_HUMAN	ZN136_HUMAN	NEK11_HUMAN	SPA9_HUMAN	LBN_HUMAN	SMS_HUMAN	COMA1_HUMAN	CCD71_HUMAN	FABD_HUMAN	LR2BP_HUMAN	CV046_HUMAN	CHSTF_HUMAN	UXT_HUMAN	NPY6R_HUMAN	ECM1_HUMAN
s_29_15	PARP6_HUMAN	S27A3_HUMAN	SMR3A_HUMAN	TRI25_HUMAN	GLPK2_HUMAN	AGRP_HUMAN	IKZF3_HUMAN	HMGN4_HUMAN	ZN581_HUMAN	MARH7_HUMAN	H2AW_HUMAN	B4GT7_HUMAN	CCD23_HUMAN	BETAT_HUMAN	ZBED6_HUMAN	NR2F6_HUMAN	NTAN1_HUMAN	ZN569_HUMAN	L37A3_HUMAN	PTN6_HUMAN	GARL3_HUMAN	MLF1_HUMAN	LIAS_HUMAN	IFT88_HUMAN	TPBG_HUMAN	TEC_HUMAN	KRA11_HUMAN	PPA6_HUMAN	CCD33_HUMAN
s_29_16	KDM5C_HUMAN	KI3L1_HUMAN	PIF1_HUMAN	MKL1_HUMAN	CA123_HUMAN	SAR1A_HUMAN	RGPS1_HUMAN	ITF2_HUMAN	NANP8_HUMAN	GMCL1_HUMAN	COGA1_HUMAN	SC31A_HUMAN	DCTD_HUMAN	UHRF2_HUMAN	HXA10_HUMAN	MAP1A_HUMAN	ZN136_HUMAN	TIMP4_HUMAN	1C15_HUMAN	GSTT1_HUMAN	PP1RA_HUMAN	NR5A2_HUMAN	FL2D_HUMAN	WDR92_HUMAN	IGHG4_HUMAN	BPIB1_HUMAN	MCSP_HUMAN	HNMT_HUMAN	PD2R_HUMAN
s_29_17	UNC5C_HUMAN	AP2S1_HUMAN	MTCL1_HUMAN	S2534_HUMAN	2ABA_HUMAN	YI001_HUMAN	DTBP1_HUMAN	CAC1S_HUMAN	KLH28_HUMAN	OTUD4_HUMAN	TM205_HUMAN	CT027_HUMAN	IL2RB_HUMAN	MASTR_HUMAN	ENPLL_HUMAN	PAPL_HUMAN	ABC3A_HUMAN	HFM1_HUMAN	ORC1_HUMAN	KPB2_HUMAN	S38AA_HUMAN	CRTC3_HUMAN	MASU1_HUMAN	RGF1A_HUMAN	K1C16_HUMAN	ZN284_HUMAN	GGA3_HUMAN	ATX1L_HUMAN	NPSR1_HUMAN
s_29_18	MYH6_HUMAN	UBP36_HUMAN	SH3BG_HUMAN	P2RY2_HUMAN	RCC2_HUMAN	PPHLN_HUMAN	SEPR_HUMAN	ZN827_HUMAN	PEPD_HUMAN	GSC2_HUMAN	INT10_HUMAN	SGK2_HUMAN	KCNH2_HUMAN	IFNA5_HUMAN	G3BP2_HUMAN	TBA8_HUMAN	RT35_HUMAN	DHRS4_HUMAN	TM7S3_HUMAN	THYG_HUMAN	CXB4_HUMAN	1C05_HUMAN	BCAT2_HUMAN	CDK15_HUMAN	RAD50_HUMAN	SNUT2_HUMAN	UBP6_HUMAN	CTDS2_HUMAN	ABCF2_HUMAN
s_29_19	EME2_HUMAN	SGOL1_HUMAN	DCR1B_HUMAN	F107B_HUMAN	NEK3_HUMAN	LRRK1_HUMAN	ZBTB6_HUMAN	K1671_HUMAN	CREB1_HUMAN	POGK_HUMAN	HASP_HUMAN	LR37B_HUMAN	CLN3_HUMAN	TTI2_HUMAN	KLH40_HUMAN	PADI3_HUMAN	AQP11_HUMAN	TNI3K_HUMAN	PUR1_HUMAN	ANKE1_HUMAN	ELA_HUMAN	RGMB_HUMAN	LAMB1_HUMAN	INSM2_HUMAN	T179B_HUMAN	FA8A1_HUMAN	CALL3_HUMAN	DSS1_HUMAN	GBG10_HUMAN
s_29_1	FGL2_HUMAN	NCF1_HUMAN	TM199_HUMAN	TATD2_HUMAN	TCPR2_HUMAN	HVCN1_HUMAN	DX39A_HUMAN	SGF29_HUMAN	FA58A_HUMAN	TXLNB_HUMAN	NCOAT_HUMAN	ZN239_HUMAN	THAP4_HUMAN	AMPE_HUMAN	WNT9B_HUMAN	1B48_HUMAN	4EBP3_HUMAN	F122A_HUMAN	ROP1A_HUMAN	APC15_HUMAN	TBL1Y_HUMAN	CEMP1_HUMAN	RPE65_HUMAN	GPR18_HUMAN	TPSNR_HUMAN	BRCC3_HUMAN	PLIN1_HUMAN	L1CAM_HUMAN	CNR2_HUMAN
s_29_20	CYH2_HUMAN	CP4FC_HUMAN	GSCR1_HUMAN	HAOX2_HUMAN	MYSM1_HUMAN	PAGE2_HUMAN	POC5_HUMAN	LYRM4_HUMAN	ISK7_HUMAN	EVA1C_HUMAN	CHIP_HUMAN	MYH7_HUMAN	WTIP_HUMAN	TMA16_HUMAN	BCAS3_HUMAN	KV307_HUMAN	TM109_HUMAN	NF2IP_HUMAN	FHIT_HUMAN	GAK2_HUMAN	KCD18_HUMAN	KCNF1_HUMAN	PRGR_HUMAN	KAT1_HUMAN	NPTX1_HUMAN	IP6K1_HUMAN	MED11_HUMAN	HPTR_HUMAN	CPNE6_HUMAN
s_29_21	CHK2_HUMAN	RHOB_HUMAN	PP14A_HUMAN	MSH6_HUMAN	SNAT_HUMAN	RTN4_HUMAN	PRS8_HUMAN	DMRTB_HUMAN	CIAO1_HUMAN	EXOC2_HUMAN	KNG1_HUMAN	TOX2_HUMAN	ABL1_HUMAN	I2BPL_HUMAN	HXB2_HUMAN	AWAT1_HUMAN	ACHD_HUMAN	GPAM1_HUMAN	SIM14_HUMAN	CEP76_HUMAN	TMG4_HUMAN	EXOS5_HUMAN	CI078_HUMAN	DPB1_HUMAN	MAX_HUMAN	CD2AP_HUMAN	TCEA1_HUMAN	GMCLL_HUMAN	RPAB2_HUMAN
s_29_22	PA24C_HUMAN	PERT_HUMAN	MAGI3_HUMAN	PRRC1_HUMAN	RBM7_HUMAN	SCAP_HUMAN	RBM11_HUMAN	ALG8_HUMAN	H4_HUMAN	SET_HUMAN	ZN681_HUMAN	ORC2_HUMAN	ASCC3_HUMAN	RASA2_HUMAN	FIBG_HUMAN	K2018_HUMAN	CCL2_HUMAN	RAB5A_HUMAN	WSDU1_HUMAN	LIMC1_HUMAN	AXIN1_HUMAN	IN80B_HUMAN	CXG2_HUMAN	CRIP2_HUMAN	FUT11_HUMAN	GNAS1_HUMAN	IFNL1_HUMAN	CO2_HUMAN	CHCH3_HUMAN
s_29_23	PDE4D_HUMAN	SYLM_HUMAN	T184C_HUMAN	RAD_HUMAN	CIDEB_HUMAN	SLAF1_HUMAN	GPBP1_HUMAN	SDCG8_HUMAN	K1377_HUMAN	A2GL_HUMAN	CST9L_HUMAN	LARP7_HUMAN	HDAC7_HUMAN	KATL1_HUMAN	D42E1_HUMAN	GSCR1_HUMAN	MYEF2_HUMAN	DHRS4_HUMAN	UCHL1_HUMAN	NHRF2_HUMAN	LIMC1_HUMAN	NT5C_HUMAN	NCLN_HUMAN	AAA1_HUMAN	ARP6_HUMAN	SPR1B_HUMAN	HNRPL_HUMAN	NGRN_HUMAN	TPPP2_HUMAN
s_29_24	GSK3A_HUMAN	CYTM1_HUMAN	GFI1_HUMAN	CSAG2_HUMAN	DUS11_HUMAN	TXND6_HUMAN	ZP3_HUMAN	TBL2_HUMAN	1B58_HUMAN	NOGG_HUMAN	PIM3_HUMAN	ZN268_HUMAN	AHSA2_HUMAN	SYDC_HUMAN	ANT3_HUMAN	MIME_HUMAN	RRP36_HUMAN	TMC6_HUMAN	SNX6_HUMAN	RB40A_HUMAN	MP2K3_HUMAN	MT1E_HUMAN	TRI26_HUMAN	ETFD_HUMAN	CTSR1_HUMAN	SFPA2_HUMAN	KDM4B_HUMAN	PSG3_HUMAN	ZN761_HUMAN
s_29_25	DDX3Y_HUMAN	GNRHR_HUMAN	CLN8_HUMAN	KNOP1_HUMAN	NDKA_HUMAN	PROF4_HUMAN	DBR1_HUMAN	LBX1_HUMAN	PSMD2_HUMAN	BDH_HUMAN	O14I1_HUMAN	CLD18_HUMAN	EDN3_HUMAN	UBP24_HUMAN	ZN365_HUMAN	APC10_HUMAN	NED4L_HUMAN	S10AG_HUMAN	TMED2_HUMAN	GFRA4_HUMAN	T176A_HUMAN	GMFB_HUMAN	RBM38_HUMAN	M18BP_HUMAN	NFIB_HUMAN	SAC2_HUMAN	LAPM5_HUMAN	GALK1_HUMAN	GLPT_HUMAN
s_29_2	TRGC1_HUMAN	FRG1_HUMAN	KCNJ6_HUMAN	CAN8_HUMAN	POTEF_HUMAN	SIGL9_HUMAN	RUSD4_HUMAN	TNF12_HUMAN	NSF_HUMAN	HXA3_HUMAN	CEBPA_HUMAN	FA53C_HUMAN	DAAM1_HUMAN	RU2B_HUMAN	STK38_HUMAN	BRS3_HUMAN	HGS_HUMAN	METK1_HUMAN	PA2G4_HUMAN	NAA40_HUMAN	ALDOC_HUMAN	IFT80_HUMAN	SIN3A_HUMAN	ADC_HUMAN	NUP53_HUMAN	ZN185_HUMAN	QCR7_HUMAN	V1AR_HUMAN	PHF1_HUMAN
s_29_3	CAPG_HUMAN	MAS_HUMAN	SYTC_HUMAN	CXD4_HUMAN	LPPR3_HUMAN	MAGA1_HUMAN	5HT1B_HUMAN	SPR2B_HUMAN	TMM72_HUMAN	TNR8_HUMAN	DNJC3_HUMAN	MTU1_HUMAN	TACD2_HUMAN	PRRT1_HUMAN	RAC2_HUMAN	BUD31_HUMAN	BACD2_HUMAN	HMGB2_HUMAN	KLH18_HUMAN	YIPF4_HUMAN	TEST_HUMAN	KIF9_HUMAN	TACO1_HUMAN	FA53C_HUMAN	NENF_HUMAN	AACT_HUMAN	ODFP2_HUMAN	EGR3_HUMAN	ATD3C_HUMAN
s_29_4	VGLL1_HUMAN	IL7_HUMAN	C1QT7_HUMAN	CHAP1_HUMAN	SPEF2_HUMAN	KCD11_HUMAN	LRC15_HUMAN	HPCA_HUMAN	TBG1_HUMAN	K1C39_HUMAN	KCIP2_HUMAN	ZNHI1_HUMAN	GCNT1_HUMAN	FCGRN_HUMAN	BAZ1B_HUMAN	MK10_HUMAN	PLPL4_HUMAN	GALT6_HUMAN	NPTN_HUMAN	NEK1_HUMAN	MYH10_HUMAN	BLID_HUMAN	PHF10_HUMAN	MDS1_HUMAN	1A26_HUMAN	TFPT_HUMAN	NLRC4_HUMAN	HTRA4_HUMAN	SCNBA_HUMAN
s_29_5	RAPH1_HUMAN	TEX11_HUMAN	DB128_HUMAN	PTN11_HUMAN	PK3CB_HUMAN	CSEN_HUMAN	S10A1_HUMAN	ZN439_HUMAN	TBL3_HUMAN	CQ085_HUMAN	TIM_HUMAN	PHLP_HUMAN	ZN660_HUMAN	SELM_HUMAN	RB12B_HUMAN	T3JAM_HUMAN	STEA1_HUMAN	CXB2_HUMAN	MUCB_HUMAN	TICN1_HUMAN	NMDE3_HUMAN	CASQ1_HUMAN	PELI2_HUMAN	CTAG2_HUMAN	SORC1_HUMAN	RNAS7_HUMAN	PTPRK_HUMAN	ARL8B_HUMAN	THUM1_HUMAN
s_29_6	DMWD_HUMAN	PLCX2_HUMAN	ENKUR_HUMAN	MZT1_HUMAN	S39AB_HUMAN	FOXM1_HUMAN	HORM2_HUMAN	SRBS1_HUMAN	NMBR_HUMAN	NXPH2_HUMAN	UFM1_HUMAN	CYFP1_HUMAN	ALKB5_HUMAN	CCL1_HUMAN	CACO1_HUMAN	RHOF_HUMAN	ATP5J_HUMAN	KCIP2_HUMAN	CX04A_HUMAN	CL065_HUMAN	UN13A_HUMAN	ARGFX_HUMAN	RND2_HUMAN	URB2_HUMAN	KLF15_HUMAN	TNFC_HUMAN	RHXF2_HUMAN	ZN706_HUMAN	GP173_HUMAN
s_29_7	PSME3_HUMAN	MIDN_HUMAN	SMYD2_HUMAN	MKNK2_HUMAN	MET13_HUMAN	PPAC_HUMAN	LPAR1_HUMAN	CIB1_HUMAN	NFAM1_HUMAN	NDRG3_HUMAN	S10AC_HUMAN	ERI3_HUMAN	FMNL3_HUMAN	CCD37_HUMAN	TSSC4_HUMAN	NPIB7_HUMAN	ADCK5_HUMAN	HSPB1_HUMAN	RL35A_HUMAN	NCOA2_HUMAN	GIT2_HUMAN	MADCA_HUMAN	CDHR2_HUMAN	ZN451_HUMAN	MAL2_HUMAN	CJ012_HUMAN	BOLL_HUMAN	ALG5_HUMAN	PTPRO_HUMAN
s_29_8	MYPOP_HUMAN	IL16_HUMAN	FOXF1_HUMAN	GRAH_HUMAN	GSX2_HUMAN	GFRA1_HUMAN	ERH_HUMAN	HXA5_HUMAN	RBM45_HUMAN	ATG10_HUMAN	OXYR_HUMAN	ZN700_HUMAN	R3HD4_HUMAN	HRG1_HUMAN	GRHL1_HUMAN	INT5_HUMAN	ATTY_HUMAN	TCO2_HUMAN	ARF1_HUMAN	KNG1_HUMAN	SYRM_HUMAN	ENHO_HUMAN	TBCD7_HUMAN	CELF5_HUMAN	CITE2_HUMAN	ELMO1_HUMAN	EURL_HUMAN	IGHG1_HUMAN	RGSL_HUMAN
s_29_9	OPT_HUMAN	ZN429_HUMAN	APOA4_HUMAN	ZN611_HUMAN	ZN562_HUMAN	CATS_HUMAN	CL097_HUMAN	F184A_HUMAN	ITIH2_HUMAN	AMMR1_HUMAN	ASAH2_HUMAN	ZN253_HUMAN	MAST2_HUMAN	ZN541_HUMAN	HYEP_HUMAN	LYAM2_HUMAN	CE055_HUMAN	KRA92_HUMAN	VTA1_HUMAN	DAZ4_HUMAN	DPPA5_HUMAN	LTK_HUMAN	NUD13_HUMAN	ZHX2_HUMAN	GDPD1_HUMAN	CP078_HUMAN	ZNF14_HUMAN	SKI_HUMAN	SMG8_HUMAN
s_30_10	LSM2_HUMAN	GBG7_HUMAN	BIRC2_HUMAN	GPR98_HUMAN	FXRD1_HUMAN	S1PR2_HUMAN	CCNA1_HUMAN	GSTO1_HUMAN	RB40A_HUMAN	STAR6_HUMAN	HNRPF_HUMAN	TKT_HUMAN	OTUB1_HUMAN	GPTC8_HUMAN	TBL1Y_HUMAN	ZN480_HUMAN	STRP1_HUMAN	SWP70_HUMAN	SETD3_HUMAN	CP4X1_HUMAN	PCGF6_HUMAN	ARH_HUMAN	RSLAB_HUMAN	RAB41_HUMAN	M3K6_HUMAN	ZA2G_HUMAN	MPH6_HUMAN	RPP30_HUMAN	SERC2_HUMAN	MTDC_HUMAN
s_30_11	EI2BA_HUMAN	RRP1B_HUMAN	PAK4_HUMAN	CAN7_HUMAN	ASB2_HUMAN	PALB2_HUMAN	CDYL2_HUMAN	H2B1O_HUMAN	FCER2_HUMAN	VHL_HUMAN	ADK_HUMAN	DCA12_HUMAN	DUS18_HUMAN	CLCKA_HUMAN	WIPI2_HUMAN	TRI51_HUMAN	MCP_HUMAN	WDR89_HUMAN	NKX21_HUMAN	CO4B_HUMAN	SIRBL_HUMAN	GGPPS_HUMAN	ANR35_HUMAN	SNCAP_HUMAN	TRIPC_HUMAN	PRS33_HUMAN	RPRD2_HUMAN	SCNM1_HUMAN	BCS1_HUMAN	TIMP4_HUMAN
s_30_12	TTYH3_HUMAN	RBM4B_HUMAN	HXC10_HUMAN	ZN124_HUMAN	TLR4_HUMAN	IQGA1_HUMAN	HCN2_HUMAN	LMAN1_HUMAN	SCYL2_HUMAN	GBG1_HUMAN	KCNF1_HUMAN	RAB25_HUMAN	K6PP_HUMAN	PCH2_HUMAN	OSGEP_HUMAN	GLPC_HUMAN	F71F1_HUMAN	SCD5_HUMAN	SG1D2_HUMAN	SFSWA_HUMAN	RHOH_HUMAN	AIFM2_HUMAN	H2B1H_HUMAN	NMD3A_HUMAN	NCKPL_HUMAN	LPP1_HUMAN	RASM_HUMAN	NAT9_HUMAN	CAR10_HUMAN	MYO7B_HUMAN
s_30_13	FZD10_HUMAN	TPPC4_HUMAN	MTOR_HUMAN	AHDC1_HUMAN	PSIP1_HUMAN	HPIP_HUMAN	MYO5C_HUMAN	TNR17_HUMAN	UBX11_HUMAN	SYT3_HUMAN	RDH10_HUMAN	ZBED8_HUMAN	FA72D_HUMAN	PI51B_HUMAN	LRRF2_HUMAN	BARH1_HUMAN	ZDHC8_HUMAN	LPH_HUMAN	TXD16_HUMAN	LECT1_HUMAN	KI2L3_HUMAN	3HAO_HUMAN	STP1_HUMAN	ADCK1_HUMAN	AREL1_HUMAN	PUS3_HUMAN	PROM2_HUMAN	RAD_HUMAN	CC88B_HUMAN	SSH2_HUMAN
s_30_14	HS74L_HUMAN	PHC2_HUMAN	ITLN1_HUMAN	RHOJ_HUMAN	APC16_HUMAN	RUSD2_HUMAN	PPCS_HUMAN	FRAT2_HUMAN	ASCL3_HUMAN	RNF13_HUMAN	STA13_HUMAN	TSYL5_HUMAN	RAI3_HUMAN	EEPD1_HUMAN	NOA1_HUMAN	LFNG_HUMAN	NGN3_HUMAN	REBL1_HUMAN	RTTN_HUMAN	SYNPO_HUMAN	H2A1A_HUMAN	EST2_HUMAN	KBTBD_HUMAN	LRIG3_HUMAN	RARA_HUMAN	CSN8_HUMAN	DUT_HUMAN	F210A_HUMAN	ADA19_HUMAN	AASS_HUMAN
s_30_15	SG223_HUMAN	TRI38_HUMAN	LAMA1_HUMAN	COPD_HUMAN	PE2R4_HUMAN	CLCKA_HUMAN	QCR2_HUMAN	MALD3_HUMAN	NEDD4_HUMAN	CP2B6_HUMAN	MAOX_HUMAN	SYNEM_HUMAN	NTCP4_HUMAN	MPIP3_HUMAN	CALX_HUMAN	ARPC5_HUMAN	AT2C1_HUMAN	ZN264_HUMAN	CMKMT_HUMAN	RSLBA_HUMAN	DEFI6_HUMAN	RP1_HUMAN	CT112_HUMAN	BBS4_HUMAN	EID2B_HUMAN	FUT9_HUMAN	REC5_HUMAN	BCAR3_HUMAN	PPIL3_HUMAN	KAT6B_HUMAN
s_30_16	CCR4_HUMAN	HXB2_HUMAN	GCM1_HUMAN	TTLL6_HUMAN	CS010_HUMAN	NAT9_HUMAN	ZNF14_HUMAN	B3GT2_HUMAN	ZN165_HUMAN	PSN1_HUMAN	PKDRE_HUMAN	PTN7_HUMAN	RIT2_HUMAN	DHSO_HUMAN	CP087_HUMAN	IBP1_HUMAN	ACOT2_HUMAN	BIEA_HUMAN	SPTSA_HUMAN	HMGB2_HUMAN	SC11A_HUMAN	GA2L2_HUMAN	HACE1_HUMAN	CC88B_HUMAN	DJC13_HUMAN	HDAC8_HUMAN	CATIN_HUMAN	TRHDE_HUMAN	CLIC6_HUMAN	BL1S2_HUMAN
s_30_17	PASK_HUMAN	PK2L1_HUMAN	MGT4B_HUMAN	ASPP1_HUMAN	EFNA3_HUMAN	KCNRG_HUMAN	CRIM1_HUMAN	P4K2B_HUMAN	VAV_HUMAN	MEOX2_HUMAN	GTPB6_HUMAN	COX41_HUMAN	ABT1_HUMAN	DKC1_HUMAN	DMPK_HUMAN	SNPC2_HUMAN	RAB34_HUMAN	ACO13_HUMAN	RAC2_HUMAN	CD320_HUMAN	KTHY_HUMAN	SIGL5_HUMAN	SNX14_HUMAN	CAZA3_HUMAN	THNS1_HUMAN	ZWILC_HUMAN	LAYN_HUMAN	CDK12_HUMAN	IFNB_HUMAN	TFB2M_HUMAN
s_30_18	MABP1_HUMAN	K1H1_HUMAN	FILA2_HUMAN	ROA3_HUMAN	SCN4A_HUMAN	TF2H3_HUMAN	IBP2_HUMAN	NTM2A_HUMAN	4EBP3_HUMAN	G45IP_HUMAN	IMPA2_HUMAN	FBXL2_HUMAN	DCNL4_HUMAN	INHBC_HUMAN	BACD2_HUMAN	KCNJ6_HUMAN	ZCH18_HUMAN	BLVRB_HUMAN	KAT5_HUMAN	LRCC1_HUMAN	FBP1L_HUMAN	BHE40_HUMAN	IRX1_HUMAN	PRA10_HUMAN	ZSCA4_HUMAN	MIPEP_HUMAN	FBCD1_HUMAN	ANKR6_HUMAN	DOS_HUMAN	SRFB1_HUMAN
s_30_19	GSTCD_HUMAN	KBTBD_HUMAN	MRP4_HUMAN	TLX3_HUMAN	CDKA2_HUMAN	C2D1B_HUMAN	F184A_HUMAN	NTF4_HUMAN	IL1FA_HUMAN	LIMS1_HUMAN	ARMC5_HUMAN	MIIP_HUMAN	FA60A_HUMAN	IGKC_HUMAN	ST1C2_HUMAN	OTU7B_HUMAN	K0247_HUMAN	NUDC1_HUMAN	HXD11_HUMAN	ACADS_HUMAN	GLYR1_HUMAN	NSG2_HUMAN	FAHD1_HUMAN	CN37_HUMAN	IFN14_HUMAN	TRI45_HUMAN	RAMP1_HUMAN	CAD10_HUMAN	K1C12_HUMAN	MTCH1_HUMAN
s_30_1	FEZF1_HUMAN	ATP23_HUMAN	PHLP1_HUMAN	NEB2_HUMAN	EFR3B_HUMAN	CD44_HUMAN	VGFR3_HUMAN	CXXC1_HUMAN	BRE1A_HUMAN	2B1B_HUMAN	PSD13_HUMAN	ABCB6_HUMAN	ST2B1_HUMAN	S26A7_HUMAN	WRN_HUMAN	HES6_HUMAN	RAB8A_HUMAN	RHEB_HUMAN	TAF6_HUMAN	ENR1_HUMAN	UGDH_HUMAN	RNF38_HUMAN	SRC8_HUMAN	WDR5_HUMAN	PTPRA_HUMAN	RIMKB_HUMAN	NPAS3_HUMAN	MLX_HUMAN	CAH12_HUMAN	T2FA_HUMAN
s_30_2	CO6_HUMAN	RN146_HUMAN	B2L10_HUMAN	ST17A_HUMAN	TF2H3_HUMAN	CO4A2_HUMAN	S2611_HUMAN	GLRX5_HUMAN	TYRP1_HUMAN	RHPN2_HUMAN	PRA16_HUMAN	DDT4L_HUMAN	QCR1_HUMAN	TRI39_HUMAN	VPS4A_HUMAN	MYO3A_HUMAN	NEBU_HUMAN	FADD_HUMAN	PALLD_HUMAN	ACAD9_HUMAN	LIRB4_HUMAN	RCOR3_HUMAN	TP53B_HUMAN	P2R3A_HUMAN	OAZ2_HUMAN	LRRN2_HUMAN	HEN1_HUMAN	CHSS3_HUMAN	HNF1A_HUMAN	IRX1_HUMAN
s_30_3	NOM1_HUMAN	IRAK4_HUMAN	DJC22_HUMAN	RHG27_HUMAN	SLBP_HUMAN	DDX31_HUMAN	CRIS2_HUMAN	K1C13_HUMAN	KCNE1_HUMAN	FACD2_HUMAN	HAOX2_HUMAN	CP26B_HUMAN	SIX3_HUMAN	CLTR2_HUMAN	ERVV1_HUMAN	RBX1_HUMAN	UBQL2_HUMAN	ARI5A_HUMAN	S22A5_HUMAN	HN1L_HUMAN	GRP1_HUMAN	CPT1A_HUMAN	TRA2B_HUMAN	IPO9_HUMAN	TEPP_HUMAN	IPO7_HUMAN	FBXW4_HUMAN	AQP2_HUMAN	FUCO2_HUMAN	DEPD7_HUMAN
s_30_4	CADM4_HUMAN	SEPR_HUMAN	PCDGG_HUMAN	GBP2_HUMAN	TM41A_HUMAN	PDZ1I_HUMAN	LZIC_HUMAN	PNOC_HUMAN	CDR2_HUMAN	CLCKB_HUMAN	DCBD1_HUMAN	ZN746_HUMAN	SYCC_HUMAN	PRR11_HUMAN	AT132_HUMAN	EPS8_HUMAN	PT117_HUMAN	SPOC1_HUMAN	ABTB2_HUMAN	ES1_HUMAN	MYOME_HUMAN	MEF2D_HUMAN	S2547_HUMAN	ZN420_HUMAN	SHRPN_HUMAN	RS5_HUMAN	UCRI_HUMAN	ZBT8A_HUMAN	SPD2A_HUMAN	ANR10_HUMAN
s_30_5	MET7A_HUMAN	UCP1_HUMAN	K1958_HUMAN	NR2CA_HUMAN	MBOA4_HUMAN	AKIR2_HUMAN	PAI2B_HUMAN	S6A20_HUMAN	LIMD2_HUMAN	SPT2_HUMAN	UBIM_HUMAN	ZFY27_HUMAN	NDE1_HUMAN	COMA1_HUMAN	TBX22_HUMAN	WLS_HUMAN	DAF_HUMAN	UBP25_HUMAN	IFNG_HUMAN	RING2_HUMAN	API5_HUMAN	ATL4_HUMAN	DCE1_HUMAN	PAXB1_HUMAN	RNF8_HUMAN	INHBB_HUMAN	TNR6_HUMAN	PDIA1_HUMAN	LSHR_HUMAN	TNFC_HUMAN
s_30_6	PLAP_HUMAN	CHTOP_HUMAN	DB128_HUMAN	SO2B1_HUMAN	CYBP_HUMAN	KCNK1_HUMAN	DNSL1_HUMAN	NDUF6_HUMAN	KIRR3_HUMAN	TNMD_HUMAN	UB2D2_HUMAN	SHC2_HUMAN	PIDD_HUMAN	CTBP2_HUMAN	1B35_HUMAN	CMBL_HUMAN	TRI45_HUMAN	PAPD1_HUMAN	IFNL1_HUMAN	ZBTB5_HUMAN	B2MG_HUMAN	MVP_HUMAN	FUBP2_HUMAN	TSH1_HUMAN	ATPA_HUMAN	TBA1B_HUMAN	BT3A1_HUMAN	MYOZ2_HUMAN	KI21A_HUMAN	K2C79_HUMAN
s_30_7	MARH8_HUMAN	LCMT1_HUMAN	SPA24_HUMAN	CNTN4_HUMAN	ILRL2_HUMAN	NUP93_HUMAN	GOG8D_HUMAN	MPPE1_HUMAN	DYHC2_HUMAN	RRP44_HUMAN	ALAT1_HUMAN	2A5B_HUMAN	PLAC1_HUMAN	ZP1_HUMAN	CLAP2_HUMAN	NELFA_HUMAN	WNK1_HUMAN	TAF1A_HUMAN	MEX3D_HUMAN	RAB8B_HUMAN	HBB_HUMAN	GMCLL_HUMAN	CKAP4_HUMAN	RAC1_HUMAN	ZNRF4_HUMAN	CCD91_HUMAN	MP2K3_HUMAN	K1377_HUMAN	AMPD3_HUMAN	ZDH23_HUMAN
s_30_8	EXOS2_HUMAN	MXI1_HUMAN	MAGA6_HUMAN	AASS_HUMAN	VPK6_HUMAN	NTRK2_HUMAN	EFHC2_HUMAN	AN32D_HUMAN	RT27_HUMAN	CD022_HUMAN	ORML1_HUMAN	ARI2_HUMAN	CHL1_HUMAN	IKKE_HUMAN	T2EB_HUMAN	MCF2L_HUMAN	ZN732_HUMAN	CEP63_HUMAN	FNDC5_HUMAN	OR5T1_HUMAN	YES_HUMAN	RL36_HUMAN	IRX5_HUMAN	ZN263_HUMAN	CI091_HUMAN	THUM3_HUMAN	DLX4_HUMAN	TRIM8_HUMAN	SMR3B_HUMAN	MYO9A_HUMAN
s_30_9	LMOD1_HUMAN	C42S1_HUMAN	AIM2_HUMAN	CEAM3_HUMAN	AHDC1_HUMAN	KPB2_HUMAN	CRFM7_HUMAN	DUS16_HUMAN	COTL1_HUMAN	MBP_HUMAN	BSPRY_HUMAN	N4BP2_HUMAN	ZSC16_HUMAN	SASH1_HUMAN	KRCC1_HUMAN	BAG6_HUMAN	CNOT6_HUMAN	PPWD1_HUMAN	BEX3_HUMAN	ASPP2_HUMAN	TBC16_HUMAN	SE6L2_HUMAN	PANX1_HUMAN	MYH14_HUMAN	MED22_HUMAN	DR4L1_HUMAN	TOR1B_HUMAN	S10AC_HUMAN	DYH8_HUMAN	NXPE2_HUMAN
s_31_10	WISP1_HUMAN	MPP9_HUMAN	ES8L1_HUMAN	ZN217_HUMAN	CHFR_HUMAN	GNDS_HUMAN	CAD12_HUMAN	CTSRG_HUMAN	PTN3_HUMAN	RN213_HUMAN	SMYD5_HUMAN	CEA21_HUMAN	COL12_HUMAN	TBC24_HUMAN	S1PR1_HUMAN	ZN200_HUMAN	PRS55_HUMAN	MYL5_HUMAN	KMT2E_HUMAN	CCD71_HUMAN	FUT2_HUMAN	TM163_HUMAN	FAKD1_HUMAN	ORC3_HUMAN	RPGFL_HUMAN	LS14B_HUMAN	ST7_HUMAN	LPCT4_HUMAN	STK36_HUMAN	CP8B1_HUMAN	PIGW_HUMAN
s_31_11	PURA_HUMAN	ITA8_HUMAN	EOGT_HUMAN	ECM2_HUMAN	RHG18_HUMAN	CLIP3_HUMAN	MIA40_HUMAN	KSR2_HUMAN	LRAD3_HUMAN	ACOC_HUMAN	GLIS1_HUMAN	RHNO1_HUMAN	NFAM1_HUMAN	PUS10_HUMAN	ENTP1_HUMAN	KS6A2_HUMAN	DPYS_HUMAN	S2611_HUMAN	CD2A1_HUMAN	CK063_HUMAN	IGDC3_HUMAN	CADH9_HUMAN	RSBN1_HUMAN	SPIR1_HUMAN	SPAG7_HUMAN	IRAK1_HUMAN	RUVB1_HUMAN	MED23_HUMAN	MOT10_HUMAN	ST1A1_HUMAN	TR13B_HUMAN
s_31_12	FA10_HUMAN	WNT7A_HUMAN	CHSS3_HUMAN	RN208_HUMAN	ZSC9_HUMAN	MRT4_HUMAN	AUXI_HUMAN	SKP1_HUMAN	ZBT32_HUMAN	ARL15_HUMAN	RABP1_HUMAN	CLASR_HUMAN	SOX9_HUMAN	TCPR1_HUMAN	EPMIP_HUMAN	ZN235_HUMAN	NRSN2_HUMAN	S10A1_HUMAN	LMTK3_HUMAN	SERPH_HUMAN	DRB3_HUMAN	TIM_HUMAN	SAE2_HUMAN	KPCG_HUMAN	CP21A_HUMAN	RRP8_HUMAN	GRIA1_HUMAN	CO8B_HUMAN	F263_HUMAN	PTPM1_HUMAN	U17LO_HUMAN
s_31_13	CJ062_HUMAN	SL9A8_HUMAN	RTKN_HUMAN	MAGA8_HUMAN	TYPH_HUMAN	RAIN_HUMAN	AA1R_HUMAN	PIGC_HUMAN	HYEP_HUMAN	F124A_HUMAN	AB17B_HUMAN	GRM6_HUMAN	TM11D_HUMAN	KIFA3_HUMAN	K2C6C_HUMAN	MK10_HUMAN	TSN2_HUMAN	NO40_HUMAN	TTC25_HUMAN	CONA1_HUMAN	TNR6_HUMAN	MAGD4_HUMAN	NDST2_HUMAN	SNG3_HUMAN	CC85C_HUMAN	FGF6_HUMAN	CR1_HUMAN	MA1B1_HUMAN	MICU3_HUMAN	SYUG_HUMAN	TMPS9_HUMAN
s_31_14	PLA1A_HUMAN	CST9_HUMAN	MRP3_HUMAN	EPHA6_HUMAN	WFDC5_HUMAN	HAOX1_HUMAN	TRRAP_HUMAN	OSMR_HUMAN	IGBP1_HUMAN	PO3F2_HUMAN	CDY2_HUMAN	TF2LY_HUMAN	AGO4_HUMAN	ZFAN3_HUMAN	ZFAN6_HUMAN	FA58A_HUMAN	SLIT1_HUMAN	TLR5_HUMAN	AB17B_HUMAN	CNO10_HUMAN	TAF1B_HUMAN	HS90A_HUMAN	CXCR2_HUMAN	GLP3L_HUMAN	GPR98_HUMAN	MAP1A_HUMAN	FUCM_HUMAN	PACS2_HUMAN	CAH13_HUMAN	GSAP_HUMAN	TRIP4_HUMAN
s_31_15	CL004_HUMAN	PPR3D_HUMAN	AICDA_HUMAN	BTNL8_HUMAN	2ABA_HUMAN	MYOTI_HUMAN	HIG1B_HUMAN	RALY_HUMAN	H31T_HUMAN	PLCG1_HUMAN	PSMG3_HUMAN	ISG15_HUMAN	TYSY_HUMAN	RNF12_HUMAN	MYH6_HUMAN	ZN496_HUMAN	NDUB4_HUMAN	ARL8A_HUMAN	GAH6_HUMAN	GLYR1_HUMAN	ERF1_HUMAN	RHG10_HUMAN	RL28_HUMAN	REC1_HUMAN	CTU1_HUMAN	CAND1_HUMAN	ZN223_HUMAN	GSCR1_HUMAN	TF65_HUMAN	ARRD1_HUMAN	NFL_HUMAN
s_31_16	CDNF_HUMAN	HXB1_HUMAN	3BP5_HUMAN	U2QL1_HUMAN	MYH9_HUMAN	RS25_HUMAN	PLCB3_HUMAN	PUM1_HUMAN	MAML2_HUMAN	HXB9_HUMAN	POLK_HUMAN	ELF2_HUMAN	KCNT1_HUMAN	NNRD_HUMAN	INSI2_HUMAN	TULP3_HUMAN	NPFF_HUMAN	UBE3A_HUMAN	BRWD1_HUMAN	CREB1_HUMAN	TSPYA_HUMAN	SG223_HUMAN	VWA1_HUMAN	SAFB2_HUMAN	NRP1_HUMAN	KLH22_HUMAN	UB2E3_HUMAN	LY86_HUMAN	RHG24_HUMAN	WDR20_HUMAN	NDUAA_HUMAN
s_31_17	HYAS3_HUMAN	SC31B_HUMAN	ZO2_HUMAN	PGTB2_HUMAN	GLT13_HUMAN	N2DL3_HUMAN	BTBD8_HUMAN	STAR9_HUMAN	SEPT7_HUMAN	SPIN1_HUMAN	FANCM_HUMAN	SELW_HUMAN	C1QT3_HUMAN	HS90B_HUMAN	EPB42_HUMAN	TAGL2_HUMAN	VEGFD_HUMAN	LFNG_HUMAN	FAH2B_HUMAN	ERGI1_HUMAN	TSN31_HUMAN	K1C23_HUMAN	MFN2_HUMAN	COPG1_HUMAN	HYAL2_HUMAN	SEN54_HUMAN	WDTC1_HUMAN	LRAD4_HUMAN	RT33_HUMAN	ZN736_HUMAN	MZB1_HUMAN
s_31_18	ZN688_HUMAN	CPSF2_HUMAN	ELNE_HUMAN	RL10L_HUMAN	PSME2_HUMAN	ZN618_HUMAN	CK065_HUMAN	1A11_HUMAN	LRIF1_HUMAN	CT166_HUMAN	TTC36_HUMAN	GABP2_HUMAN	TBA8_HUMAN	KCNK1_HUMAN	ZBED4_HUMAN	GL1AD_HUMAN	FIBB_HUMAN	CQ096_HUMAN	ZEP1_HUMAN	SPXN4_HUMAN	GLRX1_HUMAN	MECR_HUMAN	RAB5A_HUMAN	NDC1_HUMAN	F16P1_HUMAN	PPTC7_HUMAN	RASFA_HUMAN	ASB1_HUMAN	1C12_HUMAN	SUMF1_HUMAN	DAPLE_HUMAN
s_31_19	F178A_HUMAN	ZNF70_HUMAN	TFB1M_HUMAN	NUDC3_HUMAN	K2C79_HUMAN	UPP1_HUMAN	PSMD1_HUMAN	CXCL2_HUMAN	ISCU_HUMAN	NUD19_HUMAN	RN217_HUMAN	RL8_HUMAN	EP3B_HUMAN	TLR5_HUMAN	SRBP1_HUMAN	VASH1_HUMAN	BRAC_HUMAN	GDNF_HUMAN	COMD1_HUMAN	TENA_HUMAN	YETS2_HUMAN	FDSCP_HUMAN	MEOX1_HUMAN	PP1A_HUMAN	BODG_HUMAN	RET4_HUMAN	FAKD3_HUMAN	ASCL4_HUMAN	SAMD8_HUMAN	PHOS_HUMAN	SMIM3_HUMAN
s_31_1	NDUA8_HUMAN	STXB6_HUMAN	ST7L_HUMAN	SPI2A_HUMAN	UN13A_HUMAN	TPOR_HUMAN	IQCF1_HUMAN	MC3R_HUMAN	KPRB_HUMAN	PEX5_HUMAN	EFCB6_HUMAN	NB5R2_HUMAN	FRG1_HUMAN	PRUN2_HUMAN	CEBPG_HUMAN	HUS1_HUMAN	CYFP1_HUMAN	GA45B_HUMAN	LRRF1_HUMAN	CLC7A_HUMAN	ELAV2_HUMAN	PHLD_HUMAN	LRRC7_HUMAN	P2Y11_HUMAN	PSIP1_HUMAN	BY55_HUMAN	CALB2_HUMAN	INAR2_HUMAN	SMRP1_HUMAN	SLPI_HUMAN	TXNL1_HUMAN
s_31_20	FANK1_HUMAN	ARPIN_HUMAN	PTG3L_HUMAN	PIGU_HUMAN	CD276_HUMAN	IPSP_HUMAN	CLAT_HUMAN	COGA1_HUMAN	HDGR2_HUMAN	WDR43_HUMAN	SPKAP_HUMAN	VAT1_HUMAN	IGHD_HUMAN	PACN1_HUMAN	FMO6_HUMAN	S47A1_HUMAN	EVX1_HUMAN	SNP25_HUMAN	I20L2_HUMAN	GANC_HUMAN	TAD2B_HUMAN	ZPBP1_HUMAN	U17L2_HUMAN	UN45B_HUMAN	SMC1B_HUMAN	PREY_HUMAN	EKI1_HUMAN	EYA3_HUMAN	ACSF2_HUMAN	CIDEC_HUMAN	DPM2_HUMAN
s_31_21	GNA14_HUMAN	VP13D_HUMAN	GUC1C_HUMAN	IGHG1_HUMAN	ABTB2_HUMAN	NAC3_HUMAN	WDR12_HUMAN	DGKB_HUMAN	AKAP3_HUMAN	CS048_HUMAN	BTG4_HUMAN	SYNPR_HUMAN	MK09_HUMAN	Z385B_HUMAN	UBP32_HUMAN	GG12F_HUMAN	LMTK2_HUMAN	SET1A_HUMAN	PAL4G_HUMAN	IL1A_HUMAN	PRI1_HUMAN	KDM4A_HUMAN	U1SBP_HUMAN	ACOT2_HUMAN	CACO1_HUMAN	CXCL9_HUMAN	HELB_HUMAN	VATG2_HUMAN	TAF1C_HUMAN	SYK_HUMAN	NEK2_HUMAN
s_31_22	THOC2_HUMAN	LMTK1_HUMAN	UCN2_HUMAN	IBP2_HUMAN	PI3R5_HUMAN	KISS1_HUMAN	MT21D_HUMAN	EIF3E_HUMAN	TM174_HUMAN	TMEDA_HUMAN	CISD2_HUMAN	YBEY_HUMAN	SRBS2_HUMAN	IF5_HUMAN	5HT1E_HUMAN	CYGB_HUMAN	UNC5D_HUMAN	NCKPL_HUMAN	YLPM1_HUMAN	CCL26_HUMAN	HIBCH_HUMAN	CAPS2_HUMAN	CD11A_HUMAN	ZN532_HUMAN	ZN419_HUMAN	BMP2_HUMAN	SCRT1_HUMAN	PRCC_HUMAN	ZGPAT_HUMAN	ISCA2_HUMAN	1B14_HUMAN
s_31_23	CCR10_HUMAN	NANO2_HUMAN	ARHGP_HUMAN	POPD3_HUMAN	UBA7_HUMAN	GHRHR_HUMAN	PPID_HUMAN	FKBP2_HUMAN	HLX_HUMAN	PWP2_HUMAN	GCM2_HUMAN	ZN700_HUMAN	LIPP_HUMAN	S35D3_HUMAN	TF3C5_HUMAN	MINT_HUMAN	TSCOT_HUMAN	PWP2B_HUMAN	H32_HUMAN	SESN3_HUMAN	SPG16_HUMAN	FCG3B_HUMAN	EYA4_HUMAN	TNR11_HUMAN	RPAB3_HUMAN	DJC11_HUMAN	GLT12_HUMAN	TBB2B_HUMAN	INP5K_HUMAN	1B82_HUMAN	RFX4_HUMAN
s_31_24	ZCH10_HUMAN	ZRAN1_HUMAN	TM38A_HUMAN	PHF20_HUMAN	TEFF2_HUMAN	NOA1_HUMAN	RSPO4_HUMAN	ENAM_HUMAN	NOS3_HUMAN	UBXN4_HUMAN	BIRC3_HUMAN	NS1BP_HUMAN	MAK_HUMAN	H2B1M_HUMAN	GRK4_HUMAN	KFA_HUMAN	HRG1_HUMAN	FGF7_HUMAN	ZBTB2_HUMAN	FCERB_HUMAN	DGKZ_HUMAN	REC5_HUMAN	ZHX1_HUMAN	MAL2_HUMAN	ITB7_HUMAN	AHNK_HUMAN	FOXB1_HUMAN	LIMA1_HUMAN	SMIM1_HUMAN	FRG1B_HUMAN	MAGG1_HUMAN
s_31_25	TGM3_HUMAN	MET17_HUMAN	THOC3_HUMAN	HERC5_HUMAN	MAST3_HUMAN	CIZ1_HUMAN	K0319_HUMAN	RBM45_HUMAN	CDK17_HUMAN	PAR2_HUMAN	KLH24_HUMAN	MK14_HUMAN	HYAL4_HUMAN	T185B_HUMAN	SYNE1_HUMAN	EXOSX_HUMAN	RNH2C_HUMAN	SMIM7_HUMAN	GGPPS_HUMAN	SNAA_HUMAN	ARI5B_HUMAN	PKHA7_HUMAN	NOP2_HUMAN	PDE8A_HUMAN	DPOLA_HUMAN	KCC2G_HUMAN	RPGF5_HUMAN	GTPB3_HUMAN	T120B_HUMAN	DNJC8_HUMAN	LEP_HUMAN
s_31_26	TELO2_HUMAN	MAX_HUMAN	CK052_HUMAN	KANL2_HUMAN	NUBPL_HUMAN	HHIP_HUMAN	IMMT_HUMAN	DOC2B_HUMAN	AQP7_HUMAN	DUS2_HUMAN	HIRP3_HUMAN	NAA10_HUMAN	PRLHR_HUMAN	CC104_HUMAN	GLRB_HUMAN	DMAP1_HUMAN	PITC1_HUMAN	LFA3_HUMAN	LONF3_HUMAN	RGPA1_HUMAN	BINCA_HUMAN	HEPH_HUMAN	RABEK_HUMAN	ZN431_HUMAN	CKS1_HUMAN	TOM22_HUMAN	IRX4_HUMAN	CX04A_HUMAN	UB2L3_HUMAN	LIPS_HUMAN	V1BR_HUMAN
s_31_2	S1PBP_HUMAN	RPC7L_HUMAN	FMNL2_HUMAN	ADK_HUMAN	RAD21_HUMAN	ZN746_HUMAN	UBP2L_HUMAN	SRA1_HUMAN	CDK5_HUMAN	CR032_HUMAN	ZN703_HUMAN	CANB1_HUMAN	L37A3_HUMAN	QCR10_HUMAN	SIX5_HUMAN	TNR5_HUMAN	RBSK_HUMAN	PHF23_HUMAN	IF4A2_HUMAN	GPSM3_HUMAN	1B14_HUMAN	E2F2_HUMAN	WIPF1_HUMAN	F193A_HUMAN	STOX2_HUMAN	MCES_HUMAN	FANCE_HUMAN	CV046_HUMAN	NBEL2_HUMAN	XPP1_HUMAN	RPGF1_HUMAN
s_31_3	C1QT7_HUMAN	PLAC8_HUMAN	TBCK_HUMAN	CREB5_HUMAN	KIRR1_HUMAN	ZW10_HUMAN	GLRA1_HUMAN	LONM_HUMAN	F115A_HUMAN	IL10_HUMAN	ENASE_HUMAN	MET18_HUMAN	CLP1L_HUMAN	FA63A_HUMAN	SAE1_HUMAN	UFO_HUMAN	BTNL2_HUMAN	1B53_HUMAN	S38AA_HUMAN	SYLC_HUMAN	C1QRF_HUMAN	B2L14_HUMAN	DHX36_HUMAN	RO52_HUMAN	IGHG4_HUMAN	TMM43_HUMAN	HBD_HUMAN	OMP_HUMAN	TTF2_HUMAN	GPAT3_HUMAN	ZN582_HUMAN
s_31_4	DERL1_HUMAN	ZNF7_HUMAN	B3GT2_HUMAN	MTFR2_HUMAN	RBMX_HUMAN	NEUL4_HUMAN	CLCN6_HUMAN	SOST_HUMAN	ABHEB_HUMAN	ARGL1_HUMAN	NFX1_HUMAN	OTC_HUMAN	CDC5L_HUMAN	HOT_HUMAN	NALD2_HUMAN	SQRD_HUMAN	FA96A_HUMAN	UBE2A_HUMAN	KS6C1_HUMAN	ADX_HUMAN	DPOE2_HUMAN	PKDCC_HUMAN	Z804B_HUMAN	IKBA_HUMAN	PMEPA_HUMAN	GCFC2_HUMAN	AL1A2_HUMAN	SPG21_HUMAN	RHOV_HUMAN	PESC_HUMAN	RND1_HUMAN
s_31_5	MZT2B_HUMAN	BACH_HUMAN	IL12B_HUMAN	ITA1_HUMAN	LGUL_HUMAN	COX3_HUMAN	RECK_HUMAN	REL_HUMAN	SPRC_HUMAN	UROK_HUMAN	VPP4_HUMAN	S2534_HUMAN	CLD19_HUMAN	VIAAT_HUMAN	OR6T1_HUMAN	PPM1H_HUMAN	IN35_HUMAN	H2B1K_HUMAN	OTUB1_HUMAN	ZBT7C_HUMAN	ARHG9_HUMAN	PBX1_HUMAN	DYLT3_HUMAN	RNF34_HUMAN	TM86A_HUMAN	TSPY1_HUMAN	IDH3G_HUMAN	OBF1_HUMAN	NFIB_HUMAN	STOX1_HUMAN	PIM2_HUMAN
s_31_6	GOGB1_HUMAN	CBX8_HUMAN	NEMO_HUMAN	CYH1_HUMAN	ALG13_HUMAN	NOL9_HUMAN	MCL1_HUMAN	TYSY_HUMAN	SCG1_HUMAN	STAB2_HUMAN	TBL3_HUMAN	ADK_HUMAN	DRG1_HUMAN	PPA6_HUMAN	SPEB_HUMAN	USF1_HUMAN	ZMYM1_HUMAN	I17RB_HUMAN	GBRE_HUMAN	G3PT_HUMAN	MILK2_HUMAN	ATPB_HUMAN	S20A1_HUMAN	RA51D_HUMAN	RWDD3_HUMAN	YIF1B_HUMAN	LRC58_HUMAN	ILDR1_HUMAN	CCND1_HUMAN	CLC7A_HUMAN	CRCM_HUMAN
s_31_7	CCNI_HUMAN	Z804B_HUMAN	MOG1_HUMAN	CSTF3_HUMAN	PIN1_HUMAN	TPRGL_HUMAN	CD27_HUMAN	SRPRB_HUMAN	CYB_HUMAN	CASQ2_HUMAN	S22A5_HUMAN	SYAM_HUMAN	ZC12D_HUMAN	HECD3_HUMAN	REC8_HUMAN	MOS_HUMAN	TE2IP_HUMAN	TMM27_HUMAN	ISG20_HUMAN	HXA7_HUMAN	FIG4_HUMAN	KDEL2_HUMAN	CCL3_HUMAN	RAIN_HUMAN	PPIA_HUMAN	VP33B_HUMAN	CBWD2_HUMAN	PADC1_HUMAN	WAPL_HUMAN	POLK_HUMAN	PER3_HUMAN
s_31_8	NDUB7_HUMAN	ELOV5_HUMAN	NLRX1_HUMAN	UBE2N_HUMAN	MYCP1_HUMAN	NUP88_HUMAN	FZD1_HUMAN	INSL3_HUMAN	ZN653_HUMAN	UBR2_HUMAN	HPCA_HUMAN	SIG11_HUMAN	RT36_HUMAN	TRDC_HUMAN	CC172_HUMAN	ARRD4_HUMAN	DCC_HUMAN	HRH1_HUMAN	B3GN7_HUMAN	RASN_HUMAN	GFPT2_HUMAN	ABCA2_HUMAN	DEMA_HUMAN	MO4L2_HUMAN	TGFR2_HUMAN	WDR16_HUMAN	BANP_HUMAN	PKHJ1_HUMAN	GON4L_HUMAN	BBS7_HUMAN	TNR5_HUMAN
s_31_9	CCZ1_HUMAN	TRAIP_HUMAN	LRC8E_HUMAN	RLA0_HUMAN	PAX9_HUMAN	ZN140_HUMAN	FOXJ1_HUMAN	F10C1_HUMAN	MP2K6_HUMAN	SESD1_HUMAN	HEYL_HUMAN	CNO10_HUMAN	MD2L2_HUMAN	ABC3A_HUMAN	TAP1_HUMAN	LIN7B_HUMAN	RDH14_HUMAN	FILA2_HUMAN	CATZ_HUMAN	LAYN_HUMAN	PPB1_HUMAN	MYH8_HUMAN	ASCL1_HUMAN	FACR2_HUMAN	SR140_HUMAN	HCK_HUMAN	NDK3_HUMAN	ANGL6_HUMAN	TRXR3_HUMAN	NAC1_HUMAN	GIMA6_HUMAN
s_32_10	ZN273_HUMAN	CP26C_HUMAN	GPIX_HUMAN	NCOR2_HUMAN	COX2_HUMAN	PTN11_HUMAN	ST1C4_HUMAN	MK07_HUMAN	PLA1A_HUMAN	FBXL8_HUMAN	TBB4B_HUMAN	EGF_HUMAN	TNR8_HUMAN	CQ053_HUMAN	PAPP2_HUMAN	EKI1_HUMAN	MYOZ2_HUMAN	ZSC9_HUMAN	MYSM1_HUMAN	ZN829_HUMAN	SOSB1_HUMAN	COAA1_HUMAN	CASP3_HUMAN	CLIC3_HUMAN	1A01_HUMAN	GOT1B_HUMAN	MTAP_HUMAN	MMS22_HUMAN	SDS3_HUMAN	JKIP1_HUMAN	FRG1B_HUMAN	ADH7_HUMAN
s_32_11	NIPBL_HUMAN	SC11C_HUMAN	MPI_HUMAN	PA24C_HUMAN	DPPA2_HUMAN	PLCB1_HUMAN	CJ088_HUMAN	CTR9_HUMAN	WDR13_HUMAN	HEM2_HUMAN	CTSRG_HUMAN	NDUAC_HUMAN	A2AP_HUMAN	ZN407_HUMAN	KCNU1_HUMAN	GAK12_HUMAN	QORX_HUMAN	DOCK8_HUMAN	SRBP1_HUMAN	FA49B_HUMAN	TM252_HUMAN	PRS33_HUMAN	RBBP4_HUMAN	TCTA_HUMAN	TM230_HUMAN	LRC47_HUMAN	TEX37_HUMAN	CS054_HUMAN	GP1BB_HUMAN	APJ_HUMAN	UBP7_HUMAN	PUF60_HUMAN
s_32_12	EVI1_HUMAN	KLK14_HUMAN	EDIL3_HUMAN	MRP1_HUMAN	NOBOX_HUMAN	PLM_HUMAN	MAFG_HUMAN	GRIA1_HUMAN	PHAR4_HUMAN	RM27_HUMAN	EST5A_HUMAN	LYSC_HUMAN	HMX3_HUMAN	VACHT_HUMAN	IGFL4_HUMAN	PCDH9_HUMAN	F115A_HUMAN	AP4B1_HUMAN	DDX21_HUMAN	NUP85_HUMAN	FBX2_HUMAN	TMED4_HUMAN	FSD1_HUMAN	LRMP_HUMAN	CCD92_HUMAN	FAK1_HUMAN	CPLX2_HUMAN	MT3_HUMAN	CI163_HUMAN	B4GT3_HUMAN	S39A4_HUMAN	AL2SB_HUMAN
s_32_13	AR13A_HUMAN	MET7B_HUMAN	ZMAT4_HUMAN	SRS10_HUMAN	NRX1A_HUMAN	RHOF_HUMAN	STT3B_HUMAN	ARFRP_HUMAN	PRP18_HUMAN	COM1_HUMAN	CR1_HUMAN	CALCR_HUMAN	SAT2_HUMAN	SLFN5_HUMAN	LMAN2_HUMAN	IRAK2_HUMAN	CNGA2_HUMAN	TCPH_HUMAN	PR20A_HUMAN	RN166_HUMAN	LPD6B_HUMAN	SHKB1_HUMAN	CHM4B_HUMAN	FUCO_HUMAN	ADPRH_HUMAN	ZN253_HUMAN	DNS2A_HUMAN	DPP3_HUMAN	RHOJ_HUMAN	RASA2_HUMAN	AMGO2_HUMAN	MTHSD_HUMAN
s_32_14	ARPC2_HUMAN	MERL_HUMAN	ORN_HUMAN	PRRX2_HUMAN	RAB31_HUMAN	ZMAT5_HUMAN	FABPL_HUMAN	SFTA3_HUMAN	AHR_HUMAN	TAP2_HUMAN	KCNB1_HUMAN	HMGB2_HUMAN	CP2CJ_HUMAN	EF1B_HUMAN	PEBB_HUMAN	CRKL_HUMAN	NED4L_HUMAN	DCUP_HUMAN	SNAG_HUMAN	CAPS2_HUMAN	S19A3_HUMAN	GDPD2_HUMAN	ISM1_HUMAN	RASF2_HUMAN	ZFAN4_HUMAN	FAHD1_HUMAN	MAST1_HUMAN	LFA3_HUMAN	CC112_HUMAN	LAMB2_HUMAN	NOP16_HUMAN	CK049_HUMAN
s_32_15	NIPA_HUMAN	AT12A_HUMAN	UBX2B_HUMAN	HOME2_HUMAN	RN19B_HUMAN	SAE1_HUMAN	JTB_HUMAN	SYAP1_HUMAN	CLCA2_HUMAN	ACTN4_HUMAN	LSHR_HUMAN	NDF4_HUMAN	ZFP42_HUMAN	FURIN_HUMAN	FA83B_HUMAN	CIZ1_HUMAN	S39A2_HUMAN	CIDEB_HUMAN	FGF3_HUMAN	ENTP4_HUMAN	STK25_HUMAN	SIR3_HUMAN	H2AX_HUMAN	ST1A3_HUMAN	PLD6_HUMAN	NEMF_HUMAN	IFNG_HUMAN	DC122_HUMAN	CKAP4_HUMAN	T131L_HUMAN	S13A2_HUMAN	MEIS1_HUMAN
s_32_16	SOX10_HUMAN	TEAN2_HUMAN	NALD2_HUMAN	RCAN1_HUMAN	GPNMB_HUMAN	RN182_HUMAN	KIF3B_HUMAN	SSR2_HUMAN	S45A3_HUMAN	MENT_HUMAN	CO5A2_HUMAN	FBX32_HUMAN	EFNB1_HUMAN	ZBT40_HUMAN	CFAH_HUMAN	GUAD_HUMAN	NOGG_HUMAN	RHAG_HUMAN	GRID1_HUMAN	PDE5A_HUMAN	RASA3_HUMAN	GBP1_HUMAN	TBC3F_HUMAN	RGPD2_HUMAN	SERF2_HUMAN	GREB1_HUMAN	RT63_HUMAN	SYAP1_HUMAN	PRI2_HUMAN	RM34_HUMAN	CASZ1_HUMAN	MMS19_HUMAN
s_32_17	LAP4A_HUMAN	RIPL2_HUMAN	DAB2_HUMAN	LIMS1_HUMAN	CL097_HUMAN	ZN182_HUMAN	FCRLB_HUMAN	ZN878_HUMAN	CACB2_HUMAN	PARPT_HUMAN	COAC_HUMAN	EDC4_HUMAN	UBE2T_HUMAN	MRP1_HUMAN	SELW_HUMAN	ROCK2_HUMAN	RAD50_HUMAN	PRL_HUMAN	S26A3_HUMAN	CA100_HUMAN	SC6A2_HUMAN	GUSP1_HUMAN	TCL1B_HUMAN	ZN599_HUMAN	CDK14_HUMAN	SDHL_HUMAN	CI114_HUMAN	PCDBB_HUMAN	SPR2B_HUMAN	SV422_HUMAN	IFNA2_HUMAN	EF1A2_HUMAN
s_32_18	RL18_HUMAN	MALD1_HUMAN	TTC9C_HUMAN	ZN215_HUMAN	RAMP3_HUMAN	CNKR1_HUMAN	ZN506_HUMAN	LMBL1_HUMAN	MARF1_HUMAN	ZDH23_HUMAN	TMX3_HUMAN	CG043_HUMAN	SFPQ_HUMAN	FADS2_HUMAN	PUR1_HUMAN	SEN34_HUMAN	STA13_HUMAN	RIOK2_HUMAN	NC2A_HUMAN	DGC14_HUMAN	FA21A_HUMAN	SELO_HUMAN	SFT2B_HUMAN	SCLT1_HUMAN	CDC73_HUMAN	TLE3_HUMAN	PHOCN_HUMAN	CLTR2_HUMAN	PMS2_HUMAN	RT22_HUMAN	COGA1_HUMAN	TIRAP_HUMAN
s_32_19	KCNN1_HUMAN	CI041_HUMAN	ALKB4_HUMAN	AKT2_HUMAN	VIPR1_HUMAN	NU160_HUMAN	ERD23_HUMAN	RECK_HUMAN	STIL_HUMAN	PA2GD_HUMAN	SP17_HUMAN	RAB4B_HUMAN	HIG1A_HUMAN	ANR39_HUMAN	DHB13_HUMAN	DPOLZ_HUMAN	ELP2_HUMAN	CO6A5_HUMAN	MCTS1_HUMAN	LRC8B_HUMAN	STK11_HUMAN	LTK_HUMAN	MT1B_HUMAN	PEDF_HUMAN	NCUG1_HUMAN	CEP19_HUMAN	DSRAD_HUMAN	KLF13_HUMAN	CP4B1_HUMAN	TGFR1_HUMAN	BAP1_HUMAN	ANXA7_HUMAN
s_32_1	RN166_HUMAN	CK5P1_HUMAN	BRI3_HUMAN	CBPZ_HUMAN	CDK15_HUMAN	HS12A_HUMAN	PDE6D_HUMAN	UCMA_HUMAN	IPKA_HUMAN	LPHN2_HUMAN	BTBDA_HUMAN	KPYR_HUMAN	RN145_HUMAN	SMS1_HUMAN	DSC2_HUMAN	TBG2_HUMAN	FOXG1_HUMAN	SEC13_HUMAN	1A31_HUMAN	MYO3B_HUMAN	MPP9_HUMAN	CTG1B_HUMAN	TOPB1_HUMAN	XPR1_HUMAN	CRAC1_HUMAN	EPHA5_HUMAN	VATB2_HUMAN	RELL1_HUMAN	KI2S3_HUMAN	CAD22_HUMAN	KINH_HUMAN	NEXN_HUMAN
s_32_20	GTR8_HUMAN	FBX22_HUMAN	H13_HUMAN	HID1_HUMAN	ROA3_HUMAN	GOGA2_HUMAN	CIB1_HUMAN	TF3C1_HUMAN	AL1A2_HUMAN	HSBP1_HUMAN	RAC2_HUMAN	SGPL1_HUMAN	RHOF_HUMAN	SRC_HUMAN	FA81A_HUMAN	BRX1_HUMAN	CEL_HUMAN	MLKL_HUMAN	FIP1_HUMAN	2A5D_HUMAN	PR15B_HUMAN	NAKD2_HUMAN	FHL3_HUMAN	ACD11_HUMAN	RM19_HUMAN	AVL9_HUMAN	IFT80_HUMAN	ZN160_HUMAN	PAPD7_HUMAN	EMC10_HUMAN	MET23_HUMAN	SEM4F_HUMAN
s_32_21	TARA_HUMAN	CIP2A_HUMAN	TSN_HUMAN	EMC9_HUMAN	NPTX1_HUMAN	NDC80_HUMAN	RM36_HUMAN	KDM4A_HUMAN	MMRN2_HUMAN	ACOC_HUMAN	DVL3_HUMAN	ANXA2_HUMAN	PCBP3_HUMAN	MYRIP_HUMAN	STRA8_HUMAN	K0020_HUMAN	PKD2_HUMAN	DHX36_HUMAN	TP4A1_HUMAN	AL3B1_HUMAN	NPRL3_HUMAN	AQP9_HUMAN	GLYC_HUMAN	PLA2R_HUMAN	FRIH_HUMAN	DREB_HUMAN	SPAG7_HUMAN	CCD50_HUMAN	AKAP8_HUMAN	UBE2O_HUMAN	TIPRL_HUMAN	TDH_HUMAN
s_32_22	CASK_HUMAN	LRAD3_HUMAN	T106B_HUMAN	RM30_HUMAN	RASA3_HUMAN	NUP93_HUMAN	SIR1_HUMAN	KLOTB_HUMAN	RFIP5_HUMAN	MMP26_HUMAN	TMED9_HUMAN	MYO7A_HUMAN	RGRF2_HUMAN	CD1C_HUMAN	PLK2_HUMAN	1C02_HUMAN	YV018_HUMAN	H2AB2_HUMAN	RSPO1_HUMAN	ELP5_HUMAN	PRC2B_HUMAN	AA1R_HUMAN	CSF3R_HUMAN	RSPH1_HUMAN	ZNF71_HUMAN	ARHL2_HUMAN	SIA7B_HUMAN	CSPG2_HUMAN	TYW1_HUMAN	SODM_HUMAN	CATO_HUMAN	RGS19_HUMAN
s_32_23	DOPP1_HUMAN	NAR3_HUMAN	DCMC_HUMAN	KNTC1_HUMAN	TOLIP_HUMAN	AHNK_HUMAN	C1R_HUMAN	CKLF8_HUMAN	ASCC3_HUMAN	IRF7_HUMAN	BHA15_HUMAN	SIG12_HUMAN	NPBW2_HUMAN	CRYL1_HUMAN	PERQ1_HUMAN	CCL23_HUMAN	DHB2_HUMAN	IL3RB_HUMAN	DDC_HUMAN	DGC14_HUMAN	FABPI_HUMAN	PITM1_HUMAN	QSOX2_HUMAN	TPPP_HUMAN	ABL2_HUMAN	KAPCG_HUMAN	DPH6_HUMAN	MTF1_HUMAN	NDST4_HUMAN	NOV_HUMAN	CCD12_HUMAN	HDGR2_HUMAN
s_32_24	BRNP3_HUMAN	DDX58_HUMAN	PHLA3_HUMAN	ASIC5_HUMAN	RN166_HUMAN	LOXL2_HUMAN	AOC1_HUMAN	SELO_HUMAN	DLG3_HUMAN	PO210_HUMAN	ABCB8_HUMAN	DPYS_HUMAN	PHLP1_HUMAN	TLN1_HUMAN	AMPE_HUMAN	COPA_HUMAN	GPVI_HUMAN	MYCN_HUMAN	SLIK5_HUMAN	FMNL3_HUMAN	NBEL1_HUMAN	PERF_HUMAN	STAR9_HUMAN	DUS1_HUMAN	GBB3_HUMAN	CNPY2_HUMAN	U520_HUMAN	CTL4_HUMAN	LSM12_HUMAN	TBC16_HUMAN	S15A4_HUMAN	NKG2C_HUMAN
s_32_2	FMNL3_HUMAN	AP5S1_HUMAN	NPY1R_HUMAN	ABHDB_HUMAN	ANTR1_HUMAN	ZCH10_HUMAN	SPG20_HUMAN	MARK1_HUMAN	ZMYM5_HUMAN	NLRX1_HUMAN	EF1A1_HUMAN	SF3B2_HUMAN	PYDC2_HUMAN	ACHG_HUMAN	TRM1L_HUMAN	POP7_HUMAN	PLXA1_HUMAN	P20L1_HUMAN	ZMYM2_HUMAN	PRA17_HUMAN	RN186_HUMAN	UBIP1_HUMAN	PPM1D_HUMAN	MET2A_HUMAN	MINA_HUMAN	OPN5_HUMAN	FAN_HUMAN	DAXX_HUMAN	MACC1_HUMAN	S26A3_HUMAN	TMOD3_HUMAN	K1C12_HUMAN
s_32_3	UCRI_HUMAN	F134C_HUMAN	OSR2_HUMAN	CCL5_HUMAN	FER_HUMAN	SAP25_HUMAN	SRSF6_HUMAN	S20A1_HUMAN	NPCL1_HUMAN	WNT7B_HUMAN	CP250_HUMAN	MAFB_HUMAN	RB15B_HUMAN	RB3GP_HUMAN	DYH9_HUMAN	TRAF5_HUMAN	LAMC1_HUMAN	LEG8_HUMAN	FA58A_HUMAN	MAGBA_HUMAN	SOBP_HUMAN	CTGEF_HUMAN	INSL3_HUMAN	HG2A_HUMAN	NEK9_HUMAN	PGLT1_HUMAN	PRDX3_HUMAN	RNAS4_HUMAN	MRGRF_HUMAN	ZNHI2_HUMAN	MORC2_HUMAN	NIBAN_HUMAN
s_32_4	CASP7_HUMAN	ZN669_HUMAN	PAR6B_HUMAN	SERC5_HUMAN	SSR2_HUMAN	QKI_HUMAN	NPS3A_HUMAN	OGDHL_HUMAN	SPY2_HUMAN	GNPAT_HUMAN	VP13D_HUMAN	ZN543_HUMAN	CPNE9_HUMAN	PABP4_HUMAN	LIRA3_HUMAN	ZN597_HUMAN	DPH5_HUMAN	SERF2_HUMAN	RU1C_HUMAN	ADA19_HUMAN	WBP4_HUMAN	FZD1_HUMAN	LNX2_HUMAN	RNF41_HUMAN	MBOA7_HUMAN	SC65_HUMAN	KCJ12_HUMAN	TIDC1_HUMAN	RHG12_HUMAN	TAP2_HUMAN	CH25H_HUMAN	TBC24_HUMAN
s_32_5	U2AF4_HUMAN	ADA2C_HUMAN	ITA2_HUMAN	RAB20_HUMAN	MUC1_HUMAN	TM55B_HUMAN	FUMH_HUMAN	FBX27_HUMAN	PHYIP_HUMAN	CILP2_HUMAN	KCD11_HUMAN	CAMP1_HUMAN	NPL4_HUMAN	DENR_HUMAN	C2D2A_HUMAN	MYLK3_HUMAN	RGPS1_HUMAN	DNJA3_HUMAN	UBE2K_HUMAN	ST14_HUMAN	ZFY_HUMAN	MESH1_HUMAN	VASH1_HUMAN	PO4F3_HUMAN	MRE11_HUMAN	PPBI_HUMAN	ZWILC_HUMAN	ELAF_HUMAN	PKD1_HUMAN	AACT_HUMAN	SNG1_HUMAN	ARSF_HUMAN
s_32_6	PREB_HUMAN	TRI67_HUMAN	SCN2A_HUMAN	PELI2_HUMAN	KBTB8_HUMAN	ARP21_HUMAN	LCN8_HUMAN	KLF5_HUMAN	ARRD1_HUMAN	S22A2_HUMAN	LOXL2_HUMAN	TSR1_HUMAN	RM35_HUMAN	EED_HUMAN	GAK4_HUMAN	RBM14_HUMAN	ARG35_HUMAN	CO4A3_HUMAN	GP1BB_HUMAN	PLCA_HUMAN	S12A2_HUMAN	CNTF_HUMAN	PAXB1_HUMAN	FA72B_HUMAN	SLIRP_HUMAN	HMN5_HUMAN	PROP1_HUMAN	KCNA1_HUMAN	CP2E1_HUMAN	GDE1_HUMAN	ROBO2_HUMAN	CSTF3_HUMAN
s_32_7	ESIP1_HUMAN	TBC3A_HUMAN	CCD54_HUMAN	CAPR2_HUMAN	CADM1_HUMAN	DEN2D_HUMAN	TMPS3_HUMAN	NCKP5_HUMAN	LGR5_HUMAN	KR412_HUMAN	ERMP1_HUMAN	ZIC4_HUMAN	NUP93_HUMAN	1B40_HUMAN	CHCH1_HUMAN	GLPK2_HUMAN	CAD19_HUMAN	RAC1_HUMAN	ATPB_HUMAN	RFA3_HUMAN	TF_HUMAN	CLK3_HUMAN	RFWD3_HUMAN	SL9A7_HUMAN	H17B6_HUMAN	RT09_HUMAN	ASF1B_HUMAN	TBC15_HUMAN	IGDC3_HUMAN	COMDA_HUMAN	CLC7A_HUMAN	B2L12_HUMAN
s_32_8	APOH_HUMAN	G3P_HUMAN	CLK3_HUMAN	GNPI2_HUMAN	GTPB6_HUMAN	RS26_HUMAN	CDK14_HUMAN	KDM6A_HUMAN	S39A7_HUMAN	KAT6B_HUMAN	RAB13_HUMAN	BET1L_HUMAN	CHSS1_HUMAN	GGPPS_HUMAN	CC170_HUMAN	NDUV2_HUMAN	HUTH_HUMAN	MAGAA_HUMAN	COLI_HUMAN	AMRA1_HUMAN	TNNT1_HUMAN	MYH14_HUMAN	CXCL6_HUMAN	EME1_HUMAN	CCL8_HUMAN	MERTK_HUMAN	SMG9_HUMAN	PAQR6_HUMAN	PWP1_HUMAN	RGPD5_HUMAN	PA2GA_HUMAN	1B37_HUMAN
s_32_9	CADH9_HUMAN	LACRT_HUMAN	PDE11_HUMAN	MCUB_HUMAN	ALG12_HUMAN	DAPK3_HUMAN	CC106_HUMAN	RASA1_HUMAN	BID_HUMAN	CABP5_HUMAN	ANGL7_HUMAN	OR8B3_HUMAN	PCIF1_HUMAN	GRAP2_HUMAN	S26A4_HUMAN	IL6_HUMAN	PPR27_HUMAN	ADA17_HUMAN	ALBU_HUMAN	KIF4B_HUMAN	ZN556_HUMAN	HEM0_HUMAN	LEG3_HUMAN	NECP1_HUMAN	PANX1_HUMAN	LRC15_HUMAN	FIGLA_HUMAN	PPM1F_HUMAN	CLUL1_HUMAN	MUC16_HUMAN	PGM2_HUMAN	PTN6_HUMAN
s_33_10	GDIB_HUMAN	1A30_HUMAN	SRF_HUMAN	KCIP2_HUMAN	CAV3_HUMAN	SERC_HUMAN	PIGU_HUMAN	CDCA2_HUMAN	REPS2_HUMAN	ELAF_HUMAN	EHD4_HUMAN	DDTL_HUMAN	MET18_HUMAN	NMS_HUMAN	SYNE1_HUMAN	ADAM9_HUMAN	LAT1_HUMAN	ROP1L_HUMAN	DUS2_HUMAN	NPAT_HUMAN	ZDHC5_HUMAN	KHDR2_HUMAN	BEX5_HUMAN	AAKG3_HUMAN	AHDC1_HUMAN	SE1L2_HUMAN	ST1A3_HUMAN	FKB14_HUMAN	IGFR1_HUMAN	FIL1L_HUMAN	ZN449_HUMAN	PSD12_HUMAN	ATNG_HUMAN
s_33_11	NSUN5_HUMAN	MA1B1_HUMAN	GG6L2_HUMAN	NBR1_HUMAN	CNTN4_HUMAN	MPRD_HUMAN	TM55A_HUMAN	SPR2A_HUMAN	RBM20_HUMAN	CLD15_HUMAN	EPCR_HUMAN	TXLNG_HUMAN	SCYL2_HUMAN	RL7A_HUMAN	RAD1_HUMAN	PAX8_HUMAN	NOB1_HUMAN	PDP2_HUMAN	GOSR1_HUMAN	DIRA2_HUMAN	ISK1_HUMAN	NP10_HUMAN	AP1M2_HUMAN	PTPRQ_HUMAN	PLDX1_HUMAN	AMPN_HUMAN	ADCY4_HUMAN	ICLN_HUMAN	MDGA1_HUMAN	SBSN_HUMAN	PSMD7_HUMAN	IRAK2_HUMAN	WASF2_HUMAN
s_33_12	ACRO_HUMAN	SUMO4_HUMAN	BTBD9_HUMAN	EP15R_HUMAN	H10_HUMAN	NR1H4_HUMAN	ELOB_HUMAN	SSRB_HUMAN	PICAL_HUMAN	ZN652_HUMAN	FAAH2_HUMAN	LNX1_HUMAN	ZBT7C_HUMAN	GP132_HUMAN	PPAP_HUMAN	RAB23_HUMAN	TPC2_HUMAN	NTPCR_HUMAN	BRI3B_HUMAN	KDM5A_HUMAN	RL29_HUMAN	DHR12_HUMAN	PIF1_HUMAN	CA2D1_HUMAN	CA112_HUMAN	THAP4_HUMAN	AMPD1_HUMAN	MARK1_HUMAN	FTCD_HUMAN	DOB_HUMAN	GAK_HUMAN	PO4F3_HUMAN	GAS6_HUMAN
s_33_13	CA065_HUMAN	PAPD5_HUMAN	SREC2_HUMAN	SPDYA_HUMAN	COASY_HUMAN	CPSM_HUMAN	TX1B3_HUMAN	ABHD2_HUMAN	MEG10_HUMAN	ZFY27_HUMAN	TSR3_HUMAN	MT21C_HUMAN	IER5_HUMAN	SFI1_HUMAN	UBCP1_HUMAN	ZMYM1_HUMAN	2B1B_HUMAN	MDR1_HUMAN	ICEF1_HUMAN	MCAF2_HUMAN	ATP6_HUMAN	CER1_HUMAN	ANKS6_HUMAN	FAP24_HUMAN	SOCS7_HUMAN	KCNQ4_HUMAN	KCNS3_HUMAN	VCY2_HUMAN	FAM3C_HUMAN	NMS_HUMAN	CCD39_HUMAN	NAPEP_HUMAN	RL38_HUMAN
s_33_14	FHIT_HUMAN	RM18_HUMAN	SEPP1_HUMAN	MET18_HUMAN	FIBA_HUMAN	S35B2_HUMAN	DPTOR_HUMAN	OOSP2_HUMAN	ELOV3_HUMAN	PUR4_HUMAN	RAM_HUMAN	RBM8A_HUMAN	PR40B_HUMAN	P33MX_HUMAN	TF2H4_HUMAN	SRPRB_HUMAN	EH1L1_HUMAN	TMED2_HUMAN	OSR1_HUMAN	PDCD2_HUMAN	METK2_HUMAN	S22A4_HUMAN	NRX2A_HUMAN	GO45_HUMAN	PRAF2_HUMAN	CEMIP_HUMAN	PIM2_HUMAN	SV2B_HUMAN	DHI1L_HUMAN	AP5Z1_HUMAN	RC3H2_HUMAN	STAM2_HUMAN	RNF38_HUMAN
s_33_15	ZN469_HUMAN	RPA49_HUMAN	CLD23_HUMAN	TPTE2_HUMAN	TRI43_HUMAN	PTN20_HUMAN	PHLA3_HUMAN	KI3P1_HUMAN	DUX4C_HUMAN	IFNA5_HUMAN	DBND2_HUMAN	ARFRP_HUMAN	LYST_HUMAN	MAGC3_HUMAN	MALT1_HUMAN	TPIP1_HUMAN	KR261_HUMAN	EH1L1_HUMAN	CLLU1_HUMAN	FOXH1_HUMAN	CTRL_HUMAN	IL36B_HUMAN	DHX37_HUMAN	NPTN_HUMAN	MSX2_HUMAN	ZFP28_HUMAN	MYO9B_HUMAN	CJ118_HUMAN	DTL_HUMAN	RSBNL_HUMAN	SHC1_HUMAN	PCF11_HUMAN	GTR11_HUMAN
s_33_16	UBE2O_HUMAN	GNAI3_HUMAN	GALNS_HUMAN	BAP1_HUMAN	RBM14_HUMAN	RBM5_HUMAN	BCL7B_HUMAN	S22A2_HUMAN	CA2D2_HUMAN	ZC3H6_HUMAN	IGIP_HUMAN	PLXA2_HUMAN	FAT4_HUMAN	PADC1_HUMAN	ENT1_HUMAN	B2L15_HUMAN	NARFL_HUMAN	3BP5_HUMAN	HS74L_HUMAN	MGME1_HUMAN	YYY4_HUMAN	BBC3B_HUMAN	SPAG1_HUMAN	ANM3_HUMAN	SCUB2_HUMAN	CC88B_HUMAN	PRDX1_HUMAN	WEE1_HUMAN	RL15_HUMAN	D19L1_HUMAN	TM1L1_HUMAN	UTS2B_HUMAN	NXPE4_HUMAN
s_33_17	NACAM_HUMAN	COASY_HUMAN	RT12_HUMAN	MTAP_HUMAN	MTER1_HUMAN	MMP16_HUMAN	MCUB_HUMAN	ACBP_HUMAN	TAF4_HUMAN	DDX60_HUMAN	SSX2_HUMAN	ZC4H2_HUMAN	ACSF2_HUMAN	SP16H_HUMAN	MAT2B_HUMAN	ZN143_HUMAN	CD72_HUMAN	ATG4D_HUMAN	MXRA8_HUMAN	RLA0L_HUMAN	PAR6G_HUMAN	ADCY2_HUMAN	ACM5_HUMAN	ZMYM2_HUMAN	DNJA3_HUMAN	WISP2_HUMAN	CSN5_HUMAN	TAF12_HUMAN	WDR11_HUMAN	FGF2_HUMAN	F107A_HUMAN	S22AE_HUMAN	CI106_HUMAN
s_33_18	FCN2_HUMAN	FA46C_HUMAN	1B42_HUMAN	IPIL1_HUMAN	KIF5C_HUMAN	BPHL_HUMAN	MBD5_HUMAN	ANO8_HUMAN	NOTC2_HUMAN	RT4I1_HUMAN	OSBL5_HUMAN	HERC6_HUMAN	HDAC5_HUMAN	KRCC1_HUMAN	KCD14_HUMAN	TRI56_HUMAN	DAD1_HUMAN	RAC1_HUMAN	DDC_HUMAN	IRAK1_HUMAN	RT34_HUMAN	NDK6_HUMAN	ACTT1_HUMAN	HNRPR_HUMAN	IL32_HUMAN	SSBP3_HUMAN	TNF15_HUMAN	ADPRM_HUMAN	SBP2L_HUMAN	BET1L_HUMAN	KCY_HUMAN	TMOD3_HUMAN	IF2B3_HUMAN
s_33_19	CTSR1_HUMAN	CBPA4_HUMAN	EVI2B_HUMAN	MMP10_HUMAN	IGSF8_HUMAN	ZMYM6_HUMAN	MCH_HUMAN	UXT_HUMAN	OMD_HUMAN	CD3D_HUMAN	GTSE1_HUMAN	TREM1_HUMAN	MYO9A_HUMAN	ZBTB1_HUMAN	CR3L3_HUMAN	MED4_HUMAN	RT30_HUMAN	MYO10_HUMAN	ECE2_HUMAN	CC018_HUMAN	PLMN_HUMAN	ESYT1_HUMAN	CHDH_HUMAN	CCD36_HUMAN	USF2_HUMAN	SPE39_HUMAN	OXER1_HUMAN	CJ076_HUMAN	RU17_HUMAN	KCRU_HUMAN	KREM2_HUMAN	CTRB1_HUMAN	RECO_HUMAN
s_33_1	BT3L4_HUMAN	MED23_HUMAN	Z324A_HUMAN	PPIL3_HUMAN	KLHL6_HUMAN	DNJB7_HUMAN	TESK2_HUMAN	B2L14_HUMAN	TRI43_HUMAN	HEXB_HUMAN	AQP4_HUMAN	PPIL1_HUMAN	POTEC_HUMAN	5HT1F_HUMAN	HSP72_HUMAN	AOAH_HUMAN	NBPFE_HUMAN	TP8L1_HUMAN	TNFC_HUMAN	TCAL5_HUMAN	CHST7_HUMAN	THIM_HUMAN	HEM4_HUMAN	PHB2_HUMAN	1433G_HUMAN	S29A4_HUMAN	PABP2_HUMAN	HEAT2_HUMAN	KMT2A_HUMAN	HMMR_HUMAN	BOC_HUMAN	RBM48_HUMAN	COG4_HUMAN
s_33_20	VA0E1_HUMAN	PRGC2_HUMAN	CC184_HUMAN	XAGE1_HUMAN	SMRD3_HUMAN	TM115_HUMAN	ZMYM5_HUMAN	CMTR1_HUMAN	TAOK3_HUMAN	PDK1L_HUMAN	SC11C_HUMAN	MSI1H_HUMAN	POGK_HUMAN	WDR48_HUMAN	S2536_HUMAN	DNJA1_HUMAN	ESTD_HUMAN	PNKP_HUMAN	AT8B1_HUMAN	NOL6_HUMAN	ELMO2_HUMAN	METK2_HUMAN	GLCM_HUMAN	PTPS_HUMAN	CANB2_HUMAN	GSH1_HUMAN	RAB4A_HUMAN	FXL20_HUMAN	HCFC2_HUMAN	INSI2_HUMAN	CH60_HUMAN	T106C_HUMAN	CD3D_HUMAN
s_33_21	RFC5_HUMAN	LIGO1_HUMAN	SYC1L_HUMAN	LYPA2_HUMAN	CI163_HUMAN	PHF23_HUMAN	MYL1_HUMAN	VGLU1_HUMAN	ZNF28_HUMAN	GRAB_HUMAN	B3A3_HUMAN	MTAP_HUMAN	PCM1_HUMAN	ANR37_HUMAN	TTYH2_HUMAN	TRI37_HUMAN	IFM1_HUMAN	KCNG1_HUMAN	THIM_HUMAN	GBX2_HUMAN	ZNF90_HUMAN	PKHA8_HUMAN	ZN467_HUMAN	DCP2_HUMAN	PGRP3_HUMAN	DAAM2_HUMAN	STK3_HUMAN	ZN654_HUMAN	PLAC9_HUMAN	FBLN2_HUMAN	ACTHR_HUMAN	MED26_HUMAN	NCOR2_HUMAN
s_33_22	BIRC5_HUMAN	PRND_HUMAN	T106C_HUMAN	TBE_HUMAN	AT1B3_HUMAN	SMU1_HUMAN	NMNA1_HUMAN	3BP5_HUMAN	CCR10_HUMAN	PGS1_HUMAN	TCF15_HUMAN	MATN2_HUMAN	HSP71_HUMAN	A1ATR_HUMAN	TMED4_HUMAN	FGF18_HUMAN	NOD2_HUMAN	BRMS1_HUMAN	KCD17_HUMAN	CCD57_HUMAN	ZNF20_HUMAN	LDH6B_HUMAN	DERL3_HUMAN	RPC1_HUMAN	TNG6_HUMAN	KPCI_HUMAN	TM223_HUMAN	TCPR2_HUMAN	CDD_HUMAN	SNX14_HUMAN	OR4Q3_HUMAN	DEK_HUMAN	PPIH_HUMAN
s_33_2	KI13A_HUMAN	MELPH_HUMAN	LRN4L_HUMAN	MMP19_HUMAN	CI050_HUMAN	RBM34_HUMAN	TRYB2_HUMAN	CCD51_HUMAN	GSH1_HUMAN	STAC2_HUMAN	NBAS_HUMAN	UQCC2_HUMAN	MCLN3_HUMAN	P2RX7_HUMAN	MYP2_HUMAN	PER3_HUMAN	ERO1A_HUMAN	PAXI_HUMAN	FUND1_HUMAN	TB10A_HUMAN	COCA1_HUMAN	C1QT1_HUMAN	MGN2_HUMAN	F10A1_HUMAN	KBTB2_HUMAN	TRNT1_HUMAN	MAFF_HUMAN	KDM5A_HUMAN	DPOLN_HUMAN	PRP17_HUMAN	ADIPO_HUMAN	COL12_HUMAN	GGH_HUMAN
s_33_3	KS6B1_HUMAN	MOT4_HUMAN	DZIP1_HUMAN	WHRN_HUMAN	MFNG_HUMAN	SCNNB_HUMAN	AL1A3_HUMAN	HEM4_HUMAN	PDXD1_HUMAN	CNRP1_HUMAN	RAB6C_HUMAN	ADX_HUMAN	EFNA1_HUMAN	MAGB2_HUMAN	LAP2A_HUMAN	CEP72_HUMAN	OSB11_HUMAN	TIG1_HUMAN	SHKB1_HUMAN	CAND2_HUMAN	NP10_HUMAN	CD5_HUMAN	NTRK3_HUMAN	ZKSC7_HUMAN	LPD6B_HUMAN	HYAL2_HUMAN	PPIG_HUMAN	TSR2_HUMAN	AA3RB_HUMAN	RGDSR_HUMAN	ZC11A_HUMAN	T2R10_HUMAN	SYT11_HUMAN
s_33_4	KCNC1_HUMAN	MOAP1_HUMAN	TRAF3_HUMAN	RPGF5_HUMAN	GRASP_HUMAN	GMPR2_HUMAN	LIMA1_HUMAN	LYRIC_HUMAN	MY18B_HUMAN	GOSR1_HUMAN	FGGY_HUMAN	GALT3_HUMAN	GANP_HUMAN	ATOH8_HUMAN	DEF5_HUMAN	JAK3_HUMAN	PSME2_HUMAN	FLNC_HUMAN	P5CR1_HUMAN	MUC18_HUMAN	SCTM1_HUMAN	SRCH_HUMAN	TEKT5_HUMAN	CR020_HUMAN	CD022_HUMAN	DBND2_HUMAN	LRCH1_HUMAN	PIGM_HUMAN	HSDL1_HUMAN	HMGB2_HUMAN	AMFR_HUMAN	KIF9_HUMAN	HBA_HUMAN
s_33_5	NB5R3_HUMAN	PSA3_HUMAN	CCND3_HUMAN	SARM1_HUMAN	CP1A2_HUMAN	MST4_HUMAN	NRAM1_HUMAN	TPTE2_HUMAN	FKTN_HUMAN	RUN3A_HUMAN	GUC2D_HUMAN	CFDP1_HUMAN	NALP5_HUMAN	CDHR2_HUMAN	YETS4_HUMAN	KS6A2_HUMAN	KCNG1_HUMAN	SKOR1_HUMAN	NFYC_HUMAN	GNRHR_HUMAN	TRIML_HUMAN	PTCD2_HUMAN	SLAF6_HUMAN	COR1A_HUMAN	TTBK1_HUMAN	BEND5_HUMAN	NGLY1_HUMAN	APOA4_HUMAN	FOLR3_HUMAN	TPBG_HUMAN	MBRL_HUMAN	EEPD1_HUMAN	DGAT1_HUMAN
s_33_6	P2RX2_HUMAN	CD151_HUMAN	GTPB6_HUMAN	CHCH1_HUMAN	NDC1_HUMAN	CP3A5_HUMAN	WDR62_HUMAN	S2542_HUMAN	PIMT_HUMAN	SBK1_HUMAN	ERCC8_HUMAN	FEM1B_HUMAN	LACB2_HUMAN	SPN1_HUMAN	SARDH_HUMAN	ZN718_HUMAN	K1107_HUMAN	ADSV_HUMAN	IFT80_HUMAN	PI3R5_HUMAN	CLCA2_HUMAN	AK1C1_HUMAN	PIGG_HUMAN	KLH21_HUMAN	CCD24_HUMAN	VHL_HUMAN	PDIP2_HUMAN	RA51C_HUMAN	XCR1_HUMAN	DNMT1_HUMAN	PRPK_HUMAN	SHOX2_HUMAN	NAA35_HUMAN
s_33_7	NRN1_HUMAN	IQEC2_HUMAN	F214A_HUMAN	CO7_HUMAN	RUXE_HUMAN	PP1R7_HUMAN	DHI1L_HUMAN	BRCA1_HUMAN	CANT1_HUMAN	ASB11_HUMAN	MTG16_HUMAN	DCAF4_HUMAN	PSYR_HUMAN	RM27_HUMAN	TBCE_HUMAN	RNF12_HUMAN	CD11B_HUMAN	NDUS7_HUMAN	ARMC6_HUMAN	INCA1_HUMAN	OR2A4_HUMAN	KLK2_HUMAN	CHST8_HUMAN	IAPP_HUMAN	ZBT7A_HUMAN	B3A4_HUMAN	CP072_HUMAN	LFTY1_HUMAN	HNRL2_HUMAN	PRD12_HUMAN	SALL3_HUMAN	TS1R1_HUMAN	F131C_HUMAN
s_33_8	FCG3B_HUMAN	ARVC_HUMAN	IF5AL_HUMAN	RHGBA_HUMAN	SNPC3_HUMAN	CEND_HUMAN	CC50B_HUMAN	MAGL2_HUMAN	EF1B_HUMAN	ING2_HUMAN	TRUA_HUMAN	ABHDB_HUMAN	SYNCI_HUMAN	GBG5_HUMAN	CC184_HUMAN	FBX4_HUMAN	DESP_HUMAN	PRA10_HUMAN	ECI1_HUMAN	BHMT2_HUMAN	DCMC_HUMAN	LTOR2_HUMAN	COASY_HUMAN	SY14L_HUMAN	ZN839_HUMAN	GPHRB_HUMAN	GPD1L_HUMAN	GCM2_HUMAN	RUSC1_HUMAN	FSTL1_HUMAN	UBC12_HUMAN	MT1B_HUMAN	NUDT5_HUMAN
s_33_9	NNAT_HUMAN	ZBT18_HUMAN	RIMS2_HUMAN	KC1D_HUMAN	TJAP1_HUMAN	ATLA2_HUMAN	SZT2_HUMAN	TPT1L_HUMAN	RRFM_HUMAN	XRN2_HUMAN	TMEDA_HUMAN	ITB2_HUMAN	L37A3_HUMAN	CFTR_HUMAN	SIAT2_HUMAN	DHI2_HUMAN	PRTN3_HUMAN	TRPT1_HUMAN	PASD1_HUMAN	FRM4B_HUMAN	HNF4G_HUMAN	XKRY2_HUMAN	SV2B_HUMAN	SEBOX_HUMAN	IP3KA_HUMAN	STT3A_HUMAN	ACTT1_HUMAN	1B56_HUMAN	TNR6B_HUMAN	CB073_HUMAN	MGT4C_HUMAN	RNK_HUMAN	RUNX3_HUMAN
s_34_10	CML1_HUMAN	CCL5_HUMAN	PRAM2_HUMAN	VATO_HUMAN	CT194_HUMAN	STX2_HUMAN	BI2L2_HUMAN	GLPK2_HUMAN	HM20A_HUMAN	1B40_HUMAN	TCRG1_HUMAN	BHE41_HUMAN	RCAN2_HUMAN	TOLIP_HUMAN	COPZ2_HUMAN	BRM1L_HUMAN	HTAI2_HUMAN	S38A3_HUMAN	GILT_HUMAN	IL1B_HUMAN	ANKR2_HUMAN	REG1B_HUMAN	FUND1_HUMAN	TOR1B_HUMAN	TNR11_HUMAN	IF172_HUMAN	LAMA5_HUMAN	IL1FA_HUMAN	SERC_HUMAN	41_HUMAN	RN180_HUMAN	MCRS1_HUMAN	MARE3_HUMAN	AN13B_HUMAN
s_34_11	COG3_HUMAN	GD1L1_HUMAN	SPG16_HUMAN	UBXN4_HUMAN	ADK_HUMAN	ACAP3_HUMAN	BUB3_HUMAN	GNA12_HUMAN	PSME1_HUMAN	KPCD1_HUMAN	NDKM_HUMAN	RNFT2_HUMAN	BPHL_HUMAN	TLR10_HUMAN	COT2_HUMAN	STABP_HUMAN	IF2B2_HUMAN	BANK1_HUMAN	MYBA_HUMAN	GLIS3_HUMAN	HENMT_HUMAN	PDCL3_HUMAN	FEV_HUMAN	ACADV_HUMAN	ICAM5_HUMAN	DPH3_HUMAN	NAA16_HUMAN	SIA7B_HUMAN	WIPI1_HUMAN	DDR1_HUMAN	FOXO1_HUMAN	CRIS3_HUMAN	KCNH7_HUMAN	LLPH_HUMAN
s_34_12	EMP3_HUMAN	CSRN1_HUMAN	ABCAC_HUMAN	LST8_HUMAN	PUS7_HUMAN	LRAD1_HUMAN	NT5D2_HUMAN	CO6A2_HUMAN	NTNG1_HUMAN	ST5_HUMAN	SP6_HUMAN	H2A1J_HUMAN	ROCK2_HUMAN	FBX18_HUMAN	KCNA4_HUMAN	DONS_HUMAN	HIKES_HUMAN	FTMT_HUMAN	LRC14_HUMAN	CAD18_HUMAN	TM63B_HUMAN	ID1_HUMAN	AT8B2_HUMAN	TB15A_HUMAN	TRIP4_HUMAN	MACF1_HUMAN	UBE3A_HUMAN	ZNRF4_HUMAN	G3P_HUMAN	CTF1_HUMAN	CDV3_HUMAN	LSM6_HUMAN	PLCD4_HUMAN	PAPP2_HUMAN
s_34_13	DSG2_HUMAN	SYWM_HUMAN	SIAH2_HUMAN	L37A1_HUMAN	TDIF2_HUMAN	DVL3_HUMAN	KREM1_HUMAN	TM169_HUMAN	IMA8_HUMAN	F154A_HUMAN	TMG2_HUMAN	BT2A1_HUMAN	RGS5_HUMAN	ANXA3_HUMAN	MYEOV_HUMAN	ASB16_HUMAN	LAD1_HUMAN	REN3A_HUMAN	TMUB1_HUMAN	GRP78_HUMAN	TIPRL_HUMAN	MMP19_HUMAN	RGPD1_HUMAN	MTMR2_HUMAN	FA21B_HUMAN	ADRB2_HUMAN	UBP32_HUMAN	ANT3_HUMAN	MEFV_HUMAN	QPCT_HUMAN	O10A4_HUMAN	RNAS7_HUMAN	RS27L_HUMAN	NANO2_HUMAN
s_34_14	NBPF1_HUMAN	KIF17_HUMAN	PCLI1_HUMAN	PHF8_HUMAN	B3GN4_HUMAN	PRB4_HUMAN	BL1S5_HUMAN	BSPRY_HUMAN	PHP14_HUMAN	DLP1_HUMAN	CDK20_HUMAN	MUC1_HUMAN	WDR75_HUMAN	PCX4_HUMAN	IQCH_HUMAN	NELFB_HUMAN	ACV1C_HUMAN	RN112_HUMAN	SYC2L_HUMAN	SAP18_HUMAN	F110C_HUMAN	THAP4_HUMAN	BEND7_HUMAN	PPP5_HUMAN	CKAP5_HUMAN	MYH6_HUMAN	TEAD4_HUMAN	ZN625_HUMAN	IF5A2_HUMAN	MUS81_HUMAN	SEM7A_HUMAN	ANGP4_HUMAN	IDI2_HUMAN	RASF9_HUMAN
s_34_15	CCSE1_HUMAN	KI2L1_HUMAN	BACE2_HUMAN	NADC_HUMAN	XAGE3_HUMAN	HOME3_HUMAN	ISOC1_HUMAN	LCN6_HUMAN	S27A2_HUMAN	PRAX_HUMAN	SYAM_HUMAN	CAN8_HUMAN	K2C75_HUMAN	VGLL4_HUMAN	IL23R_HUMAN	GRIA3_HUMAN	WNT8A_HUMAN	EXOC8_HUMAN	ZPBP2_HUMAN	SP1_HUMAN	LRC52_HUMAN	BRD8_HUMAN	COBL_HUMAN	SYPM_HUMAN	COMD4_HUMAN	LUZP6_HUMAN	TRIP6_HUMAN	SMAG1_HUMAN	CCL24_HUMAN	CEP44_HUMAN	CHCH5_HUMAN	ADML_HUMAN	FKBPL_HUMAN	SYTC2_HUMAN
s_34_16	HIAL1_HUMAN	SGK1_HUMAN	MASP2_HUMAN	PDK4_HUMAN	CP2D6_HUMAN	LYOX_HUMAN	VPS36_HUMAN	CCNB3_HUMAN	SYRC_HUMAN	T4S20_HUMAN	DNJB4_HUMAN	K2C6B_HUMAN	WBS27_HUMAN	RETST_HUMAN	RHXF2_HUMAN	AGO3_HUMAN	AUP1_HUMAN	PORCN_HUMAN	CK063_HUMAN	TYB10_HUMAN	ELYS_HUMAN	TDRKH_HUMAN	DUS5_HUMAN	DEST_HUMAN	UBAC1_HUMAN	S14L1_HUMAN	ZN142_HUMAN	ACD10_HUMAN	NCOA1_HUMAN	DDB2_HUMAN	ATF3_HUMAN	MLXPL_HUMAN	GLCE_HUMAN	CCZ1_HUMAN
s_34_17	GDC_HUMAN	TAGL2_HUMAN	R3HD1_HUMAN	BMP2K_HUMAN	RPA34_HUMAN	EMP3_HUMAN	KCNN2_HUMAN	RAP2A_HUMAN	KAT7_HUMAN	DOCK3_HUMAN	KS6A4_HUMAN	OMA1_HUMAN	TICRR_HUMAN	MRI_HUMAN	ZN587_HUMAN	S39A4_HUMAN	HPS6_HUMAN	KLH12_HUMAN	APOO_HUMAN	S26A6_HUMAN	NOL7_HUMAN	CND2_HUMAN	CDK20_HUMAN	TRI13_HUMAN	ODPAT_HUMAN	FIL1L_HUMAN	GPR56_HUMAN	S39A1_HUMAN	PP1RB_HUMAN	CREM_HUMAN	KGP2_HUMAN	PKHA6_HUMAN	GPR18_HUMAN	CELR1_HUMAN
s_34_18	NCOA7_HUMAN	CC116_HUMAN	ACM3_HUMAN	SAHH_HUMAN	TRM44_HUMAN	TAPT1_HUMAN	SMRD1_HUMAN	IL15_HUMAN	SCML2_HUMAN	PAR14_HUMAN	NOP56_HUMAN	RHBT2_HUMAN	RND1_HUMAN	CWC25_HUMAN	NMD3_HUMAN	PD1L1_HUMAN	CCNB3_HUMAN	LYPL1_HUMAN	STYX_HUMAN	EGLN2_HUMAN	RL39_HUMAN	SYDM_HUMAN	IQEC2_HUMAN	KI26A_HUMAN	TM40L_HUMAN	MEF2D_HUMAN	MY18A_HUMAN	FANCF_HUMAN	MT4_HUMAN	F212A_HUMAN	PCAT2_HUMAN	IL33_HUMAN	LTOR3_HUMAN	GPR3_HUMAN
s_34_19	MCLN2_HUMAN	SEM4F_HUMAN	CARF_HUMAN	KAD1_HUMAN	MARE1_HUMAN	N2DL4_HUMAN	FOCAD_HUMAN	HXC8_HUMAN	FP100_HUMAN	ATTY_HUMAN	MAL2_HUMAN	CCNY_HUMAN	CAC1F_HUMAN	S27A3_HUMAN	TMPS6_HUMAN	ADDG_HUMAN	SPT2_HUMAN	ZNF23_HUMAN	ZN536_HUMAN	SNX3_HUMAN	ZBT7A_HUMAN	S13A1_HUMAN	UBTD1_HUMAN	TBA8_HUMAN	EMR2_HUMAN	WBP11_HUMAN	CKP2L_HUMAN	PDE5A_HUMAN	HEXI1_HUMAN	IF1AY_HUMAN	1B67_HUMAN	ES8L1_HUMAN	EIFCL_HUMAN	MED25_HUMAN
s_34_1	CPN2_HUMAN	GINM1_HUMAN	MERTK_HUMAN	TRIO_HUMAN	MUC5B_HUMAN	PLCB2_HUMAN	LAMA3_HUMAN	TPSN_HUMAN	SC22B_HUMAN	FRAT1_HUMAN	ZBTB1_HUMAN	HID1_HUMAN	ZP1_HUMAN	CBPM_HUMAN	FERM2_HUMAN	KMT2C_HUMAN	AN32D_HUMAN	ALDOB_HUMAN	IPO9_HUMAN	PSPC_HUMAN	PKCB1_HUMAN	GSTM3_HUMAN	B2L15_HUMAN	SRRM2_HUMAN	PIGP_HUMAN	S39A3_HUMAN	RREB1_HUMAN	PKP2_HUMAN	NUAK2_HUMAN	ACADM_HUMAN	SUPT3_HUMAN	LOXL2_HUMAN	PP16A_HUMAN	ICMT_HUMAN
s_34_20	EID1_HUMAN	PIGM_HUMAN	VPS28_HUMAN	ASB13_HUMAN	GPM6B_HUMAN	SGCE_HUMAN	PHAG1_HUMAN	TEN3_HUMAN	IL2RA_HUMAN	CD1D_HUMAN	RGAP1_HUMAN	M3K6_HUMAN	YRDC_HUMAN	JHD2C_HUMAN	CHRD1_HUMAN	BMP6_HUMAN	HYAS3_HUMAN	1A74_HUMAN	B3GN2_HUMAN	MD2L1_HUMAN	S26A1_HUMAN	RN145_HUMAN	HDC_HUMAN	ASIC1_HUMAN	DDX47_HUMAN	TM52B_HUMAN	GIMA2_HUMAN	IL23R_HUMAN	GP1BB_HUMAN	RBM34_HUMAN	CHD6_HUMAN	CO7_HUMAN	PEX13_HUMAN	PADI3_HUMAN
s_34_21	S10AG_HUMAN	TUSC3_HUMAN	EMIL1_HUMAN	MACD1_HUMAN	RAB23_HUMAN	PD1L2_HUMAN	ANGP1_HUMAN	AMOT_HUMAN	PP2BB_HUMAN	RDH10_HUMAN	UST_HUMAN	BMF_HUMAN	GRASP_HUMAN	E2AK1_HUMAN	ARH40_HUMAN	INT11_HUMAN	DDIT3_HUMAN	CALI_HUMAN	ZN239_HUMAN	TCAM1_HUMAN	CTXN1_HUMAN	NAT8_HUMAN	ABI1_HUMAN	P5CR1_HUMAN	NMDE1_HUMAN	TRI65_HUMAN	RGPD2_HUMAN	UBP29_HUMAN	CA2D3_HUMAN	K1549_HUMAN	ODPB_HUMAN	PRC1_HUMAN	GPKOW_HUMAN	INPP_HUMAN
s_34_22	GABPA_HUMAN	R144A_HUMAN	TLDC1_HUMAN	CNDG2_HUMAN	MAFB_HUMAN	CMTA2_HUMAN	1C08_HUMAN	SIGIR_HUMAN	AN32A_HUMAN	BBC3B_HUMAN	SMAG1_HUMAN	EXT2_HUMAN	ATG2A_HUMAN	GTR4_HUMAN	PPAT_HUMAN	CYH2_HUMAN	PURB_HUMAN	DDB2_HUMAN	FP100_HUMAN	ACHA5_HUMAN	GTPB3_HUMAN	RED1_HUMAN	SPP2B_HUMAN	GAS2_HUMAN	HMBX1_HUMAN	TAF1_HUMAN	RMD1_HUMAN	FKB1A_HUMAN	DEN1B_HUMAN	CYH4_HUMAN	B3GNL_HUMAN	AT5G2_HUMAN	ACVR1_HUMAN	TRI16_HUMAN
s_34_23	S1PR1_HUMAN	CDC45_HUMAN	SIA4B_HUMAN	SKAP2_HUMAN	MET17_HUMAN	K6PP_HUMAN	FGF9_HUMAN	REV1_HUMAN	BCLF1_HUMAN	TPRG1_HUMAN	S36A4_HUMAN	SYWM_HUMAN	IL23A_HUMAN	WDR65_HUMAN	MEGF9_HUMAN	CC116_HUMAN	NDK8_HUMAN	TM55A_HUMAN	UD2B7_HUMAN	TAF3_HUMAN	LAMB4_HUMAN	GSTO1_HUMAN	CP089_HUMAN	ALG12_HUMAN	PKHG5_HUMAN	VPRBP_HUMAN	AAAD_HUMAN	LMAN2_HUMAN	CBPA5_HUMAN	GSDMA_HUMAN	ZNF32_HUMAN	SEPT2_HUMAN	CABL1_HUMAN	RNH1_HUMAN
s_34_24	F175B_HUMAN	SLIK3_HUMAN	DQA1_HUMAN	TPC11_HUMAN	MBOA2_HUMAN	RNAS6_HUMAN	ARAP1_HUMAN	BCL7C_HUMAN	TNKS1_HUMAN	WIPF2_HUMAN	SRSF7_HUMAN	DTWD2_HUMAN	UGGG1_HUMAN	CC90B_HUMAN	NMRL1_HUMAN	ZNRF3_HUMAN	AMOL2_HUMAN	S35F2_HUMAN	KPCT_HUMAN	SIK2_HUMAN	RNLS_HUMAN	INT10_HUMAN	CD37_HUMAN	CNDP2_HUMAN	GDF9_HUMAN	SPEF1_HUMAN	PIN4_HUMAN	G3BP1_HUMAN	SH3BG_HUMAN	SETD4_HUMAN	S12A1_HUMAN	ESM1_HUMAN	BLCAP_HUMAN	HPS1_HUMAN
s_34_25	CH10_HUMAN	H2AX_HUMAN	SBSN_HUMAN	TNR16_HUMAN	B3GN7_HUMAN	ANDR_HUMAN	H2B1M_HUMAN	ZN781_HUMAN	LRC3B_HUMAN	NUDT5_HUMAN	GBP3_HUMAN	TRI13_HUMAN	ANR37_HUMAN	GIT1_HUMAN	CNTN3_HUMAN	BETAT_HUMAN	TBX5_HUMAN	EP3B_HUMAN	PRAF1_HUMAN	F71E2_HUMAN	CC50A_HUMAN	UBX2B_HUMAN	RA54B_HUMAN	BTG1_HUMAN	TF3C3_HUMAN	MORN2_HUMAN	PTN3_HUMAN	TRNK1_HUMAN	RNF25_HUMAN	CPZIP_HUMAN	PR38A_HUMAN	KIF24_HUMAN	TES_HUMAN	T194A_HUMAN
s_34_26	DOPO_HUMAN	LTV1_HUMAN	CLC4G_HUMAN	SDS3_HUMAN	MZT1_HUMAN	PKHA7_HUMAN	BY55_HUMAN	CWC15_HUMAN	PHF10_HUMAN	F212A_HUMAN	SMR3A_HUMAN	GNMT_HUMAN	F193A_HUMAN	ZN133_HUMAN	RB6I2_HUMAN	MYH11_HUMAN	DMRTD_HUMAN	RXRA_HUMAN	EIF3F_HUMAN	MA7D1_HUMAN	GOR_HUMAN	SAFB2_HUMAN	KCE1L_HUMAN	SELN_HUMAN	RGPS2_HUMAN	TAF5L_HUMAN	SUIS_HUMAN	MICA_HUMAN	NANP8_HUMAN	SPTSB_HUMAN	AGO3_HUMAN	EFHC1_HUMAN	GBX2_HUMAN	ST20_HUMAN
s_34_27	SP4_HUMAN	EXOSX_HUMAN	URGCP_HUMAN	S15A1_HUMAN	LRCH4_HUMAN	CO5A1_HUMAN	MYG1_HUMAN	LR16A_HUMAN	K22E_HUMAN	NDP_HUMAN	SGK2_HUMAN	TRPC7_HUMAN	GLYL3_HUMAN	MFNG_HUMAN	DYH6_HUMAN	YIPF4_HUMAN	CILP1_HUMAN	ASB18_HUMAN	TRIP4_HUMAN	HDAC5_HUMAN	UT2_HUMAN	S10AG_HUMAN	SNP23_HUMAN	AVL9_HUMAN	PLCD4_HUMAN	IL7RA_HUMAN	STA5A_HUMAN	TM253_HUMAN	FBX34_HUMAN	KRA93_HUMAN	NECA3_HUMAN	BGAT_HUMAN	LRP11_HUMAN	PHC2_HUMAN
s_34_28	RHEB_HUMAN	PX11A_HUMAN	PTTG2_HUMAN	ZN234_HUMAN	HPCL1_HUMAN	MMP10_HUMAN	RING2_HUMAN	CEP19_HUMAN	NEBU_HUMAN	M3K12_HUMAN	THOC7_HUMAN	LENG8_HUMAN	ALX3_HUMAN	UBR1_HUMAN	UCMA_HUMAN	ENDOU_HUMAN	CDK13_HUMAN	VITRN_HUMAN	RL39L_HUMAN	SCRN3_HUMAN	SGSM2_HUMAN	RXFP2_HUMAN	CEBPZ_HUMAN	NSG1_HUMAN	RHG04_HUMAN	KAT2A_HUMAN	U520_HUMAN	KRI1_HUMAN	ACBD6_HUMAN	RGPA1_HUMAN	MP2K7_HUMAN	SIM15_HUMAN	NDUS7_HUMAN	RBM20_HUMAN
s_34_29	ARHGH_HUMAN	KI3L2_HUMAN	GLT11_HUMAN	WDR96_HUMAN	LIME1_HUMAN	NEST_HUMAN	S12A7_HUMAN	COX17_HUMAN	FBLN1_HUMAN	RGS11_HUMAN	PRI2_HUMAN	AZI1_HUMAN	RNFT1_HUMAN	GP126_HUMAN	SRBD1_HUMAN	CTND1_HUMAN	NBPF3_HUMAN	PDGFD_HUMAN	GOT1B_HUMAN	FCRL4_HUMAN	FOXK1_HUMAN	AQP7_HUMAN	PUM2_HUMAN	KDM4C_HUMAN	SETD7_HUMAN	CDC5L_HUMAN	PPR3B_HUMAN	ECHB_HUMAN	C27C1_HUMAN	CHKB_HUMAN	TSSK6_HUMAN	RL39_HUMAN	EPOR_HUMAN	TTL12_HUMAN
s_34_2	ENL_HUMAN	ANKZ1_HUMAN	HYPK_HUMAN	SEHL2_HUMAN	SPYA_HUMAN	ADCY2_HUMAN	PLS4_HUMAN	RIMKA_HUMAN	CLCN3_HUMAN	NDP_HUMAN	TFAP4_HUMAN	KCNK6_HUMAN	CDK14_HUMAN	TMM62_HUMAN	IN80B_HUMAN	ACHA5_HUMAN	DPYL2_HUMAN	PKHG3_HUMAN	LOXL1_HUMAN	KIF1B_HUMAN	AAKB1_HUMAN	TSPY4_HUMAN	PHF19_HUMAN	PPR3B_HUMAN	PAIP2_HUMAN	SIM14_HUMAN	LAP4B_HUMAN	HSP72_HUMAN	GBRR2_HUMAN	CI040_HUMAN	FA64A_HUMAN	AN13D_HUMAN	ST38L_HUMAN	CNO10_HUMAN
s_34_30	BCS1_HUMAN	K2018_HUMAN	S26A6_HUMAN	SPA9_HUMAN	IGHA2_HUMAN	TM241_HUMAN	UBP10_HUMAN	LARG2_HUMAN	KPYR_HUMAN	SPTCS_HUMAN	COG6_HUMAN	ZFP2_HUMAN	HAUS7_HUMAN	GNT2B_HUMAN	MPIP1_HUMAN	APT_HUMAN	CAC1A_HUMAN	X3CL1_HUMAN	NRX1A_HUMAN	RNF11_HUMAN	TM41A_HUMAN	CEP68_HUMAN	HAUS1_HUMAN	SERA_HUMAN	VEZA_HUMAN	FUND2_HUMAN	M3K14_HUMAN	PMM2_HUMAN	CTCFL_HUMAN	CDK6_HUMAN	MUC24_HUMAN	MOK_HUMAN	DJC21_HUMAN	IF4B_HUMAN
s_34_3	MFN2_HUMAN	PHF14_HUMAN	PLIN4_HUMAN	PEPC_HUMAN	ENTP5_HUMAN	MANEA_HUMAN	TNIK_HUMAN	UBX10_HUMAN	SMR3B_HUMAN	RED_HUMAN	ZNF12_HUMAN	BT3A3_HUMAN	SLIK3_HUMAN	CADH9_HUMAN	VTA1_HUMAN	ZN181_HUMAN	SPSB3_HUMAN	KIF23_HUMAN	TACO1_HUMAN	SH21B_HUMAN	ADIRF_HUMAN	ADT2_HUMAN	UB2Q2_HUMAN	PJA1_HUMAN	ELK3_HUMAN	PSA6_HUMAN	GUC2F_HUMAN	BMP7_HUMAN	PPM1F_HUMAN	PLS4_HUMAN	TNNI3_HUMAN	MO2R2_HUMAN	ADNP2_HUMAN	CAP2_HUMAN
s_34_4	NCTR1_HUMAN	BCL9L_HUMAN	CLLU1_HUMAN	CHK2_HUMAN	CLC2B_HUMAN	SP100_HUMAN	FOLR1_HUMAN	MYH1_HUMAN	S35E1_HUMAN	SOGA3_HUMAN	LRP8_HUMAN	THUM2_HUMAN	CCNO_HUMAN	STRN3_HUMAN	RM03_HUMAN	LTOR5_HUMAN	NO40_HUMAN	FAP24_HUMAN	SP6_HUMAN	COLQ_HUMAN	GRDN_HUMAN	GAK2_HUMAN	TEANC_HUMAN	SMO_HUMAN	KITM_HUMAN	ACOX3_HUMAN	CDCA5_HUMAN	LAMP3_HUMAN	WDFY1_HUMAN	SMAD1_HUMAN	RNPL1_HUMAN	PRG2_HUMAN	ZFY27_HUMAN	ZN684_HUMAN
s_34_5	NMU_HUMAN	SMG9_HUMAN	PCMD1_HUMAN	PABP5_HUMAN	CALD1_HUMAN	NDF4_HUMAN	AMPO_HUMAN	SYNP2_HUMAN	GRD2I_HUMAN	BNIP2_HUMAN	PCF11_HUMAN	LRP3_HUMAN	SCNNA_HUMAN	URGCP_HUMAN	AMD_HUMAN	KCD12_HUMAN	CGAT1_HUMAN	RM38_HUMAN	SP5_HUMAN	LPP3_HUMAN	ITBP2_HUMAN	ERP29_HUMAN	UNC80_HUMAN	S14L1_HUMAN	ZN234_HUMAN	CAV1_HUMAN	COMT_HUMAN	SIR4_HUMAN	ZN574_HUMAN	NLRC4_HUMAN	SPSB1_HUMAN	2AAB_HUMAN	GRHL1_HUMAN	PRAM2_HUMAN
s_34_6	TTI2_HUMAN	CDV3_HUMAN	TM177_HUMAN	COPB_HUMAN	CPXM2_HUMAN	NHEJ1_HUMAN	STAR6_HUMAN	ALBU_HUMAN	PIFO_HUMAN	IL1A_HUMAN	OPRK_HUMAN	GANP_HUMAN	DEFI6_HUMAN	ACHA_HUMAN	NOP14_HUMAN	NKX22_HUMAN	TBX19_HUMAN	ASXL2_HUMAN	FNBP4_HUMAN	GEMI6_HUMAN	DAPK1_HUMAN	FKRP_HUMAN	CLGN_HUMAN	K1671_HUMAN	UBP3_HUMAN	SAT2_HUMAN	MIA3_HUMAN	EMID1_HUMAN	UBP12_HUMAN	KCNH5_HUMAN	BCDO2_HUMAN	HPTR_HUMAN	LDHD_HUMAN	ENTP6_HUMAN
s_34_7	RFX7_HUMAN	SETD8_HUMAN	JAM3_HUMAN	BHE22_HUMAN	NAL11_HUMAN	ARP5_HUMAN	TA2R_HUMAN	HS3S1_HUMAN	DAP1_HUMAN	FANCJ_HUMAN	RMND1_HUMAN	AIFM1_HUMAN	ATPA_HUMAN	RASF8_HUMAN	ARIP4_HUMAN	EF1A2_HUMAN	ZBT14_HUMAN	DPS1_HUMAN	PICAL_HUMAN	CEPT1_HUMAN	LCMT1_HUMAN	TCAL8_HUMAN	B3A2_HUMAN	GCST_HUMAN	F170B_HUMAN	ABCG2_HUMAN	TKTL2_HUMAN	MPPE1_HUMAN	CUTA_HUMAN	OMA1_HUMAN	CCD24_HUMAN	DAND5_HUMAN	DOLK_HUMAN	EIF3J_HUMAN
s_34_8	RIMKB_HUMAN	IRAK4_HUMAN	VITRN_HUMAN	ANM6_HUMAN	PDIA5_HUMAN	ANR26_HUMAN	NK1R_HUMAN	TYPH_HUMAN	SAMC_HUMAN	PSB9_HUMAN	SPAG8_HUMAN	DI3L1_HUMAN	IFNA5_HUMAN	KPRB_HUMAN	TBL1X_HUMAN	ING3_HUMAN	1B55_HUMAN	NBPFF_HUMAN	UBA6_HUMAN	DDR2_HUMAN	GML_HUMAN	CO9A1_HUMAN	MOCOS_HUMAN	TACO1_HUMAN	CSPP1_HUMAN	FKRP_HUMAN	CD63_HUMAN	ZRAN1_HUMAN	EFNA4_HUMAN	TMEM5_HUMAN	LRP5L_HUMAN	IFT25_HUMAN	CDAN1_HUMAN	ANGE1_HUMAN
s_34_9	ZBT8A_HUMAN	CLC1B_HUMAN	PTTG_HUMAN	NEMF_HUMAN	XYLT2_HUMAN	ILDR2_HUMAN	ALKB1_HUMAN	ZGLP1_HUMAN	HSP13_HUMAN	HNF1A_HUMAN	SC6A3_HUMAN	AGFG1_HUMAN	TP4A1_HUMAN	IL25_HUMAN	FA8A1_HUMAN	NF2L2_HUMAN	MANBL_HUMAN	CK083_HUMAN	RL35A_HUMAN	CABP5_HUMAN	TYSY_HUMAN	IPO7_HUMAN	NDRG3_HUMAN	POSTN_HUMAN	NFAM1_HUMAN	PRGC2_HUMAN	DFFA_HUMAN	SV2A_HUMAN	NCOR2_HUMAN	KS6A1_HUMAN	ZN665_HUMAN	CATIP_HUMAN	7B2_HUMAN	PRA13_HUMAN
s_35_10	F134C_HUMAN	PDCL2_HUMAN	RAB14_HUMAN	NCTR2_HUMAN	ZN420_HUMAN	DJC30_HUMAN	SEN54_HUMAN	ZNF92_HUMAN	DEMA_HUMAN	CBWD5_HUMAN	GP135_HUMAN	TMPS4_HUMAN	S23A1_HUMAN	CNTP3_HUMAN	NGBR_HUMAN	CLN8_HUMAN	TRI50_HUMAN	IRF8_HUMAN	RAB36_HUMAN	CD1B_HUMAN	WBP1_HUMAN	FOXL1_HUMAN	RL27A_HUMAN	ZMAT4_HUMAN	SURF1_HUMAN	ZC3H4_HUMAN	MED22_HUMAN	NRAP_HUMAN	UVRAG_HUMAN	PP1R8_HUMAN	CBP_HUMAN	EPAB2_HUMAN	LS14A_HUMAN	RITA1_HUMAN	F133B_HUMAN
s_35_11	GPR35_HUMAN	AFG32_HUMAN	COPRS_HUMAN	APT_HUMAN	NP1L5_HUMAN	BKRB1_HUMAN	LAMP3_HUMAN	ZN558_HUMAN	LY6E_HUMAN	LS14B_HUMAN	GALK2_HUMAN	SSRG_HUMAN	LRFN1_HUMAN	RTL1_HUMAN	INCA1_HUMAN	AP1G1_HUMAN	REL_HUMAN	CTND1_HUMAN	ARY2_HUMAN	RAB6A_HUMAN	FTCD_HUMAN	AWAT2_HUMAN	CEP55_HUMAN	IL1FA_HUMAN	GL1AD_HUMAN	GSC1L_HUMAN	RBM18_HUMAN	ZCCHV_HUMAN	2ABA_HUMAN	UBP29_HUMAN	ZN317_HUMAN	KIRR1_HUMAN	TF3A_HUMAN	TIDC1_HUMAN	P4HA3_HUMAN
s_35_12	S10AE_HUMAN	SIA10_HUMAN	DGKE_HUMAN	ZNF98_HUMAN	WNK2_HUMAN	NUPL2_HUMAN	PPIA_HUMAN	KLKB1_HUMAN	SCHI1_HUMAN	CLD16_HUMAN	HECW2_HUMAN	DIEXF_HUMAN	RS30_HUMAN	PKHM3_HUMAN	SMAG1_HUMAN	TRI67_HUMAN	WAPL_HUMAN	F214B_HUMAN	CH048_HUMAN	RTDR1_HUMAN	KIF1A_HUMAN	QCR8_HUMAN	LYSC_HUMAN	EXOS1_HUMAN	RFC3_HUMAN	S3TC2_HUMAN	AP1AR_HUMAN	ASPP2_HUMAN	AKCL2_HUMAN	SLAF1_HUMAN	FUND2_HUMAN	FA13A_HUMAN	RELL2_HUMAN	DCAF5_HUMAN	AP3S2_HUMAN
s_35_1	TRADD_HUMAN	CERU_HUMAN	SGTB_HUMAN	HS12A_HUMAN	DPH3_HUMAN	MP2K3_HUMAN	JPH1_HUMAN	OTUL_HUMAN	RAG1_HUMAN	CACB4_HUMAN	SPA12_HUMAN	NR2C2_HUMAN	SYT13_HUMAN	UTP6_HUMAN	HME2_HUMAN	RASEF_HUMAN	ZN670_HUMAN	HS71L_HUMAN	SG11B_HUMAN	ZNF8_HUMAN	HVCN1_HUMAN	F90A1_HUMAN	SLIK5_HUMAN	SEPP1_HUMAN	ZN823_HUMAN	ZFPL1_HUMAN	BT2A2_HUMAN	OPSX_HUMAN	SAMN1_HUMAN	RPTN_HUMAN	PECR_HUMAN	ATP5I_HUMAN	IF5AL_HUMAN	CLSPN_HUMAN	SERC_HUMAN
s_35_2	FMN1_HUMAN	ZRAN1_HUMAN	TKNK_HUMAN	ABCB8_HUMAN	DPYS_HUMAN	REEP3_HUMAN	SYT5_HUMAN	PADI1_HUMAN	RABE1_HUMAN	UD2B4_HUMAN	GALM_HUMAN	LAMC2_HUMAN	FETA_HUMAN	TENC1_HUMAN	CNPY3_HUMAN	VSIG4_HUMAN	PVR_HUMAN	MPV17_HUMAN	HERC2_HUMAN	SHLB2_HUMAN	RNS12_HUMAN	PC11Y_HUMAN	NBEL2_HUMAN	SIA7F_HUMAN	TTF2_HUMAN	NAT14_HUMAN	SIN3A_HUMAN	TPPC3_HUMAN	APLP1_HUMAN	MMP13_HUMAN	GLP3L_HUMAN	KCNG2_HUMAN	CO1A1_HUMAN	TNR17_HUMAN	DECR2_HUMAN
s_35_3	UBR7_HUMAN	DCAF5_HUMAN	LIRB1_HUMAN	PTOV1_HUMAN	RERE_HUMAN	ZN205_HUMAN	ZC21A_HUMAN	NRDC_HUMAN	MGAT1_HUMAN	KLH35_HUMAN	CBPM_HUMAN	MTLR_HUMAN	NPHN_HUMAN	CP4FB_HUMAN	SSPO_HUMAN	ZN454_HUMAN	DKKL1_HUMAN	GPI8_HUMAN	CP19A_HUMAN	ERBB3_HUMAN	F261_HUMAN	EPN4_HUMAN	RRAGC_HUMAN	PXMP4_HUMAN	NDUV2_HUMAN	UBAC1_HUMAN	2B19_HUMAN	TBX2_HUMAN	NUPR1_HUMAN	PAGE2_HUMAN	PRDM7_HUMAN	SKT_HUMAN	LIMC1_HUMAN	BIRC8_HUMAN	F172A_HUMAN
s_35_4	ZN300_HUMAN	SUN5_HUMAN	HIPK2_HUMAN	SGCG_HUMAN	FGF2_HUMAN	SEM3E_HUMAN	ABLM1_HUMAN	THOP1_HUMAN	CHIC2_HUMAN	ATP5H_HUMAN	N4BP1_HUMAN	MICU3_HUMAN	PLOD1_HUMAN	AP3S1_HUMAN	NUAK1_HUMAN	TF7L1_HUMAN	CETN2_HUMAN	PCD18_HUMAN	S5A2_HUMAN	ICA69_HUMAN	CHM4C_HUMAN	SNPC1_HUMAN	LONF3_HUMAN	EXC6B_HUMAN	ARG28_HUMAN	MACOI_HUMAN	MSRB1_HUMAN	KAP2_HUMAN	RASEF_HUMAN	PNMA2_HUMAN	COMD9_HUMAN	JAM3_HUMAN	DHI1L_HUMAN	GUC1C_HUMAN	FZD3_HUMAN
s_35_5	IFT1B_HUMAN	MTER2_HUMAN	CAR10_HUMAN	PLK2_HUMAN	DCTN6_HUMAN	SMC2_HUMAN	RM41_HUMAN	CD33_HUMAN	PLXB1_HUMAN	RUSD3_HUMAN	RPTOR_HUMAN	FPRP_HUMAN	RFX3_HUMAN	ZN708_HUMAN	BMP2_HUMAN	NPHP1_HUMAN	MBNL2_HUMAN	SEM4G_HUMAN	GEM_HUMAN	CEL2A_HUMAN	ZN747_HUMAN	CNTRL_HUMAN	SWET1_HUMAN	KCNF1_HUMAN	CX7A1_HUMAN	SF3A3_HUMAN	CK068_HUMAN	MICA_HUMAN	STXB2_HUMAN	OSTN_HUMAN	POLI_HUMAN	UHRF2_HUMAN	PHAR4_HUMAN	MRE11_HUMAN	DGCR8_HUMAN
s_35_6	MUCEN_HUMAN	SO4C1_HUMAN	BEAN1_HUMAN	TTC7A_HUMAN	CPLX2_HUMAN	DLGP2_HUMAN	PDP1_HUMAN	MESD_HUMAN	PVRL4_HUMAN	VSTM4_HUMAN	PO2F1_HUMAN	IF4G1_HUMAN	CENPE_HUMAN	LAC2_HUMAN	WWOX_HUMAN	FA72D_HUMAN	FANCI_HUMAN	DAZ3_HUMAN	NOD1_HUMAN	AFG32_HUMAN	MDGA2_HUMAN	LY65B_HUMAN	ANR28_HUMAN	INAR1_HUMAN	CB39L_HUMAN	DPP9_HUMAN	FERM1_HUMAN	COG3_HUMAN	CACO1_HUMAN	HDBP1_HUMAN	BAT1_HUMAN	CBLN2_HUMAN	F107B_HUMAN	RIMS1_HUMAN	PSB4_HUMAN
s_35_7	RS20_HUMAN	K0825_HUMAN	EID2B_HUMAN	PGFRA_HUMAN	SMR3A_HUMAN	NOL4_HUMAN	PEPC_HUMAN	CCDC6_HUMAN	HPS4_HUMAN	NR1I3_HUMAN	GCDH_HUMAN	GTSE1_HUMAN	TMM51_HUMAN	CO2A1_HUMAN	SV421_HUMAN	CC170_HUMAN	FGGY_HUMAN	YAED1_HUMAN	PIT1_HUMAN	ARHGP_HUMAN	TDRD1_HUMAN	B4GT3_HUMAN	RM38_HUMAN	IQCA1_HUMAN	STXB3_HUMAN	RL32_HUMAN	DPYL4_HUMAN	TLR10_HUMAN	LY6K_HUMAN	S2543_HUMAN	PGTB2_HUMAN	PPIH_HUMAN	ZN836_HUMAN	ZN461_HUMAN	S4A10_HUMAN
s_35_8	TBB4A_HUMAN	RD23A_HUMAN	CXG1_HUMAN	PRRT1_HUMAN	AGAP3_HUMAN	CCD89_HUMAN	K2C1B_HUMAN	COMT_HUMAN	GP125_HUMAN	NIPA1_HUMAN	GBB1_HUMAN	CENPT_HUMAN	PPID_HUMAN	ANPRA_HUMAN	NCKX4_HUMAN	UB2J2_HUMAN	AL2SA_HUMAN	SFT2C_HUMAN	HXB2_HUMAN	ICAM3_HUMAN	GCM1_HUMAN	CLM7_HUMAN	RBGP1_HUMAN	PGBD5_HUMAN	IGBP1_HUMAN	HXK4_HUMAN	PTPRC_HUMAN	RAB37_HUMAN	MTHR_HUMAN	CAD16_HUMAN	COX2_HUMAN	KDIS_HUMAN	HERC6_HUMAN	IMPA2_HUMAN	SGCD_HUMAN
s_35_9	RARA_HUMAN	UBE2N_HUMAN	XDH_HUMAN	RN122_HUMAN	PO2F3_HUMAN	SNX3_HUMAN	PTOV1_HUMAN	TIM21_HUMAN	CP2CJ_HUMAN	NIPA4_HUMAN	GSC1L_HUMAN	TCAIM_HUMAN	SPTA1_HUMAN	FANCA_HUMAN	MAML3_HUMAN	CADH6_HUMAN	DJC30_HUMAN	SC24D_HUMAN	NACA_HUMAN	K2C4_HUMAN	DC1I2_HUMAN	NIBL1_HUMAN	TEAN2_HUMAN	DJC16_HUMAN	WDR33_HUMAN	SENP1_HUMAN	GPAT2_HUMAN	SMIM7_HUMAN	GFRP_HUMAN	FXR1_HUMAN	MT2_HUMAN	NQO1_HUMAN	PKHJ1_HUMAN	NKRF_HUMAN	CENPB_HUMAN
s_36_10	IFT57_HUMAN	CYC_HUMAN	CSF3_HUMAN	JPH3_HUMAN	MUTA_HUMAN	MICB_HUMAN	U119B_HUMAN	SFXN2_HUMAN	CNOT7_HUMAN	CATZ_HUMAN	DYH8_HUMAN	C56D2_HUMAN	SPCS2_HUMAN	SETD7_HUMAN	ZN865_HUMAN	PLXB1_HUMAN	ITB8_HUMAN	ILK_HUMAN	TBCD7_HUMAN	VP37D_HUMAN	ZFX_HUMAN	MYBA_HUMAN	PRS58_HUMAN	TMM54_HUMAN	CLC4M_HUMAN	NDK6_HUMAN	AGGF1_HUMAN	NKX25_HUMAN	PLTP_HUMAN	TDH_HUMAN	TXK_HUMAN	HBAT_HUMAN	KAT5_HUMAN	STRAP_HUMAN	NXT2_HUMAN	SRP72_HUMAN
s_36_11	FER_HUMAN	DDX50_HUMAN	GP182_HUMAN	F134C_HUMAN	BLVRB_HUMAN	SEPT3_HUMAN	RBM47_HUMAN	SC6A3_HUMAN	KCNJ5_HUMAN	LMA2L_HUMAN	CAC1E_HUMAN	MYO9A_HUMAN	HEP2_HUMAN	PNMA1_HUMAN	DOCK8_HUMAN	FAM3C_HUMAN	RO60_HUMAN	ZER1_HUMAN	DHRS9_HUMAN	PPT2_HUMAN	SERB_HUMAN	FOXD3_HUMAN	ZN589_HUMAN	TCPB_HUMAN	I12R1_HUMAN	THOP1_HUMAN	SWP70_HUMAN	LIPE_HUMAN	TOB1_HUMAN	OR2W3_HUMAN	RHAG_HUMAN	ZN536_HUMAN	TM209_HUMAN	DZIP1_HUMAN	ZN860_HUMAN	PTCD2_HUMAN
s_36_12	K0947_HUMAN	WDR12_HUMAN	ASIC2_HUMAN	MOB2_HUMAN	FOXF2_HUMAN	ACOT1_HUMAN	DCPS_HUMAN	NR2C2_HUMAN	KCNH8_HUMAN	O2AG1_HUMAN	ASPC1_HUMAN	INT8_HUMAN	KAT6B_HUMAN	AGT2_HUMAN	RFX1_HUMAN	GRIN2_HUMAN	BUD31_HUMAN	CD79A_HUMAN	NPY2R_HUMAN	PRP18_HUMAN	GPBP1_HUMAN	SOX11_HUMAN	MYH2_HUMAN	DNPEP_HUMAN	CRDL1_HUMAN	CLYBL_HUMAN	TMM25_HUMAN	K2C5_HUMAN	SNRPA_HUMAN	NALP4_HUMAN	FCAR_HUMAN	H2B1J_HUMAN	ZN337_HUMAN	FOXL2_HUMAN	GLT12_HUMAN	ODB2_HUMAN
s_36_13	ZFP62_HUMAN	AICDA_HUMAN	TSPOA_HUMAN	MTL5_HUMAN	P2Y12_HUMAN	SOX11_HUMAN	E41L2_HUMAN	PWP1_HUMAN	NOGG_HUMAN	CADH3_HUMAN	RF1ML_HUMAN	O14I1_HUMAN	RU2A_HUMAN	EDIL3_HUMAN	CEP95_HUMAN	VANG2_HUMAN	SENP8_HUMAN	C1QT3_HUMAN	RORG_HUMAN	CP110_HUMAN	TM38B_HUMAN	O10A5_HUMAN	DOS_HUMAN	C1R_HUMAN	HOMEZ_HUMAN	SEM6A_HUMAN	EFNA3_HUMAN	NELL1_HUMAN	FGFR3_HUMAN	TTLL5_HUMAN	TBCB_HUMAN	NUP37_HUMAN	BLVRB_HUMAN	RBG10_HUMAN	ERN2_HUMAN	UBD_HUMAN
s_36_14	DOT1L_HUMAN	HOP_HUMAN	IMP4_HUMAN	SPC25_HUMAN	CNNM1_HUMAN	FGD4_HUMAN	ENDOU_HUMAN	DHRS1_HUMAN	TTLL5_HUMAN	TF2H2_HUMAN	VMA21_HUMAN	XPP3_HUMAN	ZN106_HUMAN	PNMA1_HUMAN	KAT6A_HUMAN	TFE3_HUMAN	ANKR6_HUMAN	MARCO_HUMAN	AKAP4_HUMAN	FOXD3_HUMAN	CD1B_HUMAN	DD19A_HUMAN	MIER3_HUMAN	M3K14_HUMAN	NFYA_HUMAN	TSH2_HUMAN	SYPH_HUMAN	GRB7_HUMAN	THADA_HUMAN	SNR48_HUMAN	TSPOB_HUMAN	ITLN2_HUMAN	LCN6_HUMAN	GAK11_HUMAN	IRAK3_HUMAN	2A5G_HUMAN
s_36_15	KANL2_HUMAN	ZN484_HUMAN	CAAP1_HUMAN	CENP1_HUMAN	RPAB2_HUMAN	RD23A_HUMAN	KLH40_HUMAN	DS13B_HUMAN	STX1A_HUMAN	ATD3A_HUMAN	PHF1_HUMAN	ASTN1_HUMAN	PCSK7_HUMAN	CEMIP_HUMAN	CENPM_HUMAN	PAOX_HUMAN	CY24A_HUMAN	PRRT4_HUMAN	POMT1_HUMAN	CD5_HUMAN	DTD2_HUMAN	ERBB4_HUMAN	IFT52_HUMAN	CP2R1_HUMAN	PQLC1_HUMAN	TENR_HUMAN	NPHP3_HUMAN	TBX20_HUMAN	CLD15_HUMAN	RXRB_HUMAN	KIFA3_HUMAN	CECR1_HUMAN	IBP7_HUMAN	SAR1A_HUMAN	ZPR1_HUMAN	ALG14_HUMAN
s_36_16	ACATN_HUMAN	SUGP2_HUMAN	NRSN1_HUMAN	HSF2_HUMAN	THUM2_HUMAN	PRS10_HUMAN	UBP31_HUMAN	TFEB_HUMAN	ZN654_HUMAN	SDPR_HUMAN	COE3_HUMAN	PAQRB_HUMAN	TFB1M_HUMAN	L2HDH_HUMAN	THIO_HUMAN	F19A1_HUMAN	EMC1_HUMAN	TCOF_HUMAN	MARH5_HUMAN	LAP2_HUMAN	CNFN_HUMAN	CLCF1_HUMAN	IER5L_HUMAN	CLD8_HUMAN	DGKD_HUMAN	EID2_HUMAN	TTC12_HUMAN	ATP9A_HUMAN	RPA49_HUMAN	FA49B_HUMAN	LRC25_HUMAN	STAR_HUMAN	F124A_HUMAN	CAMKV_HUMAN	C5AR1_HUMAN	WBP2_HUMAN
s_36_1	PTPRD_HUMAN	FCG2C_HUMAN	GPR22_HUMAN	LIPG_HUMAN	GRID1_HUMAN	BORG5_HUMAN	IFT20_HUMAN	S45A2_HUMAN	R3GEF_HUMAN	CD11B_HUMAN	ZN671_HUMAN	NPHN_HUMAN	C1D_HUMAN	NALP1_HUMAN	HMCN1_HUMAN	KCNV1_HUMAN	RTDR1_HUMAN	SYHM_HUMAN	GBB2_HUMAN	PMGT2_HUMAN	PRIC1_HUMAN	ENSA_HUMAN	CBLB_HUMAN	SV421_HUMAN	AGM1_HUMAN	APC10_HUMAN	PDLI3_HUMAN	PLB1_HUMAN	EGLN1_HUMAN	SC6A9_HUMAN	DEUP1_HUMAN	HMGN1_HUMAN	RNPS1_HUMAN	S2547_HUMAN	PATE3_HUMAN	IKZF3_HUMAN
s_36_2	FA86A_HUMAN	YTHD1_HUMAN	TPC1_HUMAN	IL2RB_HUMAN	CE170_HUMAN	NXPE2_HUMAN	UBXN8_HUMAN	ALG2_HUMAN	FLNC_HUMAN	NFIX_HUMAN	CLC4A_HUMAN	SC22C_HUMAN	PGK2_HUMAN	TBL1X_HUMAN	AAAT_HUMAN	MAGA4_HUMAN	CP087_HUMAN	KPRB_HUMAN	CYBP_HUMAN	MOG_HUMAN	TNF14_HUMAN	ANF_HUMAN	SMAP1_HUMAN	BRNP2_HUMAN	FXL18_HUMAN	PRDM8_HUMAN	DYDC2_HUMAN	BT3L4_HUMAN	RT18A_HUMAN	KCNH3_HUMAN	KLH23_HUMAN	S6A17_HUMAN	RN19A_HUMAN	ABHD5_HUMAN	SCRB1_HUMAN	NCALD_HUMAN
s_36_3	HLTF_HUMAN	BCAT2_HUMAN	TOP2B_HUMAN	FZD8_HUMAN	NUDC3_HUMAN	RUND1_HUMAN	ZN680_HUMAN	ACSM1_HUMAN	BMR1B_HUMAN	RFA3_HUMAN	DEN6B_HUMAN	GALT7_HUMAN	E2F5_HUMAN	COPZ2_HUMAN	RF1M_HUMAN	COA4_HUMAN	TRFE_HUMAN	TTC33_HUMAN	SOX1_HUMAN	SNP25_HUMAN	ZN736_HUMAN	C1GLT_HUMAN	IRF4_HUMAN	PTPM1_HUMAN	KLDC3_HUMAN	ZNF85_HUMAN	DMA_HUMAN	NU153_HUMAN	EFNA4_HUMAN	ARHG8_HUMAN	LRAD3_HUMAN	PTAFR_HUMAN	NPTX1_HUMAN	IL9R_HUMAN	WNT3A_HUMAN	CRYM_HUMAN
s_36_4	AMRA1_HUMAN	MUC24_HUMAN	MPND_HUMAN	CAN7_HUMAN	TRAP1_HUMAN	LAYN_HUMAN	DEN2D_HUMAN	KI2L1_HUMAN	ZFP91_HUMAN	SDF2L_HUMAN	G3ST1_HUMAN	MMP12_HUMAN	SERA_HUMAN	OTU6B_HUMAN	ZP4_HUMAN	BMP7_HUMAN	ING3_HUMAN	BCL9L_HUMAN	GEPH_HUMAN	CG026_HUMAN	DDB2_HUMAN	RB6I2_HUMAN	M10L1_HUMAN	QKI_HUMAN	CTSR1_HUMAN	PNM6A_HUMAN	CD2A1_HUMAN	CD33_HUMAN	IL25_HUMAN	TCP11_HUMAN	FGF12_HUMAN	RSLBA_HUMAN	AB17B_HUMAN	BBC3_HUMAN	SPI2_HUMAN	NPTX2_HUMAN
s_36_5	S2A4R_HUMAN	TXN4B_HUMAN	DAXX_HUMAN	RHG32_HUMAN	NFH_HUMAN	SET1A_HUMAN	NED4L_HUMAN	NEUL_HUMAN	CA2D2_HUMAN	MXRA7_HUMAN	PP1RB_HUMAN	UB2E1_HUMAN	CS055_HUMAN	S36A1_HUMAN	KANL2_HUMAN	MEF2D_HUMAN	FSTL1_HUMAN	Z280A_HUMAN	SOX30_HUMAN	CLC2B_HUMAN	OR7G3_HUMAN	SP8_HUMAN	UBA6_HUMAN	ITA2B_HUMAN	LY66F_HUMAN	TNR21_HUMAN	STRA8_HUMAN	SPR2E_HUMAN	RSLAB_HUMAN	TRAF7_HUMAN	SP30L_HUMAN	I5P2_HUMAN	PTHD2_HUMAN	MTMRD_HUMAN	LIFR_HUMAN	NRG1_HUMAN
s_36_6	F71E2_HUMAN	UD19_HUMAN	BHLH9_HUMAN	BMAL2_HUMAN	METL5_HUMAN	ZN823_HUMAN	CDK4_HUMAN	PYGO1_HUMAN	STRP2_HUMAN	GT2D1_HUMAN	MED29_HUMAN	HXA6_HUMAN	PTGIS_HUMAN	DIM1_HUMAN	AL5AP_HUMAN	CE152_HUMAN	CS012_HUMAN	CINP_HUMAN	ZW10_HUMAN	AIF1L_HUMAN	ZBT10_HUMAN	PIFO_HUMAN	LYPD4_HUMAN	CDK13_HUMAN	GRIK5_HUMAN	WASL_HUMAN	UBP19_HUMAN	KCP_HUMAN	1A80_HUMAN	CENPM_HUMAN	SPT5H_HUMAN	TGM5_HUMAN	ASAP1_HUMAN	INSI2_HUMAN	HPS3_HUMAN	GSTT1_HUMAN
s_36_7	MUC16_HUMAN	CCS_HUMAN	MNX1_HUMAN	SYYC_HUMAN	CC116_HUMAN	RPP30_HUMAN	SAP3_HUMAN	SOGA1_HUMAN	CBPO_HUMAN	SPCS1_HUMAN	NSMA_HUMAN	CQ097_HUMAN	CYTSA_HUMAN	HAUS2_HUMAN	H2AV_HUMAN	S28A3_HUMAN	FAAH2_HUMAN	JADE1_HUMAN	ZN365_HUMAN	POLS2_HUMAN	GSAP_HUMAN	EP400_HUMAN	TBA3C_HUMAN	PWP2_HUMAN	PATE1_HUMAN	ICMT_HUMAN	PRS6B_HUMAN	SIR4_HUMAN	KCJ16_HUMAN	PTTG2_HUMAN	DPP4_HUMAN	BMPR2_HUMAN	FCGR1_HUMAN	NRL_HUMAN	ARF4_HUMAN	RBM24_HUMAN
s_36_8	KDSR_HUMAN	GELS_HUMAN	IKZF4_HUMAN	NU160_HUMAN	SPRE2_HUMAN	PIEZ1_HUMAN	KAPCB_HUMAN	K154L_HUMAN	ZN775_HUMAN	MAP9_HUMAN	FXYD6_HUMAN	YBOX3_HUMAN	SYWM_HUMAN	UBE2Z_HUMAN	TICN2_HUMAN	SNG1_HUMAN	TPX2_HUMAN	GBB4_HUMAN	MAP6_HUMAN	KLD8B_HUMAN	COL11_HUMAN	MCLN3_HUMAN	BBC3_HUMAN	GLCM1_HUMAN	CSMD3_HUMAN	FABPH_HUMAN	TDRD1_HUMAN	TM252_HUMAN	ACES_HUMAN	NMT2_HUMAN	FAT3_HUMAN	MITF_HUMAN	T22D3_HUMAN	MBOA5_HUMAN	SNX4_HUMAN	RNPS1_HUMAN
s_36_9	SNG1_HUMAN	1C03_HUMAN	PNPH_HUMAN	VPS53_HUMAN	TARB1_HUMAN	DCTN1_HUMAN	IBP2_HUMAN	STAC3_HUMAN	DUOX2_HUMAN	HIAL1_HUMAN	PYDC2_HUMAN	NSF_HUMAN	ACHG_HUMAN	T106B_HUMAN	3BP2_HUMAN	SGT1_HUMAN	NLRC5_HUMAN	MBP_HUMAN	S35A1_HUMAN	PDLI7_HUMAN	COG8_HUMAN	PKHB2_HUMAN	FLVC1_HUMAN	SPRL1_HUMAN	CP2J2_HUMAN	F27E3_HUMAN	ZIC3_HUMAN	RL7A_HUMAN	CCND1_HUMAN	PIWL1_HUMAN	ZN215_HUMAN	MYO7B_HUMAN	TGFA_HUMAN	TSN12_HUMAN	BIVM_HUMAN	CMGA_HUMAN
s_37_10	HMCES_HUMAN	B2L13_HUMAN	HXK3_HUMAN	CTIF_HUMAN	OST48_HUMAN	ARC1A_HUMAN	CXCR6_HUMAN	MAST2_HUMAN	KPCD3_HUMAN	PMGT1_HUMAN	IGDC4_HUMAN	TRI18_HUMAN	SPESP_HUMAN	AFF3_HUMAN	MF2L2_HUMAN	CP070_HUMAN	OTUD3_HUMAN	SP1_HUMAN	FOSL2_HUMAN	ERLN2_HUMAN	S26A9_HUMAN	TENA_HUMAN	S1PR1_HUMAN	CILP2_HUMAN	FEZ2_HUMAN	E2F3_HUMAN	EPT1_HUMAN	TPPC9_HUMAN	CD006_HUMAN	OST4_HUMAN	SGCZ_HUMAN	5HT4R_HUMAN	ZFP28_HUMAN	PDE4D_HUMAN	FA86A_HUMAN	SVEP1_HUMAN	MIRO1_HUMAN
s_37_11	DPOE4_HUMAN	RBL2A_HUMAN	PP1RB_HUMAN	CRIP2_HUMAN	TSR2_HUMAN	RB6I2_HUMAN	RB40L_HUMAN	AVL9_HUMAN	IRGM_HUMAN	EXOS8_HUMAN	IF4A1_HUMAN	SGOL2_HUMAN	UD16_HUMAN	EID2B_HUMAN	FREM2_HUMAN	WDR5_HUMAN	WASF3_HUMAN	FXYD3_HUMAN	GANC_HUMAN	CALM_HUMAN	FOXJ3_HUMAN	ZN276_HUMAN	OPSD_HUMAN	CDK1_HUMAN	KI13B_HUMAN	LRC31_HUMAN	FA76B_HUMAN	SMAD9_HUMAN	BOP_HUMAN	NACAD_HUMAN	ABCB9_HUMAN	SH3G1_HUMAN	GTF2I_HUMAN	PPM1E_HUMAN	UBTD1_HUMAN	ETV3_HUMAN	HMGB2_HUMAN
s_37_12	TRML2_HUMAN	K1C18_HUMAN	ARSA_HUMAN	CC106_HUMAN	CK063_HUMAN	DPF1_HUMAN	HS74L_HUMAN	WDR75_HUMAN	S31A7_HUMAN	ARP19_HUMAN	POP5_HUMAN	TAP26_HUMAN	CC110_HUMAN	AES_HUMAN	PPIB_HUMAN	GG12G_HUMAN	CSPG5_HUMAN	GMEB2_HUMAN	HERC5_HUMAN	MUS81_HUMAN	UBA6_HUMAN	FRS2_HUMAN	USF2_HUMAN	PRDM5_HUMAN	KDM8_HUMAN	CCNT2_HUMAN	COHA1_HUMAN	BTG3_HUMAN	EFC11_HUMAN	MALD2_HUMAN	PRDX2_HUMAN	RUVB2_HUMAN	MYO9B_HUMAN	CLD17_HUMAN	RAB41_HUMAN	TSN15_HUMAN	KNOP1_HUMAN
s_37_13	HHAT_HUMAN	RL3_HUMAN	PBDC1_HUMAN	S27A2_HUMAN	CAMP1_HUMAN	KSR2_HUMAN	HXD1_HUMAN	CATS_HUMAN	FFAR1_HUMAN	CO3_HUMAN	CBX4_HUMAN	MUC16_HUMAN	EVX1_HUMAN	ARPC2_HUMAN	MEMO1_HUMAN	RU2A_HUMAN	RRP1B_HUMAN	PITX2_HUMAN	1B53_HUMAN	GNAT2_HUMAN	SLX4I_HUMAN	IGHG3_HUMAN	PDE1A_HUMAN	SPRE_HUMAN	CDC42_HUMAN	ELF3_HUMAN	CMKMT_HUMAN	NDUA5_HUMAN	ZNF35_HUMAN	ALPK1_HUMAN	COG8_HUMAN	FOXO1_HUMAN	CXA3_HUMAN	CYFP2_HUMAN	LLPH_HUMAN	SASH1_HUMAN	DDX5_HUMAN
s_37_14	ARI3B_HUMAN	DLEC1_HUMAN	HS90A_HUMAN	SPAT7_HUMAN	EP2A2_HUMAN	S26A6_HUMAN	RPAC1_HUMAN	DECR2_HUMAN	PDX1_HUMAN	KKLC1_HUMAN	PNM6A_HUMAN	AT11A_HUMAN	PYGM_HUMAN	PLIN3_HUMAN	KLHL1_HUMAN	MPIP2_HUMAN	TSR3_HUMAN	ROBO4_HUMAN	CLCN4_HUMAN	CHM2B_HUMAN	MOFA1_HUMAN	PRKDC_HUMAN	MSD1_HUMAN	MCCA_HUMAN	RBM7_HUMAN	PLAC9_HUMAN	SPT12_HUMAN	PRDX6_HUMAN	ZN212_HUMAN	KPTN_HUMAN	CC14B_HUMAN	PKHM2_HUMAN	LAP2A_HUMAN	ADCY6_HUMAN	CREL1_HUMAN	ANK2_HUMAN	EFCB1_HUMAN
s_37_1	ANK1_HUMAN	KCAB1_HUMAN	ANPRC_HUMAN	DDX6L_HUMAN	GLPB_HUMAN	TPOR_HUMAN	ZCRB1_HUMAN	PDS5A_HUMAN	ELP4_HUMAN	ARPC2_HUMAN	GAK12_HUMAN	PKHO2_HUMAN	WNK4_HUMAN	TRUB1_HUMAN	CEBPG_HUMAN	TIM21_HUMAN	UB2G2_HUMAN	TEN3_HUMAN	REQU_HUMAN	THOP1_HUMAN	WBP1L_HUMAN	RS6_HUMAN	INHA_HUMAN	RBG10_HUMAN	CHSTF_HUMAN	PF2R_HUMAN	CNNM1_HUMAN	ABCF1_HUMAN	ANR54_HUMAN	EXOS7_HUMAN	LSP1_HUMAN	S10A5_HUMAN	ZN250_HUMAN	NDUF3_HUMAN	BRD4_HUMAN	APC_HUMAN	CF211_HUMAN
s_37_2	PRGC2_HUMAN	ZN703_HUMAN	DHR13_HUMAN	SSRP1_HUMAN	MANBA_HUMAN	KAD2_HUMAN	FMO3_HUMAN	ROCK1_HUMAN	PRDM1_HUMAN	DFB4A_HUMAN	PLS4_HUMAN	E41L3_HUMAN	IL2RG_HUMAN	LRRN4_HUMAN	SPEF1_HUMAN	NDF4_HUMAN	APRV1_HUMAN	RAB7B_HUMAN	RAB23_HUMAN	RX_HUMAN	LRRC1_HUMAN	SERC3_HUMAN	CHSTA_HUMAN	JADE1_HUMAN	KLRF1_HUMAN	GNPTG_HUMAN	KMT2E_HUMAN	CCD71_HUMAN	TBC17_HUMAN	VEGFA_HUMAN	SENP1_HUMAN	CD53_HUMAN	PR20C_HUMAN	HUS1B_HUMAN	SRCA_HUMAN	SYRM_HUMAN	MTNA_HUMAN
s_37_3	CGRF1_HUMAN	ANKR2_HUMAN	RETST_HUMAN	F71E2_HUMAN	LIRA1_HUMAN	PPCT_HUMAN	HXA6_HUMAN	LCLT1_HUMAN	PRKN2_HUMAN	TFDP1_HUMAN	SG11B_HUMAN	KAD3_HUMAN	HXC6_HUMAN	KCND1_HUMAN	HNRPM_HUMAN	GPBP1_HUMAN	WDR76_HUMAN	CENPV_HUMAN	PORED_HUMAN	SGMR1_HUMAN	S12A9_HUMAN	OCAD1_HUMAN	ACSM1_HUMAN	CUL3_HUMAN	CA109_HUMAN	PRDM4_HUMAN	ORC5_HUMAN	DAAF1_HUMAN	GLSL_HUMAN	ICOSL_HUMAN	SYHM_HUMAN	CLM2_HUMAN	NCKX4_HUMAN	DYM_HUMAN	VP13D_HUMAN	1C08_HUMAN	CAD10_HUMAN
s_37_4	EF1B_HUMAN	LY65B_HUMAN	DYHC1_HUMAN	UD18_HUMAN	DPH1_HUMAN	QCR1_HUMAN	CRFR1_HUMAN	LGAT1_HUMAN	FIBP_HUMAN	MGAP_HUMAN	RN168_HUMAN	MPZL2_HUMAN	PRKN2_HUMAN	SOX18_HUMAN	YAP1_HUMAN	UBAC2_HUMAN	EIF3E_HUMAN	IKBP1_HUMAN	TBRG4_HUMAN	SSR4_HUMAN	CBLC_HUMAN	TENR_HUMAN	BRAC_HUMAN	RBGP1_HUMAN	SYDE2_HUMAN	PTBP3_HUMAN	TNF13_HUMAN	SSX7_HUMAN	PSMD6_HUMAN	GLYR1_HUMAN	HSPB8_HUMAN	KCNN4_HUMAN	ASH2L_HUMAN	CD2B2_HUMAN	G6PI_HUMAN	IGHG4_HUMAN	DNJC8_HUMAN
s_37_5	DTL_HUMAN	MEX3A_HUMAN	TAF1C_HUMAN	HEPN1_HUMAN	NTCP4_HUMAN	SEBP2_HUMAN	IGS21_HUMAN	CDX1_HUMAN	LCTL_HUMAN	RBBP6_HUMAN	PDE7B_HUMAN	SO1B3_HUMAN	NAP1_HUMAN	HS3S4_HUMAN	FPR1_HUMAN	LSM3_HUMAN	NDRG1_HUMAN	KIF9_HUMAN	NAA11_HUMAN	FPPS_HUMAN	DC1I2_HUMAN	OXR1_HUMAN	IL12A_HUMAN	IFIT2_HUMAN	PP2AB_HUMAN	CHD1_HUMAN	DUX4_HUMAN	PAPP2_HUMAN	HAP28_HUMAN	C99L2_HUMAN	YETS4_HUMAN	DIP2C_HUMAN	KI3L3_HUMAN	NTAL_HUMAN	ADCK5_HUMAN	ANXA6_HUMAN	CAC1I_HUMAN
s_37_6	TYDP2_HUMAN	OZF_HUMAN	PANK4_HUMAN	DBF4B_HUMAN	KI26A_HUMAN	DLK2_HUMAN	PIFO_HUMAN	THOC4_HUMAN	SSBP2_HUMAN	RN138_HUMAN	SMUF2_HUMAN	PAPL_HUMAN	PDP2_HUMAN	TM86B_HUMAN	ANXA6_HUMAN	PNRC1_HUMAN	PPBN_HUMAN	DUS26_HUMAN	OR3A2_HUMAN	DQB2_HUMAN	PTN23_HUMAN	MAFB_HUMAN	LX12B_HUMAN	ERBB3_HUMAN	LRP3_HUMAN	LUM_HUMAN	RAB34_HUMAN	RL23A_HUMAN	PRR5L_HUMAN	MBTP2_HUMAN	FIGN_HUMAN	MFRN1_HUMAN	PIEZ1_HUMAN	TRAK1_HUMAN	RMXL2_HUMAN	S22A3_HUMAN	AFF1_HUMAN
s_37_7	TADA3_HUMAN	PKHF1_HUMAN	SL9A8_HUMAN	RBM33_HUMAN	FADS3_HUMAN	ECT2_HUMAN	NK1R_HUMAN	FASTK_HUMAN	GEMI_HUMAN	FBSP1_HUMAN	ZN749_HUMAN	NPCR1_HUMAN	TIG1_HUMAN	DCC1_HUMAN	PSB6_HUMAN	SMS_HUMAN	PAI2B_HUMAN	RCAN3_HUMAN	BLCAP_HUMAN	VAMP5_HUMAN	FUBP3_HUMAN	SG3A2_HUMAN	ARP2_HUMAN	LR16A_HUMAN	SAST_HUMAN	SH2D3_HUMAN	ANFY1_HUMAN	NET1_HUMAN	AQP10_HUMAN	IBP1_HUMAN	CSF1R_HUMAN	RHOF_HUMAN	GLYL1_HUMAN	COIL_HUMAN	FIGLA_HUMAN	MET17_HUMAN	ISLR2_HUMAN
s_37_8	WDR65_HUMAN	DC4L1_HUMAN	GPC2_HUMAN	SMRCD_HUMAN	HUNK_HUMAN	CITE1_HUMAN	AL5AP_HUMAN	C1QT7_HUMAN	FGF6_HUMAN	CCD57_HUMAN	TUTLA_HUMAN	ERCC1_HUMAN	FHR1_HUMAN	TFEB_HUMAN	PA2GA_HUMAN	BRE1A_HUMAN	KINH_HUMAN	MBNL1_HUMAN	CLCKA_HUMAN	MAP1S_HUMAN	GMCLL_HUMAN	TR10A_HUMAN	CO9_HUMAN	MSL1_HUMAN	PPIA_HUMAN	SBK1_HUMAN	SKI_HUMAN	ZAP70_HUMAN	DAXX_HUMAN	CD33_HUMAN	MA2C1_HUMAN	AQP7_HUMAN	FOXK1_HUMAN	EAPP_HUMAN	MED12_HUMAN	TAF1B_HUMAN	PRS53_HUMAN
s_37_9	TRFR_HUMAN	CP2CJ_HUMAN	SHPK_HUMAN	MYLK3_HUMAN	FKBP8_HUMAN	PD1L1_HUMAN	Z280A_HUMAN	HXA2_HUMAN	MBD5_HUMAN	EFCC1_HUMAN	DUS6_HUMAN	HXA4_HUMAN	TRIML_HUMAN	PAXI1_HUMAN	RENT1_HUMAN	1B81_HUMAN	OBP2B_HUMAN	KDM1A_HUMAN	LAPM5_HUMAN	VGLU1_HUMAN	TM1L2_HUMAN	TM214_HUMAN	CHM4B_HUMAN	FA84B_HUMAN	HGFA_HUMAN	MMAD_HUMAN	WNT7A_HUMAN	DPPA5_HUMAN	ZNF80_HUMAN	GGA3_HUMAN	CC117_HUMAN	RBM40_HUMAN	CJ012_HUMAN	SL9B2_HUMAN	PEPL_HUMAN	WASF1_HUMAN	CROC4_HUMAN
s_38_10	HUWE1_HUMAN	F136A_HUMAN	PPAT_HUMAN	BRD8_HUMAN	K1C14_HUMAN	TRPV4_HUMAN	WDR46_HUMAN	PX11C_HUMAN	PPBT_HUMAN	LCN8_HUMAN	FBCD1_HUMAN	MASU1_HUMAN	WDR1_HUMAN	VPREB_HUMAN	CCL21_HUMAN	GLCM1_HUMAN	GALE_HUMAN	LIRA2_HUMAN	FA32A_HUMAN	K1C12_HUMAN	TF3C6_HUMAN	HPBP1_HUMAN	KCNJ9_HUMAN	RS21_HUMAN	BNC2_HUMAN	ES8L1_HUMAN	FAM3A_HUMAN	HMDH_HUMAN	CAPON_HUMAN	G6PC3_HUMAN	TMED1_HUMAN	CCHCR_HUMAN	RMTL1_HUMAN	GEPH_HUMAN	GLP2R_HUMAN	CR1_HUMAN	MRP_HUMAN	DMPK_HUMAN
s_38_11	XP32_HUMAN	GRIK2_HUMAN	DYR1B_HUMAN	SHPRH_HUMAN	PKHA4_HUMAN	LAS1L_HUMAN	NDUS1_HUMAN	FHOD3_HUMAN	HMX1_HUMAN	SGK1_HUMAN	HMGB3_HUMAN	ABCBA_HUMAN	RENI_HUMAN	FCRLB_HUMAN	TSK_HUMAN	PO2F3_HUMAN	NRX2B_HUMAN	TAF8_HUMAN	MED10_HUMAN	RA51C_HUMAN	TDH_HUMAN	MAEL_HUMAN	SYIM_HUMAN	PPARG_HUMAN	UBE2O_HUMAN	PCLI1_HUMAN	WNT9A_HUMAN	SIR4_HUMAN	MFGM_HUMAN	O2AG1_HUMAN	MEN1_HUMAN	ZO1_HUMAN	ACTBL_HUMAN	F219B_HUMAN	EBLN2_HUMAN	RLF_HUMAN	RGSL_HUMAN	SIG12_HUMAN
s_38_12	K1731_HUMAN	FABP9_HUMAN	TNFL8_HUMAN	ADT3_HUMAN	PGH1_HUMAN	RN181_HUMAN	NU214_HUMAN	SPAG6_HUMAN	PCNT_HUMAN	MIC1_HUMAN	MAML3_HUMAN	TXNIP_HUMAN	ACL6B_HUMAN	ZPLD1_HUMAN	PEX6_HUMAN	CK065_HUMAN	SELK_HUMAN	SNX14_HUMAN	SP17_HUMAN	CREG1_HUMAN	DUS12_HUMAN	GCSP_HUMAN	RASH_HUMAN	HERC1_HUMAN	SNIP1_HUMAN	SARAF_HUMAN	TIMP4_HUMAN	CYTF_HUMAN	DSS1_HUMAN	SO6A1_HUMAN	GAH6_HUMAN	NFX1_HUMAN	CLPB_HUMAN	TM135_HUMAN	NDC1_HUMAN	GOLI4_HUMAN	ZFY27_HUMAN	EMC1_HUMAN
s_38_13	STABP_HUMAN	UBC9_HUMAN	ERF1_HUMAN	ABHEB_HUMAN	RM23_HUMAN	ERCC2_HUMAN	VGLU1_HUMAN	DEFM_HUMAN	GXLT1_HUMAN	LIN7C_HUMAN	CD021_HUMAN	DUSTY_HUMAN	CETP_HUMAN	OPCM_HUMAN	CC167_HUMAN	ZBT10_HUMAN	ARHG1_HUMAN	TI17B_HUMAN	RBM40_HUMAN	COQ4_HUMAN	FCERG_HUMAN	NU214_HUMAN	SETD5_HUMAN	CCHCR_HUMAN	HERC5_HUMAN	YYAP1_HUMAN	EPHA8_HUMAN	TGM3_HUMAN	K1C10_HUMAN	PYC_HUMAN	NXF2_HUMAN	CSH_HUMAN	SMRD1_HUMAN	EPGN_HUMAN	REV1_HUMAN	CNOT8_HUMAN	CAD12_HUMAN	RAB1A_HUMAN
s_38_14	NCOA2_HUMAN	RM20_HUMAN	HEN1_HUMAN	KCNT1_HUMAN	NUP98_HUMAN	NUBP1_HUMAN	HNRH3_HUMAN	GUC2A_HUMAN	PANK4_HUMAN	ZN419_HUMAN	ROAA_HUMAN	FUMH_HUMAN	ZN363_HUMAN	MRRP3_HUMAN	PAX2_HUMAN	1A23_HUMAN	NRIP3_HUMAN	GBRA5_HUMAN	SLFN5_HUMAN	DNS2B_HUMAN	NAP1_HUMAN	TSPOA_HUMAN	TPC_HUMAN	GDF2_HUMAN	GP162_HUMAN	NEUA_HUMAN	Z280B_HUMAN	SEPT6_HUMAN	PDE1B_HUMAN	YIPF3_HUMAN	TPC12_HUMAN	MYCP1_HUMAN	CCNO_HUMAN	NTM1A_HUMAN	VGFR2_HUMAN	ZBT26_HUMAN	EST3_HUMAN	AMPD1_HUMAN
s_38_15	DHH_HUMAN	FPRP_HUMAN	LMO3_HUMAN	GLE1_HUMAN	SCN2B_HUMAN	HXC4_HUMAN	VP37C_HUMAN	F136A_HUMAN	CD83_HUMAN	FBRS_HUMAN	B3GL1_HUMAN	WSDU1_HUMAN	F16A2_HUMAN	SHIP1_HUMAN	DMAP1_HUMAN	CHKA_HUMAN	TIMP4_HUMAN	RHDF1_HUMAN	RHG32_HUMAN	DDX51_HUMAN	RM55_HUMAN	BET1L_HUMAN	LPHN2_HUMAN	SAC1_HUMAN	ADA10_HUMAN	NANP_HUMAN	RFX4_HUMAN	K1C15_HUMAN	ATF7_HUMAN	SC22A_HUMAN	CTNL1_HUMAN	TXNIP_HUMAN	INHBC_HUMAN	DCX_HUMAN	POLH_HUMAN	ASAH1_HUMAN	KCNF1_HUMAN	DERL3_HUMAN
s_38_16	FKB1A_HUMAN	FIGN_HUMAN	S15A4_HUMAN	STAT4_HUMAN	SC5A4_HUMAN	TYW5_HUMAN	MYH2_HUMAN	RTTN_HUMAN	QCR6_HUMAN	RN111_HUMAN	SAT1_HUMAN	RL14_HUMAN	KI13B_HUMAN	IPO4_HUMAN	ZN679_HUMAN	VP37B_HUMAN	NOL12_HUMAN	RA54B_HUMAN	HEAT2_HUMAN	DHX16_HUMAN	CDK6_HUMAN	IN80C_HUMAN	E4F1_HUMAN	SFPA2_HUMAN	HME2_HUMAN	BCS1_HUMAN	ANR40_HUMAN	ELOA3_HUMAN	ABCF2_HUMAN	ZN276_HUMAN	PIGP_HUMAN	SIRPG_HUMAN	S22A2_HUMAN	TISB_HUMAN	HBB_HUMAN	TLK2_HUMAN	ERAP1_HUMAN	CK5P2_HUMAN
s_38_17	GATA6_HUMAN	LSHB_HUMAN	CE170_HUMAN	UBR5_HUMAN	KCMB1_HUMAN	FOXR2_HUMAN	PTN4_HUMAN	RAB31_HUMAN	ATD3C_HUMAN	MYL9_HUMAN	CP4AB_HUMAN	CRP_HUMAN	CP3A4_HUMAN	ZN584_HUMAN	ZN137_HUMAN	TFEB_HUMAN	RAB25_HUMAN	RL9_HUMAN	BEX3_HUMAN	CLASR_HUMAN	CBX5_HUMAN	FBX27_HUMAN	NXNL1_HUMAN	ATF3_HUMAN	MP17L_HUMAN	F153A_HUMAN	SLK_HUMAN	NUP98_HUMAN	PHAR2_HUMAN	1A80_HUMAN	NR4A3_HUMAN	GCDH_HUMAN	DEN5A_HUMAN	NU6M_HUMAN	CRLF3_HUMAN	FCGR1_HUMAN	NUFP1_HUMAN	TPH2_HUMAN
s_38_18	RB3GP_HUMAN	PTBP3_HUMAN	TRPM4_HUMAN	K2C73_HUMAN	SYPL1_HUMAN	ODF2L_HUMAN	RGR_HUMAN	KI3L3_HUMAN	MKNK1_HUMAN	SOX17_HUMAN	SEPT1_HUMAN	ROAA_HUMAN	SKA1_HUMAN	ERR1_HUMAN	IPO5_HUMAN	TTF2_HUMAN	PHLA1_HUMAN	T22D3_HUMAN	TENS3_HUMAN	GPM6A_HUMAN	APJ_HUMAN	PGK2_HUMAN	PANK1_HUMAN	KLH29_HUMAN	GBRL1_HUMAN	GDF6_HUMAN	ALKB8_HUMAN	SCAR3_HUMAN	XAGE3_HUMAN	PRIMA_HUMAN	ZPLD1_HUMAN	KCTD3_HUMAN	PAPP1_HUMAN	TRMB_HUMAN	NOL10_HUMAN	PCDB7_HUMAN	FGF16_HUMAN	PDE4D_HUMAN
s_38_19	TLE6_HUMAN	SUCB2_HUMAN	SBK1_HUMAN	MMP17_HUMAN	NPSR1_HUMAN	FBRL_HUMAN	IL4RA_HUMAN	MA7D1_HUMAN	DEPD5_HUMAN	IGFR1_HUMAN	FA65B_HUMAN	TSN12_HUMAN	HEMO_HUMAN	NKG7_HUMAN	TBE_HUMAN	PTN22_HUMAN	ELP5_HUMAN	LIF_HUMAN	PP1B_HUMAN	RL6_HUMAN	DYR1B_HUMAN	CA174_HUMAN	ACTN4_HUMAN	NOMO2_HUMAN	DNJB3_HUMAN	TRPS1_HUMAN	CPT1A_HUMAN	SNG1_HUMAN	CADM3_HUMAN	GTPBA_HUMAN	PAX1_HUMAN	FXL22_HUMAN	ZCCHV_HUMAN	K1C20_HUMAN	RA51C_HUMAN	ACS2L_HUMAN	PSD1_HUMAN	STF1_HUMAN
s_38_1	CB047_HUMAN	TP8L2_HUMAN	NSF_HUMAN	SURF6_HUMAN	CP2C8_HUMAN	SYDE1_HUMAN	GGH_HUMAN	KAPCG_HUMAN	ZN429_HUMAN	M3K11_HUMAN	ERCC1_HUMAN	CTRB1_HUMAN	PDIP2_HUMAN	H2B1C_HUMAN	SF3B5_HUMAN	PCGF1_HUMAN	WNK4_HUMAN	MLP3A_HUMAN	UD11_HUMAN	S43A3_HUMAN	LARP6_HUMAN	C1QT3_HUMAN	SRMS_HUMAN	K1211_HUMAN	FOXF2_HUMAN	FGR_HUMAN	KBTB8_HUMAN	ERGI3_HUMAN	ODBA_HUMAN	RAB3A_HUMAN	LIN7C_HUMAN	RASN_HUMAN	ZN365_HUMAN	NKG2A_HUMAN	C2CD5_HUMAN	CL073_HUMAN	TX264_HUMAN	NGAP_HUMAN
s_38_20	CNGB3_HUMAN	KCNJ9_HUMAN	T161A_HUMAN	NTF3_HUMAN	FBX6_HUMAN	GID8_HUMAN	SOX30_HUMAN	LAMC2_HUMAN	HMMR_HUMAN	XPP2_HUMAN	S40A1_HUMAN	TM104_HUMAN	LPHN1_HUMAN	M17L2_HUMAN	MYOC_HUMAN	IFT20_HUMAN	GDF1_HUMAN	PAR15_HUMAN	NUD18_HUMAN	NHEJ1_HUMAN	PACN3_HUMAN	I10R1_HUMAN	ULA1_HUMAN	GLCTK_HUMAN	TXND9_HUMAN	PHLA1_HUMAN	BCL7B_HUMAN	KCNKF_HUMAN	HAUS6_HUMAN	AMOT_HUMAN	RHOU_HUMAN	PP2BB_HUMAN	NKX61_HUMAN	MTER2_HUMAN	ARHG5_HUMAN	XK_HUMAN	KPCE_HUMAN	CCNE1_HUMAN
s_38_2	CAH4_HUMAN	CXCR2_HUMAN	FOCAD_HUMAN	ZN443_HUMAN	C1TC_HUMAN	M3KL4_HUMAN	MDFI_HUMAN	SAM50_HUMAN	BBS1_HUMAN	DLG4_HUMAN	IFG15_HUMAN	PEG10_HUMAN	RRP1_HUMAN	AB1IP_HUMAN	AOC1_HUMAN	K1C28_HUMAN	TSR3_HUMAN	ST17B_HUMAN	NBEA_HUMAN	NF1_HUMAN	RM24_HUMAN	CYC_HUMAN	EF1G_HUMAN	NT5D2_HUMAN	LRAD1_HUMAN	TM158_HUMAN	AJAP1_HUMAN	GUC2F_HUMAN	EVI1_HUMAN	KMT2C_HUMAN	PLSL_HUMAN	PAPOG_HUMAN	NDRG3_HUMAN	IKBA_HUMAN	RHG31_HUMAN	PRDX1_HUMAN	F168B_HUMAN	CDAN1_HUMAN
s_38_3	GT251_HUMAN	KBTB7_HUMAN	PUS7_HUMAN	MOXD1_HUMAN	SOGA1_HUMAN	RNF11_HUMAN	MGST3_HUMAN	MYPC3_HUMAN	COA1_HUMAN	FGD2_HUMAN	H2AJ_HUMAN	VPK9_HUMAN	RHG35_HUMAN	FGF6_HUMAN	CP072_HUMAN	RAP2B_HUMAN	ZN331_HUMAN	SPB4_HUMAN	KIF2A_HUMAN	KLD8B_HUMAN	RAB15_HUMAN	PNRC1_HUMAN	MCHL2_HUMAN	ARY1_HUMAN	MAGA9_HUMAN	SEN2_HUMAN	LANC2_HUMAN	FPR2_HUMAN	SMAG2_HUMAN	CXL13_HUMAN	SH21A_HUMAN	SPRR3_HUMAN	SHRPN_HUMAN	SUCB2_HUMAN	MCES_HUMAN	CNDD3_HUMAN	TTL_HUMAN	FBX5_HUMAN
s_38_4	CCG4_HUMAN	CYH1_HUMAN	CC151_HUMAN	K0930_HUMAN	H2B1B_HUMAN	GBB3_HUMAN	REM2_HUMAN	EMX2_HUMAN	PAEP_HUMAN	RPR1B_HUMAN	NP1L3_HUMAN	RU2A_HUMAN	ANR39_HUMAN	APBA1_HUMAN	SMG9_HUMAN	TMM33_HUMAN	CE152_HUMAN	NKG2C_HUMAN	RS28_HUMAN	GRID2_HUMAN	GRID1_HUMAN	DFFA_HUMAN	PITM1_HUMAN	H14_HUMAN	NRAP_HUMAN	KRT37_HUMAN	SPIR1_HUMAN	CRIS3_HUMAN	LENG8_HUMAN	HPGDS_HUMAN	DHYS_HUMAN	OTUB2_HUMAN	GNA15_HUMAN	M3K10_HUMAN	PRELP_HUMAN	N2DL1_HUMAN	GALT5_HUMAN	RM15_HUMAN
s_38_5	DMXL2_HUMAN	TENA_HUMAN	JDP2_HUMAN	SMC1A_HUMAN	CCR7_HUMAN	F155B_HUMAN	TMCO6_HUMAN	RANB3_HUMAN	RALY_HUMAN	FABP9_HUMAN	CYTM_HUMAN	FXL16_HUMAN	CR3L3_HUMAN	ZSC26_HUMAN	WEE2_HUMAN	SPS2_HUMAN	CL16A_HUMAN	PTPRC_HUMAN	GRPE2_HUMAN	PAGE1_HUMAN	CB044_HUMAN	PPBN_HUMAN	JKIP1_HUMAN	APOO_HUMAN	CNOT2_HUMAN	ABT1_HUMAN	DNLZ_HUMAN	TPP2_HUMAN	FUT10_HUMAN	S19A1_HUMAN	MA2B2_HUMAN	UFL1_HUMAN	RNK_HUMAN	VAV_HUMAN	TNR4_HUMAN	COX1_HUMAN	ARF6_HUMAN	CBPZ_HUMAN
s_38_6	CUL1_HUMAN	LDHC_HUMAN	FLNC_HUMAN	ATPD_HUMAN	STX11_HUMAN	ZCHC3_HUMAN	ADH1A_HUMAN	NFKB1_HUMAN	VPK11_HUMAN	ASF1A_HUMAN	PACA_HUMAN	SEM3E_HUMAN	MIC1_HUMAN	ES8L2_HUMAN	RL29_HUMAN	FFAR4_HUMAN	PRP4_HUMAN	LCN6_HUMAN	SFT2A_HUMAN	MCM5_HUMAN	DCE1_HUMAN	NEST_HUMAN	ST1C4_HUMAN	FSTL4_HUMAN	NRP2_HUMAN	FAM9C_HUMAN	SERP2_HUMAN	RM48_HUMAN	FXL19_HUMAN	TM237_HUMAN	RS17L_HUMAN	SC6A3_HUMAN	NFU1_HUMAN	TRIQK_HUMAN	VMAT2_HUMAN	LRBA_HUMAN	ISCA2_HUMAN	SAC1_HUMAN
s_38_7	EF1D_HUMAN	PBDC1_HUMAN	EID1_HUMAN	KIF7_HUMAN	ANKS6_HUMAN	S12A5_HUMAN	PGM1_HUMAN	DHI1_HUMAN	BLCAP_HUMAN	PRDM1_HUMAN	F199X_HUMAN	REEP3_HUMAN	REG1B_HUMAN	C2AIL_HUMAN	REL_HUMAN	PEF1_HUMAN	SNX14_HUMAN	AKIR2_HUMAN	RBBP9_HUMAN	SCF_HUMAN	ASNS_HUMAN	IFNA4_HUMAN	PHKG1_HUMAN	IQCH_HUMAN	LRP6_HUMAN	PPID_HUMAN	CHD4_HUMAN	NBAS_HUMAN	MIEAP_HUMAN	GSTA2_HUMAN	DCSTP_HUMAN	BICD1_HUMAN	NFRKB_HUMAN	SCLY_HUMAN	FOSL2_HUMAN	RAB26_HUMAN	CSPG4_HUMAN	IPYR_HUMAN
s_38_8	PYRG2_HUMAN	NCBP2_HUMAN	SOCS6_HUMAN	P2RY6_HUMAN	FNIP1_HUMAN	OTX2_HUMAN	MESD1_HUMAN	OCLN_HUMAN	GORS2_HUMAN	ONEC2_HUMAN	WHRN_HUMAN	FAM3A_HUMAN	CREB3_HUMAN	JTB_HUMAN	CSN7B_HUMAN	VAX1_HUMAN	AT5F1_HUMAN	INSR_HUMAN	NDUB6_HUMAN	GAK10_HUMAN	DMTF1_HUMAN	COX20_HUMAN	AKIP1_HUMAN	POGZ_HUMAN	SMUF1_HUMAN	CELR2_HUMAN	TRFM_HUMAN	RHG10_HUMAN	PRLD1_HUMAN	CIA30_HUMAN	ZN384_HUMAN	SBSPO_HUMAN	MARCS_HUMAN	STRAP_HUMAN	PICAL_HUMAN	TRI46_HUMAN	CNOT6_HUMAN	KRT81_HUMAN
s_38_9	ZDH21_HUMAN	LTBP4_HUMAN	SOX5_HUMAN	RHOC_HUMAN	SEPT6_HUMAN	S22AI_HUMAN	KCNK6_HUMAN	UBP34_HUMAN	SKIL_HUMAN	RNF24_HUMAN	K2013_HUMAN	MICU3_HUMAN	SNPC2_HUMAN	RGS16_HUMAN	CENPF_HUMAN	CNBP_HUMAN	HHLA2_HUMAN	F124B_HUMAN	BEX1_HUMAN	PIDD_HUMAN	TRI37_HUMAN	U2AF4_HUMAN	MACOI_HUMAN	POTEC_HUMAN	FAN1_HUMAN	ASIC1_HUMAN	RHG01_HUMAN	TRI33_HUMAN	PNRC1_HUMAN	HBEGF_HUMAN	OSTA_HUMAN	LIPP_HUMAN	XAF1_HUMAN	THOC1_HUMAN	USH2A_HUMAN	VAPA_HUMAN	ZHX1R_HUMAN	DBNL_HUMAN
s_39_10	CH3L1_HUMAN	AROS_HUMAN	SEMG1_HUMAN	ABCG5_HUMAN	LRC51_HUMAN	ETS2_HUMAN	ITB1_HUMAN	ADH4_HUMAN	MSRB1_HUMAN	OPA1_HUMAN	H2B1L_HUMAN	GDF15_HUMAN	PSA7_HUMAN	DJB11_HUMAN	CTNA2_HUMAN	RAB14_HUMAN	ANR26_HUMAN	SNTB1_HUMAN	BPIB1_HUMAN	BEND3_HUMAN	ERAP1_HUMAN	TPP2_HUMAN	RNF44_HUMAN	NUSAP_HUMAN	PPM1F_HUMAN	CPSF4_HUMAN	SP100_HUMAN	ISK13_HUMAN	HMGB3_HUMAN	FUT4_HUMAN	DDX17_HUMAN	CADM1_HUMAN	ANXA5_HUMAN	PCF11_HUMAN	NOMO3_HUMAN	ZN706_HUMAN	SUN5_HUMAN	2A5B_HUMAN	ANM3_HUMAN
s_39_11	K1C25_HUMAN	SUN2_HUMAN	TGDS_HUMAN	MYO9A_HUMAN	APBB3_HUMAN	MARH2_HUMAN	RSBN1_HUMAN	FR1OP_HUMAN	PLIN5_HUMAN	SSBP4_HUMAN	UBP54_HUMAN	ZN574_HUMAN	ST1A3_HUMAN	LORI_HUMAN	TKT_HUMAN	F262_HUMAN	MCAF1_HUMAN	PK2L2_HUMAN	SCG2_HUMAN	TNR6C_HUMAN	RECQ1_HUMAN	GRAPL_HUMAN	WWTR1_HUMAN	FOLR3_HUMAN	HEXDC_HUMAN	ZN623_HUMAN	WDR52_HUMAN	TRPC1_HUMAN	COIL_HUMAN	MUCL1_HUMAN	IKIP_HUMAN	COHA1_HUMAN	UBP21_HUMAN	VA0D1_HUMAN	RS7_HUMAN	DIDO1_HUMAN	TYB4_HUMAN	NU3M_HUMAN	REEP3_HUMAN
s_39_12	TIAR_HUMAN	KRCC1_HUMAN	LR2BP_HUMAN	GCC2_HUMAN	FSTL1_HUMAN	UBCP1_HUMAN	S35E2_HUMAN	COG7_HUMAN	TM258_HUMAN	SYCM_HUMAN	LAMP3_HUMAN	MLTK_HUMAN	APOA5_HUMAN	LPHN3_HUMAN	FPR2_HUMAN	DND1_HUMAN	ZN260_HUMAN	C2TA_HUMAN	PLAC1_HUMAN	SC24C_HUMAN	FXYD6_HUMAN	ABCB8_HUMAN	SMAD9_HUMAN	DEN2D_HUMAN	TA2R5_HUMAN	AT1A2_HUMAN	SC23B_HUMAN	PTMS_HUMAN	TOPRS_HUMAN	SIM10_HUMAN	PBDC1_HUMAN	AL14E_HUMAN	ZN653_HUMAN	MYOV2_HUMAN	CD109_HUMAN	USF1_HUMAN	TTP_HUMAN	RNAS4_HUMAN	IL36B_HUMAN
s_39_13	GROA_HUMAN	EMAL4_HUMAN	CCL18_HUMAN	RA51C_HUMAN	MRP7_HUMAN	PRKDC_HUMAN	SSU72_HUMAN	TAF6L_HUMAN	UBP33_HUMAN	IF5A1_HUMAN	SDC4_HUMAN	ARHGA_HUMAN	XAGE3_HUMAN	CTR1_HUMAN	RASF3_HUMAN	MUC24_HUMAN	K22E_HUMAN	DGKH_HUMAN	LRAT_HUMAN	MET18_HUMAN	ITM2A_HUMAN	NALD2_HUMAN	KRA13_HUMAN	OSBL7_HUMAN	CPLX2_HUMAN	CAPG_HUMAN	GALT7_HUMAN	ZPBP1_HUMAN	RM15_HUMAN	TRI25_HUMAN	NEBU_HUMAN	HNRH3_HUMAN	EP400_HUMAN	RBM47_HUMAN	STMN4_HUMAN	ZNT7_HUMAN	KTI12_HUMAN	STX1A_HUMAN	QCR7_HUMAN
s_39_14	FCRLA_HUMAN	OAS3_HUMAN	PCNT_HUMAN	MMGT1_HUMAN	SPT20_HUMAN	NEK6_HUMAN	HHAT_HUMAN	SDF2_HUMAN	CNPY3_HUMAN	TNR3_HUMAN	CD027_HUMAN	HNRPM_HUMAN	RTN4_HUMAN	TUFT_HUMAN	GMEB1_HUMAN	EHD3_HUMAN	RARG_HUMAN	OVCH2_HUMAN	TCHP_HUMAN	RBBP6_HUMAN	RUNX1_HUMAN	FOG2_HUMAN	HXA10_HUMAN	LEG1_HUMAN	P4K2B_HUMAN	UBP10_HUMAN	NOS2_HUMAN	PTN1_HUMAN	ALEX_HUMAN	HECW2_HUMAN	DAZL_HUMAN	MTG1_HUMAN	ETFD_HUMAN	GRAPL_HUMAN	ITA5_HUMAN	O2AG1_HUMAN	KCC1G_HUMAN	MAOM_HUMAN	TMEM9_HUMAN
s_39_15	CJ012_HUMAN	BNC1_HUMAN	MKS3_HUMAN	SPNXA_HUMAN	ZRAB3_HUMAN	FUT3_HUMAN	STK40_HUMAN	CSPG5_HUMAN	GLBL2_HUMAN	RT05_HUMAN	PHF19_HUMAN	ABC3A_HUMAN	LCP2_HUMAN	AKA12_HUMAN	SMOX_HUMAN	MPPD2_HUMAN	LIRA3_HUMAN	AGAP1_HUMAN	RRN3_HUMAN	ZC12C_HUMAN	TIG1_HUMAN	M4K1_HUMAN	ECHA_HUMAN	TRM2_HUMAN	RT11_HUMAN	MT21D_HUMAN	RFX4_HUMAN	FGF16_HUMAN	MTMR1_HUMAN	GBG2_HUMAN	IPO7_HUMAN	TEX10_HUMAN	DCE1_HUMAN	OVOL1_HUMAN	RHCE_HUMAN	ENAH_HUMAN	PSMD9_HUMAN	RIPK3_HUMAN	LMO7_HUMAN
s_39_16	ZBED2_HUMAN	GEMI_HUMAN	PIBF1_HUMAN	MBNL3_HUMAN	MB211_HUMAN	MED7_HUMAN	WASF2_HUMAN	GLRX3_HUMAN	CPNS2_HUMAN	VPK3_HUMAN	MIER2_HUMAN	CASC3_HUMAN	CTL2_HUMAN	GPN3_HUMAN	RDH1_HUMAN	B3GN2_HUMAN	SMG7_HUMAN	RAP2A_HUMAN	IL27B_HUMAN	CSN7A_HUMAN	ACTN4_HUMAN	S39AA_HUMAN	IFIH1_HUMAN	LHFP_HUMAN	PCDAB_HUMAN	MTMR1_HUMAN	ZN564_HUMAN	DYR1B_HUMAN	PDXK_HUMAN	HIRA_HUMAN	CK001_HUMAN	SIM24_HUMAN	KAD9_HUMAN	FCF1_HUMAN	PROL1_HUMAN	DDX10_HUMAN	DBND2_HUMAN	CASP1_HUMAN	ACSM3_HUMAN
s_39_17	N4BP2_HUMAN	DLX6_HUMAN	PTHB1_HUMAN	LDB3_HUMAN	TGFB1_HUMAN	CASP2_HUMAN	SGSM3_HUMAN	PSB10_HUMAN	TTLL5_HUMAN	DPM3_HUMAN	EPN4_HUMAN	5HT3B_HUMAN	UK114_HUMAN	PLLP_HUMAN	STB5L_HUMAN	NU153_HUMAN	TRI32_HUMAN	HYAS3_HUMAN	NFYC_HUMAN	FCAR_HUMAN	CXCR5_HUMAN	MED6_HUMAN	SRCH_HUMAN	ARL3_HUMAN	TAOK3_HUMAN	TLR4_HUMAN	OBSCN_HUMAN	CIZ1_HUMAN	LYPD3_HUMAN	CPSF4_HUMAN	LAS2_HUMAN	B3A4_HUMAN	HYAS1_HUMAN	ABCA3_HUMAN	SRG2C_HUMAN	BTLA_HUMAN	ISOC2_HUMAN	CILP2_HUMAN	CSN2_HUMAN
s_39_18	CRLD2_HUMAN	BMP2K_HUMAN	PD1L1_HUMAN	MIS12_HUMAN	PICK1_HUMAN	BAIP3_HUMAN	GP161_HUMAN	ITLN2_HUMAN	DUS18_HUMAN	FBW1B_HUMAN	CDK17_HUMAN	CEBPG_HUMAN	KIFC2_HUMAN	ADAT3_HUMAN	H2A2A_HUMAN	HRH1_HUMAN	ARL4D_HUMAN	SLAP1_HUMAN	NMB_HUMAN	C1QT6_HUMAN	PSA_HUMAN	WAP53_HUMAN	TXND3_HUMAN	LMF1_HUMAN	PI3R4_HUMAN	VKORL_HUMAN	KLD8B_HUMAN	GABPA_HUMAN	RL8_HUMAN	RM38_HUMAN	CC170_HUMAN	THNS2_HUMAN	LRC20_HUMAN	FGFR3_HUMAN	SUH_HUMAN	AFF3_HUMAN	FBXL3_HUMAN	SCRT1_HUMAN	COR1B_HUMAN
s_39_19	TM223_HUMAN	KLK10_HUMAN	DNM1L_HUMAN	F263_HUMAN	RPP29_HUMAN	F174B_HUMAN	CA174_HUMAN	GATA6_HUMAN	DPTOR_HUMAN	RN5A_HUMAN	ACSF3_HUMAN	TELT_HUMAN	ZFY16_HUMAN	ZFP42_HUMAN	WDR48_HUMAN	RBL2_HUMAN	LACE1_HUMAN	RAB7A_HUMAN	H2AY_HUMAN	LDH6A_HUMAN	DLK1_HUMAN	F212B_HUMAN	FOXP2_HUMAN	ZNT8_HUMAN	YPEL4_HUMAN	MYZAP_HUMAN	TRAM2_HUMAN	DUSTY_HUMAN	AP4M1_HUMAN	ICAM1_HUMAN	GABP1_HUMAN	SOM2_HUMAN	CP343_HUMAN	IPO11_HUMAN	BIRC6_HUMAN	BSDC1_HUMAN	HSC20_HUMAN	FXRD1_HUMAN	POLK_HUMAN
s_39_1	PCDA2_HUMAN	RPGR_HUMAN	RL24_HUMAN	TMCC1_HUMAN	SDCG3_HUMAN	PRTN3_HUMAN	NLRX1_HUMAN	RBP2_HUMAN	COQ2_HUMAN	DDR2_HUMAN	NR0B1_HUMAN	MEST_HUMAN	T183B_HUMAN	NDF6_HUMAN	MAGC3_HUMAN	YETS2_HUMAN	NSF1C_HUMAN	ASNA_HUMAN	MFNG_HUMAN	FOXP2_HUMAN	1A34_HUMAN	STK40_HUMAN	IL24_HUMAN	STAT3_HUMAN	CCD43_HUMAN	HERP2_HUMAN	ITB4_HUMAN	PSD12_HUMAN	ZBT14_HUMAN	CEMIP_HUMAN	ZAP70_HUMAN	THIC_HUMAN	RMP_HUMAN	BMP1_HUMAN	SC5AC_HUMAN	PREB_HUMAN	PCAT2_HUMAN	HLAE_HUMAN	SCUB1_HUMAN
s_39_20	CHSTB_HUMAN	G3P_HUMAN	PRGC1_HUMAN	CAN3_HUMAN	TPO_HUMAN	TUSC1_HUMAN	DOT1L_HUMAN	RM53_HUMAN	PAPOA_HUMAN	RENBP_HUMAN	CRIM1_HUMAN	ARP5_HUMAN	PLIN5_HUMAN	FZD10_HUMAN	GBG7_HUMAN	S35G1_HUMAN	VWCE_HUMAN	FICD_HUMAN	ILK_HUMAN	RPP38_HUMAN	PVRL2_HUMAN	CO6A3_HUMAN	INHBE_HUMAN	PCDB7_HUMAN	S27A1_HUMAN	K2C5_HUMAN	CEP95_HUMAN	ST1A2_HUMAN	ACTN4_HUMAN	HAUS8_HUMAN	PNPH_HUMAN	K2026_HUMAN	TSK_HUMAN	PPE1_HUMAN	MOB3C_HUMAN	BCAS4_HUMAN	ZN821_HUMAN	1A25_HUMAN	K1C10_HUMAN
s_39_21	H2B1A_HUMAN	GBRG3_HUMAN	CCDC6_HUMAN	TNR1A_HUMAN	K1161_HUMAN	TNG2_HUMAN	CD1E_HUMAN	MB211_HUMAN	CO8G_HUMAN	PLB1_HUMAN	GCM2_HUMAN	MMP2_HUMAN	SVIP_HUMAN	P2Y13_HUMAN	DQB2_HUMAN	SRS12_HUMAN	CUTC_HUMAN	CD3D_HUMAN	RUVB2_HUMAN	CDKA2_HUMAN	RXRG_HUMAN	TETN_HUMAN	DNJB4_HUMAN	STXB2_HUMAN	TNR6_HUMAN	RBP2_HUMAN	NMUR1_HUMAN	GAS1_HUMAN	DESI1_HUMAN	ARL4D_HUMAN	ALKB4_HUMAN	KPCB_HUMAN	CBX4_HUMAN	SH24A_HUMAN	K1C23_HUMAN	EVI5_HUMAN	LACE1_HUMAN	PLAK_HUMAN	VPS29_HUMAN
s_39_22	PLAC9_HUMAN	NKX28_HUMAN	I2BP1_HUMAN	NCTR3_HUMAN	PRS55_HUMAN	OPN3_HUMAN	NPC1_HUMAN	SCNNB_HUMAN	FHR3_HUMAN	PIF1_HUMAN	PCGF2_HUMAN	STRN_HUMAN	S39AE_HUMAN	OBSL1_HUMAN	SCRB2_HUMAN	CLCB_HUMAN	GBB3_HUMAN	NDK8_HUMAN	CREG1_HUMAN	LCHN_HUMAN	GCM1_HUMAN	BRAT1_HUMAN	TYB10_HUMAN	ABI3_HUMAN	SDSL_HUMAN	BTBD9_HUMAN	DMXL1_HUMAN	RHOQ_HUMAN	RFA3_HUMAN	PRC2A_HUMAN	FKB14_HUMAN	GFRA4_HUMAN	HMGX4_HUMAN	MAN1_HUMAN	SPAT5_HUMAN	TBB1_HUMAN	WDR89_HUMAN	IOD3_HUMAN	SPT4H_HUMAN
s_39_23	OPSX_HUMAN	NID2_HUMAN	SIR7_HUMAN	FYB_HUMAN	MAP9_HUMAN	CDC26_HUMAN	VPK9_HUMAN	ECP_HUMAN	RASF9_HUMAN	AKA10_HUMAN	NB5R1_HUMAN	RND3_HUMAN	SOS1_HUMAN	TPC12_HUMAN	PDXD1_HUMAN	IFIH1_HUMAN	CABYR_HUMAN	BINCA_HUMAN	BICC1_HUMAN	PTPRQ_HUMAN	UBP16_HUMAN	DOA_HUMAN	TRPV2_HUMAN	PAHX_HUMAN	ARC1A_HUMAN	MED20_HUMAN	BECN2_HUMAN	LMBL3_HUMAN	P2RX5_HUMAN	ZN548_HUMAN	ERLN1_HUMAN	DU4L3_HUMAN	ALX3_HUMAN	AT1A4_HUMAN	KHK_HUMAN	P2RX1_HUMAN	MPP5_HUMAN	OSER1_HUMAN	PRR5_HUMAN
s_39_24	KCNF1_HUMAN	PPC1B_HUMAN	SNX13_HUMAN	DP13B_HUMAN	RFIP1_HUMAN	MYL5_HUMAN	STOM_HUMAN	MT1M_HUMAN	CPSF4_HUMAN	MDHC_HUMAN	AA2AR_HUMAN	SPCS1_HUMAN	TP4AP_HUMAN	ITA11_HUMAN	CLC2A_HUMAN	NPL4_HUMAN	KAD2_HUMAN	EXOC4_HUMAN	PJA1_HUMAN	SIVA_HUMAN	PERF_HUMAN	WIPF3_HUMAN	FXRD1_HUMAN	ENSA_HUMAN	KLK12_HUMAN	C99L2_HUMAN	UBP11_HUMAN	SHQ1_HUMAN	HIPK4_HUMAN	FOXP3_HUMAN	NPAP1_HUMAN	TBB3_HUMAN	LORI_HUMAN	AT8B1_HUMAN	TEX14_HUMAN	DDX1_HUMAN	CU002_HUMAN	A1CF_HUMAN	MYBPH_HUMAN
s_39_2	LRC55_HUMAN	UBP30_HUMAN	FEV_HUMAN	SNPC4_HUMAN	IDE_HUMAN	MDS1_HUMAN	MANF_HUMAN	DPPA5_HUMAN	F262_HUMAN	UB2R2_HUMAN	GPR42_HUMAN	GAS8_HUMAN	KCC1G_HUMAN	PP2BB_HUMAN	EP400_HUMAN	DACT2_HUMAN	PSA3_HUMAN	BGLR_HUMAN	THADA_HUMAN	CD27_HUMAN	UBP48_HUMAN	SYEM_HUMAN	RHOV_HUMAN	FOXA2_HUMAN	S2546_HUMAN	RPC10_HUMAN	DCA12_HUMAN	BEND5_HUMAN	RAB24_HUMAN	ZADH2_HUMAN	PIGR_HUMAN	TAF4B_HUMAN	ZIK1_HUMAN	DEK_HUMAN	FA86A_HUMAN	KCRM_HUMAN	ABD12_HUMAN	FBXW5_HUMAN	DPYL4_HUMAN
s_39_3	RBL1_HUMAN	NOP14_HUMAN	NRAM1_HUMAN	NOB1_HUMAN	PAX6_HUMAN	S36A3_HUMAN	NFAC1_HUMAN	DLK2_HUMAN	SRXN1_HUMAN	TBB4A_HUMAN	MET2A_HUMAN	ZNF18_HUMAN	FA26E_HUMAN	RM44_HUMAN	THAP3_HUMAN	PATZ1_HUMAN	PEBP4_HUMAN	GASP2_HUMAN	FURIN_HUMAN	NU160_HUMAN	EHF_HUMAN	SV2A_HUMAN	CEA21_HUMAN	DPPA4_HUMAN	1433Z_HUMAN	DOC2A_HUMAN	RND1_HUMAN	NPM2_HUMAN	PLCZ1_HUMAN	NOGG_HUMAN	NUA4L_HUMAN	EDC3_HUMAN	HBM_HUMAN	PRC2C_HUMAN	ZN679_HUMAN	1433G_HUMAN	DOK7_HUMAN	MCM2_HUMAN	CLN5_HUMAN
s_39_4	ENKD1_HUMAN	EYA1_HUMAN	VP13D_HUMAN	TTC7A_HUMAN	KI16B_HUMAN	HYLS1_HUMAN	MSD3_HUMAN	CARM1_HUMAN	ELK1_HUMAN	DSCR4_HUMAN	TMPS2_HUMAN	KLRB1_HUMAN	ADRB3_HUMAN	TRIM4_HUMAN	FCSD2_HUMAN	CXA3_HUMAN	ZEP1_HUMAN	AKAP8_HUMAN	WNT3A_HUMAN	OSBP1_HUMAN	KIF3C_HUMAN	DNA2_HUMAN	AGO2_HUMAN	ZN580_HUMAN	UD2B4_HUMAN	SHPS1_HUMAN	FETA_HUMAN	APOC1_HUMAN	CDK5_HUMAN	OR8D4_HUMAN	SG196_HUMAN	PPB1_HUMAN	PI51C_HUMAN	PTRF_HUMAN	PC11X_HUMAN	FLII_HUMAN	GORAB_HUMAN	OSBL9_HUMAN	AZI1_HUMAN
s_39_5	UBP31_HUMAN	UBFD1_HUMAN	MYO1C_HUMAN	ENPP7_HUMAN	HUNIN_HUMAN	MTL5_HUMAN	ERGI2_HUMAN	PPM1F_HUMAN	PURA_HUMAN	TOE1_HUMAN	CCR9_HUMAN	DEXI_HUMAN	PNISR_HUMAN	FAT1_HUMAN	KDM2A_HUMAN	NTCP2_HUMAN	RN121_HUMAN	ODO2_HUMAN	YTHD3_HUMAN	SLU7_HUMAN	ZMAT5_HUMAN	HIPK4_HUMAN	RBP10_HUMAN	IF140_HUMAN	CKLF8_HUMAN	GPR4_HUMAN	CCG1_HUMAN	P2R3A_HUMAN	C27C1_HUMAN	NMNA1_HUMAN	1433T_HUMAN	EAA3_HUMAN	SYYM_HUMAN	TAGL3_HUMAN	MI4GD_HUMAN	G0S2_HUMAN	CLC4D_HUMAN	DYDC2_HUMAN	RPGF1_HUMAN
s_39_6	B4GN1_HUMAN	ANR10_HUMAN	SYQ_HUMAN	D104A_HUMAN	F120S_HUMAN	NEK10_HUMAN	TEX37_HUMAN	MYO1G_HUMAN	GFRA4_HUMAN	ARMS2_HUMAN	WNT7A_HUMAN	KLC3_HUMAN	SORT_HUMAN	MD2L2_HUMAN	IDHP_HUMAN	ICAM3_HUMAN	MYB_HUMAN	RIBC2_HUMAN	CCNE1_HUMAN	VIGLN_HUMAN	F174B_HUMAN	SSX3_HUMAN	UN13A_HUMAN	RM03_HUMAN	D19L1_HUMAN	PPR3D_HUMAN	TNR12_HUMAN	SAT1_HUMAN	GORS2_HUMAN	UQCC1_HUMAN	HCP5_HUMAN	CLCA3_HUMAN	ZN135_HUMAN	TF3A_HUMAN	GPDM_HUMAN	MAL_HUMAN	FKBP9_HUMAN	STOM_HUMAN	NMD3B_HUMAN
s_39_7	PLAP_HUMAN	ISK13_HUMAN	SPRE1_HUMAN	MAGA4_HUMAN	SGCD_HUMAN	1A25_HUMAN	S12A7_HUMAN	CDC6_HUMAN	TSG6_HUMAN	WEE2_HUMAN	DDX27_HUMAN	EFTU_HUMAN	APH1A_HUMAN	CDYL1_HUMAN	KI3S1_HUMAN	LPAR4_HUMAN	SRMS_HUMAN	EAPP_HUMAN	LEO1_HUMAN	INT12_HUMAN	CP2C9_HUMAN	D2HDH_HUMAN	FGFR4_HUMAN	ARP3B_HUMAN	HYPM_HUMAN	EMC10_HUMAN	AKA12_HUMAN	P20D2_HUMAN	ECI2_HUMAN	E2AK3_HUMAN	C11B2_HUMAN	VPS4B_HUMAN	CC28A_HUMAN	ATF1_HUMAN	PLBL2_HUMAN	CC017_HUMAN	RPP14_HUMAN	AZI2_HUMAN	CNR1_HUMAN
s_39_8	FGF21_HUMAN	PH4H_HUMAN	WDFY2_HUMAN	SOCS7_HUMAN	TRI31_HUMAN	GUCD1_HUMAN	CR3L2_HUMAN	NUD11_HUMAN	WBS27_HUMAN	TSSK2_HUMAN	UD17_HUMAN	HEXI2_HUMAN	SO5A1_HUMAN	WDR96_HUMAN	RN149_HUMAN	PPT1_HUMAN	CILP2_HUMAN	SUGP1_HUMAN	PHF2_HUMAN	MTR1L_HUMAN	OR8K5_HUMAN	PRDM8_HUMAN	PDLI4_HUMAN	IQGA3_HUMAN	RUNX3_HUMAN	FUT10_HUMAN	TREX2_HUMAN	RHG17_HUMAN	HFM1_HUMAN	MTX2_HUMAN	AT8A1_HUMAN	MYH9_HUMAN	KRA13_HUMAN	SIM2_HUMAN	TM128_HUMAN	ACTBL_HUMAN	DAZ1_HUMAN	TAB1_HUMAN	TIG1_HUMAN
s_39_9	CO4A4_HUMAN	VP37D_HUMAN	SSX5_HUMAN	RGPD8_HUMAN	GTSE1_HUMAN	TBG2_HUMAN	NIT1_HUMAN	M3K10_HUMAN	TGM3L_HUMAN	PLXA2_HUMAN	HIS3_HUMAN	HERC3_HUMAN	TRAF4_HUMAN	TTC1_HUMAN	SPN1_HUMAN	SCN2B_HUMAN	MINA_HUMAN	KCNC1_HUMAN	CTLA4_HUMAN	CH059_HUMAN	LYAG_HUMAN	MKS3_HUMAN	ECEL1_HUMAN	ASML_HUMAN	ASB13_HUMAN	TNF12_HUMAN	GBP1_HUMAN	TBCD9_HUMAN	MDR1_HUMAN	DLX3_HUMAN	SC11C_HUMAN	FLNC_HUMAN	S22AE_HUMAN	SETD4_HUMAN	ZNF85_HUMAN	CA087_HUMAN	CADM1_HUMAN	CTND1_HUMAN	C163A_HUMAN
s_40_10	FBXL7_HUMAN	ESYT1_HUMAN	MUC4_HUMAN	ERCC1_HUMAN	PPA6_HUMAN	NOL12_HUMAN	PEAR1_HUMAN	MVD1_HUMAN	PTER_HUMAN	KCD16_HUMAN	NMUR1_HUMAN	WDR7_HUMAN	AMACR_HUMAN	DSG2_HUMAN	HAIR_HUMAN	FA72A_HUMAN	COEA1_HUMAN	TNF10_HUMAN	DNJB3_HUMAN	MUC18_HUMAN	MPP4_HUMAN	HMCS1_HUMAN	KDM2B_HUMAN	NDUB1_HUMAN	KRA93_HUMAN	LRC58_HUMAN	GEMI2_HUMAN	RD23B_HUMAN	FAS_HUMAN	RS3A_HUMAN	HERP2_HUMAN	SORCN_HUMAN	EPC2_HUMAN	ACHA5_HUMAN	F210B_HUMAN	KANK4_HUMAN	PHC3_HUMAN	ASHWN_HUMAN	PLOD3_HUMAN	CCR3_HUMAN
s_40_11	S39A1_HUMAN	AP4S1_HUMAN	NPY6R_HUMAN	P2R3B_HUMAN	MAGAC_HUMAN	CO9A2_HUMAN	TREM1_HUMAN	APBB3_HUMAN	ALS2_HUMAN	O10A4_HUMAN	K2C73_HUMAN	LC7L3_HUMAN	PLIN1_HUMAN	SHD_HUMAN	RSPH9_HUMAN	NCALD_HUMAN	PP1G_HUMAN	HGFA_HUMAN	1A31_HUMAN	TMOD4_HUMAN	IKBA_HUMAN	OSBL3_HUMAN	LBH_HUMAN	GSTO2_HUMAN	VPK7_HUMAN	EF2K_HUMAN	STK35_HUMAN	CENPN_HUMAN	TECTA_HUMAN	RA1L2_HUMAN	DIXC1_HUMAN	TBX21_HUMAN	DHX33_HUMAN	SCG3_HUMAN	CYB_HUMAN	LCN6_HUMAN	ESTD_HUMAN	COF1_HUMAN	SCAFB_HUMAN	PGAM5_HUMAN
s_40_12	ARMC5_HUMAN	EI2BB_HUMAN	M1AP_HUMAN	APOL1_HUMAN	DNSL3_HUMAN	CPN2_HUMAN	HDHD1_HUMAN	RMD3_HUMAN	TIMP1_HUMAN	MOT4_HUMAN	SRPRB_HUMAN	RNAS8_HUMAN	FKB10_HUMAN	G3BP1_HUMAN	MAP11_HUMAN	TGT_HUMAN	NFIP1_HUMAN	ASXL2_HUMAN	RGS20_HUMAN	KLF5_HUMAN	NCF1C_HUMAN	TRM1_HUMAN	SZRD1_HUMAN	TAF6_HUMAN	BTF3_HUMAN	S26A3_HUMAN	EP3B_HUMAN	CDC5L_HUMAN	LYRM1_HUMAN	CE030_HUMAN	BRNP3_HUMAN	LOXL1_HUMAN	ICAM1_HUMAN	FBX2_HUMAN	GDF11_HUMAN	PLCD4_HUMAN	XAF1_HUMAN	PERQ1_HUMAN	TTL_HUMAN	DJC30_HUMAN
s_40_13	ATMIN_HUMAN	SPRC_HUMAN	TB10B_HUMAN	G3ST1_HUMAN	F86B2_HUMAN	CKLF7_HUMAN	ACPM_HUMAN	IL2RA_HUMAN	ZFY19_HUMAN	GDE_HUMAN	GP143_HUMAN	TIM_HUMAN	VPK10_HUMAN	SPP2B_HUMAN	SIK1_HUMAN	IF4E_HUMAN	P20L1_HUMAN	UPK3A_HUMAN	PILRB_HUMAN	FBSL_HUMAN	OSBL6_HUMAN	KLH25_HUMAN	B9D2_HUMAN	KCJ10_HUMAN	F104B_HUMAN	ICAM1_HUMAN	CD37L_HUMAN	TNK1_HUMAN	PPARG_HUMAN	SAC2_HUMAN	ARF4_HUMAN	STPAP_HUMAN	CTDS1_HUMAN	HBG2_HUMAN	KTAP2_HUMAN	LTOR3_HUMAN	SYHC_HUMAN	CENPT_HUMAN	ELAV3_HUMAN	FXL20_HUMAN
s_40_14	CALB1_HUMAN	DDX27_HUMAN	TGFB3_HUMAN	OR1M1_HUMAN	ERP27_HUMAN	LR16A_HUMAN	S18L2_HUMAN	BAG5_HUMAN	NVL_HUMAN	MC3R_HUMAN	KIF5C_HUMAN	ARK72_HUMAN	UBE2C_HUMAN	RT10_HUMAN	HSF1_HUMAN	CPSF6_HUMAN	ENAH_HUMAN	PRPK_HUMAN	ANKS6_HUMAN	COMD8_HUMAN	UBP43_HUMAN	EOGT_HUMAN	K2C6A_HUMAN	GTPB2_HUMAN	SPIT3_HUMAN	RPTOR_HUMAN	PERP_HUMAN	BNI3L_HUMAN	UROM_HUMAN	TIGD4_HUMAN	CDCA4_HUMAN	SIA10_HUMAN	UT1_HUMAN	PPM1K_HUMAN	INT12_HUMAN	TNAP3_HUMAN	NAC3_HUMAN	IL31_HUMAN	SMN_HUMAN	NOB1_HUMAN
s_40_15	NUP85_HUMAN	CDK13_HUMAN	F207A_HUMAN	ORC6_HUMAN	ABCA8_HUMAN	RT35_HUMAN	SVIL_HUMAN	SORT_HUMAN	GOT1B_HUMAN	TTYH2_HUMAN	SHQ1_HUMAN	TPC11_HUMAN	SCN2A_HUMAN	UB2G1_HUMAN	F13A_HUMAN	ADCK5_HUMAN	CE350_HUMAN	GP173_HUMAN	DEN1A_HUMAN	TTC5_HUMAN	RN121_HUMAN	FOXL2_HUMAN	BORG2_HUMAN	SCUB2_HUMAN	SESN3_HUMAN	PR15A_HUMAN	Z280C_HUMAN	FGF20_HUMAN	P66A_HUMAN	RBX1_HUMAN	CRUM1_HUMAN	SDF2_HUMAN	RFAL1_HUMAN	OCRL_HUMAN	TRDC_HUMAN	IF4E_HUMAN	NXPE4_HUMAN	TRIMM_HUMAN	DEP1A_HUMAN	QSER1_HUMAN
s_40_16	MED25_HUMAN	NUMB_HUMAN	TICRR_HUMAN	STRAB_HUMAN	GRM2_HUMAN	CIPC_HUMAN	KCRM_HUMAN	CCNI_HUMAN	ADA2A_HUMAN	TCP1L_HUMAN	RN216_HUMAN	PHAG1_HUMAN	KIBRA_HUMAN	ZBT7A_HUMAN	ZN578_HUMAN	LYAM1_HUMAN	NCBP2_HUMAN	SGSM3_HUMAN	SPIN4_HUMAN	PIGV_HUMAN	OR8H2_HUMAN	ZN365_HUMAN	SIR3_HUMAN	KPRA_HUMAN	ZNF32_HUMAN	WASF2_HUMAN	LAGE3_HUMAN	SL9B2_HUMAN	CLD1_HUMAN	ODFP1_HUMAN	MED12_HUMAN	FREM1_HUMAN	S2A4R_HUMAN	FCHO1_HUMAN	CNN1_HUMAN	CSKP_HUMAN	PAFA2_HUMAN	PHF10_HUMAN	VPK3_HUMAN	GLPK5_HUMAN
s_40_17	ELOB_HUMAN	JAK2_HUMAN	RB22A_HUMAN	H2AW_HUMAN	DCAF4_HUMAN	KAP2_HUMAN	ECSCR_HUMAN	FOXJ1_HUMAN	ARHG9_HUMAN	RS26_HUMAN	UBR1_HUMAN	NFRKB_HUMAN	S22AD_HUMAN	PDE6D_HUMAN	PRPS2_HUMAN	DERL1_HUMAN	DESM_HUMAN	OS9_HUMAN	MIA2_HUMAN	RHG12_HUMAN	FA83B_HUMAN	OR2W3_HUMAN	HDAC9_HUMAN	PUS7_HUMAN	PUR8_HUMAN	GAB2_HUMAN	CE85L_HUMAN	ANFC_HUMAN	ZADH2_HUMAN	IFT27_HUMAN	LBX1_HUMAN	NPM3_HUMAN	RSBNL_HUMAN	SERB_HUMAN	TLN1_HUMAN	FA13B_HUMAN	DEF5_HUMAN	CP2E1_HUMAN	KBRS1_HUMAN	AN13A_HUMAN
s_40_18	BTLA_HUMAN	FZD9_HUMAN	XPP2_HUMAN	ZSC32_HUMAN	TM39B_HUMAN	RTN4_HUMAN	AGO2_HUMAN	AEDO_HUMAN	HECAM_HUMAN	SPI2A_HUMAN	TMC8_HUMAN	CCL11_HUMAN	FIGL1_HUMAN	WDR70_HUMAN	1B82_HUMAN	NUB1_HUMAN	PDLI5_HUMAN	DGKI_HUMAN	F90A1_HUMAN	VPK11_HUMAN	MOB1B_HUMAN	CRTAP_HUMAN	TIM23_HUMAN	MYOF_HUMAN	MTNA_HUMAN	NU107_HUMAN	ILDR1_HUMAN	ZAP70_HUMAN	YAED1_HUMAN	MINP1_HUMAN	ERCC6_HUMAN	DDX6_HUMAN	CBR4_HUMAN	K0195_HUMAN	DRS7B_HUMAN	RUVB1_HUMAN	ERG28_HUMAN	PLRG1_HUMAN	NDK6_HUMAN	GPHRC_HUMAN
s_40_19	CO6A1_HUMAN	BL1S4_HUMAN	HMGX3_HUMAN	PINX1_HUMAN	NPBW1_HUMAN	ABCBB_HUMAN	IF5_HUMAN	ANR28_HUMAN	ABC3H_HUMAN	SAA1_HUMAN	ASAH1_HUMAN	CWC25_HUMAN	LIGO4_HUMAN	PEBB_HUMAN	MPV17_HUMAN	ZN671_HUMAN	POMT2_HUMAN	AIRE_HUMAN	SCRB1_HUMAN	TAP26_HUMAN	MMP8_HUMAN	SHKB1_HUMAN	ZNF80_HUMAN	RED_HUMAN	KCAB3_HUMAN	DP13A_HUMAN	T22D4_HUMAN	EIF1B_HUMAN	TTC3_HUMAN	AP1G2_HUMAN	METK2_HUMAN	SENP7_HUMAN	ICAL_HUMAN	KLF4_HUMAN	PEDF_HUMAN	S22A2_HUMAN	ID3_HUMAN	TRI51_HUMAN	CATA_HUMAN	IFIT1_HUMAN
s_40_1	PIHD2_HUMAN	TMM54_HUMAN	ZN480_HUMAN	ARG39_HUMAN	ZNF32_HUMAN	VKOR1_HUMAN	PHEX_HUMAN	ZN687_HUMAN	RT15_HUMAN	MTF2_HUMAN	THB_HUMAN	CPT1B_HUMAN	PA24D_HUMAN	LARG2_HUMAN	RASH_HUMAN	PIWL1_HUMAN	ABCC8_HUMAN	ACHA_HUMAN	TRY1_HUMAN	RIP_HUMAN	RAB31_HUMAN	T132D_HUMAN	GBA2_HUMAN	ALG3_HUMAN	PI51C_HUMAN	LARP4_HUMAN	KLK14_HUMAN	ELP2_HUMAN	BAZ1B_HUMAN	TENN_HUMAN	CTBP1_HUMAN	RIT2_HUMAN	KAD6_HUMAN	GOLI_HUMAN	E41L5_HUMAN	SC5A1_HUMAN	PHX2B_HUMAN	UBP33_HUMAN	EGLN2_HUMAN	NOCT_HUMAN
s_40_20	AVIL_HUMAN	JERKY_HUMAN	EXO1_HUMAN	T106B_HUMAN	BOC_HUMAN	ABCAD_HUMAN	ZFY21_HUMAN	TMC1_HUMAN	MO2R2_HUMAN	ZP3_HUMAN	ST18_HUMAN	ADCK4_HUMAN	RN141_HUMAN	EF1A1_HUMAN	ROBO2_HUMAN	GTSF1_HUMAN	CC183_HUMAN	VMP1_HUMAN	FMN1_HUMAN	SASH3_HUMAN	KCIP1_HUMAN	UN45B_HUMAN	NCALD_HUMAN	ASB10_HUMAN	JUNB_HUMAN	FZD10_HUMAN	BCCIP_HUMAN	MPP2_HUMAN	HS74L_HUMAN	RSCA1_HUMAN	PA24D_HUMAN	CNTP1_HUMAN	E2AK4_HUMAN	CD19_HUMAN	EPS15_HUMAN	H2AX_HUMAN	CDX4_HUMAN	LN28A_HUMAN	N62CL_HUMAN	ABCB6_HUMAN
s_40_21	WNT8B_HUMAN	SURF4_HUMAN	CAH10_HUMAN	RECQ1_HUMAN	SNTB1_HUMAN	SRXN1_HUMAN	MED13_HUMAN	CCL24_HUMAN	DP13A_HUMAN	CARF_HUMAN	KRIT1_HUMAN	MED12_HUMAN	SRFB1_HUMAN	SYT5_HUMAN	FXR2_HUMAN	LIMK1_HUMAN	RPC8_HUMAN	GRAH_HUMAN	ENOG_HUMAN	AT1A3_HUMAN	NHS_HUMAN	SRBD1_HUMAN	TROP_HUMAN	EIF3L_HUMAN	ALPK2_HUMAN	NP1L4_HUMAN	CO4A2_HUMAN	MEST_HUMAN	MTERF_HUMAN	TATD1_HUMAN	RECO_HUMAN	UD17_HUMAN	MOCOS_HUMAN	HEM2_HUMAN	HNRCL_HUMAN	RAB18_HUMAN	PNOC_HUMAN	SYVC_HUMAN	CP062_HUMAN	CENPX_HUMAN
s_40_22	KIF4B_HUMAN	MMP25_HUMAN	CP070_HUMAN	PODN_HUMAN	CA111_HUMAN	CC120_HUMAN	GCNT3_HUMAN	PLSI_HUMAN	PIGL_HUMAN	RB6I2_HUMAN	MADCA_HUMAN	CP11A_HUMAN	F134A_HUMAN	KAZRN_HUMAN	FAT4_HUMAN	TM63B_HUMAN	ITCH_HUMAN	VGLU1_HUMAN	DECR_HUMAN	CNO6L_HUMAN	MARH6_HUMAN	SPXN3_HUMAN	AFTIN_HUMAN	C1QT3_HUMAN	PP4R2_HUMAN	HEPN1_HUMAN	FEN1_HUMAN	NDOR1_HUMAN	TCP1L_HUMAN	AQP10_HUMAN	MT1H_HUMAN	TRPC6_HUMAN	OR2A4_HUMAN	FHR1_HUMAN	ACY3_HUMAN	KAD6_HUMAN	IFNE_HUMAN	CR1_HUMAN	CRBA2_HUMAN	NMU_HUMAN
s_40_2	PLXB3_HUMAN	XPO5_HUMAN	HTRA1_HUMAN	GRIN2_HUMAN	TM248_HUMAN	REPS1_HUMAN	CP2D6_HUMAN	FXR2_HUMAN	ABHDA_HUMAN	T2R38_HUMAN	CC124_HUMAN	MEGF6_HUMAN	ATS19_HUMAN	GR6_HUMAN	SRTD4_HUMAN	CNST_HUMAN	ODO2_HUMAN	CRLS1_HUMAN	SPTCS_HUMAN	PRL_HUMAN	I5P1_HUMAN	NAL11_HUMAN	BDH2_HUMAN	SEC13_HUMAN	ZMIZ1_HUMAN	UT14A_HUMAN	ANGE2_HUMAN	MAG_HUMAN	B2CL1_HUMAN	IPO5_HUMAN	PP6R1_HUMAN	KCJ10_HUMAN	CAH13_HUMAN	INVO_HUMAN	DGKG_HUMAN	CBPQ_HUMAN	MR1L1_HUMAN	CHSTB_HUMAN	OTU7B_HUMAN	RBMX_HUMAN
s_40_3	GABP1_HUMAN	CDKA1_HUMAN	CA050_HUMAN	MCSP_HUMAN	CALR3_HUMAN	FZD4_HUMAN	GFPT2_HUMAN	GRP75_HUMAN	DPM2_HUMAN	SEM4G_HUMAN	RN135_HUMAN	KT222_HUMAN	CLIC3_HUMAN	PDE8A_HUMAN	LSM11_HUMAN	S22A7_HUMAN	PLPL6_HUMAN	DYH9_HUMAN	B4GT3_HUMAN	CLN8_HUMAN	STAC_HUMAN	HDA11_HUMAN	TPM4_HUMAN	ZKSC1_HUMAN	MT1DP_HUMAN	AIPL1_HUMAN	YTHD1_HUMAN	HSP7E_HUMAN	SPEG_HUMAN	FND3B_HUMAN	ELOA1_HUMAN	MGP_HUMAN	ATG10_HUMAN	CYLD_HUMAN	CSN2_HUMAN	KCNH5_HUMAN	MROH6_HUMAN	PAI1_HUMAN	LS14A_HUMAN	ALKB2_HUMAN
s_40_4	CD28_HUMAN	PGAP2_HUMAN	DNJC2_HUMAN	CPNE1_HUMAN	SH23A_HUMAN	TM165_HUMAN	TRI38_HUMAN	MA1A2_HUMAN	TBCD8_HUMAN	HAUS2_HUMAN	PPM1B_HUMAN	MOT9_HUMAN	EHD1_HUMAN	K6PF_HUMAN	PRAM_HUMAN	HCN2_HUMAN	OGFR_HUMAN	SG3A2_HUMAN	CAD15_HUMAN	TMED1_HUMAN	ZNF8_HUMAN	RBBP6_HUMAN	F193B_HUMAN	U119A_HUMAN	ANKS3_HUMAN	WN10B_HUMAN	GAH6_HUMAN	GBRA3_HUMAN	HBD_HUMAN	ZN229_HUMAN	PGRP2_HUMAN	PIGH_HUMAN	BCL10_HUMAN	CRBS_HUMAN	DZIP3_HUMAN	NEUL4_HUMAN	ATX2L_HUMAN	CLC4M_HUMAN	AVL9_HUMAN	TTI2_HUMAN
s_40_5	CDA7L_HUMAN	PAX2_HUMAN	SIRBL_HUMAN	TF7L1_HUMAN	RUNX3_HUMAN	NUP50_HUMAN	LIMC1_HUMAN	BLMH_HUMAN	T2EA_HUMAN	PKN1_HUMAN	UB2R2_HUMAN	S13A2_HUMAN	PPARD_HUMAN	CCD80_HUMAN	ANKR6_HUMAN	ATRN_HUMAN	CN166_HUMAN	FOXK2_HUMAN	DOA_HUMAN	RO52_HUMAN	NMNA1_HUMAN	M4K4_HUMAN	PGPS1_HUMAN	ES8L1_HUMAN	CAH1_HUMAN	TMCO1_HUMAN	PHLP_HUMAN	SIM11_HUMAN	VATH_HUMAN	GLT13_HUMAN	MEGF9_HUMAN	AVEN_HUMAN	IGHD_HUMAN	RFWD2_HUMAN	GEM_HUMAN	PHAG1_HUMAN	DDX42_HUMAN	GRM7_HUMAN	KDM4A_HUMAN	CILP1_HUMAN
s_40_6	NTNG1_HUMAN	HCN2_HUMAN	CCD24_HUMAN	GAK2_HUMAN	S35G2_HUMAN	TTPAL_HUMAN	MTX3_HUMAN	MYH8_HUMAN	TM11A_HUMAN	PLSL_HUMAN	PMF1_HUMAN	ZMYM1_HUMAN	MED21_HUMAN	UBP29_HUMAN	UBTD1_HUMAN	LGR5_HUMAN	SPERT_HUMAN	NOG2_HUMAN	B2MG_HUMAN	NPSR1_HUMAN	SO3A1_HUMAN	DNJC1_HUMAN	ENTP5_HUMAN	PD1L2_HUMAN	DHX40_HUMAN	CG026_HUMAN	MK04_HUMAN	WWP1_HUMAN	M3KCL_HUMAN	ZSWM1_HUMAN	TNF13_HUMAN	UBP54_HUMAN	H2B1N_HUMAN	LX15B_HUMAN	TIMP4_HUMAN	KIF2B_HUMAN	LHX2_HUMAN	SULF2_HUMAN	MKX_HUMAN	GPAA1_HUMAN
s_40_7	ANR49_HUMAN	ROA3_HUMAN	1B81_HUMAN	NUDT6_HUMAN	PIHD1_HUMAN	PM34_HUMAN	MYRIP_HUMAN	PURG_HUMAN	EAA1_HUMAN	MPPE1_HUMAN	I22R1_HUMAN	PRB3_HUMAN	PA24B_HUMAN	VCC1_HUMAN	CHST2_HUMAN	NCAN_HUMAN	FADS1_HUMAN	USMG5_HUMAN	TM45A_HUMAN	SRTD2_HUMAN	CD37L_HUMAN	CDKAL_HUMAN	LAMB1_HUMAN	SERC3_HUMAN	SEP12_HUMAN	NAR4_HUMAN	CSK_HUMAN	AKA28_HUMAN	F175A_HUMAN	GBRR2_HUMAN	TS1R2_HUMAN	LMBRL_HUMAN	TBC25_HUMAN	HSP13_HUMAN	MTRR_HUMAN	TF2AY_HUMAN	PED1A_HUMAN	NGRN_HUMAN	PR20D_HUMAN	MA2C1_HUMAN
s_40_8	CKLF3_HUMAN	TTPAL_HUMAN	NTCP2_HUMAN	IOD1_HUMAN	RASF3_HUMAN	PSYR_HUMAN	MEPCE_HUMAN	NR4A2_HUMAN	IRX2_HUMAN	NCPR_HUMAN	AT7L2_HUMAN	LMCD1_HUMAN	ADH1G_HUMAN	SF3A1_HUMAN	SPCS1_HUMAN	FAKD3_HUMAN	ALX1_HUMAN	TPC2B_HUMAN	ZBT7A_HUMAN	AN13B_HUMAN	CASC4_HUMAN	MAGA4_HUMAN	CO052_HUMAN	RCL1_HUMAN	HEM0_HUMAN	ST1A3_HUMAN	TBPL1_HUMAN	SERC3_HUMAN	RET2_HUMAN	TMM51_HUMAN	S13A2_HUMAN	TM237_HUMAN	FITM2_HUMAN	NFIL3_HUMAN	SNAB_HUMAN	BBC3B_HUMAN	ST7_HUMAN	CATF_HUMAN	VMAT2_HUMAN	GXLT1_HUMAN
s_40_9	BAALC_HUMAN	KMT2D_HUMAN	DUS6_HUMAN	TR61B_HUMAN	PEX6_HUMAN	FA98C_HUMAN	RHES_HUMAN	ZSC22_HUMAN	MYG_HUMAN	TRMB_HUMAN	CAP1_HUMAN	CRY1_HUMAN	KCJ13_HUMAN	OTU6B_HUMAN	ST18_HUMAN	ZN446_HUMAN	FANK1_HUMAN	TOB1_HUMAN	RBM43_HUMAN	LAP4A_HUMAN	CP072_HUMAN	STEA4_HUMAN	AKTIP_HUMAN	TMIE_HUMAN	EMP3_HUMAN	ZNF57_HUMAN	GPR21_HUMAN	CDC16_HUMAN	GAS8_HUMAN	S13A5_HUMAN	FXL18_HUMAN	CLK3_HUMAN	PTH_HUMAN	C2TA_HUMAN	PP2D1_HUMAN	IPO8_HUMAN	ADT1_HUMAN	CO2A1_HUMAN	DCNL1_HUMAN	FMR1_HUMAN
s_41_10	HXB9_HUMAN	REC2_HUMAN	COR2A_HUMAN	AOAH_HUMAN	COTL1_HUMAN	B2L15_HUMAN	ADPRH_HUMAN	CCL15_HUMAN	VPS11_HUMAN	FPR2_HUMAN	SIG12_HUMAN	APC16_HUMAN	LIRA2_HUMAN	HMOX2_HUMAN	TIP39_HUMAN	PUR1_HUMAN	ZF64B_HUMAN	TF_HUMAN	GPS2_HUMAN	EMP1_HUMAN	SPT20_HUMAN	RHCE_HUMAN	NBEA_HUMAN	SFT2B_HUMAN	WSB2_HUMAN	PTPRD_HUMAN	SCND1_HUMAN	USO1_HUMAN	WT1_HUMAN	NDST4_HUMAN	SC5A2_HUMAN	MP2K1_HUMAN	RSPH3_HUMAN	RARR2_HUMAN	NMUR1_HUMAN	UBR5_HUMAN	RALA_HUMAN	NP1L1_HUMAN	FMN1_HUMAN	B3GLT_HUMAN	INT6_HUMAN
s_41_11	SHOT1_HUMAN	B3GL2_HUMAN	PECA1_HUMAN	FANCG_HUMAN	TIMP4_HUMAN	CC112_HUMAN	SFRP2_HUMAN	OLFM4_HUMAN	RYR1_HUMAN	UBQL1_HUMAN	PUF60_HUMAN	PRS27_HUMAN	RT23_HUMAN	GIMA2_HUMAN	DERL3_HUMAN	NDST2_HUMAN	F92A1_HUMAN	KRT84_HUMAN	OPN4_HUMAN	FAP20_HUMAN	HYAL3_HUMAN	STRAA_HUMAN	COA7_HUMAN	CHC10_HUMAN	ATF4_HUMAN	ZN562_HUMAN	RHG29_HUMAN	SL9C1_HUMAN	CSF2R_HUMAN	DEN1C_HUMAN	ABL2_HUMAN	ARPC5_HUMAN	NAT6_HUMAN	BAALC_HUMAN	SSBP_HUMAN	RL27A_HUMAN	PEA15_HUMAN	CRML_HUMAN	CLM7_HUMAN	MIPO1_HUMAN	PP4R2_HUMAN
s_41_12	TV23C_HUMAN	TTBK1_HUMAN	ACINU_HUMAN	RTF1_HUMAN	TEST_HUMAN	NID2_HUMAN	WFS1_HUMAN	NECD_HUMAN	TNR12_HUMAN	TM1L1_HUMAN	MTHR_HUMAN	RL40_HUMAN	MYC_HUMAN	GALT1_HUMAN	PERQ2_HUMAN	CNKR2_HUMAN	CXXC4_HUMAN	BET1_HUMAN	EXOC4_HUMAN	RHBD3_HUMAN	AUP1_HUMAN	MTMR1_HUMAN	RCAN3_HUMAN	DDX27_HUMAN	EPHA2_HUMAN	RNAS6_HUMAN	LOXL4_HUMAN	PED1A_HUMAN	MEX3D_HUMAN	UBP16_HUMAN	NACC1_HUMAN	DNAL4_HUMAN	O10G3_HUMAN	F175A_HUMAN	KKCC1_HUMAN	ADRB3_HUMAN	TBL1Y_HUMAN	U2AFM_HUMAN	P2RX5_HUMAN	CERKL_HUMAN	CMC2_HUMAN
s_41_13	RER1_HUMAN	ADA11_HUMAN	S23A1_HUMAN	KANL1_HUMAN	RTP4_HUMAN	P2RY8_HUMAN	TYDP1_HUMAN	BHE22_HUMAN	PIM2_HUMAN	GNA15_HUMAN	BAAT_HUMAN	EFCB2_HUMAN	MCTS1_HUMAN	CX3C1_HUMAN	TAB3_HUMAN	ICAM1_HUMAN	COX41_HUMAN	KLH26_HUMAN	SHLB2_HUMAN	ANR53_HUMAN	MIMIT_HUMAN	SPIT2_HUMAN	RS6_HUMAN	M3K9_HUMAN	USE1_HUMAN	DOPD_HUMAN	CD7_HUMAN	MAAT1_HUMAN	O14I1_HUMAN	GEMI8_HUMAN	ACTB_HUMAN	ZRAN1_HUMAN	PRAF3_HUMAN	CBY1_HUMAN	DGKI_HUMAN	AT2A3_HUMAN	ITFG3_HUMAN	TYRP2_HUMAN	GBB3_HUMAN	F222C_HUMAN	PKHA4_HUMAN
s_41_14	ACVR1_HUMAN	NHRF4_HUMAN	SRTD4_HUMAN	M3K14_HUMAN	PACR_HUMAN	CP135_HUMAN	ARC1B_HUMAN	GAK_HUMAN	NDST1_HUMAN	MPRD_HUMAN	ITIH2_HUMAN	ALAT2_HUMAN	GRM5_HUMAN	DPP10_HUMAN	PLF4_HUMAN	CELR3_HUMAN	HXA2_HUMAN	ZCCHV_HUMAN	ACSL6_HUMAN	DB114_HUMAN	VEGFD_HUMAN	TAGL2_HUMAN	M17L2_HUMAN	NCOA3_HUMAN	CQ062_HUMAN	RGS8_HUMAN	CJ012_HUMAN	HACD3_HUMAN	F120S_HUMAN	ILRL1_HUMAN	DHRS4_HUMAN	MBNL2_HUMAN	RPAB2_HUMAN	PGTA_HUMAN	NEK11_HUMAN	FOXG1_HUMAN	SOAT_HUMAN	S29A2_HUMAN	IF140_HUMAN	FAT4_HUMAN	TAF7L_HUMAN
s_41_15	NSUN5_HUMAN	ANXA3_HUMAN	RIMS2_HUMAN	SAA1_HUMAN	LST1_HUMAN	F184A_HUMAN	RAD18_HUMAN	SHRM2_HUMAN	HXC6_HUMAN	HIP1_HUMAN	NU4LM_HUMAN	CHP1_HUMAN	PDXL2_HUMAN	VTDB_HUMAN	CDKL5_HUMAN	T185B_HUMAN	S35D1_HUMAN	ATF2_HUMAN	STK35_HUMAN	TM158_HUMAN	OPA3_HUMAN	MAFG_HUMAN	MSPD1_HUMAN	CD70_HUMAN	MAD4_HUMAN	MMAA_HUMAN	SCTR_HUMAN	STC2_HUMAN	SOCS4_HUMAN	HXC11_HUMAN	KCP_HUMAN	GBB2_HUMAN	PHC3_HUMAN	CT196_HUMAN	RMND1_HUMAN	KCMF1_HUMAN	IL31R_HUMAN	XIRP2_HUMAN	INSM1_HUMAN	NMT1_HUMAN	MTM1_HUMAN
s_41_16	RC3H1_HUMAN	S28A3_HUMAN	R3HC1_HUMAN	IMDH2_HUMAN	OR2A4_HUMAN	CYB5B_HUMAN	RIR2B_HUMAN	RNF6_HUMAN	HEM6_HUMAN	XIAP_HUMAN	SGPP2_HUMAN	CASB_HUMAN	EXOS2_HUMAN	THUM2_HUMAN	KCNN2_HUMAN	VMAT1_HUMAN	CLCA2_HUMAN	IFFO1_HUMAN	ITBP1_HUMAN	INADL_HUMAN	LIN9_HUMAN	GALT4_HUMAN	RN114_HUMAN	GALT7_HUMAN	1B38_HUMAN	LMLN_HUMAN	MMAD_HUMAN	PPIL6_HUMAN	ATS16_HUMAN	PEAK1_HUMAN	SH3L3_HUMAN	DND1_HUMAN	SO4C1_HUMAN	CD1E_HUMAN	BPIB1_HUMAN	MP2K2_HUMAN	AOFB_HUMAN	ADAP1_HUMAN	HS3S1_HUMAN	LRIG2_HUMAN	NDUS4_HUMAN
s_41_17	RN212_HUMAN	NUP54_HUMAN	FLVC2_HUMAN	AMPD1_HUMAN	INCE_HUMAN	BUB3_HUMAN	PDCD1_HUMAN	SLIK5_HUMAN	TRIML_HUMAN	IL18_HUMAN	E41LB_HUMAN	2A5A_HUMAN	PF4V_HUMAN	TTBK2_HUMAN	GBRB2_HUMAN	ADIPO_HUMAN	S4A8_HUMAN	ARI5A_HUMAN	GDIR2_HUMAN	CLD6_HUMAN	UR2R_HUMAN	GTD2B_HUMAN	GCYA2_HUMAN	PSPHL_HUMAN	ABCA2_HUMAN	RL4_HUMAN	PHF1_HUMAN	HCAR3_HUMAN	ATPK_HUMAN	DLX6_HUMAN	TSN10_HUMAN	WBS16_HUMAN	CMTD1_HUMAN	SFRP5_HUMAN	IFM1_HUMAN	BANP_HUMAN	ERG1_HUMAN	ORAI3_HUMAN	LPHN2_HUMAN	PEAK1_HUMAN	NELFA_HUMAN
s_41_18	T176A_HUMAN	S6A15_HUMAN	WWOX_HUMAN	FUMH_HUMAN	THYG_HUMAN	CASP2_HUMAN	FAAH1_HUMAN	RL3R1_HUMAN	ANR52_HUMAN	1433T_HUMAN	4F2_HUMAN	CD123_HUMAN	HYPM_HUMAN	LNP1_HUMAN	GCDH_HUMAN	ARSE_HUMAN	ZN234_HUMAN	RAB37_HUMAN	BLNK_HUMAN	TRI16_HUMAN	ANXA1_HUMAN	RAB36_HUMAN	PAEP_HUMAN	DOK2_HUMAN	CNN2_HUMAN	CREL1_HUMAN	K2C80_HUMAN	DESI1_HUMAN	MVD1_HUMAN	SGPP2_HUMAN	TRYG1_HUMAN	RAP2C_HUMAN	ADCK4_HUMAN	RARR2_HUMAN	LTMD1_HUMAN	TPC_HUMAN	UBP14_HUMAN	TRI65_HUMAN	UTS2B_HUMAN	RETNB_HUMAN	IKKE_HUMAN
s_41_19	ZN653_HUMAN	BRSK1_HUMAN	LDB1_HUMAN	CCD36_HUMAN	FYB_HUMAN	SOX11_HUMAN	FIBB_HUMAN	CPSF4_HUMAN	AKTIP_HUMAN	BCL9L_HUMAN	PEO1_HUMAN	PAR3_HUMAN	ITIH4_HUMAN	LIPT_HUMAN	IL10_HUMAN	MASP1_HUMAN	ANM5_HUMAN	SCPDL_HUMAN	DHX15_HUMAN	WBP1_HUMAN	PTPRH_HUMAN	DUS6_HUMAN	VPS51_HUMAN	WDR90_HUMAN	S39AA_HUMAN	RM27_HUMAN	EP300_HUMAN	CCD80_HUMAN	CSTN1_HUMAN	VRK2_HUMAN	TEX35_HUMAN	GRPR_HUMAN	PSMD5_HUMAN	RMI2_HUMAN	NRL_HUMAN	H3C_HUMAN	GPHRA_HUMAN	WBP5_HUMAN	ATS15_HUMAN	MID51_HUMAN	DICER_HUMAN
s_41_1	VOPP1_HUMAN	LOX12_HUMAN	MCF2L_HUMAN	CU002_HUMAN	TERA_HUMAN	ARBK2_HUMAN	5NTD_HUMAN	NU4M_HUMAN	ASXL3_HUMAN	SL9A4_HUMAN	LN28B_HUMAN	PREY_HUMAN	FITM1_HUMAN	TEAD1_HUMAN	TB22B_HUMAN	STAC2_HUMAN	MIER2_HUMAN	SPOP_HUMAN	FLVC2_HUMAN	RM18_HUMAN	CR3L2_HUMAN	PDE4D_HUMAN	SPB12_HUMAN	ODFP2_HUMAN	NR2C1_HUMAN	IFIH1_HUMAN	YI001_HUMAN	3BP2_HUMAN	N4BP3_HUMAN	AVIL_HUMAN	MA1A2_HUMAN	KT33B_HUMAN	TPPC9_HUMAN	EPHA8_HUMAN	KLF7_HUMAN	GP114_HUMAN	FADS1_HUMAN	NCTR1_HUMAN	HEXDC_HUMAN	SPDEF_HUMAN	7B2_HUMAN
s_41_20	NID2_HUMAN	RAB28_HUMAN	S12A5_HUMAN	K2022_HUMAN	FAP20_HUMAN	CST9_HUMAN	MFRP_HUMAN	S35E3_HUMAN	CSF2R_HUMAN	LST1_HUMAN	OSTN_HUMAN	UFO_HUMAN	ABI1_HUMAN	BCLF1_HUMAN	AKA7G_HUMAN	DOK5_HUMAN	ZN627_HUMAN	ITB8_HUMAN	ZRAB2_HUMAN	PMGT1_HUMAN	FBXW2_HUMAN	LRC26_HUMAN	PRA12_HUMAN	SYN1_HUMAN	RFOX3_HUMAN	IQCH_HUMAN	HGFA_HUMAN	LBP_HUMAN	NCTR2_HUMAN	PARG_HUMAN	ICA69_HUMAN	5HT2C_HUMAN	ENOA_HUMAN	RAB8A_HUMAN	GALNS_HUMAN	CCL5_HUMAN	NUAK2_HUMAN	TRAIP_HUMAN	TGFB1_HUMAN	CPNS2_HUMAN	AQR_HUMAN
s_41_21	RN165_HUMAN	OSGI2_HUMAN	PTEN_HUMAN	K0408_HUMAN	RBM28_HUMAN	DDHD2_HUMAN	SMIM3_HUMAN	TCAL2_HUMAN	2B11_HUMAN	EPDR1_HUMAN	LTBP2_HUMAN	CAH7_HUMAN	UCN2_HUMAN	VENTX_HUMAN	CKLF7_HUMAN	DEPD7_HUMAN	WDHD1_HUMAN	FMO3_HUMAN	JAZF1_HUMAN	TMX4_HUMAN	PRRX2_HUMAN	CPSF5_HUMAN	LCORL_HUMAN	FBX7_HUMAN	HSP13_HUMAN	GRIK1_HUMAN	APC16_HUMAN	DUS5_HUMAN	ACOX2_HUMAN	IKBL1_HUMAN	BOD1_HUMAN	COX41_HUMAN	ELN_HUMAN	BNC1_HUMAN	RT14_HUMAN	TM40L_HUMAN	WRN_HUMAN	DCAF8_HUMAN	GDPD2_HUMAN	IPKB_HUMAN	RDM1_HUMAN
s_41_2	AKIP1_HUMAN	LARP1_HUMAN	SYT2_HUMAN	WBP2_HUMAN	AMD_HUMAN	TTLL7_HUMAN	NEK4_HUMAN	RAS4B_HUMAN	GSH1_HUMAN	TRYB2_HUMAN	GSKIP_HUMAN	MVP_HUMAN	DCA13_HUMAN	NAF1_HUMAN	CCD51_HUMAN	ZN33A_HUMAN	NUCKS_HUMAN	HIC1_HUMAN	F104B_HUMAN	ELL2_HUMAN	YBOX1_HUMAN	PERQ1_HUMAN	A1AG2_HUMAN	T2H2L_HUMAN	CP2D6_HUMAN	SYRC_HUMAN	ANM8_HUMAN	SG1D2_HUMAN	NU2M_HUMAN	ACY1_HUMAN	PGFS_HUMAN	ATP5J_HUMAN	PTK6_HUMAN	DPOA2_HUMAN	ING2_HUMAN	K1C24_HUMAN	VGFR3_HUMAN	CNOT1_HUMAN	BORG2_HUMAN	SIA4C_HUMAN	GNDS_HUMAN
s_41_3	ZBT7C_HUMAN	PDE2A_HUMAN	APT_HUMAN	RRP36_HUMAN	DAD1_HUMAN	IMP4_HUMAN	IDUA_HUMAN	DEGS1_HUMAN	CO059_HUMAN	ANM6_HUMAN	SBK1_HUMAN	ARL11_HUMAN	PGS1_HUMAN	WASF3_HUMAN	RM41_HUMAN	RUSD1_HUMAN	RMP_HUMAN	PXT1_HUMAN	TKN4_HUMAN	CRFM7_HUMAN	DDRGK_HUMAN	KCTD3_HUMAN	SOX18_HUMAN	RHXF2_HUMAN	TR49B_HUMAN	ORNT2_HUMAN	AMACR_HUMAN	RN141_HUMAN	BGAL_HUMAN	RMD5A_HUMAN	RIT2_HUMAN	ORC4_HUMAN	ZN471_HUMAN	NTPCR_HUMAN	EIF3G_HUMAN	GSTA3_HUMAN	RBM18_HUMAN	MGRN1_HUMAN	PMF1_HUMAN	HSDL1_HUMAN	FGF22_HUMAN
s_41_4	HBG2_HUMAN	MIA_HUMAN	GEMI2_HUMAN	PP14B_HUMAN	ZN423_HUMAN	ESPL1_HUMAN	ACAD8_HUMAN	UBP16_HUMAN	PUR6_HUMAN	RSLBB_HUMAN	TENX_HUMAN	UT1_HUMAN	PSPB_HUMAN	PELI3_HUMAN	RADIL_HUMAN	1B27_HUMAN	ZN33A_HUMAN	FCRL2_HUMAN	ZBT46_HUMAN	MREG_HUMAN	ERVV1_HUMAN	IFNK_HUMAN	MALD3_HUMAN	KCNS1_HUMAN	TANC1_HUMAN	CAC1B_HUMAN	KMT2A_HUMAN	MAZ_HUMAN	SRCH_HUMAN	MADD_HUMAN	ASF1A_HUMAN	FACE2_HUMAN	DHRS9_HUMAN	RAI2_HUMAN	PO3F1_HUMAN	ERF3A_HUMAN	MIPO1_HUMAN	KCD15_HUMAN	ATOH8_HUMAN	S15A1_HUMAN	SPXN3_HUMAN
s_41_5	SP2_HUMAN	ZN264_HUMAN	APLP1_HUMAN	EPN1_HUMAN	MARH7_HUMAN	PLD5_HUMAN	ZBED1_HUMAN	SYHM_HUMAN	IDI1_HUMAN	CGAS_HUMAN	TB22B_HUMAN	I27RA_HUMAN	CLC2L_HUMAN	KBL_HUMAN	GP148_HUMAN	MZT1_HUMAN	CIP1_HUMAN	THMS1_HUMAN	INVO_HUMAN	NXF5_HUMAN	FUS_HUMAN	NOL6_HUMAN	SPTN2_HUMAN	SPRE1_HUMAN	KPBB_HUMAN	GPR37_HUMAN	HXD9_HUMAN	KCD17_HUMAN	RPA34_HUMAN	GL1AD_HUMAN	PCGF3_HUMAN	CD52_HUMAN	HNRPM_HUMAN	GLRA1_HUMAN	LPP2_HUMAN	BPIB3_HUMAN	ASB17_HUMAN	SPB3_HUMAN	KAPCA_HUMAN	WDR61_HUMAN	SERF2_HUMAN
s_41_6	CANB2_HUMAN	IL36A_HUMAN	AKA7A_HUMAN	SNTG1_HUMAN	ZN492_HUMAN	RN183_HUMAN	IL33_HUMAN	CASP_HUMAN	ORAI3_HUMAN	DUS26_HUMAN	LPP60_HUMAN	MXRA5_HUMAN	GBA3_HUMAN	CEP19_HUMAN	BOLA3_HUMAN	HNRH3_HUMAN	MCIN_HUMAN	PRRT1_HUMAN	COX5B_HUMAN	CC28A_HUMAN	IGFL1_HUMAN	TDG_HUMAN	TSPYA_HUMAN	WT1_HUMAN	RS27_HUMAN	MYOV2_HUMAN	ATS7_HUMAN	ELL3_HUMAN	NAL12_HUMAN	PRIMA_HUMAN	BRPF1_HUMAN	PMEPA_HUMAN	MYOZ3_HUMAN	OSMR_HUMAN	GANAB_HUMAN	IGF1R_HUMAN	UBE2Z_HUMAN	BTBDG_HUMAN	ZFP91_HUMAN	EFR3B_HUMAN	TCF20_HUMAN
s_41_7	ACER2_HUMAN	DMP4_HUMAN	DPEP3_HUMAN	PAR12_HUMAN	CYR61_HUMAN	HPT_HUMAN	SOM2_HUMAN	RLBP1_HUMAN	FGD6_HUMAN	PDIA5_HUMAN	T2R13_HUMAN	PAIP2_HUMAN	RET_HUMAN	NSD2_HUMAN	CC113_HUMAN	HAVR2_HUMAN	NOP2_HUMAN	HCFC2_HUMAN	SOX3_HUMAN	ECHA_HUMAN	NUMBL_HUMAN	ATLA3_HUMAN	DJB13_HUMAN	FAT1_HUMAN	KPCA_HUMAN	NIPA_HUMAN	ZN331_HUMAN	SG3A2_HUMAN	RN121_HUMAN	ZFP91_HUMAN	CK001_HUMAN	NDUAD_HUMAN	ARNT2_HUMAN	IL8_HUMAN	SUMF2_HUMAN	LHX1_HUMAN	DQA2_HUMAN	CDK7_HUMAN	CLP1_HUMAN	1A03_HUMAN	ICAM2_HUMAN
s_41_8	GABR2_HUMAN	ACS2L_HUMAN	IFN10_HUMAN	HSP77_HUMAN	CEBPG_HUMAN	MOB3A_HUMAN	CAD24_HUMAN	CADH4_HUMAN	ZN468_HUMAN	LPAL2_HUMAN	SFT2A_HUMAN	CXCL5_HUMAN	CEBPE_HUMAN	WIPI2_HUMAN	NARG2_HUMAN	CTNL1_HUMAN	CC184_HUMAN	MOT6_HUMAN	OVCH2_HUMAN	SCUB3_HUMAN	FBLN1_HUMAN	SWAP1_HUMAN	CV026_HUMAN	SPCS_HUMAN	CSN1_HUMAN	GSTO1_HUMAN	BRF2_HUMAN	MBD6_HUMAN	ORC2_HUMAN	NCALD_HUMAN	TAF7_HUMAN	THAP8_HUMAN	IPYR_HUMAN	FUCM_HUMAN	F111A_HUMAN	ZBT8B_HUMAN	ARL11_HUMAN	KBP_HUMAN	MOT7_HUMAN	ATG4D_HUMAN	5HT3E_HUMAN
s_41_9	MRS2_HUMAN	S28A3_HUMAN	PAI1_HUMAN	MTNB_HUMAN	RITA1_HUMAN	PGAM5_HUMAN	R4RL2_HUMAN	LRC15_HUMAN	IEX1_HUMAN	CRGB_HUMAN	SFRP1_HUMAN	SRCH_HUMAN	STRN_HUMAN	NDUB4_HUMAN	CLCN1_HUMAN	DJB13_HUMAN	PCGF1_HUMAN	NYX_HUMAN	UBE2T_HUMAN	NAR1_HUMAN	SPY2_HUMAN	CUL4A_HUMAN	BST1_HUMAN	HXB2_HUMAN	RS9_HUMAN	DEFM_HUMAN	PDE3B_HUMAN	MEX3D_HUMAN	MK03_HUMAN	MIME_HUMAN	HNRPR_HUMAN	BARH1_HUMAN	GGA2_HUMAN	FEM1B_HUMAN	CXB4_HUMAN	INVO_HUMAN	N62CL_HUMAN	WDTC1_HUMAN	VAMP7_HUMAN	RT33_HUMAN	CAPS2_HUMAN
s_42_10	AF1Q_HUMAN	CA123_HUMAN	ACTN3_HUMAN	MYL4_HUMAN	ACHG_HUMAN	PELI1_HUMAN	NMDE1_HUMAN	MGST3_HUMAN	BCR_HUMAN	PUS7L_HUMAN	XRN2_HUMAN	INHBA_HUMAN	DCAF7_HUMAN	NRG1_HUMAN	TOPB1_HUMAN	ALG13_HUMAN	SYNEM_HUMAN	GNA1_HUMAN	TOM22_HUMAN	VGFR2_HUMAN	GNL3_HUMAN	AQP7_HUMAN	CP8B1_HUMAN	N2DL4_HUMAN	CHD3_HUMAN	GALT7_HUMAN	RPC6_HUMAN	S12A6_HUMAN	APTX_HUMAN	PAGR1_HUMAN	F101B_HUMAN	HM20A_HUMAN	PPR1B_HUMAN	NEU1_HUMAN	NDE1_HUMAN	PTN7_HUMAN	BLVRB_HUMAN	LTBP1_HUMAN	THA_HUMAN	KCNH4_HUMAN	FGFR1_HUMAN	L2HDH_HUMAN
s_42_11	MBD5_HUMAN	MUC5A_HUMAN	RGPD5_HUMAN	EPHA5_HUMAN	YYAP1_HUMAN	PGRP3_HUMAN	CT027_HUMAN	TM233_HUMAN	CEP72_HUMAN	TEFF2_HUMAN	FACE2_HUMAN	TNR11_HUMAN	TTI1_HUMAN	C1QC_HUMAN	IFT52_HUMAN	NRAM2_HUMAN	I13R1_HUMAN	TM214_HUMAN	MIER1_HUMAN	AT1A1_HUMAN	RAB38_HUMAN	SAC2_HUMAN	GSH1_HUMAN	KDM4B_HUMAN	WBP5_HUMAN	5HT3B_HUMAN	KI16B_HUMAN	CK5P2_HUMAN	SPIB_HUMAN	CHSTB_HUMAN	SOCS5_HUMAN	ZBTB9_HUMAN	FETUA_HUMAN	I13R2_HUMAN	ABCD2_HUMAN	TYOBP_HUMAN	CATA_HUMAN	TYDP2_HUMAN	PHP14_HUMAN	PRDX4_HUMAN	PP6R1_HUMAN	HSPB2_HUMAN
s_42_12	EKI2_HUMAN	PTCD3_HUMAN	IEX1_HUMAN	AAKG1_HUMAN	CLUA1_HUMAN	SFTA3_HUMAN	CLD9_HUMAN	DR4L1_HUMAN	FABPL_HUMAN	COHA1_HUMAN	CE85L_HUMAN	THAP2_HUMAN	PCCA_HUMAN	S22A5_HUMAN	REXO4_HUMAN	SSPN_HUMAN	SOX5_HUMAN	DHX8_HUMAN	CP4X1_HUMAN	SMYD2_HUMAN	PHAR3_HUMAN	RPR1A_HUMAN	HDGR3_HUMAN	EXOS5_HUMAN	K1161_HUMAN	DCA13_HUMAN	TMG4_HUMAN	MP2K2_HUMAN	THYG_HUMAN	NCAM2_HUMAN	ANGE2_HUMAN	RFA3_HUMAN	CCNC_HUMAN	COMDA_HUMAN	MAP6_HUMAN	AAA1_HUMAN	HIRP3_HUMAN	UB2J2_HUMAN	LIF_HUMAN	DUS2_HUMAN	AP5Z1_HUMAN	BIG2_HUMAN
s_42_13	BSH_HUMAN	ADAP1_HUMAN	TNR16_HUMAN	CHKB_HUMAN	PIHD3_HUMAN	RET2_HUMAN	CP46A_HUMAN	HMN1_HUMAN	ZN484_HUMAN	ALX3_HUMAN	WBP1L_HUMAN	PIAS2_HUMAN	FSD1_HUMAN	POTEE_HUMAN	NSG2_HUMAN	ZIC1_HUMAN	ACVL1_HUMAN	RS23_HUMAN	PREB_HUMAN	PLCB3_HUMAN	BAK_HUMAN	RND3_HUMAN	VENTX_HUMAN	CRGA_HUMAN	F134B_HUMAN	CAMLG_HUMAN	CREB3_HUMAN	TM59L_HUMAN	T3JAM_HUMAN	MTMR7_HUMAN	RFOX1_HUMAN	TRPM2_HUMAN	ATMIN_HUMAN	FUND1_HUMAN	DLX3_HUMAN	ZIM3_HUMAN	ZDHC3_HUMAN	HRK_HUMAN	SHLB1_HUMAN	TOR2X_HUMAN	FA35A_HUMAN	VGFR1_HUMAN
s_42_14	THIC_HUMAN	MAGA9_HUMAN	KDM1A_HUMAN	MANBL_HUMAN	WTIP_HUMAN	SPAT6_HUMAN	CHP2_HUMAN	ASIC2_HUMAN	S52A1_HUMAN	TENX_HUMAN	CEAM4_HUMAN	CARM1_HUMAN	RL3L_HUMAN	CC74A_HUMAN	SHIP2_HUMAN	MK67I_HUMAN	SLMO2_HUMAN	HIC1_HUMAN	STAG1_HUMAN	1A02_HUMAN	NOTC2_HUMAN	TR19L_HUMAN	RTP1_HUMAN	PLEC_HUMAN	RANB3_HUMAN	HNRPM_HUMAN	ECHP_HUMAN	NDUB5_HUMAN	ZN444_HUMAN	ASTL_HUMAN	ZN37A_HUMAN	DHPR_HUMAN	UN45A_HUMAN	PFD2_HUMAN	OTUD4_HUMAN	LGUL_HUMAN	GR6_HUMAN	ATS19_HUMAN	FYN_HUMAN	SETMR_HUMAN	ROCK1_HUMAN	KT33A_HUMAN
s_42_1	FNDC4_HUMAN	I13R2_HUMAN	F131A_HUMAN	CB043_HUMAN	WASF2_HUMAN	RN214_HUMAN	CHAC1_HUMAN	TRI35_HUMAN	RNH2A_HUMAN	LZTS3_HUMAN	PKHA7_HUMAN	PCBP1_HUMAN	GATM_HUMAN	PROL4_HUMAN	QPCT_HUMAN	NOSIP_HUMAN	CNTRB_HUMAN	RGS9_HUMAN	AKT1_HUMAN	RSPO3_HUMAN	CNTN2_HUMAN	ZN488_HUMAN	UD2A1_HUMAN	FOXK1_HUMAN	NCALD_HUMAN	WNT7A_HUMAN	IGS11_HUMAN	CCNI_HUMAN	AMELX_HUMAN	ARAF_HUMAN	BACH1_HUMAN	MTMR7_HUMAN	STAT2_HUMAN	LIFR_HUMAN	PTPRC_HUMAN	PBX3_HUMAN	8ODP_HUMAN	PGM1_HUMAN	TLE3_HUMAN	CQ097_HUMAN	CHTOP_HUMAN	IMDH1_HUMAN
s_42_2	NIT1_HUMAN	MEIS1_HUMAN	PSIP1_HUMAN	NUBP1_HUMAN	EBP_HUMAN	CD6_HUMAN	DRB5_HUMAN	DHE3_HUMAN	GNL3_HUMAN	B4GT5_HUMAN	ATF1_HUMAN	TBB4B_HUMAN	HLX_HUMAN	S35A2_HUMAN	COPG1_HUMAN	SYDC_HUMAN	NCTR2_HUMAN	ATX2L_HUMAN	PEX12_HUMAN	RHOU_HUMAN	GDIA_HUMAN	FP100_HUMAN	RN103_HUMAN	LTBP4_HUMAN	ATPF2_HUMAN	SRP68_HUMAN	TBC16_HUMAN	RPGP1_HUMAN	LIPL_HUMAN	NPTX1_HUMAN	ITB3_HUMAN	EVI1_HUMAN	OSBL9_HUMAN	NPDC1_HUMAN	VCY2_HUMAN	NEK2_HUMAN	LRCH4_HUMAN	PADI1_HUMAN	ARK72_HUMAN	ZN184_HUMAN	RBMS3_HUMAN	TSN17_HUMAN
s_42_3	CFAD_HUMAN	PPR27_HUMAN	CO9A2_HUMAN	BACH2_HUMAN	PRB4_HUMAN	UCHL1_HUMAN	SREK1_HUMAN	PKHF2_HUMAN	MK03_HUMAN	SODC_HUMAN	CS055_HUMAN	CP24A_HUMAN	BRD4_HUMAN	FBN3_HUMAN	S23IP_HUMAN	MCUB_HUMAN	TAU_HUMAN	PUR6_HUMAN	EPN4_HUMAN	LCE3B_HUMAN	VP13D_HUMAN	TNR17_HUMAN	PIGC_HUMAN	PRDM2_HUMAN	BCAT1_HUMAN	DPYL4_HUMAN	RT21_HUMAN	CKLF6_HUMAN	ZFP91_HUMAN	K22E_HUMAN	SPRY4_HUMAN	SSRP1_HUMAN	LCTL_HUMAN	CANB1_HUMAN	DMRT1_HUMAN	T194B_HUMAN	HAOX1_HUMAN	CTR9_HUMAN	TPIP1_HUMAN	PP14C_HUMAN	KIF7_HUMAN	COMD8_HUMAN
s_42_4	ADA19_HUMAN	PRRT2_HUMAN	EAA5_HUMAN	NPTN_HUMAN	L37A1_HUMAN	NXP20_HUMAN	ADCY6_HUMAN	NUMB_HUMAN	CABP4_HUMAN	TBX21_HUMAN	UBP48_HUMAN	DYRK2_HUMAN	SNPC5_HUMAN	HORN_HUMAN	RAP2C_HUMAN	WASP_HUMAN	PRP4_HUMAN	RPA1_HUMAN	DHR12_HUMAN	PDPN_HUMAN	ECE1_HUMAN	IQCJ_HUMAN	CCL22_HUMAN	ATG13_HUMAN	ORNT1_HUMAN	TNR6C_HUMAN	MAGA1_HUMAN	DCOR_HUMAN	ESCO1_HUMAN	AUHM_HUMAN	TNR18_HUMAN	RHOG_HUMAN	ZDH16_HUMAN	FAT3_HUMAN	RGSL_HUMAN	BMP1_HUMAN	S2538_HUMAN	HCDH_HUMAN	SRS12_HUMAN	MOT13_HUMAN	S23IP_HUMAN	SYRM_HUMAN
s_42_5	CE055_HUMAN	ZNF28_HUMAN	F175B_HUMAN	APMAP_HUMAN	NR2C2_HUMAN	ASPP1_HUMAN	RLF_HUMAN	K1C19_HUMAN	RFX5_HUMAN	HELZ2_HUMAN	ESCO2_HUMAN	FNDC4_HUMAN	TNR4_HUMAN	CENPA_HUMAN	ZC4H2_HUMAN	CS054_HUMAN	CA2D2_HUMAN	GSDMB_HUMAN	BIG3_HUMAN	WDR36_HUMAN	EF1G_HUMAN	PSME3_HUMAN	CFAH_HUMAN	EMAL1_HUMAN	CBPO_HUMAN	TSAP1_HUMAN	Z3H7B_HUMAN	TPTE_HUMAN	PTSS1_HUMAN	ACHA7_HUMAN	SIMC1_HUMAN	FA43B_HUMAN	TLE1_HUMAN	F124B_HUMAN	HNRH2_HUMAN	ING2_HUMAN	CYTC_HUMAN	ITA10_HUMAN	REEP5_HUMAN	ANM3_HUMAN	K1H1_HUMAN	NPTN_HUMAN
s_42_6	SELK_HUMAN	GAS6_HUMAN	LAMA5_HUMAN	PDCD5_HUMAN	RSBNL_HUMAN	SPTB1_HUMAN	METH_HUMAN	TCAM1_HUMAN	HACL1_HUMAN	ASCL4_HUMAN	PVRL3_HUMAN	RFPLB_HUMAN	USO1_HUMAN	CH076_HUMAN	MA1A2_HUMAN	ZC3HE_HUMAN	H2A3_HUMAN	THEG_HUMAN	LAMA1_HUMAN	SC5A5_HUMAN	HYAS1_HUMAN	MZF1_HUMAN	GP132_HUMAN	DGC6L_HUMAN	RPB1B_HUMAN	FASTK_HUMAN	KLF4_HUMAN	ARRD1_HUMAN	GAPD1_HUMAN	DNJC8_HUMAN	H2B1M_HUMAN	NPL_HUMAN	VPK4_HUMAN	SUMF1_HUMAN	CNCG_HUMAN	STX10_HUMAN	PHRF1_HUMAN	ERO1A_HUMAN	AT1A1_HUMAN	RL28_HUMAN	SNX32_HUMAN	MAST4_HUMAN
s_42_7	PPIC_HUMAN	NAL10_HUMAN	C1T9B_HUMAN	HEXI1_HUMAN	CNOT7_HUMAN	IOD2_HUMAN	F222C_HUMAN	IGF1R_HUMAN	ERBB2_HUMAN	UBL4A_HUMAN	ADCK1_HUMAN	RMD1_HUMAN	SPF45_HUMAN	PERI_HUMAN	NCOA3_HUMAN	CDC26_HUMAN	ARL4D_HUMAN	RSMN_HUMAN	SC6A9_HUMAN	CNNM1_HUMAN	LZTS1_HUMAN	GRIA4_HUMAN	TPC2_HUMAN	IL4_HUMAN	CK5P1_HUMAN	STALP_HUMAN	LIN9_HUMAN	NBPF3_HUMAN	PER3_HUMAN	AGAL_HUMAN	NPY_HUMAN	CLC4G_HUMAN	ZN136_HUMAN	TSP50_HUMAN	NFIP2_HUMAN	HYPM_HUMAN	RFX7_HUMAN	ESR2_HUMAN	MET14_HUMAN	MEX3B_HUMAN	BET1L_HUMAN	NU133_HUMAN
s_42_8	CAH13_HUMAN	DGC14_HUMAN	R7BP_HUMAN	MYPC1_HUMAN	UCRI_HUMAN	TLK2_HUMAN	SEH1_HUMAN	LATS1_HUMAN	ODBA_HUMAN	KIFC1_HUMAN	SHOT1_HUMAN	NPC2_HUMAN	PLPL5_HUMAN	RSPH9_HUMAN	NCOR1_HUMAN	CL043_HUMAN	NPAS3_HUMAN	GALT4_HUMAN	SYN2_HUMAN	ZN396_HUMAN	UBN1_HUMAN	STRN3_HUMAN	RBFA_HUMAN	UBR5_HUMAN	MMP20_HUMAN	PD2R2_HUMAN	PACN1_HUMAN	EPN3_HUMAN	MLEC_HUMAN	ARL4D_HUMAN	BT2A2_HUMAN	FAP20_HUMAN	ZN676_HUMAN	PRP18_HUMAN	SPHK1_HUMAN	THEG_HUMAN	NOCT_HUMAN	IRF6_HUMAN	NU160_HUMAN	KLH18_HUMAN	MLF1_HUMAN	UBA1_HUMAN
s_42_9	NAL13_HUMAN	SCAF8_HUMAN	LYAG_HUMAN	RNF13_HUMAN	CI078_HUMAN	RBM33_HUMAN	CLC4E_HUMAN	IRAK2_HUMAN	TMTC4_HUMAN	SCLY_HUMAN	CEBPB_HUMAN	PICAL_HUMAN	GFPT2_HUMAN	MLC1_HUMAN	MYO5C_HUMAN	LIPA4_HUMAN	EI2BE_HUMAN	ADM2_HUMAN	LSG1_HUMAN	GP124_HUMAN	ELAV3_HUMAN	CAD23_HUMAN	STX5_HUMAN	FXR2_HUMAN	SNTA1_HUMAN	PXDNL_HUMAN	ARI1A_HUMAN	CSN7A_HUMAN	UPK3L_HUMAN	TTF1_HUMAN	BIRC3_HUMAN	AL5AP_HUMAN	GP115_HUMAN	APLF_HUMAN	S12A7_HUMAN	CCG2_HUMAN	LIS1_HUMAN	CASA1_HUMAN	CTSL2_HUMAN	PON3_HUMAN	CLC10_HUMAN	PTN11_HUMAN
s_43_1	PGTB2_HUMAN	CPNE8_HUMAN	SIA4C_HUMAN	ZN148_HUMAN	AAKG1_HUMAN	PXDNL_HUMAN	RAP2A_HUMAN	HGS_HUMAN	CYTB_HUMAN	ATHL1_HUMAN	RHBL2_HUMAN	TCEA3_HUMAN	HYAL3_HUMAN	TR19L_HUMAN	PRI1_HUMAN	FMNL2_HUMAN	M1AP_HUMAN	ANR65_HUMAN	SMCE1_HUMAN	JIP1_HUMAN	MYO5A_HUMAN	ASCL3_HUMAN	DDX31_HUMAN	FA72D_HUMAN	SULF1_HUMAN	HMGN1_HUMAN	PKHD1_HUMAN	UH1BL_HUMAN	AFG32_HUMAN	S22AC_HUMAN	MMP21_HUMAN	UBQL4_HUMAN	QKI_HUMAN	CEAM6_HUMAN	HPGDS_HUMAN	EPHA4_HUMAN	DCTN2_HUMAN	SAV1_HUMAN	CAH12_HUMAN	F135B_HUMAN	AGAP2_HUMAN	UD2B7_HUMAN	MYBA_HUMAN
s_43_2	CELF4_HUMAN	RM37_HUMAN	ARF1_HUMAN	KAZRN_HUMAN	TLR7_HUMAN	DHI1L_HUMAN	FBW10_HUMAN	IF2B3_HUMAN	EPHA7_HUMAN	MCLN2_HUMAN	EPO_HUMAN	ARL11_HUMAN	NPA1P_HUMAN	ACKR1_HUMAN	ATG4D_HUMAN	TYY1_HUMAN	GRP4_HUMAN	CRADD_HUMAN	RT34_HUMAN	CBLN4_HUMAN	NTF2_HUMAN	ALK_HUMAN	PALLD_HUMAN	CAB45_HUMAN	SDF2_HUMAN	CLC10_HUMAN	M3K2_HUMAN	MAP1S_HUMAN	HEY1_HUMAN	KPCG_HUMAN	MLKL_HUMAN	PXDC1_HUMAN	ITA4_HUMAN	REEP5_HUMAN	PHLB3_HUMAN	GAGE5_HUMAN	CIC_HUMAN	I23O2_HUMAN	DHR13_HUMAN	CLD9_HUMAN	FA72A_HUMAN	SMG1_HUMAN	IRG1_HUMAN
s_43_3	THG1_HUMAN	SEM3C_HUMAN	GGT7_HUMAN	G0S2_HUMAN	KCD14_HUMAN	RASL2_HUMAN	SOM2_HUMAN	K1C9_HUMAN	GPHA2_HUMAN	NK1R_HUMAN	PNM6A_HUMAN	AN32A_HUMAN	SLX1_HUMAN	ARL1_HUMAN	IGSF3_HUMAN	BEST3_HUMAN	EBPL_HUMAN	MT21B_HUMAN	ADA2C_HUMAN	RFX6_HUMAN	TM11A_HUMAN	UBE3C_HUMAN	PDXD1_HUMAN	MYCP1_HUMAN	MAF_HUMAN	STRN_HUMAN	FGL2_HUMAN	DMB_HUMAN	TBCE_HUMAN	ZN681_HUMAN	MSX2_HUMAN	CA174_HUMAN	S22AH_HUMAN	ZP1_HUMAN	TIGD1_HUMAN	WDR76_HUMAN	MOCOS_HUMAN	CST9_HUMAN	SGK1_HUMAN	SCFD2_HUMAN	ASTER_HUMAN	S1PR4_HUMAN	RNF26_HUMAN
s_43_4	IMDH2_HUMAN	GDF1_HUMAN	S45A2_HUMAN	MZT2A_HUMAN	OXER1_HUMAN	PRP18_HUMAN	NDC80_HUMAN	SETD3_HUMAN	SO1B3_HUMAN	ZN226_HUMAN	FA9_HUMAN	YIPF3_HUMAN	CISH_HUMAN	GAS6_HUMAN	RELB_HUMAN	GPR1_HUMAN	PROM2_HUMAN	NADC_HUMAN	SNAI3_HUMAN	AL2SA_HUMAN	3BHS7_HUMAN	I20L2_HUMAN	MUC3A_HUMAN	PRRP_HUMAN	K2C78_HUMAN	MACOI_HUMAN	SMUG1_HUMAN	IDI1_HUMAN	MOB2_HUMAN	DGKB_HUMAN	ERP29_HUMAN	CASPA_HUMAN	HPPD_HUMAN	SPIT2_HUMAN	TBA3C_HUMAN	PPIG_HUMAN	ZN491_HUMAN	DDX24_HUMAN	HLTF_HUMAN	T120B_HUMAN	SATB2_HUMAN	CB073_HUMAN	CPSF1_HUMAN
s_43_5	FND3B_HUMAN	CAD16_HUMAN	DOPD_HUMAN	BI2L1_HUMAN	SHRM2_HUMAN	GFRA1_HUMAN	XCR1_HUMAN	RN125_HUMAN	MA1A2_HUMAN	ASPH_HUMAN	LSAMP_HUMAN	PYR1_HUMAN	MOCS3_HUMAN	GORAB_HUMAN	MFR1L_HUMAN	PSB4_HUMAN	TBX18_HUMAN	PEX16_HUMAN	VAX1_HUMAN	SG3A2_HUMAN	RFC4_HUMAN	ING4_HUMAN	ARC1B_HUMAN	CT166_HUMAN	TM263_HUMAN	VATG1_HUMAN	PBX1_HUMAN	NU188_HUMAN	RS25_HUMAN	TPPP2_HUMAN	ERLEC_HUMAN	COX42_HUMAN	ANR54_HUMAN	KLHL8_HUMAN	PCBP4_HUMAN	RN138_HUMAN	SSBP2_HUMAN	PKHF2_HUMAN	MP2K6_HUMAN	MALL_HUMAN	ELF1_HUMAN	ZNF2_HUMAN	THAS_HUMAN
s_43_6	RPAC1_HUMAN	LY9_HUMAN	SYMC_HUMAN	RS9_HUMAN	SULF2_HUMAN	CD032_HUMAN	SC6A8_HUMAN	RSPO1_HUMAN	DCAF4_HUMAN	MACOI_HUMAN	CDCA5_HUMAN	LCN8_HUMAN	STBD1_HUMAN	ERG28_HUMAN	NUDC1_HUMAN	S26A7_HUMAN	ABCA8_HUMAN	PRIC3_HUMAN	KDM6A_HUMAN	PO4F1_HUMAN	H17B6_HUMAN	RT15_HUMAN	AP4M1_HUMAN	GSTA2_HUMAN	IRAK2_HUMAN	TOX_HUMAN	PERT_HUMAN	GPX6_HUMAN	CILP1_HUMAN	UNC5C_HUMAN	THY1_HUMAN	MBD3_HUMAN	TBB5_HUMAN	RN111_HUMAN	PARP4_HUMAN	ARK72_HUMAN	TGIF2_HUMAN	S41A3_HUMAN	RT27_HUMAN	BAZ2B_HUMAN	ZNF41_HUMAN	MMP7_HUMAN	SCMC2_HUMAN
s_44_10	H2AV_HUMAN	BRE1B_HUMAN	STF1_HUMAN	NEST_HUMAN	ALX1_HUMAN	PPE1_HUMAN	STK33_HUMAN	TMCC2_HUMAN	PGBD3_HUMAN	EDAD_HUMAN	RASD1_HUMAN	NUFP2_HUMAN	CF136_HUMAN	ASML_HUMAN	IF6_HUMAN	TB10A_HUMAN	ACTN4_HUMAN	CBPC3_HUMAN	TM9S1_HUMAN	TMEDA_HUMAN	DUS7_HUMAN	FBX15_HUMAN	SGCA_HUMAN	KCMB1_HUMAN	KCNC3_HUMAN	MVD1_HUMAN	CCL15_HUMAN	IFIT3_HUMAN	TOM34_HUMAN	MTA3_HUMAN	JAK2_HUMAN	PAOX_HUMAN	ERP29_HUMAN	LIN9_HUMAN	ATPB_HUMAN	MIXL1_HUMAN	CENPO_HUMAN	CO4A3_HUMAN	TBB4A_HUMAN	ARMX5_HUMAN	PSB8_HUMAN	PLTP_HUMAN	MDC1_HUMAN	WNK3_HUMAN
s_44_11	ELOV6_HUMAN	PHOS_HUMAN	FABP9_HUMAN	TBC16_HUMAN	UD17_HUMAN	SERPH_HUMAN	ATP5I_HUMAN	LRRN3_HUMAN	IBP1_HUMAN	G6PC2_HUMAN	JDP2_HUMAN	FUT6_HUMAN	PLAP_HUMAN	PHB2_HUMAN	TSN7_HUMAN	TPC3L_HUMAN	RAD9B_HUMAN	TM63A_HUMAN	PLCG1_HUMAN	PM34_HUMAN	JIP2_HUMAN	MET15_HUMAN	CE350_HUMAN	URP2_HUMAN	IL36A_HUMAN	PERE_HUMAN	M4K4_HUMAN	MMP3_HUMAN	PRRP_HUMAN	WBP2_HUMAN	GABR1_HUMAN	SUV92_HUMAN	KCC2G_HUMAN	NISCH_HUMAN	AT2C1_HUMAN	PRAM1_HUMAN	FNDC4_HUMAN	FOXP4_HUMAN	CCM2_HUMAN	RAB26_HUMAN	AP4S1_HUMAN	GTPB6_HUMAN	OVCA2_HUMAN	PNKP_HUMAN
s_44_12	IF2B1_HUMAN	USH1C_HUMAN	BCAM_HUMAN	RNF12_HUMAN	EFTU_HUMAN	XPF_HUMAN	RGS4_HUMAN	RAB2A_HUMAN	ANGL3_HUMAN	TFPI2_HUMAN	F117B_HUMAN	CAC1H_HUMAN	PFD2_HUMAN	RL24_HUMAN	GID8_HUMAN	PAX1_HUMAN	CD320_HUMAN	LFNG_HUMAN	TERF2_HUMAN	CAV3_HUMAN	CB069_HUMAN	MARK3_HUMAN	ADCY2_HUMAN	TIDC1_HUMAN	PWP1_HUMAN	RAB28_HUMAN	UDB10_HUMAN	GRWD1_HUMAN	TAAR9_HUMAN	RGAG1_HUMAN	SART3_HUMAN	HNRPC_HUMAN	ASC_HUMAN	THRSP_HUMAN	WDR19_HUMAN	CRNL1_HUMAN	GPN3_HUMAN	LRC8A_HUMAN	MAS_HUMAN	SC6A6_HUMAN	ERGI3_HUMAN	PRDM2_HUMAN	ANXA6_HUMAN	NLGN2_HUMAN
s_44_13	PDD2L_HUMAN	MAFK_HUMAN	CLC4C_HUMAN	MCM10_HUMAN	TGBR3_HUMAN	MDM1_HUMAN	NPSR1_HUMAN	SYT3_HUMAN	GSDMA_HUMAN	MMP3_HUMAN	GKN1_HUMAN	STK11_HUMAN	PDCL3_HUMAN	ROR1_HUMAN	TMA16_HUMAN	SNTG1_HUMAN	JAK2_HUMAN	SIA8D_HUMAN	SULF2_HUMAN	OSTC_HUMAN	ELOA3_HUMAN	RPA49_HUMAN	I17RA_HUMAN	CALC_HUMAN	ADCY9_HUMAN	SYCP2_HUMAN	P5CR2_HUMAN	TIFAB_HUMAN	CTG1B_HUMAN	DAND5_HUMAN	ZSC32_HUMAN	DNJA3_HUMAN	RHAG_HUMAN	UBP48_HUMAN	DLRB2_HUMAN	CABP4_HUMAN	S39AC_HUMAN	MDR1_HUMAN	DFFB_HUMAN	TLN2_HUMAN	DEF3_HUMAN	SRGN_HUMAN	CHSTE_HUMAN	CDN2C_HUMAN
s_44_14	IF5AL_HUMAN	TM261_HUMAN	GBP1_HUMAN	SYUG_HUMAN	LAT4_HUMAN	ASAP3_HUMAN	HXA5_HUMAN	TSG6_HUMAN	CNNM3_HUMAN	MS4A3_HUMAN	CAD20_HUMAN	TNIP1_HUMAN	BMP3B_HUMAN	PO3F1_HUMAN	IFNA7_HUMAN	HCD2_HUMAN	SSRP1_HUMAN	GP126_HUMAN	ARCH_HUMAN	TSN32_HUMAN	GPC4_HUMAN	KCNC4_HUMAN	MADCA_HUMAN	PTMA_HUMAN	NRIP2_HUMAN	LACRT_HUMAN	GNB1L_HUMAN	LRMP_HUMAN	EMC3_HUMAN	ETV6_HUMAN	TPPC5_HUMAN	GPC6_HUMAN	FUBP2_HUMAN	HDGR3_HUMAN	HTR5A_HUMAN	ANM7_HUMAN	RPC4_HUMAN	KIRR2_HUMAN	PGDH_HUMAN	UB2E1_HUMAN	PQBP1_HUMAN	SNX20_HUMAN	DGC14_HUMAN	GPTC8_HUMAN
s_44_15	UBA7_HUMAN	KMO_HUMAN	BEST3_HUMAN	NIPA1_HUMAN	PGES2_HUMAN	KIF15_HUMAN	CG025_HUMAN	TM86B_HUMAN	NPC2_HUMAN	CERS1_HUMAN	SERF1_HUMAN	PSCA_HUMAN	SPN1_HUMAN	MTG1_HUMAN	PYDC1_HUMAN	UB2V1_HUMAN	KIZ_HUMAN	SEMG2_HUMAN	SEPT1_HUMAN	RSPRY_HUMAN	GRN_HUMAN	CB5D1_HUMAN	ERG28_HUMAN	CSF1R_HUMAN	ATG10_HUMAN	PCDBG_HUMAN	PDK3_HUMAN	RGPS2_HUMAN	PPM1H_HUMAN	UBA5_HUMAN	SLAF6_HUMAN	CCR5_HUMAN	SNX22_HUMAN	TYB4Y_HUMAN	THEM4_HUMAN	OSTN_HUMAN	S35F3_HUMAN	MX1_HUMAN	SPG21_HUMAN	ZN510_HUMAN	PP6R2_HUMAN	RM14_HUMAN	PSMD8_HUMAN	CAPON_HUMAN
s_44_16	S10AD_HUMAN	MUC6_HUMAN	HXK4_HUMAN	ANPRC_HUMAN	IQCA1_HUMAN	BMP5_HUMAN	SMTL2_HUMAN	RBM19_HUMAN	RFIP5_HUMAN	CP2CI_HUMAN	SAMN1_HUMAN	GSTA5_HUMAN	RAB28_HUMAN	KIF7_HUMAN	ABRA_HUMAN	ADAT1_HUMAN	TMCC2_HUMAN	CLOCK_HUMAN	HYALP_HUMAN	PAX9_HUMAN	SURF4_HUMAN	RING2_HUMAN	PR20A_HUMAN	GCP60_HUMAN	TOP3B_HUMAN	CASP2_HUMAN	ZN792_HUMAN	KLH26_HUMAN	COE1_HUMAN	HEM3_HUMAN	DPH3_HUMAN	ZNF7_HUMAN	PACS1_HUMAN	HERC3_HUMAN	ZN106_HUMAN	KLH12_HUMAN	GANP_HUMAN	ARSI_HUMAN	ILFT1_HUMAN	CEP44_HUMAN	SMUG1_HUMAN	M4K1_HUMAN	CP4V2_HUMAN	TEKT4_HUMAN
s_44_17	CR3L1_HUMAN	U119B_HUMAN	CP26C_HUMAN	CAC1H_HUMAN	BTG3_HUMAN	SCYL2_HUMAN	EXOC3_HUMAN	DDX18_HUMAN	TRH_HUMAN	PTPRG_HUMAN	NR4A1_HUMAN	GRIK4_HUMAN	TGS1_HUMAN	TATD1_HUMAN	TIP_HUMAN	OTU6B_HUMAN	RTTN_HUMAN	ENDOV_HUMAN	CK5P3_HUMAN	AIFM3_HUMAN	LIN52_HUMAN	OLFM4_HUMAN	THRSP_HUMAN	F210B_HUMAN	ZFHX4_HUMAN	PWP2_HUMAN	SCOC_HUMAN	ST2B1_HUMAN	CAN3_HUMAN	P2RX5_HUMAN	ABHD2_HUMAN	LRCC1_HUMAN	OLIG2_HUMAN	ADT4_HUMAN	MYH9_HUMAN	DJC22_HUMAN	DYDC1_HUMAN	SO4C1_HUMAN	M4K1_HUMAN	NALP5_HUMAN	MND1_HUMAN	H10_HUMAN	ARP19_HUMAN	SBNO1_HUMAN
s_44_18	NC2B_HUMAN	SSRA_HUMAN	MGLL_HUMAN	IL12A_HUMAN	UBE2O_HUMAN	KLC4_HUMAN	QRFPR_HUMAN	WIPF1_HUMAN	MOGS_HUMAN	NPSR1_HUMAN	DDX54_HUMAN	S10AA_HUMAN	RT06_HUMAN	ROA2_HUMAN	NU188_HUMAN	DPEP2_HUMAN	ARF4_HUMAN	ST7_HUMAN	S6A12_HUMAN	BTK_HUMAN	SBNO1_HUMAN	GPR83_HUMAN	TMM97_HUMAN	DUPD1_HUMAN	SC31B_HUMAN	K2C5_HUMAN	MMP7_HUMAN	OX2G_HUMAN	OGFR_HUMAN	GRDN_HUMAN	TAF5L_HUMAN	TAF9B_HUMAN	PCDGG_HUMAN	MGAT3_HUMAN	GPDM_HUMAN	UB2D1_HUMAN	VRK1_HUMAN	HUNIN_HUMAN	GPT_HUMAN	1433B_HUMAN	TCAIM_HUMAN	RPA34_HUMAN	JDP2_HUMAN	ZMIZ2_HUMAN
s_44_19	FA50B_HUMAN	GSTA3_HUMAN	RBL2B_HUMAN	SYVC_HUMAN	TM165_HUMAN	TRXR1_HUMAN	ZN444_HUMAN	FERM1_HUMAN	SAPC1_HUMAN	SRSF9_HUMAN	TM139_HUMAN	NAGS_HUMAN	MLEC_HUMAN	KBTBB_HUMAN	RT18B_HUMAN	TAF13_HUMAN	KDM2A_HUMAN	ZC3HD_HUMAN	KLK14_HUMAN	TRUB2_HUMAN	IRPL1_HUMAN	RSRC2_HUMAN	DJC21_HUMAN	EFHC1_HUMAN	PIWL1_HUMAN	CRPAK_HUMAN	ZN707_HUMAN	HMGB1_HUMAN	GIN1_HUMAN	SEBOX_HUMAN	WDR6_HUMAN	FOXG1_HUMAN	EIF3M_HUMAN	PHKG2_HUMAN	OSTCN_HUMAN	RT06_HUMAN	PRP4B_HUMAN	FUT3_HUMAN	SEC63_HUMAN	RAB7B_HUMAN	F214A_HUMAN	MAG_HUMAN	AIF1_HUMAN	TCAL6_HUMAN
s_44_1	ILDR1_HUMAN	FGGY_HUMAN	TSN5_HUMAN	SG1D1_HUMAN	DLDH_HUMAN	RBM24_HUMAN	RP3A_HUMAN	ARHG5_HUMAN	NUMA1_HUMAN	CCDC8_HUMAN	HMCS1_HUMAN	LPPR1_HUMAN	PPR42_HUMAN	ORC5_HUMAN	DS13A_HUMAN	F118B_HUMAN	SF3B3_HUMAN	ASMT_HUMAN	IFM2_HUMAN	ARL5A_HUMAN	PSB1_HUMAN	GLE1_HUMAN	CNOT6_HUMAN	GSTA2_HUMAN	ZN782_HUMAN	COR2B_HUMAN	S12A7_HUMAN	PLAC9_HUMAN	CAP7_HUMAN	NDUS8_HUMAN	CDK17_HUMAN	DCTN5_HUMAN	LIPE_HUMAN	DHX35_HUMAN	SFT2A_HUMAN	RCN3_HUMAN	BINCA_HUMAN	NU4LM_HUMAN	NEUG_HUMAN	PRIMA_HUMAN	SYNE2_HUMAN	ERD23_HUMAN	ZN407_HUMAN	MVD1_HUMAN
s_44_20	GCST_HUMAN	DHR12_HUMAN	PDLI2_HUMAN	CNTRL_HUMAN	PEX5_HUMAN	M1AP_HUMAN	DLX5_HUMAN	PRA13_HUMAN	1A02_HUMAN	KCRU_HUMAN	SCO1_HUMAN	DEOC_HUMAN	HHLA2_HUMAN	HDAC8_HUMAN	CMTR2_HUMAN	IF6_HUMAN	DJC11_HUMAN	EGFR_HUMAN	ZNRF1_HUMAN	TM174_HUMAN	LCAT_HUMAN	PDE8B_HUMAN	TSH3_HUMAN	CNN1_HUMAN	GLCM1_HUMAN	CP343_HUMAN	GEMI2_HUMAN	BOD1_HUMAN	STAR6_HUMAN	DHH_HUMAN	ACSM1_HUMAN	RS8_HUMAN	CSDC2_HUMAN	PAL4G_HUMAN	RWDD4_HUMAN	ATD3A_HUMAN	ZBT21_HUMAN	SPAG7_HUMAN	SUCA_HUMAN	5HT2C_HUMAN	GBRA1_HUMAN	SDHL_HUMAN	MUC13_HUMAN	CH059_HUMAN
s_44_21	GON1_HUMAN	CKAP5_HUMAN	LT4R2_HUMAN	SNRPA_HUMAN	ABC3F_HUMAN	RRS1_HUMAN	COPA1_HUMAN	GBG5_HUMAN	CSN8_HUMAN	CD1B_HUMAN	ARID2_HUMAN	KTNA1_HUMAN	RCN1_HUMAN	KI2S3_HUMAN	CAH7_HUMAN	ACY3_HUMAN	AR2BP_HUMAN	PSPHL_HUMAN	BBS10_HUMAN	NUPL2_HUMAN	MRM1_HUMAN	ZY11A_HUMAN	T2R10_HUMAN	ZN143_HUMAN	NEP_HUMAN	COMP_HUMAN	PRR5_HUMAN	MAGC2_HUMAN	SC16B_HUMAN	RYK_HUMAN	O2AG1_HUMAN	RAB6B_HUMAN	KLF4_HUMAN	HYAS2_HUMAN	GUC2C_HUMAN	MAP1A_HUMAN	SLPI_HUMAN	SIGIR_HUMAN	IF4A2_HUMAN	PARVG_HUMAN	PKD2_HUMAN	ING1_HUMAN	DNS2A_HUMAN	PUM1_HUMAN
s_44_2	CA123_HUMAN	MAZ_HUMAN	ENDOV_HUMAN	EIF3G_HUMAN	JIP4_HUMAN	PBDC1_HUMAN	SFT2B_HUMAN	CSF2R_HUMAN	PLXB2_HUMAN	ASPP2_HUMAN	CTG1B_HUMAN	AMGO3_HUMAN	VNN2_HUMAN	NFAM1_HUMAN	SKOR1_HUMAN	ZNF85_HUMAN	DGKI_HUMAN	INT6_HUMAN	RSRC2_HUMAN	COPZ1_HUMAN	SH3L2_HUMAN	IFNA4_HUMAN	MOV10_HUMAN	ITPA_HUMAN	TERT_HUMAN	KTAP2_HUMAN	ERD21_HUMAN	RPC6_HUMAN	MFS2A_HUMAN	SAR1B_HUMAN	NELFB_HUMAN	ZF64A_HUMAN	SYN3_HUMAN	ENSA_HUMAN	HPSE_HUMAN	SERF1_HUMAN	ZN329_HUMAN	ANDR_HUMAN	ZEP1_HUMAN	QCR7_HUMAN	FADS2_HUMAN	PIFO_HUMAN	AT2B4_HUMAN	KAT6B_HUMAN
s_44_3	GOGA3_HUMAN	3BP2_HUMAN	HYI_HUMAN	UBP33_HUMAN	JPH3_HUMAN	SENP6_HUMAN	IF2P_HUMAN	DPF3_HUMAN	RCOR2_HUMAN	KI21B_HUMAN	ACY3_HUMAN	MAGD4_HUMAN	TRI49_HUMAN	STAP2_HUMAN	TR49B_HUMAN	ZKSC5_HUMAN	EPCAM_HUMAN	XRP2_HUMAN	HIG1A_HUMAN	LEG4_HUMAN	MPRD_HUMAN	ZIK1_HUMAN	FOXD3_HUMAN	SYN1_HUMAN	PKHJ1_HUMAN	SCN3B_HUMAN	UCP1_HUMAN	CDHR2_HUMAN	LTOR1_HUMAN	TICN3_HUMAN	RS10_HUMAN	NLE1_HUMAN	RT09_HUMAN	CXD3_HUMAN	CABP1_HUMAN	1B47_HUMAN	CAHD1_HUMAN	AVL9_HUMAN	SFTPD_HUMAN	HCN3_HUMAN	MIME_HUMAN	DDX31_HUMAN	ATE1_HUMAN	NB5R3_HUMAN
s_44_4	TM6S2_HUMAN	GALP_HUMAN	SMRCD_HUMAN	MESH1_HUMAN	BAD_HUMAN	GAGE5_HUMAN	PDCD7_HUMAN	RIMB2_HUMAN	ZN570_HUMAN	SSX1_HUMAN	PFD1_HUMAN	ZN501_HUMAN	ZACN_HUMAN	NPBW1_HUMAN	TRIO_HUMAN	E41L3_HUMAN	CAP2_HUMAN	UBTD1_HUMAN	KRT36_HUMAN	MPP5_HUMAN	UBE4A_HUMAN	NMBR_HUMAN	FCERB_HUMAN	EFRD1_HUMAN	CDC23_HUMAN	ATG4A_HUMAN	GLMN_HUMAN	KBP_HUMAN	ZN684_HUMAN	ICAM4_HUMAN	UGPA_HUMAN	GNPTG_HUMAN	MPP2_HUMAN	RT06_HUMAN	PTN22_HUMAN	ATS3_HUMAN	SIA8D_HUMAN	CCG1_HUMAN	PCM1_HUMAN	SC6A8_HUMAN	FKBP3_HUMAN	DTX3_HUMAN	KI3L3_HUMAN	NPAS3_HUMAN
s_44_5	KLF5_HUMAN	CP11A_HUMAN	RTDR1_HUMAN	ZN264_HUMAN	TLR7_HUMAN	UD2A1_HUMAN	LY6E_HUMAN	KIF2B_HUMAN	MAGBI_HUMAN	PHF10_HUMAN	WDFY3_HUMAN	CRLS1_HUMAN	SYT11_HUMAN	SIAH1_HUMAN	PTTG_HUMAN	PERP_HUMAN	LIMD2_HUMAN	SUN1_HUMAN	TCAL1_HUMAN	BAP1_HUMAN	ANKH_HUMAN	BNC1_HUMAN	WDR46_HUMAN	ERAP2_HUMAN	AGFG2_HUMAN	RBM38_HUMAN	I20RB_HUMAN	KI21A_HUMAN	CEP68_HUMAN	UBXN6_HUMAN	MORC2_HUMAN	IL9R_HUMAN	STP1_HUMAN	SYEM_HUMAN	RGPD3_HUMAN	CLCN3_HUMAN	ESM1_HUMAN	RFX4_HUMAN	LIMD1_HUMAN	NFAT5_HUMAN	WISP1_HUMAN	CDK12_HUMAN	CAF1A_HUMAN	ZNF85_HUMAN
s_44_6	MCHR2_HUMAN	DMTF1_HUMAN	ITPK1_HUMAN	ACES_HUMAN	TIA1_HUMAN	KRA92_HUMAN	REL3_HUMAN	CD3D_HUMAN	PHKG1_HUMAN	ZFAN4_HUMAN	NUDT9_HUMAN	IDI1_HUMAN	PDE12_HUMAN	CLH1_HUMAN	SLIT2_HUMAN	COMP_HUMAN	KCNH1_HUMAN	BAP1_HUMAN	S22AC_HUMAN	CSK21_HUMAN	TAGL3_HUMAN	IL8_HUMAN	TAF9B_HUMAN	NKX62_HUMAN	TIDC1_HUMAN	MAFF_HUMAN	TERF2_HUMAN	LECT1_HUMAN	ERBB2_HUMAN	GCST_HUMAN	PRA16_HUMAN	MTL5_HUMAN	CPZIP_HUMAN	DUS7_HUMAN	CD276_HUMAN	Z286B_HUMAN	DTNA_HUMAN	CIB1_HUMAN	CSN7A_HUMAN	BCE1_HUMAN	CHERP_HUMAN	ASAH2_HUMAN	GA45A_HUMAN	ZN681_HUMAN
s_44_7	SAGE1_HUMAN	CRERF_HUMAN	HDHD2_HUMAN	REEP4_HUMAN	NTH_HUMAN	CEBPB_HUMAN	TMED2_HUMAN	RASL2_HUMAN	NEUR2_HUMAN	2ABB_HUMAN	F124A_HUMAN	TRI45_HUMAN	CP17A_HUMAN	CD123_HUMAN	Z585B_HUMAN	PAOX_HUMAN	CLD4_HUMAN	LYZL4_HUMAN	MTFP1_HUMAN	MPC1_HUMAN	CLIC2_HUMAN	PLS1_HUMAN	GRPE2_HUMAN	MNT_HUMAN	SPY4_HUMAN	THNS1_HUMAN	FBLI1_HUMAN	TBC14_HUMAN	IL12B_HUMAN	QIL1_HUMAN	INHBE_HUMAN	CLCA4_HUMAN	GSTA4_HUMAN	SLIK5_HUMAN	MK_HUMAN	STX4_HUMAN	K2C72_HUMAN	NFXL1_HUMAN	RFC2_HUMAN	ZN213_HUMAN	SNF5_HUMAN	CSRN1_HUMAN	SP100_HUMAN	CD28_HUMAN
s_44_8	BIRC5_HUMAN	DSC2_HUMAN	PHC1_HUMAN	CSTFT_HUMAN	PIGF_HUMAN	GTR5_HUMAN	CCND1_HUMAN	CATF_HUMAN	ENPLL_HUMAN	LRC58_HUMAN	LZTL1_HUMAN	RUN3A_HUMAN	TPTE2_HUMAN	ZBTB5_HUMAN	CD37L_HUMAN	CEP76_HUMAN	TLE4_HUMAN	CCL16_HUMAN	PCFT_HUMAN	TRPM8_HUMAN	NCOA1_HUMAN	ANM1_HUMAN	ENPP1_HUMAN	BEND2_HUMAN	IZUM1_HUMAN	PRP18_HUMAN	CLC11_HUMAN	RPA34_HUMAN	CA2D3_HUMAN	S2544_HUMAN	KCNE3_HUMAN	ATIF1_HUMAN	MSI1H_HUMAN	KPSH1_HUMAN	GTD2B_HUMAN	CD302_HUMAN	LR16C_HUMAN	MTMR1_HUMAN	DJB13_HUMAN	DMB_HUMAN	FAAA_HUMAN	PI42C_HUMAN	ZC3H3_HUMAN	ARI1A_HUMAN
s_44_9	HNRL1_HUMAN	FGF23_HUMAN	1A25_HUMAN	NMU_HUMAN	TEAD2_HUMAN	SH2D5_HUMAN	SIT1_HUMAN	TEX11_HUMAN	TRI62_HUMAN	ATL4_HUMAN	TULP1_HUMAN	FBX31_HUMAN	SCC4_HUMAN	HDHD3_HUMAN	DC4L1_HUMAN	HSF2_HUMAN	BTG1_HUMAN	TMTC2_HUMAN	YBOX3_HUMAN	UBE2T_HUMAN	ORML2_HUMAN	CCZ1B_HUMAN	DYH9_HUMAN	WFDC2_HUMAN	RAMP3_HUMAN	NKX61_HUMAN	CS057_HUMAN	K1107_HUMAN	NPT1_HUMAN	CCNL2_HUMAN	IGHG3_HUMAN	SLUR1_HUMAN	PAGR1_HUMAN	CCD53_HUMAN	INTU_HUMAN	INT8_HUMAN	TCEA1_HUMAN	RBM40_HUMAN	PIGL_HUMAN	OGT1_HUMAN	D42E1_HUMAN	KLHL1_HUMAN	MRRP3_HUMAN	GG12G_HUMAN
s_45_10	CE85L_HUMAN	AIMP1_HUMAN	RIPK3_HUMAN	SOAT2_HUMAN	CAP2_HUMAN	ROP1A_HUMAN	ZN335_HUMAN	CIP2A_HUMAN	TM45A_HUMAN	IL1R2_HUMAN	MPI_HUMAN	TNPO1_HUMAN	T22D1_HUMAN	EDRF1_HUMAN	LRP4_HUMAN	INF2_HUMAN	ALPK2_HUMAN	CLPP_HUMAN	T184C_HUMAN	ZN181_HUMAN	SDHA_HUMAN	NEP1_HUMAN	TDIF2_HUMAN	HIG1A_HUMAN	PRPC_HUMAN	AB17B_HUMAN	SSBP4_HUMAN	LTV1_HUMAN	PUM1_HUMAN	GSCR2_HUMAN	ALPK1_HUMAN	FXYD5_HUMAN	FGOP2_HUMAN	CO8G_HUMAN	MMP17_HUMAN	MMP21_HUMAN	REST_HUMAN	IFNL1_HUMAN	CND3_HUMAN	TEF_HUMAN	FUT3_HUMAN	CI114_HUMAN	FOXP4_HUMAN	DCP1A_HUMAN	NUDC1_HUMAN
s_45_11	CSRN2_HUMAN	TATD2_HUMAN	NRBP_HUMAN	NKTR_HUMAN	NAC2_HUMAN	NRROS_HUMAN	DCR1B_HUMAN	DUS9_HUMAN	FKBP6_HUMAN	TM171_HUMAN	AQP1_HUMAN	RM18_HUMAN	ESR1_HUMAN	FGF6_HUMAN	SHBG_HUMAN	HYAL3_HUMAN	EVI5_HUMAN	YIF1A_HUMAN	COG3_HUMAN	XPP2_HUMAN	SP16H_HUMAN	PCSK5_HUMAN	TRIM6_HUMAN	HYAL2_HUMAN	CDK10_HUMAN	LASP1_HUMAN	PTCD1_HUMAN	MXRA5_HUMAN	CTHR1_HUMAN	CRYL1_HUMAN	PK3CG_HUMAN	GFPT2_HUMAN	AUHM_HUMAN	YLPM1_HUMAN	CBPA3_HUMAN	PHEX_HUMAN	CTSR1_HUMAN	TNR17_HUMAN	TOMT_HUMAN	LSMD1_HUMAN	ACV1C_HUMAN	GUC2C_HUMAN	SYCE3_HUMAN	TAF3_HUMAN	LRCH3_HUMAN
s_45_12	IL6_HUMAN	GRAM4_HUMAN	ST2A1_HUMAN	SEM3A_HUMAN	MB211_HUMAN	SUV91_HUMAN	LKHA4_HUMAN	I12R2_HUMAN	KANK4_HUMAN	GCSH_HUMAN	ITAE_HUMAN	TSSK1_HUMAN	AP2A2_HUMAN	BDH2_HUMAN	AQP3_HUMAN	KCNE4_HUMAN	TPC11_HUMAN	CISD1_HUMAN	PGBM_HUMAN	OTUD5_HUMAN	BCAT1_HUMAN	VWCE_HUMAN	VCY2_HUMAN	PTC1_HUMAN	H2A1A_HUMAN	RHG26_HUMAN	RFX4_HUMAN	EXOS9_HUMAN	I11RA_HUMAN	DNSL1_HUMAN	ZC3H3_HUMAN	RN170_HUMAN	DYR1A_HUMAN	SASH3_HUMAN	CYTM1_HUMAN	SPSY_HUMAN	MISP_HUMAN	RCN3_HUMAN	DUS4_HUMAN	BCAS4_HUMAN	TREM2_HUMAN	MMP27_HUMAN	TLL1_HUMAN	ELAV1_HUMAN	SLAF6_HUMAN
s_45_13	CSN7A_HUMAN	COPB2_HUMAN	OLA1_HUMAN	TSYL4_HUMAN	CYTB_HUMAN	PRKX_HUMAN	INF2_HUMAN	STRUM_HUMAN	CO3_HUMAN	MINT_HUMAN	BRD2_HUMAN	M17L2_HUMAN	T183B_HUMAN	CP4X1_HUMAN	GRB10_HUMAN	OAS2_HUMAN	DAG1_HUMAN	HXB8_HUMAN	SHPS1_HUMAN	HECD3_HUMAN	ABCBB_HUMAN	AKA11_HUMAN	TSYL5_HUMAN	EFGM_HUMAN	ANX13_HUMAN	IL1R1_HUMAN	TOPK_HUMAN	INSM1_HUMAN	S22AD_HUMAN	TOM20_HUMAN	GUC2B_HUMAN	VKGC_HUMAN	FOXO4_HUMAN	PIGH_HUMAN	ANR24_HUMAN	PDGFA_HUMAN	P66B_HUMAN	1433T_HUMAN	HES2_HUMAN	BBC3B_HUMAN	FGF13_HUMAN	PPBN_HUMAN	GLYC_HUMAN	GOT1B_HUMAN	PAPS2_HUMAN
s_45_14	ABCG1_HUMAN	APC15_HUMAN	CIDEB_HUMAN	HUS1_HUMAN	MMP27_HUMAN	RETNB_HUMAN	TMCO3_HUMAN	LRC57_HUMAN	ATRAP_HUMAN	HXK1_HUMAN	SN_HUMAN	HMDH_HUMAN	MAFG_HUMAN	MARC1_HUMAN	K1C15_HUMAN	CSPP1_HUMAN	RO60_HUMAN	SYNEM_HUMAN	UD11_HUMAN	NR4A1_HUMAN	EDN2_HUMAN	SDF1_HUMAN	PCLO_HUMAN	S39AB_HUMAN	ZNF77_HUMAN	NAV2_HUMAN	GALK1_HUMAN	ZSCA4_HUMAN	PRG4_HUMAN	BBC3_HUMAN	CENPM_HUMAN	NHRF2_HUMAN	CLD3_HUMAN	THAP5_HUMAN	LENG9_HUMAN	SCOT1_HUMAN	CEP89_HUMAN	GSCR1_HUMAN	ARNT_HUMAN	VANG1_HUMAN	CATL2_HUMAN	CT194_HUMAN	ATG5_HUMAN	TLR9_HUMAN	KLRG1_HUMAN
s_45_15	SL9A3_HUMAN	LCHN_HUMAN	FCSD1_HUMAN	XPP3_HUMAN	EFHD2_HUMAN	LIN7A_HUMAN	TSLP_HUMAN	SQSTM_HUMAN	SCX_HUMAN	PCDGJ_HUMAN	MYOF_HUMAN	DOS_HUMAN	NUBP2_HUMAN	FBXW2_HUMAN	CTIF_HUMAN	MED18_HUMAN	OR8K5_HUMAN	CSPG5_HUMAN	VPRBP_HUMAN	RT23_HUMAN	VKGC_HUMAN	SBP1_HUMAN	ABC3C_HUMAN	KLOTB_HUMAN	IDH3A_HUMAN	VISL1_HUMAN	ZN695_HUMAN	LTMD1_HUMAN	TCAL8_HUMAN	TAP2_HUMAN	NR1D2_HUMAN	RUSD4_HUMAN	NALP1_HUMAN	STIM1_HUMAN	BIN2_HUMAN	CD80_HUMAN	UCHL3_HUMAN	UDB17_HUMAN	1B42_HUMAN	PALB2_HUMAN	IL19_HUMAN	NUP54_HUMAN	MOES_HUMAN	KELL_HUMAN	NFKB2_HUMAN
s_45_16	DCC_HUMAN	CA131_HUMAN	CP058_HUMAN	PAR6A_HUMAN	MINT_HUMAN	TFF2_HUMAN	ZN623_HUMAN	TRI17_HUMAN	RON_HUMAN	DNA2_HUMAN	GRB14_HUMAN	MMGT1_HUMAN	RAB6A_HUMAN	IPSP_HUMAN	SYCP2_HUMAN	CCSE1_HUMAN	CLN8_HUMAN	BUB3_HUMAN	ANM5_HUMAN	MMP20_HUMAN	FUBP3_HUMAN	LDHB_HUMAN	S1PR2_HUMAN	RRAGC_HUMAN	PE2R1_HUMAN	CC104_HUMAN	EDAR_HUMAN	DECR2_HUMAN	LSP1_HUMAN	FGF12_HUMAN	COL11_HUMAN	TENS4_HUMAN	MAEA_HUMAN	FHOD1_HUMAN	NOVA1_HUMAN	HTRA2_HUMAN	MORN4_HUMAN	SH3Y1_HUMAN	CUL4B_HUMAN	UBP15_HUMAN	PAR11_HUMAN	CAC1F_HUMAN	PRS27_HUMAN	MSLN_HUMAN	ZBT41_HUMAN
s_45_17	CIP4_HUMAN	FMN2_HUMAN	PRD11_HUMAN	GATA6_HUMAN	XPC_HUMAN	TYRO3_HUMAN	CLAP1_HUMAN	PRP39_HUMAN	BRS3_HUMAN	SGF29_HUMAN	DNJB5_HUMAN	HDAC9_HUMAN	SNX7_HUMAN	RBX1_HUMAN	SAMD1_HUMAN	OTX2_HUMAN	VEGFC_HUMAN	PUS3_HUMAN	ANKK1_HUMAN	CG050_HUMAN	NDF2_HUMAN	CPMD8_HUMAN	K1683_HUMAN	F161A_HUMAN	MXRA8_HUMAN	PP2AB_HUMAN	WFD12_HUMAN	TREX2_HUMAN	IER5L_HUMAN	CTDP1_HUMAN	ZFHX3_HUMAN	ZN480_HUMAN	YBOX1_HUMAN	EIF3F_HUMAN	CLC4M_HUMAN	CKLF_HUMAN	RAB1B_HUMAN	ZN136_HUMAN	HSP72_HUMAN	S29A2_HUMAN	CDKN3_HUMAN	HOIL1_HUMAN	PKD2_HUMAN	GP101_HUMAN	VTI1A_HUMAN
s_45_18	HOOK1_HUMAN	KTNA1_HUMAN	SUMF2_HUMAN	NDST4_HUMAN	CA210_HUMAN	ZSWM6_HUMAN	GBG3_HUMAN	HCLS1_HUMAN	SC65_HUMAN	HN1L_HUMAN	SEM3F_HUMAN	GHSR_HUMAN	RED1_HUMAN	ZN121_HUMAN	ITA11_HUMAN	HEM2_HUMAN	SMHD1_HUMAN	ANX11_HUMAN	RM51_HUMAN	ASB14_HUMAN	CDCA7_HUMAN	IF2B1_HUMAN	AGO4_HUMAN	RL32_HUMAN	DSG2_HUMAN	GMDS_HUMAN	PCTL_HUMAN	ADT4_HUMAN	CHCH5_HUMAN	TRI29_HUMAN	CA065_HUMAN	ROM1_HUMAN	SLX4I_HUMAN	CDKN3_HUMAN	TIM13_HUMAN	DSCR4_HUMAN	PDK2_HUMAN	NCKX3_HUMAN	CTC1_HUMAN	KCMF1_HUMAN	1B27_HUMAN	PLIN3_HUMAN	ACSM1_HUMAN	HINT2_HUMAN	MB211_HUMAN
s_45_19	PDE6D_HUMAN	RL1D1_HUMAN	TDH_HUMAN	AP4M1_HUMAN	ERCC8_HUMAN	COQ5_HUMAN	TOP2B_HUMAN	NGF_HUMAN	FBX30_HUMAN	EIF3C_HUMAN	TBB3_HUMAN	MGMT_HUMAN	EPHB4_HUMAN	TANC2_HUMAN	ZN761_HUMAN	OMD_HUMAN	FXL20_HUMAN	NPRL3_HUMAN	CD1C_HUMAN	SYVM_HUMAN	TSN5_HUMAN	FEV_HUMAN	TFE2_HUMAN	ZCHC8_HUMAN	PAPD1_HUMAN	ABTB2_HUMAN	HMOX2_HUMAN	ATG4B_HUMAN	MED16_HUMAN	RS21_HUMAN	RM34_HUMAN	TTC37_HUMAN	ZNF83_HUMAN	PNPT1_HUMAN	MMS19_HUMAN	INT4_HUMAN	MISP_HUMAN	MTHR_HUMAN	PCDA4_HUMAN	TSAP1_HUMAN	HMGB3_HUMAN	TCAL8_HUMAN	CLCA3_HUMAN	SIR7_HUMAN	VINEX_HUMAN
s_45_1	CALR3_HUMAN	PROX1_HUMAN	TEF_HUMAN	ARG39_HUMAN	SCN2B_HUMAN	SPTN2_HUMAN	SIA7F_HUMAN	NAGT1_HUMAN	TYW1_HUMAN	NMBR_HUMAN	PD2R_HUMAN	MORN_HUMAN	SC61B_HUMAN	FOXB1_HUMAN	COA4_HUMAN	CC136_HUMAN	GPX7_HUMAN	CECR2_HUMAN	TENX_HUMAN	PIPNA_HUMAN	NU133_HUMAN	CCD37_HUMAN	TTLL7_HUMAN	GRAM_HUMAN	SPB3_HUMAN	MFAP5_HUMAN	DGKQ_HUMAN	AT2A1_HUMAN	ZBT45_HUMAN	EIF3J_HUMAN	MAGAA_HUMAN	ITBP1_HUMAN	T185B_HUMAN	VPS36_HUMAN	S11IP_HUMAN	CB071_HUMAN	LACE1_HUMAN	TLN2_HUMAN	VEGFC_HUMAN	RGPD2_HUMAN	RM12_HUMAN	A1AT_HUMAN	EHMT1_HUMAN	US6NL_HUMAN	PLXB2_HUMAN
[truncated: 42 more rows]
[truncated: 1 more columns]

## Sheet: well_studied 10<size<=50
sample name	protein names
s_11_100	PRS33_HUMAN	D104A_HUMAN	MARK2_HUMAN	S28A3_HUMAN	GELS_HUMAN	MAOM_HUMAN	SOX2_HUMAN	PSD1_HUMAN	CRCM_HUMAN	APBA1_HUMAN	NU6M_HUMAN
s_11_101	TET2_HUMAN	CDC45_HUMAN	HMN5_HUMAN	CDCA3_HUMAN	UD13_HUMAN	P2RX5_HUMAN	UPK1B_HUMAN	TFDP1_HUMAN	RPOM_HUMAN	TBL1X_HUMAN	EFNB1_HUMAN
[truncated: 1,623 more rows]
[truncated: 1 more columns]

## Sheet: GO_based 10<size<=50
sample name	protein names
[truncated: 1,625 more rows]
[truncated: 1 more columns]

[truncated: 5 more sheets: Identical degree distribiution 10<size<=50, simply_random 1<size<=50, simply_random 5<size<=50, simply_random 20<size<=50, simply_random size > 50]
