# Supplementary material for: FunGeneNet: a web tool to estimate enrichment of functional interactions in experimental gene sets
Source: BMC Genomics. 2018 Feb 9;19(Suppl 3):76. doi: 10.1186/s12864-018-4474-7 (PMC5836822; doi:10.1186/s12864-018-4474-7)
Supplement: Supplementary file 3 — The network for differetially expressed proteins for EXP00039 experiment. The file can be opened with the ANDSystem tool (http://pbiosoft.com/en/andsystem/andsystem-free). (ANDZ 83 kb) [file 12864_2018_4474_MOESM3_ESM.andz › 12864_2018_4474_MOESM3_ESM.andz.out]

<?xml version="1.0" encoding="ISO-8859-1"?>
<network version="3" dbversion="20160414">
  <entity>
    <el id="8" name="Component"/>
    <el id="2" name="Protein"/>
    <el id="3" name="Gene"/>
    <el id="11" name="Molecular function"/>
    <el id="4" name="Metabolite"/>
    <el id="12" name="Drug"/>
    <el id="5" name="Pathway"/>
    <el id="13" name="Side effect"/>
    <el id="6" name="Disease"/>
    <el id="14" name="Phenotype"/>
    <el id="7" name="miRNA"/>
    <el id="1" name="interaction"/>
  </entity>
  <interaction_type>
    <el id="32" name="catalyze"/>
    <el id="40" name="expression upregulation"/>
    <el id="33" name="catalyze modification"/>
    <el id="49" name="degradation downregulation"/>
    <el id="1" name="Expression"/>
    <el id="34" name="cleavage"/>
    <el id="50" name="degradation upregulation"/>
    <el id="42" name="interaction"/>
    <el id="35" name="coexpression"/>
    <el id="51" name="degradation regulation"/>
    <el id="43" name="downregulation"/>
    <el id="28" name="association"/>
    <el id="36" name="regulation"/>
    <el id="52" name="transport regulation"/>
    <el id="44" name="upregulation"/>
    <el id="45" name="activity upregulation"/>
    <el id="53" name="miRNA regulation"/>
    <el id="37" name="treatment"/>
    <el id="46" name="activity downregulation"/>
    <el id="38" name="expression downregulation"/>
    <el id="54" name="Involvement"/>
    <el id="47" name="activity regulation"/>
    <el id="31" name="conversion"/>
    <el id="39" name="expression regulation"/>
  </interaction_type>
  <databases>
    <el id="128" name="UCD-2DPAGE" isobject="True" isinteraction="False"/>
    <el id="256" name="IMG" www="http://img.jgi.doe.gov/cgi-bin/pub/main.cgi?section=GeneDetail&amp;page=geneDetail&amp;gene_oid=##" isobject="True" isinteraction="False"/>
    <el id="129" name="PMAP-CutDB" isobject="True" isinteraction="False"/>
    <el id="1" name="NCBI_TAXID" isobject="False" isinteraction="False"/>
    <el id="257" name="FB" www="http://flybase.org/reports/##.html" isobject="True" isinteraction="True"/>
    <el id="2" name="SWISSPROT_AC" www="http://www.uniprot.org/uniprot/##" isobject="True" isinteraction="False"/>
    <el id="130" name="EuPathDB" isobject="True" isinteraction="False"/>
    <el id="258" name="JSTOR" www="http://www.jstor.org/stable/##" isobject="True" isinteraction="False"/>
    <el id="3" name="SWISSPROT_ID" www="http://www.uniprot.org/uniprot/##" isobject="True" isinteraction="False"/>
    <el id="259" name="MA" www="http://www.informatics.jax.org/searches/AMA.cgi?id=MA:##" isobject="True" isinteraction="False"/>
    <el id="131" name="VectorBase" isobject="True" isinteraction="False"/>
    <el id="132" name="PptaseDB" isobject="True" isinteraction="False"/>
    <el id="4" name="EMBL" www="http://www.ebi.ac.uk/cgi-bin/emblfetch?style=html&amp;Submit=Go&amp;id=##" isobject="True" isinteraction="True"/>
    <el id="260" name="JCVI_EGAD" www="http://cmr.jcvi.org/cgi-bin/CMR/EgadSearch.cgi?search_string=##" isobject="True" isinteraction="False"/>
    <el id="261" name="RNAmods" www="http://s59.cas.albany.edu/RNAmods/cgi-bin/rnashow.cgi?##" isobject="True" isinteraction="False"/>
    <el id="133" name="REBASE" www="http://rebase.neb.com/rebase/enz/##.html" isobject="True" isinteraction="False"/>
    <el id="5" name="RefSeq" www="http://www.ncbi.nlm.nih.gov/entrez/viewer.fcgi?val=##" isobject="True" isinteraction="True"/>
    <el id="262" name="SO" www="http://song.sourceforge.net/SOterm_tables.html#SO:##" isobject="True" isinteraction="False"/>
    <el id="6" name="ProteinModelPortal" isobject="True" isinteraction="False"/>
    <el id="134" name="euHCVdb" isobject="True" isinteraction="False"/>
    <el id="135" name="Allergome" isobject="True" isinteraction="False"/>
    <el id="7" name="STRING" isobject="True" isinteraction="False"/>
    <el id="263" name="MeSH" www="http://www.nlm.nih.gov/cgi/mesh/2005/MB_cgi?mode=&amp;term=##" isobject="True" isinteraction="False"/>
    <el id="264" name="IUPHAR_GPCR" www="http://www.iuphar-db.org/DATABASE/FamilyMenuForward?familyId=##" isobject="True" isinteraction="False"/>
    <el id="8" name="EnsemblBacteria" isobject="True" isinteraction="False"/>
    <el id="136" name="MaizeGDB" www="http://www.maizegdb.org/cgi-bin/id_search.cgi?id=##" isobject="True" isinteraction="False"/>
    <el id="137" name="CAZy" www="http://www.cazy.org/##.html" isobject="True" isinteraction="False"/>
    <el id="9" name="SWISSPROT_AC_OLD" www="http://www.uniprot.org/uniprot/##" isobject="True" isinteraction="False"/>
    <el id="265" name="PSI-MOD" www="http://www.ebi.ac.uk/ontology-lookup/?termId=MOD:##" isobject="True" isinteraction="False"/>
    <el id="266" name="ISSN" isobject="True" isinteraction="False"/>
    <el id="10" name="SMR" isobject="True" isinteraction="False"/>
    <el id="138" name="COMPLUYEAST-2DPAGE" isobject="True" isinteraction="False"/>
    <el id="267" name="PMIG" isobject="True" isinteraction="False"/>
    <el id="11" name="GeneID" www="http://www.ncbi.nlm.nih.gov/gene/##" isobject="True" isinteraction="True"/>
    <el id="139" name="CGD" www="http://www.candidagenome.org/cgi-bin/locus.pl?dbid=##" isobject="True" isinteraction="True"/>
    <el id="268" name="CORUM" www="http://mips.gsf.de/genre/proj/corum/complexdetails.html?id=##" isobject="True" isinteraction="False"/>
    <el id="140" name="GuidetoPHARMACOLOGY" isobject="True" isinteraction="False"/>
    <el id="396" name="DOID" isobject="True" isinteraction="False"/>
    <el id="141" name="ArachnoServer" isobject="True" isinteraction="False"/>
    <el id="269" name="MSH" isobject="True" isinteraction="False"/>
    <el id="13" name="KEGG" isobject="True" isinteraction="False"/>
    <el id="142" name="ConoServer" isobject="True" isinteraction="False"/>
    <el id="270" name="MP" isobject="True" isinteraction="False"/>
    <el id="14" name="PIR" www="http://pir.georgetown.edu/cgi-bin/pirwww/nbrfget?uid=##" isobject="True" isinteraction="True"/>
    <el id="15" name="PATRIC" www="http://patric.vbi.vt.edu/gene/overview.php?fid=##" isobject="True" isinteraction="False"/>
    <el id="143" name="mycoCLAP" isobject="True" isinteraction="False"/>
    <el id="271" name="UniProtKB" www="http://www.uniprot.org/uniprot/##" isobject="True" isinteraction="True"/>
    <el id="272" name="AraCyc" www="http://www.arabidopsis.org:1555/ARA/NEW-IMAGE?type=NIL&amp;object=##" isobject="True" isinteraction="False"/>
    <el id="144" name="miRBase" isobject="True" isinteraction="False"/>
    <el id="145" name="APHIDBASE" isobject="True" isinteraction="False"/>
    <el id="17" name="eggNOG" isobject="True" isinteraction="False"/>
    <el id="273" name="LIGAND" isobject="True" isinteraction="False"/>
    <el id="402" name="NCI" isobject="True" isinteraction="False"/>
    <el id="18" name="EnsemblFungi" www="http://www.ensemblgenomes.org/id/[example_ID]" isobject="True" isinteraction="True"/>
    <el id="274" name="IUPHAR_RECEPTOR" www="http://www.iuphar-db.org/DATABASE/ObjectDisplayForward?objectId=##" isobject="True" isinteraction="False"/>
    <el id="146" name="Vega" www="http://vega.sanger.ac.uk/perl/searchview?species=all&amp;idx=All&amp;q=##" isobject="True" isinteraction="False"/>
    <el id="403" name="ICD9CM" isobject="True" isinteraction="False"/>
    <el id="147" name="BEETLEBASE" isobject="True" isinteraction="False"/>
    <el id="19" name="UniGene" www="http://www.ncbi.nlm.nih.gov/UniGene/clust.cgi?ORG=[organism_abbreviation]&amp;CID=[cluster_id]" isobject="True" isinteraction="False"/>
    <el id="275" name="WB_REF" www="http://www.wormbase.org/db/misc/paper?name=##" isobject="True" isinteraction="False"/>
    <el id="148" name="ApiDB_CryptoDB" isobject="True" isinteraction="False"/>
    <el id="20" name="GO" www="http://amigo.geneontology.org/cgi-bin/amigo/term-details.cgi?term=##" isobject="True" isinteraction="True"/>
    <el id="276" name="FMA" isobject="True" isinteraction="False"/>
    <el id="405" name="SNOMEDCT_2010_1_31" isobject="True" isinteraction="False"/>
    <el id="277" name="OMIM" www="http://omim.org/entry/##" isobject="True" isinteraction="True"/>
    <el id="149" name="Pathema" isobject="True" isinteraction="False"/>
    <el id="21" name="PDB" www="http://www.rcsb.org/pdb/cgi/explore.cgi?pdbId=##" isobject="True" isinteraction="True"/>
    <el id="150" name="AnimalQTLdb" isobject="True" isinteraction="False"/>
    <el id="22" name="BindingDB" isobject="True" isinteraction="False"/>
    <el id="278" name="MEROPS_fam" www="http://merops.sanger.ac.uk/cgi-bin/famsum?family=##" isobject="True" isinteraction="False"/>
    <el id="406" name="UMLS_CUI" isobject="True" isinteraction="False"/>
    <el id="279" name="SP" isobject="True" isinteraction="False"/>
    <el id="23" name="HOGENOM" isobject="True" isinteraction="False"/>
    <el id="407" name="ICD10CM" isobject="True" isinteraction="False"/>
    <el id="151" name="PBR" isobject="True" isinteraction="False"/>
    <el id="24" name="PDBsum" isobject="True" isinteraction="False"/>
    <el id="408" name="ORDO" isobject="True" isinteraction="False"/>
    <el id="280" name="UM-BBD_ruleID" www="http://umbbd.msi.umn.edu/servlets/rule.jsp?rule=##" isobject="True" isinteraction="False"/>
    <el id="152" name="VBRC" www="http://vbrc.org/query.asp?web_id=VBRC:##" isobject="True" isinteraction="False"/>
    <el id="153" name="BGD" isobject="True" isinteraction="False"/>
    <el id="281" name="GOV" isobject="True" isinteraction="False"/>
    <el id="409" name="SNOMEDCT" isobject="True" isinteraction="False"/>
    <el id="25" name="OrthoDB" isobject="True" isinteraction="False"/>
    <el id="26" name="CTD" isobject="True" isinteraction="False"/>
    <el id="282" name="DDANAT" isobject="True" isinteraction="False"/>
    <el id="154" name="HPRD" www="http://www.hprd.org/interactions?hprd_id=##&amp;isoform_id=##_1&amp;isoform_name=Isoform_1" isobject="True" isinteraction="True"/>
    <el id="410" name="SNOMEDCT_2013_01_31" isobject="True" isinteraction="False"/>
    <el id="155" name="IMGT/GENE-DB" isobject="True" isinteraction="False"/>
    <el id="27" name="BioGrid" www="http://thebiogrid.org/##" isobject="True" isinteraction="True"/>
    <el id="283" name="MITRE" isobject="True" isinteraction="False"/>
    <el id="411" name="ICD10" isobject="True" isinteraction="False"/>
    <el id="156" name="CGNC" isobject="True" isinteraction="False"/>
    <el id="412" name="ICD9" isobject="True" isinteraction="False"/>
    <el id="28" name="MEROPS" www="http://merops.sanger.ac.uk/cgi-bin/pepsum?mid=##" isobject="True" isinteraction="False"/>
    <el id="284" name="POC" isobject="True" isinteraction="False"/>
    <el id="413" name="CTV3" isobject="True" isinteraction="False"/>
    <el id="29" name="KO" isobject="True" isinteraction="False"/>
    <el id="285" name="GPC" isobject="True" isinteraction="False"/>
    <el id="157" name="NASONIABASE" isobject="True" isinteraction="False"/>
    <el id="158" name="BEEBASE" isobject="True" isinteraction="False"/>
    <el id="286" name="TIGR_TIGRFAMS" isobject="True" isinteraction="False"/>
    <el id="414" name="MEDDRA" isobject="True" isinteraction="False"/>
    <el id="287" name="PATO" isobject="True" isinteraction="False"/>
    <el id="159" name="UniProtKB/Swiss-Prot" isobject="True" isinteraction="False"/>
    <el id="288" name="MEDLINE" isobject="True" isinteraction="False"/>
    <el id="160" name="protein_accession" isobject="True" isinteraction="False"/>
    <el id="32" name="WormBase" isobject="True" isinteraction="False"/>
    <el id="417" name="CSP" isobject="True" isinteraction="False"/>
    <el id="289" name="rcsb pdb" isobject="False" isinteraction="True"/>
    <el id="33" name="PaxDb" isobject="True" isinteraction="False"/>
    <el id="161" name="protein_gi" isobject="True" isinteraction="False"/>
    <el id="162" name="RNA_nucleotide_accession" isobject="True" isinteraction="False"/>
    <el id="418" name="NDFRT" isobject="True" isinteraction="False"/>
    <el id="34" name="OMA" isobject="True" isinteraction="False"/>
    <el id="290" name="wwpdb" isobject="False" isinteraction="True"/>
    <el id="163" name="genomic_nucleotide_accession" isobject="True" isinteraction="False"/>
    <el id="291" name="imex" isobject="False" isinteraction="True"/>
    <el id="35" name="HOVERGEN" isobject="True" isinteraction="False"/>
    <el id="419" name="WHO" isobject="True" isinteraction="False"/>
    <el id="164" name="RNA_nucleotide_gi" isobject="True" isinteraction="False"/>
    <el id="420" name="HP" isobject="True" isinteraction="False"/>
    <el id="36" name="InterPro" www="http://www.ebi.ac.uk/interpro/entry/##" isobject="True" isinteraction="True"/>
    <el id="292" name="psi-mi" isobject="False" isinteraction="True"/>
    <el id="421" name="DERMO" isobject="True" isinteraction="False"/>
    <el id="165" name="genomic_nucleotide_gi" isobject="True" isinteraction="False"/>
    <el id="37" name="PRIDE" isobject="True" isinteraction="False"/>
    <el id="293" name="pdbe" isobject="False" isinteraction="False"/>
    <el id="422" name="EFOpat_id" isobject="True" isinteraction="False"/>
    <el id="294" name="eco" isobject="False" isinteraction="False"/>
    <el id="38" name="Pfam" www="http://pfam.xfam.org/family/##" isobject="True" isinteraction="True"/>
    <el id="39" name="BioCyc" www="http://biocyc.org/META/NEW-IMAGE?type=PATHWAY&amp;object=##" isobject="True" isinteraction="False"/>
    <el id="295" name="matrixdb" isobject="False" isinteraction="True"/>
    <el id="423" name="NCI2009_04D" isobject="True" isinteraction="False"/>
    <el id="168" name="CHEBI" www="http://www.ebi.ac.uk/chebi/searchId.do?chebiId=CHEBI:##" isobject="True" isinteraction="True"/>
    <el id="40" name="ChEMBL" isobject="True" isinteraction="False"/>
    <el id="424" name="MTH" isobject="True" isinteraction="False"/>
    <el id="296" name="efo" isobject="True" isinteraction="False"/>
    <el id="41" name="Ensembl" www="http://www.ensembl.org/id/##" isobject="True" isinteraction="True"/>
    <el id="425" name="Clinvar" isobject="False" isinteraction="True"/>
    <el id="297" name="emdb" isobject="False" isinteraction="False"/>
    <el id="298" name="afcs" isobject="False" isinteraction="True"/>
    <el id="42" name="IntAct" www="http://www.ebi.ac.uk/intact/search/do/search?searchString=##" isobject="True" isinteraction="True"/>
    <el id="170" name="PDBeChem accession" isobject="True" isinteraction="False"/>
    <el id="426" name="UMLS" isobject="True" isinteraction="False"/>
    <el id="299" name="AGI_LocusCode" www="http://arabidopsis.org/servlets/TairObject?type=locus&amp;name=##" isobject="False" isinteraction="True"/>
    <el id="171" name="EnzymePortal" isobject="True" isinteraction="False"/>
    <el id="43" name="EvolutionaryTrace" isobject="True" isinteraction="False"/>
    <el id="172" name="Beilstein Registry Number" isobject="True" isinteraction="False"/>
    <el id="300" name="mpidb" isobject="False" isinteraction="True"/>
    <el id="44" name="HAMAP" www="http://hamap.expasy.org/unirule/##" isobject="True" isinteraction="True"/>
    <el id="301" name="cell ontology" isobject="False" isinteraction="False"/>
    <el id="173" name="KEGG COMPOUND accession" isobject="True" isinteraction="False"/>
    <el id="45" name="PANTHER" www="http://www.pantherdb.org/panther/lookupId.jsp?id=##" isobject="True" isinteraction="True"/>
    <el id="174" name="PubChem" isobject="True" isinteraction="False"/>
    <el id="430" name="ICD-10" isobject="True" isinteraction="False"/>
    <el id="46" name="Gene3D" www="http://gene3d.biochem.ucl.ac.uk/superfamily/?accession=##" isobject="True" isinteraction="False"/>
    <el id="302" name="proteomexchange" isobject="False" isinteraction="False"/>
    <el id="303" name="AspGD" www="http://www.aspergillusgenome.org/cgi-bin/locus.pl?dbid=##" isobject="False" isinteraction="True"/>
    <el id="431" name="EPCC" isobject="True" isinteraction="False"/>
    <el id="47" name="MINT" www="http://mint.bio.uniroma2.it/mint/search/interaction.do?hideMenuBar=true&amp;selectedStatus=clean&amp;interactionAc=##" isobject="True" isinteraction="True"/>
    <el id="175" name="Reaxys Registry Number" isobject="True" isinteraction="False"/>
    <el id="432" name="ICD-O" isobject="True" isinteraction="False"/>
    <el id="176" name="PubMed citation" isobject="True" isinteraction="False"/>
    <el id="304" name="NCBI_gi" www="http://www.ncbi.nlm.nih.gov/entrez/viewer.fcgi?val=##" isobject="False" isinteraction="True"/>
    <el id="48" name="UniPathway" www="http://www.grenoble.prabi.fr/obiwarehouse/unipathway/upa?upid=##" isobject="True" isinteraction="True"/>
    <el id="177" name="CAS Registry Number" isobject="True" isinteraction="False"/>
    <el id="305" name="KEGG REACTION accession" isobject="False" isinteraction="True"/>
    <el id="433" name="v" isobject="True" isinteraction="False"/>
    <el id="306" name="GenBank" www="http://www.ncbi.nlm.nih.gov/entrez/viewer.fcgi?db=nucleotide&amp;val=##" isobject="False" isinteraction="True"/>
    <el id="178" name="HMDB accession" isobject="True" isinteraction="False"/>
    <el id="434" name="MPATH" isobject="True" isinteraction="False"/>
    <el id="50" name="PhosphoSite" isobject="True" isinteraction="False"/>
    <el id="51" name="RGD" www="http://rgd.mcw.edu/generalSearch/RgdSearch.jsp?quickSearch=1&amp;searchKeyword=##" isobject="True" isinteraction="True"/>
    <el id="435" name="UToronto" isobject="True" isinteraction="False"/>
    <el id="307" name="WB" www="http://www.wormbase.org/db/gene/gene?name=##" isobject="False" isinteraction="True"/>
    <el id="179" name="Wikipedia accession" isobject="True" isinteraction="False"/>
    <el id="308" name="GB" isobject="False" isinteraction="True"/>
    <el id="436" name="NCIT" isobject="True" isinteraction="False"/>
    <el id="52" name="PRINTS" www="http://www.bioinf.manchester.ac.uk/cgi-bin/dbbrowser/sprint/searchprintss.cgi?display_opts=Prints&amp;category=None&amp;queryform=false&amp;regexpr=off&amp;prints_accn=##" isobject="True" isinteraction="False"/>
    <el id="180" name="UniProt" isobject="True" isinteraction="False"/>
    <el id="53" name="SUPFAM" isobject="True" isinteraction="False"/>
    <el id="181" name="KEGG DRUG accession" isobject="True" isinteraction="False"/>
    <el id="437" name="ICD-9" isobject="True" isinteraction="False"/>
    <el id="309" name="protein_id" isobject="False" isinteraction="True"/>
    <el id="182" name="DrugBank accession" www="http://www.drugbank.ca/drugs/##" isobject="True" isinteraction="False"/>
    <el id="310" name="GR_PROTEIN" www="http://www.gramene.org/db/protein/protein_search?acc=##" isobject="False" isinteraction="True"/>
    <el id="54" name="MGI" www="http://www.informatics.jax.org/accession/##" isobject="True" isinteraction="True"/>
    <el id="438" name="NLX" isobject="True" isinteraction="False"/>
    <el id="311" name="JCVI_CMR" www="http://cmr.jcvi.org/cgi-bin/CMR/shared/GenePage.cgi?locus=##" isobject="False" isinteraction="True"/>
    <el id="183" name="MetaCyc accession" isobject="True" isinteraction="False"/>
    <el id="439" name="NBO" isobject="True" isinteraction="False"/>
    <el id="55" name="TubercuList" isobject="True" isinteraction="False"/>
    <el id="312" name="GeneDB_Tbrucei" www="http://www.genedb.org/genedb/Search?organism=tryp&amp;name=##" isobject="False" isinteraction="True"/>
    <el id="440" name="ontology" isobject="True" isinteraction="False"/>
    <el id="184" name="Patent accession" isobject="True" isinteraction="False"/>
    <el id="56" name="UCSC" isobject="True" isinteraction="False"/>
    <el id="313" name="ECK" www="http://www.ecogene.org/geneInfo.php?eck_id=##" isobject="False" isinteraction="True"/>
    <el id="185" name="Patent" isobject="True" isinteraction="False"/>
    <el id="441" name="TMP_COMMON_VIRUS" isobject="True" isinteraction="False"/>
    <el id="57" name="SMART" www="http://smart.embl-heidelberg.de/smart/do_annotation.pl?BLAST=DUMMY&amp;DOMAIN=##" isobject="True" isinteraction="False"/>
    <el id="314" name="EcoCyc" www="http://biocyc.org/ECOLI/NEW-IMAGE?type=PATHWAY&amp;object=##" isobject="False" isinteraction="True"/>
    <el id="58" name="PIRSF" www="http://pir.georgetown.edu/cgi-bin/ipcSF?id=##" isobject="True" isinteraction="False"/>
    <el id="186" name="Gmelin Registry Number" isobject="True" isinteraction="False"/>
    <el id="315" name="NCBI_GP" www="http://www.ncbi.nlm.nih.gov/entrez/viewer.fcgi?db=protein&amp;val=##" isobject="False" isinteraction="True"/>
    <el id="59" name="GeneTree" isobject="True" isinteraction="False"/>
    <el id="316" name="EcoliWiki" isobject="False" isinteraction="True"/>
    <el id="188" name="LIPID MAPS instance accession" isobject="True" isinteraction="False"/>
    <el id="60" name="TIGRFAMs" isobject="True" isinteraction="False"/>
    <el id="189" name="Rhea" www="http://www.ebi.ac.uk/rhea/reaction.xhtml?id=##" isobject="True" isinteraction="False"/>
    <el id="317" name="PubChem_Substance" www="http://www.ncbi.nlm.nih.gov/entrez/query.fcgi?CMD=search&amp;DB=pcsubstance&amp;term=##" isobject="False" isinteraction="True"/>
    <el id="61" name="PROSITE" www="http://www.expasy.ch/cgi-bin/prosite-search-ac?##" isobject="True" isinteraction="False"/>
    <el id="190" name="PDB accession" isobject="True" isinteraction="False"/>
    <el id="318" name="KEGG_LIGAND" www="http://www.genome.jp/dbget-bin/www_bget?cpd:##" isobject="False" isinteraction="True"/>
    <el id="63" name="DIP" isobject="True" isinteraction="True"/>
    <el id="191" name="IntEnz" isobject="True" isinteraction="True"/>
    <el id="319" name="MaizeGDB_Locus" www="http://www.maizegdb.org/cgi-bin/displaylocusresults.cgi?term=##" isobject="False" isinteraction="True"/>
    <el id="64" name="EnsemblPlants" isobject="True" isinteraction="True"/>
    <el id="192" name="IEDB" isobject="True" isinteraction="False"/>
    <el id="320" name="JCVI_GenProp" www="http://cmr.jcvi.org/cgi-bin/CMR/shared/GenomePropDefinition.cgi?prop_acc=##" isobject="False" isinteraction="True"/>
    <el id="321" name="innatedb" www="http://www.innatedb.com/getInteractionCard.do?group=true&amp;getOrthologousIntxs=false&amp;id=##" isobject="False" isinteraction="True"/>
    <el id="65" name="PRO" isobject="True" isinteraction="False"/>
    <el id="193" name="BioModels" isobject="True" isinteraction="False"/>
    <el id="66" name="EC" www="http://www.expasy.org/enzyme/##" isobject="True" isinteraction="True"/>
    <el id="322" name="innatedb allergy" www="http://www.innatedb.com/getInteractionCard.do?group=true&amp;getOrthologousIntxs=false&amp;id=##" isobject="False" isinteraction="True"/>
    <el id="194" name="MolBase accession" isobject="True" isinteraction="False"/>
    <el id="67" name="Bgee" isobject="True" isinteraction="False"/>
    <el id="195" name="NMRShiftDB" isobject="True" isinteraction="False"/>
    <el id="323" name="shva" isobject="True" isinteraction="False"/>
    <el id="324" name="ENTREZGENE" isobject="True" isinteraction="False"/>
    <el id="196" name="LIPID MAPS class accession" isobject="True" isinteraction="False"/>
    <el id="68" name="PeroxiBase" isobject="True" isinteraction="False"/>
    <el id="197" name="ArrayExpressAtlas" isobject="True" isinteraction="False"/>
    <el id="325" name="TARGETS:PICTAR-VERT" isobject="True" isinteraction="False"/>
    <el id="69" name="TAIR" www="http://arabidopsis.org/servlets/TairObject?accession=##" isobject="True" isinteraction="True"/>
    <el id="198" name="KEGG GLYCAN accession" isobject="True" isinteraction="False"/>
    <el id="70" name="Genevestigator" isobject="True" isinteraction="False"/>
    <el id="326" name="MIR" isobject="True" isinteraction="False"/>
    <el id="199" name="Golm" isobject="True" isinteraction="False"/>
    <el id="327" name="TARGETS:MIRTE" isobject="True" isinteraction="False"/>
    <el id="71" name="NextBio" isobject="True" isinteraction="False"/>
    <el id="200" name="Chemspider accession" isobject="True" isinteraction="False"/>
    <el id="328" name="TARGETS:PICTAR-FLY" isobject="True" isinteraction="False"/>
    <el id="72" name="MaxQB" isobject="True" isinteraction="False"/>
    <el id="329" name="MIRTE" isobject="True" isinteraction="False"/>
    <el id="73" name="PhylomeDB" isobject="True" isinteraction="False"/>
    <el id="201" name="UM-BBD compID" isobject="True" isinteraction="False"/>
    <el id="330" name="ASRP" isobject="True" isinteraction="False"/>
    <el id="202" name="Agricola citation" isobject="True" isinteraction="False"/>
    <el id="74" name="EnsemblMetazoa" isobject="True" isinteraction="False"/>
    <el id="75" name="InParanoid" isobject="True" isinteraction="False"/>
    <el id="203" name="ETH" isobject="True" isinteraction="False"/>
    <el id="331" name="miRTarBase" isobject="False" isinteraction="True"/>
    <el id="332" name="http" isobject="True" isinteraction="False"/>
    <el id="76" name="FlyBase" isobject="True" isinteraction="False"/>
    <el id="204" name="COMe accession" isobject="True" isinteraction="False"/>
    <el id="205" name="ChemIDplus accession" isobject="True" isinteraction="False"/>
    <el id="333" name="PubMed_1" isobject="True" isinteraction="False"/>
    <el id="77" name="PomBase" www="http://www.pombase.org/spombe/result/##" isobject="True" isinteraction="True"/>
    <el id="206" name="RESID accession" isobject="True" isinteraction="False"/>
    <el id="78" name="TreeFam" isobject="True" isinteraction="False"/>
    <el id="334" name="UnknownDB" isobject="False" isinteraction="False"/>
    <el id="79" name="CleanEx" isobject="True" isinteraction="False"/>
    <el id="335" name="MGI:MGI" isobject="False" isinteraction="False"/>
    <el id="207" name="WebElements accession" isobject="True" isinteraction="False"/>
    <el id="80" name="ChiTaRS" isobject="True" isinteraction="False"/>
    <el id="336" name="TAIR:gene" isobject="False" isinteraction="False"/>
    <el id="208" name="Chinese Abstracts citation" isobject="True" isinteraction="False"/>
    <el id="81" name="GenomeRNAi" isobject="True" isinteraction="False"/>
    <el id="209" name="PubMed Central citation" isobject="True" isinteraction="False"/>
    <el id="82" name="DNASU" isobject="True" isinteraction="False"/>
    <el id="210" name="NURSA" isobject="True" isinteraction="False"/>
    <el id="211" name="CiteXplore citation" isobject="True" isinteraction="False"/>
    <el id="339" name="TAIR:locus" isobject="False" isinteraction="False"/>
    <el id="83" name="PseudoCAP" www="http://v2.pseudomonas.com/getAnnotation.do?locusID=##" isobject="True" isinteraction="False"/>
    <el id="84" name="EnsemblProtists" isobject="True" isinteraction="False"/>
    <el id="212" name="ExpasyTisslist" isobject="False" isinteraction="False"/>
    <el id="85" name="dictyBase" www="http://dictybase.org/gene/##" isobject="True" isinteraction="True"/>
    <el id="213" name="PO" www="http://www.plantontology.org/amigo/go.cgi?action=query&amp;view=query&amp;search_constraint=terms&amp;query=PO:##" isobject="True" isinteraction="False"/>
    <el id="341" name="WB:WP" isobject="False" isinteraction="False"/>
    <el id="86" name="EchoBASE" www="http://www.biolws1.york.ac.uk/echobase/Gene.cfm?recordID=##" isobject="True" isinteraction="True"/>
    <el id="215" name="eVOC" isobject="False" isinteraction="False"/>
    <el id="87" name="Xenbase" isobject="True" isinteraction="False"/>
    <el id="88" name="EcoGene" www="http://www.ecogene.org/geneInfo.php?eg_id=##" isobject="True" isinteraction="True"/>
    <el id="216" name="Mesh_UI" isobject="True" isinteraction="False"/>
    <el id="217" name="Mesh_MN" isobject="True" isinteraction="False"/>
    <el id="89" name="ProDom" www="http://prodom.prabi.fr/prodom/current/cgi-bin/request.pl?question=DBEN&amp;query=##" isobject="True" isinteraction="False"/>
    <el id="218" name="UniProtKB-KW" www="http://www.uniprot.org/keywords/##" isobject="True" isinteraction="True"/>
    <el id="90" name="World-2DPAGE" isobject="True" isinteraction="False"/>
    <el id="91" name="CYGD" isobject="True" isinteraction="False"/>
    <el id="219" name="GOC" isobject="True" isinteraction="False"/>
    <el id="92" name="SGD" www="http://db.yeastgenome.org/cgi-bin/locus.pl?dbid=##" isobject="True" isinteraction="True"/>
    <el id="221" name="Pubmed" www="http://www.ncbi.nlm.nih.gov/pubmed/##" isobject="True" isinteraction="True"/>
    <el id="93" name="ZFIN" www="http://zfin.org/cgi-bin/ZFIN_jump?record=##" isobject="True" isinteraction="True"/>
    <el id="94" name="DMDM" isobject="True" isinteraction="False"/>
    <el id="351" name="BIND-ID" isobject="False" isinteraction="False"/>
    <el id="223" name="RESID" isobject="True" isinteraction="False"/>
    <el id="95" name="GeneCards" isobject="True" isinteraction="False"/>
    <el id="96" name="UniCarbKB" isobject="True" isinteraction="False"/>
    <el id="352" name="virhostnet" isobject="False" isinteraction="False"/>
    <el id="224" name="VZ" www="http://viralzone.expasy.org/all_by_protein/##.html" isobject="True" isinteraction="False"/>
    <el id="97" name="HGNC" www="http://www.genenames.org/data/hgnc_data.php?hgnc_id=HGNC:##" isobject="True" isinteraction="False"/>
    <el id="225" name="URL" www="##" isobject="True" isinteraction="False"/>
    <el id="98" name="HPA" www="http://www.proteinatlas.org/tissue_profile.php?antibody_id=##" isobject="True" isinteraction="False"/>
    <el id="226" name="Wikipedia" www="http://en.wikipedia.org/wiki/##" isobject="True" isinteraction="False"/>
    <el id="227" name="MetaCyc" www="http://biocyc.org/META/NEW-IMAGE?type=NIL&amp;object=##" isobject="True" isinteraction="False"/>
    <el id="99" name="MIM" isobject="True" isinteraction="True"/>
    <el id="228" name="GenProtEC" isobject="True" isinteraction="False"/>
    <el id="100" name="neXtProt" isobject="True" isinteraction="False"/>
    <el id="229" name="MIPS_funcat" www="http://mips.gsf.de/cgi-bin/proj/funcatDB/search_advanced.pl?action=2&amp;wert=##" isobject="True" isinteraction="False"/>
    <el id="101" name="PharmGKB" www="http://www.pharmgkb.org/do/serve?objId=##" isobject="True" isinteraction="False"/>
    <el id="102" name="Reactome" www="http://www.reactome.org/cgi-bin/eventbrowser_st_id?ST_ID=##" isobject="True" isinteraction="False"/>
    <el id="230" name="TIGR_role" isobject="True" isinteraction="False"/>
    <el id="231" name="MultiFun" isobject="True" isinteraction="False"/>
    <el id="103" name="SignaLink" isobject="True" isinteraction="False"/>
    <el id="232" name="ISBN" www="https://en.wikipedia.org/w/index.php?title=Special%3ABookSources&amp;isbn=##" isobject="True" isinteraction="False"/>
    <el id="104" name="GeneWiki" isobject="True" isinteraction="False"/>
    <el id="233" name="JCVI_TIGRFAMS" www="http://search.jcvi.org/search?p&amp;q=##" isobject="True" isinteraction="False"/>
    <el id="105" name="H-InvDB" isobject="True" isinteraction="False"/>
    <el id="106" name="TCDB" isobject="True" isinteraction="False"/>
    <el id="234" name="ZFA" isobject="True" isinteraction="False"/>
    <el id="107" name="GenoList" isobject="True" isinteraction="False"/>
    <el id="235" name="XAO" isobject="True" isinteraction="False"/>
    <el id="108" name="BRENDA" www="http://www.brenda-enzymes.info/php/result_flat.php4?ecno=##" isobject="True" isinteraction="False"/>
    <el id="236" name="UniProtKB-SubCell" www="http://www.uniprot.org/locations/##" isobject="True" isinteraction="True"/>
    <el id="109" name="ArrayExpress" isobject="True" isinteraction="False"/>
    <el id="238" name="CL" www="http://purl.obolibrary.org/obo/CL_##" isobject="True" isinteraction="False"/>
    <el id="110" name="SABIO-RK" www="http://sabio.villa-bosch.de/reacdetails.jsp?reactid=##" isobject="True" isinteraction="False"/>
    <el id="239" name="PHI" isobject="True" isinteraction="False"/>
    <el id="111" name="SWISS-2DPAGE" isobject="True" isinteraction="False"/>
    <el id="112" name="LegioList" isobject="True" isinteraction="False"/>
    <el id="240" name="UBERON" www="http://purl.obolibrary.org/obo/UBERON_##" isobject="True" isinteraction="False"/>
    <el id="113" name="DrugBank" www="http://www.drugbank.ca/drugs/##" isobject="True" isinteraction="False"/>
    <el id="241" name="Rfam" www="http://rfam.sanger.ac.uk/family/##" isobject="True" isinteraction="False"/>
    <el id="114" name="OGP" isobject="True" isinteraction="False"/>
    <el id="242" name="UM-BBD_enzymeID" www="http://umbbd.msi.umn.edu/servlets/pageservlet?ptype=ep&amp;enzymeID=##" isobject="True" isinteraction="False"/>
    <el id="115" name="REPRODUCTION-2DPAGE" isobject="True" isinteraction="False"/>
    <el id="243" name="TC" www="http://www.tcdb.org/tcdb/index.php?tc=##" isobject="True" isinteraction="False"/>
    <el id="244" name="NIF_Subcellular" www="http://www.neurolex.org/wiki/##" isobject="True" isinteraction="False"/>
    <el id="116" name="PeptideAtlas" isobject="True" isinteraction="False"/>
    <el id="245" name="dictyBase_REF" www="http://dictybase.org/db/cgi-bin/dictyBase/reference/reference.pl?refNo=##" isobject="True" isinteraction="False"/>
    <el id="117" name="Orphanet" isobject="True" isinteraction="False"/>
    <el id="118" name="TMP_SWISSPROT_AC" isobject="True" isinteraction="False"/>
    <el id="246" name="UM-BBD_reactionID" www="http://umbbd.msi.umn.edu/servlets/pageservlet?ptype=r&amp;reacID=##" isobject="True" isinteraction="False"/>
    <el id="119" name="PARENT_SWISSPROT_AC" www="http://www.uniprot.org/uniprot/##" isobject="True" isinteraction="False"/>
    <el id="247" name="PR" www="http://www.proconsortium.org/cgi-bin/pro/entry_pro?id=PR:##" isobject="True" isinteraction="False"/>
    <el id="120" name="PARENT_SWISSPROT_ID" www="http://www.uniprot.org/uniprot/##" isobject="True" isinteraction="False"/>
    <el id="248" name="PO_REF" www="http://wiki.plantontology.org:8080/index.php/PO_REF:##" isobject="True" isinteraction="False"/>
    <el id="121" name="PhosSite" isobject="True" isinteraction="False"/>
    <el id="122" name="DisProt" isobject="True" isinteraction="False"/>
    <el id="250" name="GO_REF" www="http://www.geneontology.org/cgi-bin/references.cgi#GO_REF:##" isobject="True" isinteraction="False"/>
    <el id="251" name="COG" isobject="True" isinteraction="False"/>
    <el id="123" name="Gramene" isobject="True" isinteraction="False"/>
    <el id="124" name="ProMEX" isobject="True" isinteraction="False"/>
    <el id="252" name="UM-BBD_pathwayID" www="http://umbbd.msi.umn.edu/##/##_map.html" isobject="True" isinteraction="False"/>
    <el id="253" name="DOI" www="http://dx.doi.org/DOI:##" isobject="True" isinteraction="False"/>
    <el id="125" name="GeneFarm" isobject="True" isinteraction="False"/>
    <el id="126" name="DOSAC-COBS-2DPAGE" isobject="True" isinteraction="False"/>
    <el id="254" name="PubChem_Compound" www="http://www.ncbi.nlm.nih.gov/entrez/query.fcgi?CMD=search&amp;DB=pccompound&amp;term=##" isobject="True" isinteraction="True"/>
    <el id="255" name="FBbt" www="http://flybase.org/cgi-bin/fbcvq.html?query=FBbt:##" isobject="True" isinteraction="False"/>
    <el id="127" name="Leproma" isobject="True" isinteraction="False"/>
  </databases>
  <properties>
    <el id="5" name="cells" dimention="" values="" datatype="text"/>
  </properties>
  <vertices>
    <vertex id="0" componentid="2255" componenttype="2" marked="False" name="AAT" x="0.49990287411771916" y="-6.2255043381193076" level="0">
      <synonyms>
        <synonym type="1">A1AT</synonym>
        <synonym type="1">AAT</synonym>
        <synonym type="1">Alpha-1 protease inhibitor</synonym>
        <synonym type="1">Alpha-1-antiproteinase</synonym>
        <synonym type="1">Alpha-1-antitrypsin precursor</synonym>
        <synonym type="1">PI</synonym>
        <synonym type="1">Serpin A1</synonym>
        <synonym type="1">SERPINA1</synonym>
        <synonym type="2">a-1-antitrypsin</synonym>
        <synonym type="3">A1A</synonym>
        <synonym type="2">alpha 1 antitrypsin</synonym>
        <synonym type="2">alpha 1-anti-trypsin</synonym>
        <synonym type="2">alpha 1-antitrypsin</synonym>
        <synonym type="2">alpha-1 antiproteinase</synonym>
        <synonym type="2">alpha-1 antitrypsin</synonym>
        <synonym type="2">alpha-1-antitrypsin</synonym>
        <synonym type="2">alpha-1antitrypsin</synonym>
        <synonym type="2">alpha-i antitrypsin</synonym>
        <synonym type="2">alpha-i-antiproteinase</synonym>
        <synonym type="2">alpha1 anti-trypsin</synonym>
        <synonym type="2">alpha1 antiproteinase</synonym>
        <synonym type="2">alpha1 antitrypsin</synonym>
        <synonym type="2">alpha1-antiproteinase</synonym>
        <synonym type="2">alpha1-antitrypsin</synonym>
        <synonym type="2">alpha1-protease inhibitor</synonym>
        <synonym type="2">alpha1-protease-inhibitor</synonym>
        <synonym type="3">alpha1AT</synonym>
        <synonym type="3">PI1</synonym>
        <synonym type="3">PRO2275</synonym>
        <synonym type="2">serpin alpha-1</synonym>
        <synonym type="3">serpin peptidase inhibitor, clade A (alpha-1 antiproteinase, antitrypsin), member 1</synonym>
        <synonym type="2">serpina 1</synonym>
        <synonym type="2">serpins a1</synonym>
      </synonyms>
      <species>
        <organism id="4689" name="Homo sapiens"/>
      </species>
      <links isloaded="True">
        <link id="P01009" db_id="2">
        </link>
        <link id="A1AT_HUMAN" db_id="3">
        </link>
        <link id="AF113676" db_id="4">
        </link>
        <link id="AF130068" db_id="4">
        </link>
        <link id="AK315637" db_id="4">
        </link>
        <link id="AM048838" db_id="4">
        </link>
        <link id="BC011991" db_id="4">
        </link>
        <link id="BC015642" db_id="4">
        </link>
        <link id="BT019455" db_id="4">
        </link>
        <link id="BX161449" db_id="4">
        </link>
        <link id="BX247968" db_id="4">
        </link>
        <link id="BX248002" db_id="4">
        </link>
        <link id="BX248257" db_id="4">
        </link>
        <link id="DQ682455" db_id="4">
        </link>
        <link id="J00064" db_id="4">
        </link>
        <link id="J00065" db_id="4">
        </link>
        <link id="J00066" db_id="4">
        </link>
        <link id="J00067" db_id="4">
        </link>
        <link id="J02619" db_id="4">
        </link>
        <link id="K01396" db_id="4">
        </link>
        <link id="K02212" db_id="4">
        </link>
        <link id="M11465" db_id="4">
        </link>
        <link id="M26123" db_id="4">
        </link>
        <link id="V00496" db_id="4">
        </link>
        <link id="X01683" db_id="4">
        </link>
        <link id="X02920" db_id="4">
        </link>
        <link id="NP_000286.3" db_id="5">
        </link>
        <link id="NP_001002235.1" db_id="5">
        </link>
        <link id="NP_001002236.1" db_id="5">
        </link>
        <link id="NP_001121172.1" db_id="5">
        </link>
        <link id="NP_001121173.1" db_id="5">
        </link>
        <link id="NP_001121174.1" db_id="5">
        </link>
        <link id="NP_001121175.1" db_id="5">
        </link>
        <link id="NP_001121176.1" db_id="5">
        </link>
        <link id="NP_001121177.1" db_id="5">
        </link>
        <link id="NP_001121178.1" db_id="5">
        </link>
        <link id="NP_001121179.1" db_id="5">
        </link>
        <link id="P01009" db_id="6">
        </link>
        <link id="A6PX14" db_id="9">
        </link>
        <link id="B2RDQ8" db_id="9">
        </link>
        <link id="Q0PVP5" db_id="9">
        </link>
        <link id="Q13672" db_id="9">
        </link>
        <link id="Q53XB8" db_id="9">
        </link>
        <link id="Q5U0M1" db_id="9">
        </link>
        <link id="Q7M4R2" db_id="9">
        </link>
        <link id="Q86U18" db_id="9">
        </link>
        <link id="Q86U19" db_id="9">
        </link>
        <link id="Q96BF9" db_id="9">
        </link>
        <link id="Q96ES1" db_id="9">
        </link>
        <link id="Q9P1P0" db_id="9">
        </link>
        <link id="Q9UCE6" db_id="9">
        </link>
        <link id="Q9UCM3" db_id="9">
        </link>
        <link id="P01009" db_id="10">
        </link>
        <link id="5265" db_id="11">
        </link>
        <link id="hsa:5265" db_id="13">
        </link>
        <link id="A21853" db_id="14">
        </link>
        <link id="A61391" db_id="14">
        </link>
        <link id="COG4826" db_id="17">
        </link>
        <link id="Hs.525557" db_id="19">
        </link>
        <link id="GO:0001666" db_id="20">
        </link>
        <link id="GO:0002020" db_id="20">
        </link>
        <link id="GO:0002576" db_id="20">
        </link>
        <link id="GO:0004867" db_id="20">
        </link>
        <link id="GO:0005576" db_id="20">
        </link>
        <link id="GO:0005578" db_id="20">
        </link>
        <link id="GO:0005615" db_id="20">
        </link>
        <link id="GO:0005783" db_id="20">
        </link>
        <link id="GO:0006953" db_id="20">
        </link>
        <link id="GO:0007596" db_id="20">
        </link>
        <link id="GO:0010288" db_id="20">
        </link>
        <link id="GO:0010951" db_id="20">
        </link>
        <link id="GO:0030162" db_id="20">
        </link>
        <link id="GO:0030168" db_id="20">
        </link>
        <link id="GO:0031093" db_id="20">
        </link>
        <link id="GO:0032355" db_id="20">
        </link>
        <link id="GO:0032496" db_id="20">
        </link>
        <link id="GO:0033986" db_id="20">
        </link>
        <link id="GO:0034014" db_id="20">
        </link>
        <link id="GO:0034097" db_id="20">
        </link>
        <link id="GO:0042802" db_id="20">
        </link>
        <link id="GO:0046687" db_id="20">
        </link>
        <link id="GO:0070062" db_id="20">
        </link>
        <link id="1ATU" db_id="21">
        </link>
        <link id="1D5S" db_id="21">
        </link>
        <link id="1EZX" db_id="21">
        </link>
        <link id="1HP7" db_id="21">
        </link>
        <link id="1IZ2" db_id="21">
        </link>
        <link id="1KCT" db_id="21">
        </link>
        <link id="1OO8" db_id="21">
        </link>
        <link id="1OPH" db_id="21">
        </link>
        <link id="1PSI" db_id="21">
        </link>
        <link id="1QLP" db_id="21">
        </link>
        <link id="1QMB" db_id="21">
        </link>
        <link id="2D26" db_id="21">
        </link>
        <link id="2QUG" db_id="21">
        </link>
        <link id="3CWL" db_id="21">
        </link>
        <link id="3CWM" db_id="21">
        </link>
        <link id="3DRM" db_id="21">
        </link>
        <link id="3DRU" db_id="21">
        </link>
        <link id="3NDD" db_id="21">
        </link>
        <link id="3NDF" db_id="21">
        </link>
        <link id="3NE4" db_id="21">
        </link>
        <link id="3T1P" db_id="21">
        </link>
        <link id="7API" db_id="21">
        </link>
        <link id="8API" db_id="21">
        </link>
        <link id="9API" db_id="21">
        </link>
        <link id="1ATU" db_id="24">
        </link>
        <link id="1D5S" db_id="24">
        </link>
        <link id="1EZX" db_id="24">
        </link>
        <link id="1HP7" db_id="24">
        </link>
        <link id="1IZ2" db_id="24">
        </link>
        <link id="1KCT" db_id="24">
        </link>
        <link id="1OO8" db_id="24">
        </link>
        <link id="1OPH" db_id="24">
        </link>
        <link id="1PSI" db_id="24">
        </link>
        <link id="1QLP" db_id="24">
        </link>
        <link id="1QMB" db_id="24">
        </link>
        <link id="2D26" db_id="24">
        </link>
        <link id="2QUG" db_id="24">
        </link>
        <link id="3CWL" db_id="24">
        </link>
        <link id="3CWM" db_id="24">
        </link>
        <link id="3DRM" db_id="24">
        </link>
        <link id="3DRU" db_id="24">
        </link>
        <link id="3NDD" db_id="24">
        </link>
        <link id="3NDF" db_id="24">
        </link>
        <link id="3NE4" db_id="24">
        </link>
        <link id="3T1P" db_id="24">
        </link>
        <link id="7API" db_id="24">
        </link>
        <link id="8API" db_id="24">
        </link>
        <link id="9API" db_id="24">
        </link>
        <link id="EOG7QC7W9" db_id="25">
        </link>
        <link id="5265" db_id="26">
        </link>
        <link id="111283" db_id="27">
        </link>
        <link id="I04.001" db_id="28">
        </link>
        <link id="K03984" db_id="29">
        </link>
        <link id="P01009" db_id="33">
        </link>
        <link id="VVNPTQK" db_id="34">
        </link>
        <link id="HBG005957" db_id="35">
        </link>
        <link id="IPR000215" db_id="36">
        </link>
        <link id="IPR023795" db_id="36">
        </link>
        <link id="IPR023796" db_id="36">
        </link>
        <link id="P01009" db_id="37">
        </link>
        <link id="PF00079" db_id="38">
        </link>
        <link id="ENSG00000197249" db_id="41">
        </link>
        <link id="ENST00000355814" db_id="41">
        </link>
        <link id="ENST00000393087" db_id="41">
        </link>
        <link id="ENST00000393088" db_id="41">
        </link>
        <link id="ENST00000402629" db_id="41">
        </link>
        <link id="ENST00000404814" db_id="41">
        </link>
        <link id="ENST00000437397" db_id="41">
        </link>
        <link id="ENST00000440909" db_id="41">
        </link>
        <link id="ENST00000448921" db_id="41">
        </link>
        <link id="ENST00000449399" db_id="41">
        </link>
        <link id="ENST00000489769" db_id="41">
        </link>
        <link id="P01009" db_id="42">
        </link>
        <link id="P01009" db_id="43">
        </link>
        <link id="PTHR11461" db_id="45">
        </link>
        <link id="MINT-365327" db_id="47">
        </link>
        <link id="P01009" db_id="50">
        </link>
        <link id="SSF56574" db_id="53">
        </link>
        <link id="uc001ycx.4" db_id="56">
        </link>
        <link id="uc001yda.1" db_id="56">
        </link>
        <link id="SM00093" db_id="57">
        </link>
        <link id="PS00284" db_id="61">
        </link>
        <link id="DIP-35493N" db_id="63">
        </link>
        <link id="PR:P01009" db_id="65">
        </link>
        <link id="P01009" db_id="67">
        </link>
        <link id="P01009" db_id="70">
        </link>
        <link id="20336" db_id="71">
        </link>
        <link id="P01009" db_id="72">
        </link>
        <link id="P01009" db_id="73">
        </link>
        <link id="P01009" db_id="75">
        </link>
        <link id="TF343201" db_id="78">
        </link>
        <link id="SERPINA1" db_id="80">
        </link>
        <link id="5265" db_id="81">
        </link>
        <link id="5265" db_id="82">
        </link>
        <link id="1703025" db_id="94">
        </link>
        <link id="GC14M094843" db_id="95">
        </link>
        <link id="P01009" db_id="96">
        </link>
        <link id="8941" db_id="97">
        </link>
        <link id="HGNC:8941" db_id="97">
        </link>
        <link id="CAB013211" db_id="98">
        </link>
        <link id="CAB016648" db_id="98">
        </link>
        <link id="HPA000927" db_id="98">
        </link>
        <link id="HPA001292" db_id="98">
        </link>
        <link id="107400" db_id="99">
        </link>
        <link id="613490" db_id="99">
        </link>
        <link id="NX_P01009" db_id="100">
        </link>
        <link id="PA35509" db_id="101">
        </link>
        <link id="REACT_604" db_id="102">
        </link>
        <link id="Alpha_1-antitrypsin" db_id="104">
        </link>
        <link id="P01009" db_id="109">
        </link>
        <link id="P01009" db_id="111">
        </link>
        <link id="DB00058" db_id="113">
        </link>
        <link id="P01009" db_id="114">
        </link>
        <link id="IPI00553177" db_id="115">
        </link>
        <link id="P01009" db_id="115">
        </link>
        <link id="178396" db_id="117">
        </link>
        <link id="60" db_id="117">
        </link>
        <link id="P01009" db_id="126">
        </link>
        <link id="P01009" db_id="128">
        </link>
        <link id="P01009" db_id="129">
        </link>
        <link id="OTTHUMG00000150355" db_id="146">
        </link>
        <link id="02463" db_id="154">
        </link>
        <link id="AAA51545.1" db_id="160">
        </link>
        <link id="AAA51546.1" db_id="160">
        </link>
        <link id="AAA51547.1" db_id="160">
        </link>
        <link id="AAB59369.1" db_id="160">
        </link>
        <link id="AAB59370.1" db_id="160">
        </link>
        <link id="AAB59371.1" db_id="160">
        </link>
        <link id="AAB59375.1" db_id="160">
        </link>
        <link id="AAB59495.1" db_id="160">
        </link>
        <link id="AAF69627.1" db_id="160">
        </link>
        <link id="AAH11991.1" db_id="160">
        </link>
        <link id="AAH15642.1" db_id="160">
        </link>
        <link id="AAV38262.1" db_id="160">
        </link>
        <link id="ABA41642.1" db_id="160">
        </link>
        <link id="ABC62080.1" db_id="160">
        </link>
        <link id="ABG73380.1" db_id="160">
        </link>
        <link id="ACO55054.1" db_id="160">
        </link>
        <link id="ADQ32725.1" db_id="160">
        </link>
        <link id="ADU87622.1" db_id="160">
        </link>
        <link id="BAG38005.1" db_id="160">
        </link>
        <link id="CAA23755.1" db_id="160">
        </link>
        <link id="CAA25838.1" db_id="160">
        </link>
        <link id="CAA26677.1" db_id="160">
        </link>
        <link id="CAA29267.1" db_id="160">
        </link>
        <link id="CAA34982.1" db_id="160">
        </link>
        <link id="CAD61914.1" db_id="160">
        </link>
        <link id="CAD62306.1" db_id="160">
        </link>
        <link id="CAD62334.1" db_id="160">
        </link>
        <link id="CAD62585.1" db_id="160">
        </link>
        <link id="EAW81570.1" db_id="160">
        </link>
        <link id="EAW81571.1" db_id="160">
        </link>
        <link id="EAW81572.1" db_id="160">
        </link>
        <link id="EAW81573.1" db_id="160">
        </link>
        <link id="EAW81574.1" db_id="160">
        </link>
        <link id="EAW81575.1" db_id="160">
        </link>
        <link id="EAW81576.1" db_id="160">
        </link>
        <link id="NP_000286.3" db_id="160">
        </link>
        <link id="NP_001002235.1" db_id="160">
        </link>
        <link id="NP_001002236.1" db_id="160">
        </link>
        <link id="NP_001121172.1" db_id="160">
        </link>
        <link id="NP_001121173.1" db_id="160">
        </link>
        <link id="NP_001121174.1" db_id="160">
        </link>
        <link id="NP_001121175.1" db_id="160">
        </link>
        <link id="NP_001121176.1" db_id="160">
        </link>
        <link id="NP_001121177.1" db_id="160">
        </link>
        <link id="NP_001121178.1" db_id="160">
        </link>
        <link id="NP_001121179.1" db_id="160">
        </link>
        <link id="P01009.3" db_id="160">
        </link>
        <link id="110350939" db_id="161">
        </link>
        <link id="119601976" db_id="161">
        </link>
        <link id="119601977" db_id="161">
        </link>
        <link id="119601978" db_id="161">
        </link>
        <link id="119601979" db_id="161">
        </link>
        <link id="119601980" db_id="161">
        </link>
        <link id="119601981" db_id="161">
        </link>
        <link id="119601982" db_id="161">
        </link>
        <link id="15080499" db_id="161">
        </link>
        <link id="15990507" db_id="161">
        </link>
        <link id="1703025" db_id="161">
        </link>
        <link id="177816" db_id="161">
        </link>
        <link id="177822" db_id="161">
        </link>
        <link id="177823" db_id="161">
        </link>
        <link id="177824" db_id="161">
        </link>
        <link id="177827" db_id="161">
        </link>
        <link id="177829" db_id="161">
        </link>
        <link id="177831" db_id="161">
        </link>
        <link id="177836" db_id="161">
        </link>
        <link id="189055021" db_id="161">
        </link>
        <link id="189163528" db_id="161">
        </link>
        <link id="189163530" db_id="161">
        </link>
        <link id="189163532" db_id="161">
        </link>
        <link id="189163534" db_id="161">
        </link>
        <link id="189163536" db_id="161">
        </link>
        <link id="189163538" db_id="161">
        </link>
        <link id="189163540" db_id="161">
        </link>
        <link id="189163542" db_id="161">
        </link>
        <link id="226427752" db_id="161">
        </link>
        <link id="24438" db_id="161">
        </link>
        <link id="24442" db_id="161">
        </link>
        <link id="28071066" db_id="161">
        </link>
        <link id="28193128" db_id="161">
        </link>
        <link id="28193184" db_id="161">
        </link>
        <link id="28207863" db_id="161">
        </link>
        <link id="28637" db_id="161">
        </link>
        <link id="28966" db_id="161">
        </link>
        <link id="312152426" db_id="161">
        </link>
        <link id="317040114" db_id="161">
        </link>
        <link id="50363217" db_id="161">
        </link>
        <link id="50363219" db_id="161">
        </link>
        <link id="50363221" db_id="161">
        </link>
        <link id="54695780" db_id="161">
        </link>
        <link id="76364257" db_id="161">
        </link>
        <link id="7770183" db_id="161">
        </link>
        <link id="825632" db_id="161">
        </link>
        <link id="84784317" db_id="161">
        </link>
        <link id="AA317159.1" db_id="162">
        </link>
        <link id="AF119873.1" db_id="162">
        </link>
        <link id="AK026174.1" db_id="162">
        </link>
        <link id="AK315637.1" db_id="162">
        </link>
        <link id="BC011991.1" db_id="162">
        </link>
        <link id="BC015642.2" db_id="162">
        </link>
        <link id="BC070163.1" db_id="162">
        </link>
        <link id="BG483969.1" db_id="162">
        </link>
        <link id="BM844817.1" db_id="162">
        </link>
        <link id="BM923322.1" db_id="162">
        </link>
        <link id="BP296710.1" db_id="162">
        </link>
        <link id="BP300943.1" db_id="162">
        </link>
        <link id="BP301274.1" db_id="162">
        </link>
        <link id="BT019455.1" db_id="162">
        </link>
        <link id="BX161449.1" db_id="162">
        </link>
        <link id="BX247968.1" db_id="162">
        </link>
        <link id="BX248002.1" db_id="162">
        </link>
        <link id="BX248257.1" db_id="162">
        </link>
        <link id="BX477352.1" db_id="162">
        </link>
        <link id="CD685665.1" db_id="162">
        </link>
        <link id="DA427262.1" db_id="162">
        </link>
        <link id="DA428299.1" db_id="162">
        </link>
        <link id="DA433050.1" db_id="162">
        </link>
        <link id="DA433058.1" db_id="162">
        </link>
        <link id="DA672472.1" db_id="162">
        </link>
        <link id="DA675981.1" db_id="162">
        </link>
        <link id="DA966896.1" db_id="162">
        </link>
        <link id="DQ682455.1" db_id="162">
        </link>
        <link id="FJ830375.1" db_id="162">
        </link>
        <link id="GU727620.1" db_id="162">
        </link>
        <link id="HQ448245.1" db_id="162">
        </link>
        <link id="K01396.1" db_id="162">
        </link>
        <link id="M11465.1" db_id="162">
        </link>
        <link id="M26123.1" db_id="162">
        </link>
        <link id="NM_000295.4" db_id="162">
        </link>
        <link id="NM_001002235.2" db_id="162">
        </link>
        <link id="NM_001002236.2" db_id="162">
        </link>
        <link id="NM_001127700.1" db_id="162">
        </link>
        <link id="NM_001127701.1" db_id="162">
        </link>
        <link id="NM_001127702.1" db_id="162">
        </link>
        <link id="NM_001127703.1" db_id="162">
        </link>
        <link id="NM_001127704.1" db_id="162">
        </link>
        <link id="NM_001127705.1" db_id="162">
        </link>
        <link id="NM_001127706.1" db_id="162">
        </link>
        <link id="NM_001127707.1" db_id="162">
        </link>
        <link id="V00496.1" db_id="162">
        </link>
        <link id="X01683.1" db_id="162">
        </link>
        <link id="X02920.1" db_id="162">
        </link>
        <link id="X05826.1" db_id="162">
        </link>
        <link id="X05827.1" db_id="162">
        </link>
        <link id="X17122.1" db_id="162">
        </link>
        <link id="ABBA01030417.1" db_id="163">
        </link>
        <link id="AC235087.2" db_id="163">
        </link>
        <link id="AC_000146.1" db_id="163">
        </link>
        <link id="AL132708.3" db_id="163">
        </link>
        <link id="AMYH02029784.1" db_id="163">
        </link>
        <link id="CH471061.1" db_id="163">
        </link>
        <link id="DQ174461.1" db_id="163">
        </link>
        <link id="DQ343612.1" db_id="163">
        </link>
        <link id="J00064.1" db_id="163">
        </link>
        <link id="J00066.1" db_id="163">
        </link>
        <link id="J00067.1" db_id="163">
        </link>
        <link id="J02619.1" db_id="163">
        </link>
        <link id="K02212.1" db_id="163">
        </link>
        <link id="NC_000014.9" db_id="163">
        </link>
        <link id="NC_018925.2" db_id="163">
        </link>
        <link id="NG_008290.1" db_id="163">
        </link>
        <link id="NT_026437.13" db_id="163">
        </link>
        <link id="NT_187601.1" db_id="163">
        </link>
        <link id="NW_001838113.2" db_id="163">
        </link>
        <link id="NW_004929393.1" db_id="163">
        </link>
        <link id="10438937" db_id="164">
        </link>
        <link id="110350938" db_id="164">
        </link>
        <link id="13416248" db_id="164">
        </link>
        <link id="15080498" db_id="164">
        </link>
        <link id="164696421" db_id="164">
        </link>
        <link id="177815" db_id="164">
        </link>
        <link id="177826" db_id="164">
        </link>
        <link id="177828" db_id="164">
        </link>
        <link id="189163524" db_id="164">
        </link>
        <link id="189163525" db_id="164">
        </link>
        <link id="189163526" db_id="164">
        </link>
        <link id="189163527" db_id="164">
        </link>
        <link id="189163529" db_id="164">
        </link>
        <link id="189163531" db_id="164">
        </link>
        <link id="189163533" db_id="164">
        </link>
        <link id="189163535" db_id="164">
        </link>
        <link id="189163537" db_id="164">
        </link>
        <link id="189163539" db_id="164">
        </link>
        <link id="189163541" db_id="164">
        </link>
        <link id="19201216" db_id="164">
        </link>
        <link id="19373701" db_id="164">
        </link>
        <link id="1969496" db_id="164">
        </link>
        <link id="226427751" db_id="164">
        </link>
        <link id="24437" db_id="164">
        </link>
        <link id="24439" db_id="164">
        </link>
        <link id="24440" db_id="164">
        </link>
        <link id="28071065" db_id="164">
        </link>
        <link id="28193127" db_id="164">
        </link>
        <link id="28193183" db_id="164">
        </link>
        <link id="28207862" db_id="164">
        </link>
        <link id="28636" db_id="164">
        </link>
        <link id="28965" db_id="164">
        </link>
        <link id="28967" db_id="164">
        </link>
        <link id="312152425" db_id="164">
        </link>
        <link id="31674550" db_id="164">
        </link>
        <link id="317040113" db_id="164">
        </link>
        <link id="32201827" db_id="164">
        </link>
        <link id="40226023" db_id="164">
        </link>
        <link id="47682357" db_id="164">
        </link>
        <link id="52225670" db_id="164">
        </link>
        <link id="52229903" db_id="164">
        </link>
        <link id="52230234" db_id="164">
        </link>
        <link id="54695779" db_id="164">
        </link>
        <link id="7770182" db_id="164">
        </link>
        <link id="80793547" db_id="164">
        </link>
        <link id="80793563" db_id="164">
        </link>
        <link id="80800775" db_id="164">
        </link>
        <link id="80824724" db_id="164">
        </link>
        <link id="80891793" db_id="164">
        </link>
        <link id="80967452" db_id="164">
        </link>
        <link id="82127526" db_id="164">
        </link>
        <link id="148161746" db_id="165">
        </link>
        <link id="157704455" db_id="165">
        </link>
        <link id="157812219" db_id="165">
        </link>
        <link id="177817" db_id="165">
        </link>
        <link id="177819" db_id="165">
        </link>
        <link id="177820" db_id="165">
        </link>
        <link id="177830" db_id="165">
        </link>
        <link id="177835" db_id="165">
        </link>
        <link id="194440665" db_id="165">
        </link>
        <link id="226938113" db_id="165">
        </link>
        <link id="511795588" db_id="165">
        </link>
        <link id="528473834" db_id="165">
        </link>
        <link id="528476581" db_id="165">
        </link>
        <link id="568802206" db_id="165">
        </link>
        <link id="568815409" db_id="165">
        </link>
        <link id="568815584" db_id="165">
        </link>
        <link id="7009592" db_id="165">
        </link>
        <link id="71518097" db_id="165">
        </link>
        <link id="76364256" db_id="165">
        </link>
        <link id="84784316" db_id="165">
        </link>
      </links>
      <connectivity isloaded="True">
        <item typeid="2" count="209"/>
        <item typeid="3" count="131"/>
        <item typeid="4" count="88"/>
        <item typeid="5" count="71"/>
        <item typeid="6" count="176"/>
        <item typeid="7" count="1"/>
        <item typeid="8" count="18"/>
        <item typeid="11" count="5"/>
        <item typeid="12" count="19"/>
        <item typeid="13" count="58"/>
        <item typeid="14" count="129"/>
      </connectivity>
      <attributes isloaded="True">
      </attributes>
    </vertex>
    <vertex id="1" componentid="6629" componenttype="2" marked="False" name="ACON" x="-0.10594495726102693" y="5.2570098399713103" level="0">
      <synonyms>
        <synonym type="1">ACO2</synonym>
        <synonym type="1">ACON</synonym>
        <synonym type="1">Aconitase</synonym>
        <synonym type="1">Aconitate hydratase, mitochondrial precursor</synonym>
        <synonym type="1">Citrate hydro-lyase</synonym>
        <synonym type="1">EC 4.2.1.3</synonym>
        <synonym type="2">a- con</synonym>
        <synonym type="2">a-con</synonym>
        <synonym type="3">aconitase 2, mitochondrial</synonym>
        <synonym type="2">aconitase family</synonym>
        <synonym type="2">aconitase-family</synonym>
        <synonym type="2">aconitase-type</synonym>
        <synonym type="3">ACONM</synonym>
        <synonym type="3">ICRD</synonym>
      </synonyms>
      <species>
        <organism id="4689" name="Homo sapiens"/>
      </species>
      <links isloaded="True">
        <link id="Q99798" db_id="2">
        </link>
        <link id="ACON_HUMAN" db_id="3">
        </link>
        <link id="AL008582" db_id="4">
        </link>
        <link id="AL023553" db_id="4">
        </link>
        <link id="BC014092" db_id="4">
        </link>
        <link id="BC026196" db_id="4">
        </link>
        <link id="CR456365" db_id="4">
        </link>
        <link id="CR536568" db_id="4">
        </link>
        <link id="U80040" db_id="4">
        </link>
        <link id="U87926" db_id="4">
        </link>
        <link id="U87927" db_id="4">
        </link>
        <link id="U87928" db_id="4">
        </link>
        <link id="U87929" db_id="4">
        </link>
        <link id="U87930" db_id="4">
        </link>
        <link id="U87931" db_id="4">
        </link>
        <link id="U87932" db_id="4">
        </link>
        <link id="U87933" db_id="4">
        </link>
        <link id="U87934" db_id="4">
        </link>
        <link id="U87935" db_id="4">
        </link>
        <link id="U87936" db_id="4">
        </link>
        <link id="U87937" db_id="4">
        </link>
        <link id="U87938" db_id="4">
        </link>
        <link id="U87939" db_id="4">
        </link>
        <link id="NP_001089.1" db_id="5">
        </link>
        <link id="Q99798" db_id="6">
        </link>
        <link id="9606.ENSP00000216254" db_id="7">
        </link>
        <link id="O75809" db_id="9">
        </link>
        <link id="Q5JZ41" db_id="9">
        </link>
        <link id="Q6FHX0" db_id="9">
        </link>
        <link id="Q8TAQ6" db_id="9">
        </link>
        <link id="Q99798" db_id="10">
        </link>
        <link id="50" db_id="11">
        </link>
        <link id="hsa:50" db_id="13">
        </link>
        <link id="S17526" db_id="14">
        </link>
        <link id="T52543" db_id="14">
        </link>
        <link id="COG1048" db_id="17">
        </link>
        <link id="Hs.643610" db_id="19">
        </link>
        <link id="GO:0003994" db_id="20">
        </link>
        <link id="GO:0005506" db_id="20">
        </link>
        <link id="GO:0005634" db_id="20">
        </link>
        <link id="GO:0005739" db_id="20">
        </link>
        <link id="GO:0005759" db_id="20">
        </link>
        <link id="GO:0006091" db_id="20">
        </link>
        <link id="GO:0006099" db_id="20">
        </link>
        <link id="GO:0006101" db_id="20">
        </link>
        <link id="GO:0006102" db_id="20">
        </link>
        <link id="GO:0008219" db_id="20">
        </link>
        <link id="GO:0044237" db_id="20">
        </link>
        <link id="GO:0044281" db_id="20">
        </link>
        <link id="GO:0051538" db_id="20">
        </link>
        <link id="GO:0051539" db_id="20">
        </link>
        <link id="HOG000224293" db_id="23">
        </link>
        <link id="EOG74FF06" db_id="25">
        </link>
        <link id="50" db_id="26">
        </link>
        <link id="106566" db_id="27">
        </link>
        <link id="K01681" db_id="29">
        </link>
        <link id="Q99798" db_id="33">
        </link>
        <link id="HBG000248" db_id="35">
        </link>
        <link id="IPR000573" db_id="36">
        </link>
        <link id="IPR001030" db_id="36">
        </link>
        <link id="IPR006248" db_id="36">
        </link>
        <link id="IPR015928" db_id="36">
        </link>
        <link id="IPR015931" db_id="36">
        </link>
        <link id="IPR015932" db_id="36">
        </link>
        <link id="IPR015937" db_id="36">
        </link>
        <link id="IPR018136" db_id="36">
        </link>
        <link id="Q99798" db_id="37">
        </link>
        <link id="PF00330" db_id="38">
        </link>
        <link id="PF00694" db_id="38">
        </link>
        <link id="MetaCyc:HS02077-MONOMER" db_id="39">
        </link>
        <link id="ENSG00000100412" db_id="41">
        </link>
        <link id="ENST00000216254" db_id="41">
        </link>
        <link id="Q99798" db_id="42">
        </link>
        <link id="PTHR11670" db_id="45">
        </link>
        <link id="PTHR11670:SF5" db_id="45">
        </link>
        <link id="3.20.19.10" db_id="46">
        </link>
        <link id="3.30.499.10" db_id="46">
        </link>
        <link id="3.40.1060.10" db_id="46">
        </link>
        <link id="MINT-2856402" db_id="47">
        </link>
        <link id="UPA00223" db_id="48">
        </link>
        <link id="Q99798" db_id="50">
        </link>
        <link id="PR00415" db_id="52">
        </link>
        <link id="SSF52016" db_id="53">
        </link>
        <link id="SSF53732" db_id="53">
        </link>
        <link id="uc003bac.3" db_id="56">
        </link>
        <link id="TIGR01340" db_id="60">
        </link>
        <link id="PS00450" db_id="61">
        </link>
        <link id="PS01244" db_id="61">
        </link>
        <link id="PR:Q99798" db_id="65">
        </link>
        <link id="4.2.1.3" db_id="66">
        </link>
        <link id="Q99798" db_id="67">
        </link>
        <link id="Q99798" db_id="70">
        </link>
        <link id="195" db_id="71">
        </link>
        <link id="Q99798" db_id="72">
        </link>
        <link id="Q99798" db_id="73">
        </link>
        <link id="TF300627" db_id="78">
        </link>
        <link id="HS_ACO2" db_id="79">
        </link>
        <link id="ACO2" db_id="80">
        </link>
        <link id="50" db_id="81">
        </link>
        <link id="50" db_id="82">
        </link>
        <link id="6686275" db_id="94">
        </link>
        <link id="GC22P041865" db_id="95">
        </link>
        <link id="118" db_id="97">
        </link>
        <link id="HGNC:118" db_id="97">
        </link>
        <link id="HPA001097" db_id="98">
        </link>
        <link id="100850" db_id="99">
        </link>
        <link id="614559" db_id="99">
        </link>
        <link id="NX_Q99798" db_id="100">
        </link>
        <link id="PA24443" db_id="101">
        </link>
        <link id="REACT_111217" db_id="102">
        </link>
        <link id="REACT_17015" db_id="102">
        </link>
        <link id="Q99798" db_id="109">
        </link>
        <link id="Q99798" db_id="111">
        </link>
        <link id="IPI00017855" db_id="115">
        </link>
        <link id="Q99798" db_id="115">
        </link>
        <link id="313850" db_id="117">
        </link>
        <link id="Q99798" db_id="126">
        </link>
        <link id="Q99798" db_id="128">
        </link>
        <link id="OTTHUMG00000030544" db_id="146">
        </link>
        <link id="00012" db_id="154">
        </link>
        <link id="AAB38416.1" db_id="160">
        </link>
        <link id="AAC39921.1" db_id="160">
        </link>
        <link id="AAD19351.2" db_id="160">
        </link>
        <link id="AAH14092.1" db_id="160">
        </link>
        <link id="AAH26196.1" db_id="160">
        </link>
        <link id="ABM84600.1" db_id="160">
        </link>
        <link id="ABM86762.1" db_id="160">
        </link>
        <link id="BAG37362.1" db_id="160">
        </link>
        <link id="BAG57034.1" db_id="160">
        </link>
        <link id="BAG58973.1" db_id="160">
        </link>
        <link id="BAG59696.1" db_id="160">
        </link>
        <link id="BAG62870.1" db_id="160">
        </link>
        <link id="BAG63920.1" db_id="160">
        </link>
        <link id="CAG30251.1" db_id="160">
        </link>
        <link id="CAG38805.1" db_id="160">
        </link>
        <link id="CAK54363.1" db_id="160">
        </link>
        <link id="CAK54662.1" db_id="160">
        </link>
        <link id="EAW60435.1" db_id="160">
        </link>
        <link id="EAW60436.1" db_id="160">
        </link>
        <link id="NP_001089.1" db_id="160">
        </link>
        <link id="Q99798.2" db_id="160">
        </link>
        <link id="109451004" db_id="161">
        </link>
        <link id="109451582" db_id="161">
        </link>
        <link id="119580839" db_id="161">
        </link>
        <link id="119580840" db_id="161">
        </link>
        <link id="123993997" db_id="161">
        </link>
        <link id="123998321" db_id="161">
        </link>
        <link id="15559448" db_id="161">
        </link>
        <link id="1718502" db_id="161">
        </link>
        <link id="189054576" db_id="161">
        </link>
        <link id="194374277" db_id="161">
        </link>
        <link id="194376222" db_id="161">
        </link>
        <link id="194380306" db_id="161">
        </link>
        <link id="194382436" db_id="161">
        </link>
        <link id="194386264" db_id="161">
        </link>
        <link id="20072188" db_id="161">
        </link>
        <link id="3366620" db_id="161">
        </link>
        <link id="4389501" db_id="161">
        </link>
        <link id="4501867" db_id="161">
        </link>
        <link id="47678261" db_id="161">
        </link>
        <link id="49168620" db_id="161">
        </link>
        <link id="6686275" db_id="161">
        </link>
        <link id="AA724140.1" db_id="162">
        </link>
        <link id="AK293562.1" db_id="162">
        </link>
        <link id="AK296260.1" db_id="162">
        </link>
        <link id="AK297213.1" db_id="162">
        </link>
        <link id="AK301321.1" db_id="162">
        </link>
        <link id="AK302691.1" db_id="162">
        </link>
        <link id="AK314845.1" db_id="162">
        </link>
        <link id="BC014092.2" db_id="162">
        </link>
        <link id="BC026196.2" db_id="162">
        </link>
        <link id="CR456365.1" db_id="162">
        </link>
        <link id="CR536568.1" db_id="162">
        </link>
        <link id="CU012932.1" db_id="162">
        </link>
        <link id="CU013220.1" db_id="162">
        </link>
        <link id="DQ893674.2" db_id="162">
        </link>
        <link id="DQ895836.2" db_id="162">
        </link>
        <link id="NM_001098.2" db_id="162">
        </link>
        <link id="U80040.1" db_id="162">
        </link>
        <link id="ABBA01055639.1" db_id="163">
        </link>
        <link id="ABBA01055640.1" db_id="163">
        </link>
        <link id="ABBA01055641.1" db_id="163">
        </link>
        <link id="ABBA01055642.1" db_id="163">
        </link>
        <link id="AC_000154.1" db_id="163">
        </link>
        <link id="AF093096.1" db_id="163">
        </link>
        <link id="AL008582.11" db_id="163">
        </link>
        <link id="AL023553.5" db_id="163">
        </link>
        <link id="AMYH02038440.1" db_id="163">
        </link>
        <link id="AMYH02038441.1" db_id="163">
        </link>
        <link id="CH471095.1" db_id="163">
        </link>
        <link id="NC_000022.11" db_id="163">
        </link>
        <link id="NC_018933.2" db_id="163">
        </link>
        <link id="NG_032143.1" db_id="163">
        </link>
        <link id="NT_011520.13" db_id="163">
        </link>
        <link id="NW_001838745.1" db_id="163">
        </link>
        <link id="NW_004929430.1" db_id="163">
        </link>
        <link id="U87926.1" db_id="163">
        </link>
        <link id="U87927.1" db_id="163">
        </link>
        <link id="U87928.1" db_id="163">
        </link>
        <link id="U87929.1" db_id="163">
        </link>
        <link id="U87930.1" db_id="163">
        </link>
        <link id="U87931.1" db_id="163">
        </link>
        <link id="U87932.1" db_id="163">
        </link>
        <link id="U87933.1" db_id="163">
        </link>
        <link id="U87934.1" db_id="163">
        </link>
        <link id="U87935.1" db_id="163">
        </link>
        <link id="U87936.1" db_id="163">
        </link>
        <link id="U87937.1" db_id="163">
        </link>
        <link id="U87938.1" db_id="163">
        </link>
        <link id="U87939.1" db_id="163">
        </link>
        <link id="109451003" db_id="164">
        </link>
        <link id="109451581" db_id="164">
        </link>
        <link id="123993996" db_id="164">
        </link>
        <link id="123998320" db_id="164">
        </link>
        <link id="164693050" db_id="164">
        </link>
        <link id="1718501" db_id="164">
        </link>
        <link id="194374276" db_id="164">
        </link>
        <link id="194376221" db_id="164">
        </link>
        <link id="194380305" db_id="164">
        </link>
        <link id="194382435" db_id="164">
        </link>
        <link id="194386263" db_id="164">
        </link>
        <link id="2741847" db_id="164">
        </link>
        <link id="34785009" db_id="164">
        </link>
        <link id="40225942" db_id="164">
        </link>
        <link id="46411160" db_id="164">
        </link>
        <link id="47678260" db_id="164">
        </link>
        <link id="49168619" db_id="164">
        </link>
        <link id="148136521" db_id="165">
        </link>
        <link id="148136522" db_id="165">
        </link>
        <link id="148136523" db_id="165">
        </link>
        <link id="148136524" db_id="165">
        </link>
        <link id="157697933" db_id="165">
        </link>
        <link id="157729478" db_id="165">
        </link>
        <link id="3366605" db_id="165">
        </link>
        <link id="3366606" db_id="165">
        </link>
        <link id="3366607" db_id="165">
        </link>
        <link id="3366608" db_id="165">
        </link>
        <link id="3366609" db_id="165">
        </link>
        <link id="3366610" db_id="165">
        </link>
        <link id="3366611" db_id="165">
        </link>
        <link id="3366612" db_id="165">
        </link>
        <link id="3366613" db_id="165">
        </link>
        <link id="3366614" db_id="165">
        </link>
        <link id="3366615" db_id="165">
        </link>
        <link id="3366616" db_id="165">
        </link>
        <link id="3366617" db_id="165">
        </link>
        <link id="3366618" db_id="165">
        </link>
        <link id="379991110" db_id="165">
        </link>
        <link id="4378045" db_id="165">
        </link>
        <link id="4490860" db_id="165">
        </link>
        <link id="511786923" db_id="165">
        </link>
        <link id="511786924" db_id="165">
        </link>
        <link id="528471965" db_id="165">
        </link>
        <link id="528476531" db_id="165">
        </link>
        <link id="5360981" db_id="165">
        </link>
        <link id="568801965" db_id="165">
        </link>
        <link id="568815576" db_id="165">
        </link>
        <link id="71516043" db_id="165">
        </link>
      </links>
      <connectivity isloaded="True">
        <item typeid="2" count="30"/>
        <item typeid="3" count="27"/>
        <item typeid="4" count="58"/>
        <item typeid="5" count="18"/>
        <item typeid="6" count="7"/>
        <item typeid="8" count="4"/>
        <item typeid="11" count="6"/>
        <item typeid="12" count="9"/>
        <item typeid="14" count="6"/>
      </connectivity>
      <attributes isloaded="True">
      </attributes>
    </vertex>
    <vertex id="2" componentid="8538" componenttype="2" marked="False" name="Beta-actin" x="3.8534026363417802" y="0.63135977233580221" level="0">
      <synonyms>
        <synonym type="1">ACTB</synonym>
        <synonym type="1">Actin, cytoplasmic 1</synonym>
        <synonym type="1">Beta-actin</synonym>
        <synonym type="2">1, actin-cytoplasmic</synonym>
        <synonym type="2">act-b</synonym>
        <synonym type="3">actin, beta</synonym>
        <synonym type="3">BRWS1</synonym>
        <synonym type="3">PS1TP5BP1</synonym>
      </synonyms>
      <species>
        <organism id="4689" name="Homo sapiens"/>
      </species>
      <links isloaded="True">
        <link id="P60709" db_id="2">
        </link>
        <link id="ACTB_HUMAN" db_id="3">
        </link>
        <link id="AC006483" db_id="4">
        </link>
        <link id="AY582799" db_id="4">
        </link>
        <link id="BC001301" db_id="4">
        </link>
        <link id="BC002409" db_id="4">
        </link>
        <link id="BC004251" db_id="4">
        </link>
        <link id="BC008633" db_id="4">
        </link>
        <link id="BC012854" db_id="4">
        </link>
        <link id="BC013380" db_id="4">
        </link>
        <link id="BC014861" db_id="4">
        </link>
        <link id="BC016045" db_id="4">
        </link>
        <link id="M10277" db_id="4">
        </link>
        <link id="V00478" db_id="4">
        </link>
        <link id="X00351" db_id="4">
        </link>
        <link id="X63432" db_id="4">
        </link>
        <link id="NP_001092.1" db_id="5">
        </link>
        <link id="P60709" db_id="6">
        </link>
        <link id="P02570" db_id="9">
        </link>
        <link id="P70514" db_id="9">
        </link>
        <link id="P99021" db_id="9">
        </link>
        <link id="Q11211" db_id="9">
        </link>
        <link id="Q64316" db_id="9">
        </link>
        <link id="Q75MN2" db_id="9">
        </link>
        <link id="Q96B34" db_id="9">
        </link>
        <link id="Q96HG5" db_id="9">
        </link>
        <link id="P60709" db_id="10">
        </link>
        <link id="60" db_id="11">
        </link>
        <link id="hsa:60" db_id="13">
        </link>
        <link id="A25168" db_id="14">
        </link>
        <link id="COG5277" db_id="17">
        </link>
        <link id="Hs.520640" db_id="19">
        </link>
        <link id="GO:0001895" db_id="20">
        </link>
        <link id="GO:0005200" db_id="20">
        </link>
        <link id="GO:0005524" db_id="20">
        </link>
        <link id="GO:0005615" db_id="20">
        </link>
        <link id="GO:0005654" db_id="20">
        </link>
        <link id="GO:0005737" db_id="20">
        </link>
        <link id="GO:0005829" db_id="20">
        </link>
        <link id="GO:0005856" db_id="20">
        </link>
        <link id="GO:0006325" db_id="20">
        </link>
        <link id="GO:0006457" db_id="20">
        </link>
        <link id="GO:0006928" db_id="20">
        </link>
        <link id="GO:0007411" db_id="20">
        </link>
        <link id="GO:0007596" db_id="20">
        </link>
        <link id="GO:0014069" db_id="20">
        </link>
        <link id="GO:0019894" db_id="20">
        </link>
        <link id="GO:0021762" db_id="20">
        </link>
        <link id="GO:0030424" db_id="20">
        </link>
        <link id="GO:0030529" db_id="20">
        </link>
        <link id="GO:0030863" db_id="20">
        </link>
        <link id="GO:0030957" db_id="20">
        </link>
        <link id="GO:0034329" db_id="20">
        </link>
        <link id="GO:0034332" db_id="20">
        </link>
        <link id="GO:0035267" db_id="20">
        </link>
        <link id="GO:0038096" db_id="20">
        </link>
        <link id="GO:0044267" db_id="20">
        </link>
        <link id="GO:0045087" db_id="20">
        </link>
        <link id="GO:0045216" db_id="20">
        </link>
        <link id="GO:0050998" db_id="20">
        </link>
        <link id="GO:0051084" db_id="20">
        </link>
        <link id="GO:0061024" db_id="20">
        </link>
        <link id="GO:0070062" db_id="20">
        </link>
        <link id="GO:0070688" db_id="20">
        </link>
        <link id="GO:0072562" db_id="20">
        </link>
        <link id="3BYH" db_id="21">
        </link>
        <link id="3D2U" db_id="21">
        </link>
        <link id="3LUE" db_id="21">
        </link>
        <link id="3BYH" db_id="24">
        </link>
        <link id="3D2U" db_id="24">
        </link>
        <link id="3LUE" db_id="24">
        </link>
        <link id="EOG72RMZ1" db_id="25">
        </link>
        <link id="60" db_id="26">
        </link>
        <link id="106575" db_id="27">
        </link>
        <link id="K05692" db_id="29">
        </link>
        <link id="P60709" db_id="33">
        </link>
        <link id="SIVHLKC" db_id="34">
        </link>
        <link id="HBG003771" db_id="35">
        </link>
        <link id="IPR004000" db_id="36">
        </link>
        <link id="IPR004001" db_id="36">
        </link>
        <link id="IPR020902" db_id="36">
        </link>
        <link id="P60709" db_id="37">
        </link>
        <link id="PF00022" db_id="38">
        </link>
        <link id="CHEMBL2062353" db_id="40">
        </link>
        <link id="ENSG00000075624" db_id="41">
        </link>
        <link id="ENST00000331789" db_id="41">
        </link>
        <link id="P60709" db_id="42">
        </link>
        <link id="P60709" db_id="43">
        </link>
        <link id="PTHR11937" db_id="45">
        </link>
        <link id="MINT-220312" db_id="47">
        </link>
        <link id="P60709" db_id="50">
        </link>
        <link id="PR00190" db_id="52">
        </link>
        <link id="uc003soq.4" db_id="56">
        </link>
        <link id="SM00268" db_id="57">
        </link>
        <link id="PS00406" db_id="61">
        </link>
        <link id="PS00432" db_id="61">
        </link>
        <link id="PS01132" db_id="61">
        </link>
        <link id="DIP-29686N" db_id="63">
        </link>
        <link id="PR:P60709" db_id="65">
        </link>
        <link id="P60709" db_id="67">
        </link>
        <link id="P60709" db_id="70">
        </link>
        <link id="253" db_id="71">
        </link>
        <link id="P60709" db_id="72">
        </link>
        <link id="P60709" db_id="73">
        </link>
        <link id="P60709" db_id="75">
        </link>
        <link id="TF354237" db_id="78">
        </link>
        <link id="HS_ACTB" db_id="79">
        </link>
        <link id="ACTB" db_id="80">
        </link>
        <link id="60" db_id="81">
        </link>
        <link id="60" db_id="82">
        </link>
        <link id="46397333" db_id="94">
        </link>
        <link id="GC07M005566" db_id="95">
        </link>
        <link id="132" db_id="97">
        </link>
        <link id="HGNC:132" db_id="97">
        </link>
        <link id="CAB002621" db_id="98">
        </link>
        <link id="HPA041264" db_id="98">
        </link>
        <link id="HPA041271" db_id="98">
        </link>
        <link id="102630" db_id="99">
        </link>
        <link id="243310" db_id="99">
        </link>
        <link id="607371" db_id="99">
        </link>
        <link id="NX_P60709" db_id="100">
        </link>
        <link id="PA24457" db_id="101">
        </link>
        <link id="REACT_111045" db_id="102">
        </link>
        <link id="REACT_111155" db_id="102">
        </link>
        <link id="REACT_11123" db_id="102">
        </link>
        <link id="REACT_17015" db_id="102">
        </link>
        <link id="REACT_172623" db_id="102">
        </link>
        <link id="REACT_197818" db_id="102">
        </link>
        <link id="REACT_604" db_id="102">
        </link>
        <link id="REACT_6900" db_id="102">
        </link>
        <link id="P60709" db_id="103">
        </link>
        <link id="Beta-actin" db_id="104">
        </link>
        <link id="P60709" db_id="109">
        </link>
        <link id="P60709" db_id="111">
        </link>
        <link id="P60709" db_id="115">
        </link>
        <link id="P60709" db_id="116">
        </link>
        <link id="2995" db_id="117">
        </link>
        <link id="79107" db_id="117">
        </link>
        <link id="P60709" db_id="126">
        </link>
        <link id="P60709_OR_P63261" db_id="126">
        </link>
        <link id="P60709" db_id="128">
        </link>
        <link id="OTTHUMG00000023268" db_id="146">
        </link>
        <link id="00032" db_id="154">
        </link>
        <link id="AAA51567.1" db_id="160">
        </link>
        <link id="AAA51578.1" db_id="160">
        </link>
        <link id="AAB16906.1" db_id="160">
        </link>
        <link id="AAH01301.1" db_id="160">
        </link>
        <link id="AAH02409.1" db_id="160">
        </link>
        <link id="AAH04251.1" db_id="160">
        </link>
        <link id="AAH08633.1" db_id="160">
        </link>
        <link id="AAH12854.1" db_id="160">
        </link>
        <link id="AAH13380.1" db_id="160">
        </link>
        <link id="AAH14861.1" db_id="160">
        </link>
        <link id="AAH16045.1" db_id="160">
        </link>
        <link id="AAI13037.1" db_id="160">
        </link>
        <link id="AAP22343.1" db_id="160">
        </link>
        <link id="AAS79319.1" db_id="160">
        </link>
        <link id="AAX82251.1" db_id="160">
        </link>
        <link id="ABD66582.1" db_id="160">
        </link>
        <link id="ABF01018.1" db_id="160">
        </link>
        <link id="ABL01513.1" db_id="160">
        </link>
        <link id="ABM81886.1" db_id="160">
        </link>
        <link id="ABM85054.1" db_id="160">
        </link>
        <link id="ABO65086.1" db_id="160">
        </link>
        <link id="BAA05720.1" db_id="160">
        </link>
        <link id="BAD96645.1" db_id="160">
        </link>
        <link id="BAD96752.1" db_id="160">
        </link>
        <link id="BAD96775.1" db_id="160">
        </link>
        <link id="BAG62914.1" db_id="160">
        </link>
        <link id="BAG65347.1" db_id="160">
        </link>
        <link id="BAH14732.1" db_id="160">
        </link>
        <link id="CAA23745.1" db_id="160">
        </link>
        <link id="CAA25099.1" db_id="160">
        </link>
        <link id="CAA45026.1" db_id="160">
        </link>
        <link id="CAI95947.1" db_id="160">
        </link>
        <link id="CAR95103.1" db_id="160">
        </link>
        <link id="CAS92761.1" db_id="160">
        </link>
        <link id="CAY56012.1" db_id="160">
        </link>
        <link id="EAW87341.1" db_id="160">
        </link>
        <link id="EAW87343.1" db_id="160">
        </link>
        <link id="NP_001092.1" db_id="160">
        </link>
        <link id="P60709.1" db_id="160">
        </link>
        <link id="XP_006715827.1" db_id="160">
        </link>
        <link id="117167827" db_id="161">
        </link>
        <link id="118505327" db_id="161">
        </link>
        <link id="119607747" db_id="161">
        </link>
        <link id="119607749" db_id="161">
        </link>
        <link id="123980114" db_id="161">
        </link>
        <link id="123994905" db_id="161">
        </link>
        <link id="12654911" db_id="161">
        </link>
        <link id="12803203" db_id="161">
        </link>
        <link id="13279023" db_id="161">
        </link>
        <link id="134254712" db_id="161">
        </link>
        <link id="14250401" db_id="161">
        </link>
        <link id="15277503" db_id="161">
        </link>
        <link id="15426536" db_id="161">
        </link>
        <link id="15928803" db_id="161">
        </link>
        <link id="16359158" db_id="161">
        </link>
        <link id="177968" db_id="161">
        </link>
        <link id="178024" db_id="161">
        </link>
        <link id="178032" db_id="161">
        </link>
        <link id="194376310" db_id="161">
        </link>
        <link id="194385944" db_id="161">
        </link>
        <link id="210029289" db_id="161">
        </link>
        <link id="213500113" db_id="161">
        </link>
        <link id="221046110" db_id="161">
        </link>
        <link id="229610526" db_id="161">
        </link>
        <link id="28252" db_id="161">
        </link>
        <link id="28336" db_id="161">
        </link>
        <link id="30172702" db_id="161">
        </link>
        <link id="4433123" db_id="161">
        </link>
        <link id="4501885" db_id="161">
        </link>
        <link id="45934426" db_id="161">
        </link>
        <link id="46397333" db_id="161">
        </link>
        <link id="578813594" db_id="161">
        </link>
        <link id="62421065" db_id="161">
        </link>
        <link id="62897409" db_id="161">
        </link>
        <link id="62897625" db_id="161">
        </link>
        <link id="62897671" db_id="161">
        </link>
        <link id="66348792" db_id="161">
        </link>
        <link id="825616" db_id="161">
        </link>
        <link id="89276723" db_id="161">
        </link>
        <link id="93211215" db_id="161">
        </link>
        <link id="AK025375.1" db_id="162">
        </link>
        <link id="AK058019.1" db_id="162">
        </link>
        <link id="AK098751.1" db_id="162">
        </link>
        <link id="AK130062.1" db_id="162">
        </link>
        <link id="AK130157.1" db_id="162">
        </link>
        <link id="AK222925.1" db_id="162">
        </link>
        <link id="AK223032.1" db_id="162">
        </link>
        <link id="AK223055.1" db_id="162">
        </link>
        <link id="AK225414.1" db_id="162">
        </link>
        <link id="AK301372.1" db_id="162">
        </link>
        <link id="AK304552.1" db_id="162">
        </link>
        <link id="AK308277.1" db_id="162">
        </link>
        <link id="AK309997.1" db_id="162">
        </link>
        <link id="AK316361.1" db_id="162">
        </link>
        <link id="BC001301.1" db_id="162">
        </link>
        <link id="BC002409.2" db_id="162">
        </link>
        <link id="BC004251.1" db_id="162">
        </link>
        <link id="BC008633.1" db_id="162">
        </link>
        <link id="BC009636.1" db_id="162">
        </link>
        <link id="BC012854.1" db_id="162">
        </link>
        <link id="BC013380.2" db_id="162">
        </link>
        <link id="BC013835.1" db_id="162">
        </link>
        <link id="BC014401.1" db_id="162">
        </link>
        <link id="BC014861.1" db_id="162">
        </link>
        <link id="BC016045.1" db_id="162">
        </link>
        <link id="BC023204.1" db_id="162">
        </link>
        <link id="BC113036.1" db_id="162">
        </link>
        <link id="D28354.1" db_id="162">
        </link>
        <link id="DQ407611.1" db_id="162">
        </link>
        <link id="DQ471327.1" db_id="162">
        </link>
        <link id="DQ890960.2" db_id="162">
        </link>
        <link id="DQ894128.2" db_id="162">
        </link>
        <link id="EF036500.1" db_id="162">
        </link>
        <link id="EF095209.1" db_id="162">
        </link>
        <link id="K00790.1" db_id="162">
        </link>
        <link id="M28424.1" db_id="162">
        </link>
        <link id="NM_001101.3" db_id="162">
        </link>
        <link id="V00478.1" db_id="162">
        </link>
        <link id="X00351.1" db_id="162">
        </link>
        <link id="X63432.1" db_id="162">
        </link>
        <link id="XM_006715764.1" db_id="162">
        </link>
        <link id="ABBA01039461.1" db_id="163">
        </link>
        <link id="AC006483.3" db_id="163">
        </link>
        <link id="AC_000139.1" db_id="163">
        </link>
        <link id="AMYH02015141.1" db_id="163">
        </link>
        <link id="AY582799.1" db_id="163">
        </link>
        <link id="AY970442.1" db_id="163">
        </link>
        <link id="CH471144.1" db_id="163">
        </link>
        <link id="CS081475.1" db_id="163">
        </link>
        <link id="FB571104.1" db_id="163">
        </link>
        <link id="FB668235.1" db_id="163">
        </link>
        <link id="GN346972.1" db_id="163">
        </link>
        <link id="M10277.1" db_id="163">
        </link>
        <link id="NC_000007.14" db_id="163">
        </link>
        <link id="NC_018918.2" db_id="163">
        </link>
        <link id="NG_007992.1" db_id="163">
        </link>
        <link id="NT_007819.18" db_id="163">
        </link>
        <link id="NW_001838998.1" db_id="163">
        </link>
        <link id="NW_004929329.1" db_id="163">
        </link>
        <link id="10437878" db_id="164">
        </link>
        <link id="110623790" db_id="164">
        </link>
        <link id="117167826" db_id="164">
        </link>
        <link id="118505326" db_id="164">
        </link>
        <link id="123980113" db_id="164">
        </link>
        <link id="123994904" db_id="164">
        </link>
        <link id="12654910" db_id="164">
        </link>
        <link id="13279022" db_id="164">
        </link>
        <link id="134254711" db_id="164">
        </link>
        <link id="14250400" db_id="164">
        </link>
        <link id="15277502" db_id="164">
        </link>
        <link id="15426604" db_id="164">
        </link>
        <link id="15680122" db_id="164">
        </link>
        <link id="15928802" db_id="164">
        </link>
        <link id="16307104" db_id="164">
        </link>
        <link id="16359157" db_id="164">
        </link>
        <link id="164690869" db_id="164">
        </link>
        <link id="164695031" db_id="164">
        </link>
        <link id="16554019" db_id="164">
        </link>
        <link id="168480144" db_id="164">
        </link>
        <link id="178023" db_id="164">
        </link>
        <link id="178031" db_id="164">
        </link>
        <link id="18490093" db_id="164">
        </link>
        <link id="194376309" db_id="164">
        </link>
        <link id="194385943" db_id="164">
        </link>
        <link id="21758861" db_id="164">
        </link>
        <link id="221046109" db_id="164">
        </link>
        <link id="28244" db_id="164">
        </link>
        <link id="28251" db_id="164">
        </link>
        <link id="28335" db_id="164">
        </link>
        <link id="33878222" db_id="164">
        </link>
        <link id="33988640" db_id="164">
        </link>
        <link id="34526800" db_id="164">
        </link>
        <link id="34526902" db_id="164">
        </link>
        <link id="461167" db_id="164">
        </link>
        <link id="578813593" db_id="164">
        </link>
        <link id="62897408" db_id="164">
        </link>
        <link id="62897624" db_id="164">
        </link>
        <link id="62897670" db_id="164">
        </link>
        <link id="89276722" db_id="164">
        </link>
        <link id="93211214" db_id="164">
        </link>
        <link id="148152702" db_id="165">
        </link>
        <link id="157696559" db_id="165">
        </link>
        <link id="157734172" db_id="165">
        </link>
        <link id="177967" db_id="165">
        </link>
        <link id="189571644" db_id="165">
        </link>
        <link id="210029288" db_id="165">
        </link>
        <link id="213500112" db_id="165">
        </link>
        <link id="229610525" db_id="165">
        </link>
        <link id="45934425" db_id="165">
        </link>
        <link id="511813498" db_id="165">
        </link>
        <link id="528475259" db_id="165">
        </link>
        <link id="528476628" db_id="165">
        </link>
        <link id="568815311" db_id="165">
        </link>
        <link id="568815591" db_id="165">
        </link>
        <link id="62421064" db_id="165">
        </link>
        <link id="66348791" db_id="165">
        </link>
        <link id="71514807" db_id="165">
        </link>
        <link id="9211523" db_id="165">
        </link>
      </links>
      <connectivity isloaded="True">
        <item typeid="2" count="436"/>
        <item typeid="3" count="139"/>
        <item typeid="4" count="39"/>
        <item typeid="5" count="15"/>
        <item typeid="6" count="23"/>
        <item typeid="7" count="27"/>
        <item typeid="8" count="20"/>
        <item typeid="11" count="7"/>
        <item typeid="12" count="8"/>
        <item typeid="13" count="12"/>
        <item typeid="14" count="17"/>
      </connectivity>
      <attributes isloaded="True">
      </attributes>
    </vertex>
    <vertex id="3" componentid="17176" componenttype="2" marked="False" name="ANXA1" x="6.1656701553117692" y="1.4137215916651193" level="0">
      <synonyms>
        <synonym type="1">Annexin A1</synonym>
        <synonym type="1">Annexin I</synonym>
        <synonym type="1">Annexin-1</synonym>
        <synonym type="1">ANX1</synonym>
        <synonym type="1">ANXA1</synonym>
        <synonym type="1">Calpactin II</synonym>
        <synonym type="1">Calpactin-2</synonym>
        <synonym type="1">Chromobindin-9</synonym>
        <synonym type="1">Lipocortin I</synonym>
        <synonym type="1">LPC1</synonym>
        <synonym type="1">p35</synonym>
        <synonym type="1">Phospholipase A2 inhibitory protein</synonym>
        <synonym type="2">annexin 1</synonym>
        <synonym type="2">annexin-a1</synonym>
        <synonym type="2">annexin-i</synonym>
        <synonym type="2">annexin1</synonym>
        <synonym type="2">annexina1</synonym>
        <synonym type="2">annexins 1</synonym>
        <synonym type="2">annexins a1</synonym>
        <synonym type="2">annexins-1</synonym>
        <synonym type="2">annexins-i</synonym>
        <synonym type="2">anx a1</synonym>
        <synonym type="2">anx-a1</synonym>
        <synonym type="2">anxa 1</synonym>
        <synonym type="2">anxa-1</synonym>
        <synonym type="2">anxa1 isoform</synonym>
        <synonym type="2">calpactin-ii</synonym>
        <synonym type="2">lipocortin 1</synonym>
        <synonym type="2">lipocortin-1</synonym>
        <synonym type="2">lipocortin-i</synonym>
        <synonym type="2">lipocortin1</synonym>
        <synonym type="2">lipocortins 1</synonym>
      </synonyms>
      <species>
        <organism id="4689" name="Homo sapiens"/>
      </species>
      <links isloaded="True">
        <link id="P04083" db_id="2">
        </link>
        <link id="ANXA1_HUMAN" db_id="3">
        </link>
        <link id="BC001275" db_id="4">
        </link>
        <link id="BC035993" db_id="4">
        </link>
        <link id="X05908" db_id="4">
        </link>
        <link id="NP_000691.1" db_id="5">
        </link>
        <link id="P04083" db_id="6">
        </link>
        <link id="9606.ENSP00000257497" db_id="7">
        </link>
        <link id="P04083" db_id="10">
        </link>
        <link id="301" db_id="11">
        </link>
        <link id="hsa:301" db_id="13">
        </link>
        <link id="A03080" db_id="14">
        </link>
        <link id="NOG282829" db_id="17">
        </link>
        <link id="Hs.494173" db_id="19">
        </link>
        <link id="GO:0001533" db_id="20">
        </link>
        <link id="GO:0001780" db_id="20">
        </link>
        <link id="GO:0002674" db_id="20">
        </link>
        <link id="GO:0005102" db_id="20">
        </link>
        <link id="GO:0005198" db_id="20">
        </link>
        <link id="GO:0005509" db_id="20">
        </link>
        <link id="GO:0005543" db_id="20">
        </link>
        <link id="GO:0005544" db_id="20">
        </link>
        <link id="GO:0005576" db_id="20">
        </link>
        <link id="GO:0005615" db_id="20">
        </link>
        <link id="GO:0005634" db_id="20">
        </link>
        <link id="GO:0005737" db_id="20">
        </link>
        <link id="GO:0005886" db_id="20">
        </link>
        <link id="GO:0005929" db_id="20">
        </link>
        <link id="GO:0006928" db_id="20">
        </link>
        <link id="GO:0006954" db_id="20">
        </link>
        <link id="GO:0007165" db_id="20">
        </link>
        <link id="GO:0007166" db_id="20">
        </link>
        <link id="GO:0010165" db_id="20">
        </link>
        <link id="GO:0016323" db_id="20">
        </link>
        <link id="GO:0018149" db_id="20">
        </link>
        <link id="GO:0019834" db_id="20">
        </link>
        <link id="GO:0030073" db_id="20">
        </link>
        <link id="GO:0030216" db_id="20">
        </link>
        <link id="GO:0030674" db_id="20">
        </link>
        <link id="GO:0031018" db_id="20">
        </link>
        <link id="GO:0031340" db_id="20">
        </link>
        <link id="GO:0031394" db_id="20">
        </link>
        <link id="GO:0031966" db_id="20">
        </link>
        <link id="GO:0032355" db_id="20">
        </link>
        <link id="GO:0033031" db_id="20">
        </link>
        <link id="GO:0042063" db_id="20">
        </link>
        <link id="GO:0042127" db_id="20">
        </link>
        <link id="GO:0042383" db_id="20">
        </link>
        <link id="GO:0042493" db_id="20">
        </link>
        <link id="GO:0043066" db_id="20">
        </link>
        <link id="GO:0043086" db_id="20">
        </link>
        <link id="GO:0043234" db_id="20">
        </link>
        <link id="GO:0043434" db_id="20">
        </link>
        <link id="GO:0046632" db_id="20">
        </link>
        <link id="GO:0050482" db_id="20">
        </link>
        <link id="GO:0050709" db_id="20">
        </link>
        <link id="GO:0060206" db_id="20">
        </link>
        <link id="GO:0070062" db_id="20">
        </link>
        <link id="GO:0070301" db_id="20">
        </link>
        <link id="GO:0070365" db_id="20">
        </link>
        <link id="GO:0070555" db_id="20">
        </link>
        <link id="GO:0071385" db_id="20">
        </link>
        <link id="GO:0097350" db_id="20">
        </link>
        <link id="GO:1900087" db_id="20">
        </link>
        <link id="1AIN" db_id="21">
        </link>
        <link id="1BO9" db_id="21">
        </link>
        <link id="1QLS" db_id="21">
        </link>
        <link id="HOG000158803" db_id="23">
        </link>
        <link id="1AIN" db_id="24">
        </link>
        <link id="1BO9" db_id="24">
        </link>
        <link id="1QLS" db_id="24">
        </link>
        <link id="EOG74XS72" db_id="25">
        </link>
        <link id="301" db_id="26">
        </link>
        <link id="106798" db_id="27">
        </link>
        <link id="K17091" db_id="29">
        </link>
        <link id="P04083" db_id="33">
        </link>
        <link id="GTRHKTL" db_id="34">
        </link>
        <link id="HBG061815" db_id="35">
        </link>
        <link id="IPR001464" db_id="36">
        </link>
        <link id="IPR002388" db_id="36">
        </link>
        <link id="IPR018252" db_id="36">
        </link>
        <link id="IPR018502" db_id="36">
        </link>
        <link id="P04083" db_id="37">
        </link>
        <link id="PF00191" db_id="38">
        </link>
        <link id="ENSG00000135046" db_id="41">
        </link>
        <link id="ENST00000257497" db_id="41">
        </link>
        <link id="ENST00000376911" db_id="41">
        </link>
        <link id="P04083" db_id="42">
        </link>
        <link id="P04083" db_id="43">
        </link>
        <link id="1.10.220.10" db_id="46">
        </link>
        <link id="MINT-1212274" db_id="47">
        </link>
        <link id="P04083" db_id="50">
        </link>
        <link id="PR00196" db_id="52">
        </link>
        <link id="PR00197" db_id="52">
        </link>
        <link id="uc004ajf.1" db_id="56">
        </link>
        <link id="SM00335" db_id="57">
        </link>
        <link id="PS00223" db_id="61">
        </link>
        <link id="DIP-32875N" db_id="63">
        </link>
        <link id="PR:P04083" db_id="65">
        </link>
        <link id="P04083" db_id="67">
        </link>
        <link id="P04083" db_id="70">
        </link>
        <link id="1213" db_id="71">
        </link>
        <link id="P04083" db_id="72">
        </link>
        <link id="P04083" db_id="73">
        </link>
        <link id="P04083" db_id="75">
        </link>
        <link id="TF105452" db_id="78">
        </link>
        <link id="HS_ANXA1" db_id="79">
        </link>
        <link id="ANXA1" db_id="80">
        </link>
        <link id="301" db_id="81">
        </link>
        <link id="301" db_id="82">
        </link>
        <link id="113944" db_id="94">
        </link>
        <link id="GC09P075766" db_id="95">
        </link>
        <link id="533" db_id="97">
        </link>
        <link id="HGNC:533" db_id="97">
        </link>
        <link id="CAB013023" db_id="98">
        </link>
        <link id="CAB035987" db_id="98">
        </link>
        <link id="CAB058693" db_id="98">
        </link>
        <link id="HPA011271" db_id="98">
        </link>
        <link id="HPA011272" db_id="98">
        </link>
        <link id="151690" db_id="99">
        </link>
        <link id="NX_P04083" db_id="100">
        </link>
        <link id="PA24823" db_id="101">
        </link>
        <link id="REACT_111102" db_id="102">
        </link>
        <link id="P04083" db_id="103">
        </link>
        <link id="Annexin_A1" db_id="104">
        </link>
        <link id="1.A.31.1.3" db_id="106">
        </link>
        <link id="P04083" db_id="109">
        </link>
        <link id="DB00223" db_id="113">
        </link>
        <link id="DB00240" db_id="113">
        </link>
        <link id="DB00288" db_id="113">
        </link>
        <link id="DB00394" db_id="113">
        </link>
        <link id="DB00443" db_id="113">
        </link>
        <link id="DB00547" db_id="113">
        </link>
        <link id="DB00596" db_id="113">
        </link>
        <link id="DB00620" db_id="113">
        </link>
        <link id="DB00635" db_id="113">
        </link>
        <link id="DB00663" db_id="113">
        </link>
        <link id="DB00741" db_id="113">
        </link>
        <link id="DB00764" db_id="113">
        </link>
        <link id="DB00769" db_id="113">
        </link>
        <link id="DB00838" db_id="113">
        </link>
        <link id="DB00873" db_id="113">
        </link>
        <link id="DB00896" db_id="113">
        </link>
        <link id="DB00959" db_id="113">
        </link>
        <link id="DB01013" db_id="113">
        </link>
        <link id="DB01130" db_id="113">
        </link>
        <link id="DB01234" db_id="113">
        </link>
        <link id="DB01260" db_id="113">
        </link>
        <link id="IPI00218918" db_id="115">
        </link>
        <link id="P04083" db_id="115">
        </link>
        <link id="P04083" db_id="116">
        </link>
        <link id="P04083" db_id="126">
        </link>
        <link id="P04083" db_id="128">
        </link>
        <link id="OTTHUMG00000020016" db_id="146">
        </link>
        <link id="01060" db_id="154">
        </link>
        <link id="AAH01275.1" db_id="160">
        </link>
        <link id="AAH34157.1" db_id="160">
        </link>
        <link id="AAH35993.1" db_id="160">
        </link>
        <link id="AAV38699.1" db_id="160">
        </link>
        <link id="AAV38719.1" db_id="160">
        </link>
        <link id="AAV38720.1" db_id="160">
        </link>
        <link id="ABM82099.1" db_id="160">
        </link>
        <link id="ABM85264.1" db_id="160">
        </link>
        <link id="ADZ76495.1" db_id="160">
        </link>
        <link id="BAG59381.1" db_id="160">
        </link>
        <link id="BAG70088.1" db_id="160">
        </link>
        <link id="BAG70215.1" db_id="160">
        </link>
        <link id="CAA29338.1" db_id="160">
        </link>
        <link id="CAG28612.1" db_id="160">
        </link>
        <link id="EAW62545.1" db_id="160">
        </link>
        <link id="EAW62546.1" db_id="160">
        </link>
        <link id="EAW62547.1" db_id="160">
        </link>
        <link id="EAW62548.1" db_id="160">
        </link>
        <link id="EAW62549.1" db_id="160">
        </link>
        <link id="EAW62550.1" db_id="160">
        </link>
        <link id="NP_000691.1" db_id="160">
        </link>
        <link id="P04083.2" db_id="160">
        </link>
        <link id="113944" db_id="161">
        </link>
        <link id="116284351" db_id="161">
        </link>
        <link id="119582949" db_id="161">
        </link>
        <link id="119582950" db_id="161">
        </link>
        <link id="119582951" db_id="161">
        </link>
        <link id="119582952" db_id="161">
        </link>
        <link id="119582953" db_id="161">
        </link>
        <link id="119582954" db_id="161">
        </link>
        <link id="123980540" db_id="161">
        </link>
        <link id="123995325" db_id="161">
        </link>
        <link id="12654863" db_id="161">
        </link>
        <link id="194384442" db_id="161">
        </link>
        <link id="197692249" db_id="161">
        </link>
        <link id="197692503" db_id="161">
        </link>
        <link id="23958904" db_id="161">
        </link>
        <link id="326535637" db_id="161">
        </link>
        <link id="34388" db_id="161">
        </link>
        <link id="4502101" db_id="161">
        </link>
        <link id="47115305" db_id="161">
        </link>
        <link id="54696654" db_id="161">
        </link>
        <link id="54696694" db_id="161">
        </link>
        <link id="54696696" db_id="161">
        </link>
        <link id="AB451274.1" db_id="162">
        </link>
        <link id="AB451401.1" db_id="162">
        </link>
        <link id="AK074480.1" db_id="162">
        </link>
        <link id="AK296808.1" db_id="162">
        </link>
        <link id="BC001275.1" db_id="162">
        </link>
        <link id="BC018683.1" db_id="162">
        </link>
        <link id="BC034157.1" db_id="162">
        </link>
        <link id="BC035993.1" db_id="162">
        </link>
        <link id="BT019896.1" db_id="162">
        </link>
        <link id="BT019916.1" db_id="162">
        </link>
        <link id="BT019917.1" db_id="162">
        </link>
        <link id="CR407684.1" db_id="162">
        </link>
        <link id="DQ891173.2" db_id="162">
        </link>
        <link id="DQ894338.2" db_id="162">
        </link>
        <link id="NM_000700.1" db_id="162">
        </link>
        <link id="X05908.1" db_id="162">
        </link>
        <link id="ABBA01033867.1" db_id="163">
        </link>
        <link id="AC_000141.1" db_id="163">
        </link>
        <link id="AL359997.8" db_id="163">
        </link>
        <link id="AMYH02020984.1" db_id="163">
        </link>
        <link id="AMYH02020985.1" db_id="163">
        </link>
        <link id="CH471089.1" db_id="163">
        </link>
        <link id="GU997628.1" db_id="163">
        </link>
        <link id="NC_000009.12" db_id="163">
        </link>
        <link id="NC_018920.2" db_id="163">
        </link>
        <link id="NT_008470.20" db_id="163">
        </link>
        <link id="NW_001839221.1" db_id="163">
        </link>
        <link id="NW_004929366.1" db_id="163">
        </link>
        <link id="U25414.1" db_id="163">
        </link>
        <link id="123980539" db_id="164">
        </link>
        <link id="123995324" db_id="164">
        </link>
        <link id="12654862" db_id="164">
        </link>
        <link id="18677095" db_id="164">
        </link>
        <link id="194384441" db_id="164">
        </link>
        <link id="197692248" db_id="164">
        </link>
        <link id="197692502" db_id="164">
        </link>
        <link id="21707657" db_id="164">
        </link>
        <link id="22450828" db_id="164">
        </link>
        <link id="23958903" db_id="164">
        </link>
        <link id="34387" db_id="164">
        </link>
        <link id="4502100" db_id="164">
        </link>
        <link id="47115304" db_id="164">
        </link>
        <link id="54696653" db_id="164">
        </link>
        <link id="54696693" db_id="164">
        </link>
        <link id="54696695" db_id="164">
        </link>
        <link id="11878001" db_id="165">
        </link>
        <link id="148158296" db_id="165">
        </link>
        <link id="157696782" db_id="165">
        </link>
        <link id="157734174" db_id="165">
        </link>
        <link id="326535636" db_id="165">
        </link>
        <link id="511806273" db_id="165">
        </link>
        <link id="511806274" db_id="165">
        </link>
        <link id="528474545" db_id="165">
        </link>
        <link id="528476614" db_id="165">
        </link>
        <link id="568815282" db_id="165">
        </link>
        <link id="568815589" db_id="165">
        </link>
        <link id="71516309" db_id="165">
        </link>
        <link id="849128" db_id="165">
        </link>
      </links>
      <connectivity isloaded="True">
        <item typeid="2" count="240"/>
        <item typeid="3" count="182"/>
        <item typeid="4" count="89"/>
        <item typeid="5" count="109"/>
        <item typeid="6" count="103"/>
        <item typeid="7" count="5"/>
        <item typeid="8" count="43"/>
        <item typeid="11" count="7"/>
        <item typeid="12" count="23"/>
        <item typeid="13" count="31"/>
        <item typeid="14" count="64"/>
      </connectivity>
      <attributes isloaded="True">
      </attributes>
    </vertex>
    <vertex id="4" componentid="33016" componenttype="2" marked="False" name="ATP5H" x="-6.1052454693975697" y="-5.0318010089231073" level="0">
      <synonyms>
        <synonym type="1">ATP synthase subunit d, mitochondrial</synonym>
        <synonym type="1">ATP5H</synonym>
        <synonym type="1">ATPase subunit d</synonym>
        <synonym type="3">ATP synthase, H+ transporting, mitochondrial Fo complex, subunit d</synonym>
        <synonym type="2">atpase d subunit</synonym>
        <synonym type="2">atpase delta-subunit</synonym>
        <synonym type="3">ATPQ</synonym>
      </synonyms>
      <species>
        <organism id="4689" name="Homo sapiens"/>
      </species>
      <links isloaded="True">
        <link id="O75947" db_id="2">
        </link>
        <link id="ATP5H_HUMAN" db_id="3">
        </link>
        <link id="AF061735" db_id="4">
        </link>
        <link id="AF070650" db_id="4">
        </link>
        <link id="AF087135" db_id="4">
        </link>
        <link id="AK312230" db_id="4">
        </link>
        <link id="BC032245" db_id="4">
        </link>
        <link id="BC038092" db_id="4">
        </link>
        <link id="CH471099" db_id="4">
        </link>
        <link id="NP_001003785.1" db_id="5">
        </link>
        <link id="NP_006347.1" db_id="5">
        </link>
        <link id="O75947" db_id="6">
        </link>
        <link id="9606.ENSP00000301587" db_id="7">
        </link>
        <link id="B2R5L6" db_id="9">
        </link>
        <link id="Q9H3J4" db_id="9">
        </link>
        <link id="O75947" db_id="10">
        </link>
        <link id="10476" db_id="11">
        </link>
        <link id="hsa:10476" db_id="13">
        </link>
        <link id="NOG307464" db_id="17">
        </link>
        <link id="Hs.514465" db_id="19">
        </link>
        <link id="GO:0000276" db_id="20">
        </link>
        <link id="GO:0005739" db_id="20">
        </link>
        <link id="GO:0005743" db_id="20">
        </link>
        <link id="GO:0005753" db_id="20">
        </link>
        <link id="GO:0006200" db_id="20">
        </link>
        <link id="GO:0015078" db_id="20">
        </link>
        <link id="GO:0022857" db_id="20">
        </link>
        <link id="GO:0022904" db_id="20">
        </link>
        <link id="GO:0042776" db_id="20">
        </link>
        <link id="GO:0044237" db_id="20">
        </link>
        <link id="GO:0044281" db_id="20">
        </link>
        <link id="HOG000267023" db_id="23">
        </link>
        <link id="10476" db_id="26">
        </link>
        <link id="115739" db_id="27">
        </link>
        <link id="K02138" db_id="29">
        </link>
        <link id="O75947" db_id="33">
        </link>
        <link id="MEDYRDA" db_id="34">
        </link>
        <link id="HBG050612" db_id="35">
        </link>
        <link id="IPR008689" db_id="36">
        </link>
        <link id="O75947" db_id="37">
        </link>
        <link id="PF05873" db_id="38">
        </link>
        <link id="ENSG00000167863" db_id="41">
        </link>
        <link id="ENST00000301587" db_id="41">
        </link>
        <link id="ENST00000344546" db_id="41">
        </link>
        <link id="O75947" db_id="42">
        </link>
        <link id="MINT-1407327" db_id="47">
        </link>
        <link id="O75947" db_id="50">
        </link>
        <link id="uc002jmn.1" db_id="56">
        </link>
        <link id="uc002jmo.1" db_id="56">
        </link>
        <link id="PIRSF005514" db_id="58">
        </link>
        <link id="PR:O75947" db_id="65">
        </link>
        <link id="O75947" db_id="67">
        </link>
        <link id="O75947" db_id="70">
        </link>
        <link id="39734" db_id="71">
        </link>
        <link id="O75947" db_id="72">
        </link>
        <link id="O75947" db_id="73">
        </link>
        <link id="O75947" db_id="75">
        </link>
        <link id="TF314031" db_id="78">
        </link>
        <link id="HS_ATP5H" db_id="79">
        </link>
        <link id="10476" db_id="81">
        </link>
        <link id="GC17M073034" db_id="95">
        </link>
        <link id="845" db_id="97">
        </link>
        <link id="HGNC:845" db_id="97">
        </link>
        <link id="HPA042777" db_id="98">
        </link>
        <link id="HPA048459" db_id="98">
        </link>
        <link id="NX_O75947" db_id="100">
        </link>
        <link id="PA25135" db_id="101">
        </link>
        <link id="REACT_111217" db_id="102">
        </link>
        <link id="ATP5H" db_id="104">
        </link>
        <link id="O75947" db_id="109">
        </link>
        <link id="O75947" db_id="114">
        </link>
        <link id="IPI00456049" db_id="115">
        </link>
        <link id="O75947" db_id="116">
        </link>
        <link id="O75947" db_id="128">
        </link>
        <link id="OTTHUMG00000179219" db_id="146">
        </link>
        <link id="16519" db_id="154">
        </link>
        <link id="AAC36338.1" db_id="160">
        </link>
        <link id="AAD20956.1" db_id="160">
        </link>
        <link id="AAG43146.1" db_id="160">
        </link>
        <link id="AAH29392.1" db_id="160">
        </link>
        <link id="AAH32245.1" db_id="160">
        </link>
        <link id="AAH38092.1" db_id="160">
        </link>
        <link id="BAG35163.1" db_id="160">
        </link>
        <link id="EAW89228.1" db_id="160">
        </link>
        <link id="EAW89229.1" db_id="160">
        </link>
        <link id="NP_001003785.1" db_id="160">
        </link>
        <link id="NP_006347.1" db_id="160">
        </link>
        <link id="O75947.3" db_id="160">
        </link>
        <link id="118599857" db_id="161">
        </link>
        <link id="119609634" db_id="161">
        </link>
        <link id="119609635" db_id="161">
        </link>
        <link id="12002006" db_id="161">
        </link>
        <link id="189053364" db_id="161">
        </link>
        <link id="21595242" db_id="161">
        </link>
        <link id="23273230" db_id="161">
        </link>
        <link id="3641298" db_id="161">
        </link>
        <link id="4454676" db_id="161">
        </link>
        <link id="51479152" db_id="161">
        </link>
        <link id="5453559" db_id="161">
        </link>
        <link id="6831494" db_id="161">
        </link>
        <link id="AA608885.1" db_id="162">
        </link>
        <link id="AF061735.1" db_id="162">
        </link>
        <link id="AF070650.1" db_id="162">
        </link>
        <link id="AF086159.1" db_id="162">
        </link>
        <link id="AF087135.1" db_id="162">
        </link>
        <link id="AK095671.1" db_id="162">
        </link>
        <link id="AK312230.1" db_id="162">
        </link>
        <link id="BC029392.1" db_id="162">
        </link>
        <link id="BC032245.1" db_id="162">
        </link>
        <link id="BC038092.2" db_id="162">
        </link>
        <link id="DQ583597.1" db_id="162">
        </link>
        <link id="NM_001003785.1" db_id="162">
        </link>
        <link id="NM_006356.2" db_id="162">
        </link>
        <link id="ABBA01028819.1" db_id="163">
        </link>
        <link id="AC087651.19" db_id="163">
        </link>
        <link id="AC_000149.1" db_id="163">
        </link>
        <link id="AMYH02033982.1" db_id="163">
        </link>
        <link id="CH471099.1" db_id="163">
        </link>
        <link id="NC_000017.11" db_id="163">
        </link>
        <link id="NC_018928.2" db_id="163">
        </link>
        <link id="NT_010783.16" db_id="163">
        </link>
        <link id="NW_001838454.2" db_id="163">
        </link>
        <link id="NW_004929407.1" db_id="163">
        </link>
        <link id="108073092" db_id="164">
        </link>
        <link id="12002005" db_id="164">
        </link>
        <link id="164689633" db_id="164">
        </link>
        <link id="20809490" db_id="164">
        </link>
        <link id="21595241" db_id="164">
        </link>
        <link id="21754980" db_id="164">
        </link>
        <link id="2457313" db_id="164">
        </link>
        <link id="34194518" db_id="164">
        </link>
        <link id="3483504" db_id="164">
        </link>
        <link id="3641297" db_id="164">
        </link>
        <link id="4454675" db_id="164">
        </link>
        <link id="51479150" db_id="164">
        </link>
        <link id="51479151" db_id="164">
        </link>
        <link id="148163344" db_id="165">
        </link>
        <link id="157713538" db_id="165">
        </link>
        <link id="157812398" db_id="165">
        </link>
        <link id="26892322" db_id="165">
        </link>
        <link id="511791385" db_id="165">
        </link>
        <link id="528473003" db_id="165">
        </link>
        <link id="528476558" db_id="165">
        </link>
        <link id="568802181" db_id="165">
        </link>
        <link id="568815581" db_id="165">
        </link>
        <link id="71515901" db_id="165">
        </link>
      </links>
      <connectivity isloaded="True">
        <item typeid="2" count="2"/>
        <item typeid="3" count="2"/>
        <item typeid="4" count="1"/>
        <item typeid="5" count="5"/>
        <item typeid="6" count="1"/>
        <item typeid="7" count="1"/>
        <item typeid="8" count="5"/>
        <item typeid="11" count="2"/>
        <item typeid="12" count="1"/>
      </connectivity>
      <attributes isloaded="True">
      </attributes>
    </vertex>
    <vertex id="5" componentid="35344" componenttype="2" marked="False" name="ATP5B" x="3.0220149111391414" y="6.4633671903829306" level="0">
      <synonyms>
        <synonym type="1">ATP synthase subunit beta, mitochondrial precursor</synonym>
        <synonym type="1">ATP5B</synonym>
        <synonym type="1">ATPB</synonym>
        <synonym type="1">ATPMB</synonym>
        <synonym type="1">ATPSB</synonym>
        <synonym type="1">EC 3.6.3.14</synonym>
        <synonym type="3">ATP synthase, H+ transporting, mitochondrial F1 complex, beta polypeptide</synonym>
        <synonym type="2">atp-5b</synonym>
        <synonym type="2">atp-b</synonym>
        <synonym type="2">atp-beta</synonym>
        <synonym type="2">atp5beta</synonym>
        <synonym type="2">atpb pseudogene</synonym>
        <synonym type="2">atpbeta</synonym>
        <synonym type="2">atps-beta</synonym>
        <synonym type="2">atpsbeta</synonym>
        <synonym type="3">HEL-S-271</synonym>
      </synonyms>
      <species>
        <organism id="4689" name="Homo sapiens"/>
      </species>
      <links isloaded="True">
        <link id="P06576" db_id="2">
        </link>
        <link id="ATPB_HUMAN" db_id="3">
        </link>
        <link id="AK291085" db_id="4">
        </link>
        <link id="BC016512" db_id="4">
        </link>
        <link id="CH471054" db_id="4">
        </link>
        <link id="D00022" db_id="4">
        </link>
        <link id="M19482" db_id="4">
        </link>
        <link id="M19483" db_id="4">
        </link>
        <link id="M27132" db_id="4">
        </link>
        <link id="X03559" db_id="4">
        </link>
        <link id="X05606" db_id="4">
        </link>
        <link id="NP_001677.2" db_id="5">
        </link>
        <link id="P06576" db_id="6">
        </link>
        <link id="9606.ENSP00000262030" db_id="7">
        </link>
        <link id="A8K4X0" db_id="9">
        </link>
        <link id="Q14283" db_id="9">
        </link>
        <link id="P06576" db_id="10">
        </link>
        <link id="506" db_id="11">
        </link>
        <link id="hsa:506" db_id="13">
        </link>
        <link id="A33370" db_id="14">
        </link>
        <link id="COG0055" db_id="17">
        </link>
        <link id="Hs.406510" db_id="19">
        </link>
        <link id="GO:0001525" db_id="20">
        </link>
        <link id="GO:0005215" db_id="20">
        </link>
        <link id="GO:0005524" db_id="20">
        </link>
        <link id="GO:0005739" db_id="20">
        </link>
        <link id="GO:0005753" db_id="20">
        </link>
        <link id="GO:0005754" db_id="20">
        </link>
        <link id="GO:0005759" db_id="20">
        </link>
        <link id="GO:0005886" db_id="20">
        </link>
        <link id="GO:0006091" db_id="20">
        </link>
        <link id="GO:0006200" db_id="20">
        </link>
        <link id="GO:0006629" db_id="20">
        </link>
        <link id="GO:0006754" db_id="20">
        </link>
        <link id="GO:0006933" db_id="20">
        </link>
        <link id="GO:0009986" db_id="20">
        </link>
        <link id="GO:0015991" db_id="20">
        </link>
        <link id="GO:0015992" db_id="20">
        </link>
        <link id="GO:0022857" db_id="20">
        </link>
        <link id="GO:0022904" db_id="20">
        </link>
        <link id="GO:0031966" db_id="20">
        </link>
        <link id="GO:0042288" db_id="20">
        </link>
        <link id="GO:0042645" db_id="20">
        </link>
        <link id="GO:0042776" db_id="20">
        </link>
        <link id="GO:0044237" db_id="20">
        </link>
        <link id="GO:0044281" db_id="20">
        </link>
        <link id="GO:0046933" db_id="20">
        </link>
        <link id="GO:0046961" db_id="20">
        </link>
        <link id="GO:0051453" db_id="20">
        </link>
        <link id="GO:0070062" db_id="20">
        </link>
        <link id="HOG000009605" db_id="23">
        </link>
        <link id="EOG73V6K6" db_id="25">
        </link>
        <link id="506" db_id="26">
        </link>
        <link id="106994" db_id="27">
        </link>
        <link id="K02133" db_id="29">
        </link>
        <link id="P06576" db_id="33">
        </link>
        <link id="VSEILVT" db_id="34">
        </link>
        <link id="HBG004307" db_id="35">
        </link>
        <link id="IPR000194" db_id="36">
        </link>
        <link id="IPR000793" db_id="36">
        </link>
        <link id="IPR003593" db_id="36">
        </link>
        <link id="IPR004100" db_id="36">
        </link>
        <link id="IPR005722" db_id="36">
        </link>
        <link id="IPR020003" db_id="36">
        </link>
        <link id="IPR024034" db_id="36">
        </link>
        <link id="IPR027417" db_id="36">
        </link>
        <link id="P06576" db_id="37">
        </link>
        <link id="PF00006" db_id="38">
        </link>
        <link id="PF00306" db_id="38">
        </link>
        <link id="PF02874" db_id="38">
        </link>
        <link id="CHEMBL2062350" db_id="40">
        </link>
        <link id="ENSG00000110955" db_id="41">
        </link>
        <link id="ENST00000262030" db_id="41">
        </link>
        <link id="P06576" db_id="42">
        </link>
        <link id="MF_01347" db_id="44">
        </link>
        <link id="PTHR15184:SF8" db_id="45">
        </link>
        <link id="1.10.1140.10" db_id="46">
        </link>
        <link id="3.40.50.300" db_id="46">
        </link>
        <link id="MINT-5004016" db_id="47">
        </link>
        <link id="P06576" db_id="50">
        </link>
        <link id="SSF47917" db_id="53">
        </link>
        <link id="SSF50615" db_id="53">
        </link>
        <link id="SSF52540" db_id="53">
        </link>
        <link id="uc001slr.3" db_id="56">
        </link>
        <link id="SM00382" db_id="57">
        </link>
        <link id="TIGR01039" db_id="60">
        </link>
        <link id="PS00152" db_id="61">
        </link>
        <link id="PR:P06576" db_id="65">
        </link>
        <link id="3.6.3.14" db_id="66">
        </link>
        <link id="P06576" db_id="67">
        </link>
        <link id="P06576" db_id="70">
        </link>
        <link id="2109" db_id="71">
        </link>
        <link id="P06576" db_id="72">
        </link>
        <link id="P06576" db_id="73">
        </link>
        <link id="P06576" db_id="75">
        </link>
        <link id="TF105640" db_id="78">
        </link>
        <link id="HS_ATP5B" db_id="79">
        </link>
        <link id="ATP5B" db_id="80">
        </link>
        <link id="506" db_id="81">
        </link>
        <link id="506" db_id="82">
        </link>
        <link id="114549" db_id="94">
        </link>
        <link id="GC12M057031" db_id="95">
        </link>
        <link id="830" db_id="97">
        </link>
        <link id="HGNC:830" db_id="97">
        </link>
        <link id="CAB017527" db_id="98">
        </link>
        <link id="HPA001520" db_id="98">
        </link>
        <link id="HPA001528" db_id="98">
        </link>
        <link id="102910" db_id="99">
        </link>
        <link id="NX_P06576" db_id="100">
        </link>
        <link id="PA25122" db_id="101">
        </link>
        <link id="REACT_111217" db_id="102">
        </link>
        <link id="REACT_17015" db_id="102">
        </link>
        <link id="REACT_200751" db_id="102">
        </link>
        <link id="ATP5B" db_id="104">
        </link>
        <link id="P06576" db_id="109">
        </link>
        <link id="P06576" db_id="111">
        </link>
        <link id="P06576" db_id="114">
        </link>
        <link id="IPI00303476" db_id="115">
        </link>
        <link id="P06576" db_id="115">
        </link>
        <link id="P06576" db_id="126">
        </link>
        <link id="P06576" db_id="128">
        </link>
        <link id="OTTHUMG00000170291" db_id="146">
        </link>
        <link id="00044" db_id="154">
        </link>
        <link id="AAA51808.1" db_id="160">
        </link>
        <link id="AAA51809.1" db_id="160">
        </link>
        <link id="AAH16512.1" db_id="160">
        </link>
        <link id="ABD77240.1" db_id="160">
        </link>
        <link id="ABM82511.1" db_id="160">
        </link>
        <link id="ABM85705.1" db_id="160">
        </link>
        <link id="ACI45980.1" db_id="160">
        </link>
        <link id="BAF83774.1" db_id="160">
        </link>
        <link id="CAA29095.1" db_id="160">
        </link>
        <link id="CBI68016.1" db_id="160">
        </link>
        <link id="EAW96952.1" db_id="160">
        </link>
        <link id="NP_001677.2" db_id="160">
        </link>
        <link id="P06576.3" db_id="160">
        </link>
        <link id="114549" db_id="161">
        </link>
        <link id="119617358" db_id="161">
        </link>
        <link id="123981364" db_id="161">
        </link>
        <link id="123996207" db_id="161">
        </link>
        <link id="158255606" db_id="161">
        </link>
        <link id="16741373" db_id="161">
        </link>
        <link id="179279" db_id="161">
        </link>
        <link id="179281" db_id="161">
        </link>
        <link id="209402714" db_id="161">
        </link>
        <link id="270122971" db_id="161">
        </link>
        <link id="28931" db_id="161">
        </link>
        <link id="32189394" db_id="161">
        </link>
        <link id="89574029" db_id="161">
        </link>
        <link id="AK291085.1" db_id="162">
        </link>
        <link id="BC016512.1" db_id="162">
        </link>
        <link id="BI561028.1" db_id="162">
        </link>
        <link id="DQ403107.1" db_id="162">
        </link>
        <link id="DQ891585.2" db_id="162">
        </link>
        <link id="DQ894779.2" db_id="162">
        </link>
        <link id="FJ224288.1" db_id="162">
        </link>
        <link id="NM_001686.3" db_id="162">
        </link>
        <link id="X05606.1" db_id="162">
        </link>
        <link id="ABBA01008432.1" db_id="163">
        </link>
        <link id="AC090681.13" db_id="163">
        </link>
        <link id="AC_000144.1" db_id="163">
        </link>
        <link id="AMYH02026571.1" db_id="163">
        </link>
        <link id="CH471054.1" db_id="163">
        </link>
        <link id="HC091114.1" db_id="163">
        </link>
        <link id="M19483.1" db_id="163">
        </link>
        <link id="M27132.1" db_id="163">
        </link>
        <link id="NC_000012.12" db_id="163">
        </link>
        <link id="NC_018923.2" db_id="163">
        </link>
        <link id="NT_029419.13" db_id="163">
        </link>
        <link id="NW_001838059.1" db_id="163">
        </link>
        <link id="NW_004929384.1" db_id="163">
        </link>
        <link id="123981363" db_id="164">
        </link>
        <link id="123996206" db_id="164">
        </link>
        <link id="15448342" db_id="164">
        </link>
        <link id="158255605" db_id="164">
        </link>
        <link id="16741372" db_id="164">
        </link>
        <link id="209402713" db_id="164">
        </link>
        <link id="28930" db_id="164">
        </link>
        <link id="50345985" db_id="164">
        </link>
        <link id="89574028" db_id="164">
        </link>
        <link id="148183731" db_id="165">
        </link>
        <link id="157696936" db_id="165">
        </link>
        <link id="157704453" db_id="165">
        </link>
        <link id="179277" db_id="165">
        </link>
        <link id="179280" db_id="165">
        </link>
        <link id="23355692" db_id="165">
        </link>
        <link id="270122970" db_id="165">
        </link>
        <link id="511798801" db_id="165">
        </link>
        <link id="528474054" db_id="165">
        </link>
        <link id="528476594" db_id="165">
        </link>
        <link id="568802241" db_id="165">
        </link>
        <link id="568815586" db_id="165">
        </link>
        <link id="71518981" db_id="165">
        </link>
      </links>
      <connectivity isloaded="True">
        <item typeid="2" count="91"/>
        <item typeid="3" count="5"/>
        <item typeid="4" count="4"/>
        <item typeid="5" count="11"/>
        <item typeid="6" count="5"/>
        <item typeid="7" count="25"/>
        <item typeid="8" count="5"/>
        <item typeid="11" count="8"/>
        <item typeid="12" count="2"/>
      </connectivity>
      <attributes isloaded="True">
      </attributes>
    </vertex>
    <vertex id="6" componentid="50441" componenttype="2" marked="False" name="CALR" x="-6.2387995828797624" y="0.67174012230440994" level="0">
      <synonyms>
        <synonym type="1">CALR</synonym>
        <synonym type="1">Calregulin</synonym>
        <synonym type="1">Calreticulin precursor</synonym>
        <synonym type="1">CRP55</synonym>
        <synonym type="1">CRTC</synonym>
        <synonym type="1">Endoplasmic reticulum resident protein 60</synonym>
        <synonym type="1">ERp60</synonym>
        <synonym type="1">grp60</synonym>
        <synonym type="1">HACBP</synonym>
        <synonym type="2">ca lr</synonym>
        <synonym type="2">cal-r</synonym>
        <synonym type="2">calr+</synonym>
        <synonym type="2">calreti culin</synonym>
        <synonym type="3">calreticulin</synonym>
        <synonym type="2">calreticulin chain</synonym>
        <synonym type="2">calreticulin family</synonym>
        <synonym type="2">calreticulin isoform</synonym>
        <synonym type="3">cC1qR</synonym>
        <synonym type="3">CRT</synonym>
        <synonym type="2">crt-c</synonym>
        <synonym type="2">crtc family</synonym>
        <synonym type="3">HEL-S-99n</synonym>
        <synonym type="3">RO</synonym>
        <synonym type="3">SSA</synonym>
      </synonyms>
      <species>
        <organism id="4689" name="Homo sapiens"/>
      </species>
      <links isloaded="True">
        <link id="P27797" db_id="2">
        </link>
        <link id="CALR_HUMAN" db_id="3">
        </link>
        <link id="AB451408" db_id="4">
        </link>
        <link id="AD000092" db_id="4">
        </link>
        <link id="AY047586" db_id="4">
        </link>
        <link id="BC002500" db_id="4">
        </link>
        <link id="BC007911" db_id="4">
        </link>
        <link id="BC020493" db_id="4">
        </link>
        <link id="BT007448" db_id="4">
        </link>
        <link id="CH471106" db_id="4">
        </link>
        <link id="CR457070" db_id="4">
        </link>
        <link id="M32294" db_id="4">
        </link>
        <link id="M84739" db_id="4">
        </link>
        <link id="NP_004334.1" db_id="5">
        </link>
        <link id="P27797" db_id="6">
        </link>
        <link id="9606.ENSP00000320866" db_id="7">
        </link>
        <link id="Q6IAT4" db_id="9">
        </link>
        <link id="Q9UDG2" db_id="9">
        </link>
        <link id="P27797" db_id="10">
        </link>
        <link id="811" db_id="11">
        </link>
        <link id="hsa:811" db_id="13">
        </link>
        <link id="A42330" db_id="14">
        </link>
        <link id="NOG305105" db_id="17">
        </link>
        <link id="Hs.515162" db_id="19">
        </link>
        <link id="GO:0000122" db_id="20">
        </link>
        <link id="GO:0001669" db_id="20">
        </link>
        <link id="GO:0001849" db_id="20">
        </link>
        <link id="GO:0002474" db_id="20">
        </link>
        <link id="GO:0002479" db_id="20">
        </link>
        <link id="GO:0002502" db_id="20">
        </link>
        <link id="GO:0003677" db_id="20">
        </link>
        <link id="GO:0003729" db_id="20">
        </link>
        <link id="GO:0005178" db_id="20">
        </link>
        <link id="GO:0005506" db_id="20">
        </link>
        <link id="GO:0005509" db_id="20">
        </link>
        <link id="GO:0005576" db_id="20">
        </link>
        <link id="GO:0005578" db_id="20">
        </link>
        <link id="GO:0005615" db_id="20">
        </link>
        <link id="GO:0005622" db_id="20">
        </link>
        <link id="GO:0005634" db_id="20">
        </link>
        <link id="GO:0005737" db_id="20">
        </link>
        <link id="GO:0005783" db_id="20">
        </link>
        <link id="GO:0005788" db_id="20">
        </link>
        <link id="GO:0005794" db_id="20">
        </link>
        <link id="GO:0005829" db_id="20">
        </link>
        <link id="GO:0005844" db_id="20">
        </link>
        <link id="GO:0006355" db_id="20">
        </link>
        <link id="GO:0006457" db_id="20">
        </link>
        <link id="GO:0006611" db_id="20">
        </link>
        <link id="GO:0006874" db_id="20">
        </link>
        <link id="GO:0006987" db_id="20">
        </link>
        <link id="GO:0007050" db_id="20">
        </link>
        <link id="GO:0007283" db_id="20">
        </link>
        <link id="GO:0008270" db_id="20">
        </link>
        <link id="GO:0008284" db_id="20">
        </link>
        <link id="GO:0009897" db_id="20">
        </link>
        <link id="GO:0009986" db_id="20">
        </link>
        <link id="GO:0010628" db_id="20">
        </link>
        <link id="GO:0017148" db_id="20">
        </link>
        <link id="GO:0018279" db_id="20">
        </link>
        <link id="GO:0022417" db_id="20">
        </link>
        <link id="GO:0030246" db_id="20">
        </link>
        <link id="GO:0030866" db_id="20">
        </link>
        <link id="GO:0030968" db_id="20">
        </link>
        <link id="GO:0031625" db_id="20">
        </link>
        <link id="GO:0032355" db_id="20">
        </link>
        <link id="GO:0033018" db_id="20">
        </link>
        <link id="GO:0033144" db_id="20">
        </link>
        <link id="GO:0033574" db_id="20">
        </link>
        <link id="GO:0034504" db_id="20">
        </link>
        <link id="GO:0040020" db_id="20">
        </link>
        <link id="GO:0042277" db_id="20">
        </link>
        <link id="GO:0042493" db_id="20">
        </link>
        <link id="GO:0042562" db_id="20">
        </link>
        <link id="GO:0042590" db_id="20">
        </link>
        <link id="GO:0042824" db_id="20">
        </link>
        <link id="GO:0042921" db_id="20">
        </link>
        <link id="GO:0042981" db_id="20">
        </link>
        <link id="GO:0043687" db_id="20">
        </link>
        <link id="GO:0044183" db_id="20">
        </link>
        <link id="GO:0044267" db_id="20">
        </link>
        <link id="GO:0044822" db_id="20">
        </link>
        <link id="GO:0045665" db_id="20">
        </link>
        <link id="GO:0045740" db_id="20">
        </link>
        <link id="GO:0045787" db_id="20">
        </link>
        <link id="GO:0045892" db_id="20">
        </link>
        <link id="GO:0048387" db_id="20">
        </link>
        <link id="GO:0048471" db_id="20">
        </link>
        <link id="GO:0050681" db_id="20">
        </link>
        <link id="GO:0050766" db_id="20">
        </link>
        <link id="GO:0050821" db_id="20">
        </link>
        <link id="GO:0051082" db_id="20">
        </link>
        <link id="GO:0051087" db_id="20">
        </link>
        <link id="GO:0051208" db_id="20">
        </link>
        <link id="GO:0055007" db_id="20">
        </link>
        <link id="GO:0061077" db_id="20">
        </link>
        <link id="GO:0070062" db_id="20">
        </link>
        <link id="GO:0071285" db_id="20">
        </link>
        <link id="GO:0071556" db_id="20">
        </link>
        <link id="GO:0071682" db_id="20">
        </link>
        <link id="GO:0090398" db_id="20">
        </link>
        <link id="GO:1900026" db_id="20">
        </link>
        <link id="GO:2000510" db_id="20">
        </link>
        <link id="2CLR" db_id="21">
        </link>
        <link id="3DOW" db_id="21">
        </link>
        <link id="3POS" db_id="21">
        </link>
        <link id="3POW" db_id="21">
        </link>
        <link id="HOG000192435" db_id="23">
        </link>
        <link id="2CLR" db_id="24">
        </link>
        <link id="3DOW" db_id="24">
        </link>
        <link id="3POS" db_id="24">
        </link>
        <link id="3POW" db_id="24">
        </link>
        <link id="EOG77126Z" db_id="25">
        </link>
        <link id="811" db_id="26">
        </link>
        <link id="107262" db_id="27">
        </link>
        <link id="K08057" db_id="29">
        </link>
        <link id="P27797" db_id="33">
        </link>
        <link id="VKLFPDG" db_id="34">
        </link>
        <link id="HBG005407" db_id="35">
        </link>
        <link id="IPR001580" db_id="36">
        </link>
        <link id="IPR008985" db_id="36">
        </link>
        <link id="IPR009033" db_id="36">
        </link>
        <link id="IPR009169" db_id="36">
        </link>
        <link id="IPR013320" db_id="36">
        </link>
        <link id="IPR018124" db_id="36">
        </link>
        <link id="P27797" db_id="37">
        </link>
        <link id="PF00262" db_id="38">
        </link>
        <link id="ENSG00000179218" db_id="41">
        </link>
        <link id="ENST00000316448" db_id="41">
        </link>
        <link id="P27797" db_id="42">
        </link>
        <link id="P27797" db_id="43">
        </link>
        <link id="PTHR11073" db_id="45">
        </link>
        <link id="2.60.120.200" db_id="46">
        </link>
        <link id="MINT-101756" db_id="47">
        </link>
        <link id="P27797" db_id="50">
        </link>
        <link id="PR00626" db_id="52">
        </link>
        <link id="SSF49899" db_id="53">
        </link>
        <link id="SSF63887" db_id="53">
        </link>
        <link id="uc002mvu.2" db_id="56">
        </link>
        <link id="PIRSF002356" db_id="58">
        </link>
        <link id="PS00014" db_id="61">
        </link>
        <link id="PS00803" db_id="61">
        </link>
        <link id="PS00804" db_id="61">
        </link>
        <link id="PS00805" db_id="61">
        </link>
        <link id="DIP-104N" db_id="63">
        </link>
        <link id="PR:P27797" db_id="65">
        </link>
        <link id="P27797" db_id="67">
        </link>
        <link id="P27797" db_id="70">
        </link>
        <link id="3292" db_id="71">
        </link>
        <link id="P27797" db_id="72">
        </link>
        <link id="P27797" db_id="73">
        </link>
        <link id="P27797" db_id="75">
        </link>
        <link id="TF338438" db_id="78">
        </link>
        <link id="HS_CALR" db_id="79">
        </link>
        <link id="CALR" db_id="80">
        </link>
        <link id="811" db_id="81">
        </link>
        <link id="811" db_id="82">
        </link>
        <link id="117501" db_id="94">
        </link>
        <link id="GC19P013049" db_id="95">
        </link>
        <link id="1455" db_id="97">
        </link>
        <link id="HGNC:1455" db_id="97">
        </link>
        <link id="CAB001513" db_id="98">
        </link>
        <link id="CAB019952" db_id="98">
        </link>
        <link id="HPA002242" db_id="98">
        </link>
        <link id="109091" db_id="99">
        </link>
        <link id="NX_P27797" db_id="100">
        </link>
        <link id="PA26046" db_id="101">
        </link>
        <link id="REACT_160300" db_id="102">
        </link>
        <link id="REACT_17015" db_id="102">
        </link>
        <link id="REACT_6900" db_id="102">
        </link>
        <link id="Calreticulin" db_id="104">
        </link>
        <link id="P27797" db_id="109">
        </link>
        <link id="P27797" db_id="111">
        </link>
        <link id="DB00009" db_id="113">
        </link>
        <link id="DB00015" db_id="113">
        </link>
        <link id="DB00025" db_id="113">
        </link>
        <link id="DB00029" db_id="113">
        </link>
        <link id="DB00031" db_id="113">
        </link>
        <link id="P27797" db_id="114">
        </link>
        <link id="IPI00020599" db_id="115">
        </link>
        <link id="DP00333" db_id="122">
        </link>
        <link id="P27797" db_id="126">
        </link>
        <link id="P27797" db_id="128">
        </link>
        <link id="OTTHUMG00000180574" db_id="146">
        </link>
        <link id="00169" db_id="154">
        </link>
        <link id="AAA36582.1" db_id="160">
        </link>
        <link id="AAA51916.1" db_id="160">
        </link>
        <link id="AAB51176.1" db_id="160">
        </link>
        <link id="AAH02500.1" db_id="160">
        </link>
        <link id="AAH07911.1" db_id="160">
        </link>
        <link id="AAH20493.1" db_id="160">
        </link>
        <link id="AAL13126.1" db_id="160">
        </link>
        <link id="AAP36116.1" db_id="160">
        </link>
        <link id="ACI46003.1" db_id="160">
        </link>
        <link id="BAD96780.1" db_id="160">
        </link>
        <link id="BAG58223.1" db_id="160">
        </link>
        <link id="BAG65301.1" db_id="160">
        </link>
        <link id="BAG70222.1" db_id="160">
        </link>
        <link id="CAG33351.1" db_id="160">
        </link>
        <link id="CAK18761.1" db_id="160">
        </link>
        <link id="CCD35250.1" db_id="160">
        </link>
        <link id="EAW84330.1" db_id="160">
        </link>
        <link id="EAW84331.1" db_id="160">
        </link>
        <link id="EAW84332.1" db_id="160">
        </link>
        <link id="NP_004334.1" db_id="160">
        </link>
        <link id="P27797.1" db_id="160">
        </link>
        <link id="117501" db_id="161">
        </link>
        <link id="119604736" db_id="161">
        </link>
        <link id="119604737" db_id="161">
        </link>
        <link id="119604738" db_id="161">
        </link>
        <link id="12803363" db_id="161">
        </link>
        <link id="14043949" db_id="161">
        </link>
        <link id="16151097" db_id="161">
        </link>
        <link id="179882" db_id="161">
        </link>
        <link id="18088117" db_id="161">
        </link>
        <link id="1905911" db_id="161">
        </link>
        <link id="194379742" db_id="161">
        </link>
        <link id="194385852" db_id="161">
        </link>
        <link id="197692517" db_id="161">
        </link>
        <link id="209402760" db_id="161">
        </link>
        <link id="30583735" db_id="161">
        </link>
        <link id="337487" db_id="161">
        </link>
        <link id="347444861" db_id="161">
        </link>
        <link id="4757900" db_id="161">
        </link>
        <link id="48146257" db_id="161">
        </link>
        <link id="62897681" db_id="161">
        </link>
        <link id="96774631" db_id="161">
        </link>
        <link id="AB451408.1" db_id="162">
        </link>
        <link id="AF087986.1" db_id="162">
        </link>
        <link id="AK130190.1" db_id="162">
        </link>
        <link id="AK223060.1" db_id="162">
        </link>
        <link id="AK295230.1" db_id="162">
        </link>
        <link id="AK304492.1" db_id="162">
        </link>
        <link id="AY047586.1" db_id="162">
        </link>
        <link id="BC002500.2" db_id="162">
        </link>
        <link id="BC007911.1" db_id="162">
        </link>
        <link id="BC020493.1" db_id="162">
        </link>
        <link id="BC107102.2" db_id="162">
        </link>
        <link id="BT007448.1" db_id="162">
        </link>
        <link id="CR457070.1" db_id="162">
        </link>
        <link id="FJ224311.1" db_id="162">
        </link>
        <link id="M32294.1" db_id="162">
        </link>
        <link id="M84739.1" db_id="162">
        </link>
        <link id="NM_004343.3" db_id="162">
        </link>
        <link id="ABBA01029763.1" db_id="163">
        </link>
        <link id="AC092069.2" db_id="163">
        </link>
        <link id="AC_000151.1" db_id="163">
        </link>
        <link id="AD000092.1" db_id="163">
        </link>
        <link id="AMYH02035560.1" db_id="163">
        </link>
        <link id="AMYH02035561.1" db_id="163">
        </link>
        <link id="CH471106.1" db_id="163">
        </link>
        <link id="CS288581.1" db_id="163">
        </link>
        <link id="JA462404.1" db_id="163">
        </link>
        <link id="NC_000019.10" db_id="163">
        </link>
        <link id="NC_018930.2" db_id="163">
        </link>
        <link id="NG_029662.1" db_id="163">
        </link>
        <link id="NT_011295.12" db_id="163">
        </link>
        <link id="NW_001838483.2" db_id="163">
        </link>
        <link id="NW_004929414.1" db_id="163">
        </link>
        <link id="14043948" db_id="164">
        </link>
        <link id="146147629" db_id="164">
        </link>
        <link id="16151096" db_id="164">
        </link>
        <link id="179881" db_id="164">
        </link>
        <link id="18088116" db_id="164">
        </link>
        <link id="194379741" db_id="164">
        </link>
        <link id="194385851" db_id="164">
        </link>
        <link id="197692516" db_id="164">
        </link>
        <link id="209402759" db_id="164">
        </link>
        <link id="209862753" db_id="164">
        </link>
        <link id="30583734" db_id="164">
        </link>
        <link id="337486" db_id="164">
        </link>
        <link id="34526942" db_id="164">
        </link>
        <link id="3523192" db_id="164">
        </link>
        <link id="37589034" db_id="164">
        </link>
        <link id="48146256" db_id="164">
        </link>
        <link id="62897680" db_id="164">
        </link>
        <link id="148162400" db_id="165">
        </link>
        <link id="157718668" db_id="165">
        </link>
        <link id="157812414" db_id="165">
        </link>
        <link id="17402763" db_id="165">
        </link>
        <link id="1905905" db_id="165">
        </link>
        <link id="343098520" db_id="165">
        </link>
        <link id="347444860" db_id="165">
        </link>
        <link id="511789803" db_id="165">
        </link>
        <link id="511789804" db_id="165">
        </link>
        <link id="528472739" db_id="165">
        </link>
        <link id="528476546" db_id="165">
        </link>
        <link id="568802167" db_id="165">
        </link>
        <link id="568815579" db_id="165">
        </link>
        <link id="71515761" db_id="165">
        </link>
        <link id="96774630" db_id="165">
        </link>
      </links>
      <connectivity isloaded="True">
        <item typeid="2" count="330"/>
        <item typeid="3" count="256"/>
        <item typeid="4" count="128"/>
        <item typeid="5" count="86"/>
        <item typeid="6" count="155"/>
        <item typeid="7" count="9"/>
        <item typeid="8" count="38"/>
        <item typeid="11" count="12"/>
        <item typeid="12" count="28"/>
        <item typeid="13" count="41"/>
        <item typeid="14" count="98"/>
      </connectivity>
      <attributes isloaded="True">
      </attributes>
    </vertex>
    <vertex id="7" componentid="53160" componenttype="2" marked="False" name="CTSB" x="4.8248320845381265" y="5.3624152149726445" level="0">
      <synonyms>
        <synonym type="1">APP secretase</synonym>
        <synonym type="1">APPS</synonym>
        <synonym type="1">CATB</synonym>
        <synonym type="1">Cathepsin B precursor</synonym>
        <synonym type="1">Cathepsin B1</synonym>
        <synonym type="1">CPSB</synonym>
        <synonym type="1">CTSB</synonym>
        <synonym type="1">EC 3.4.22.1</synonym>
        <synonym type="2">acute-phase proteins</synonym>
        <synonym type="2">ap ps</synonym>
        <synonym type="2">app s</synonym>
        <synonym type="2">app-s</synonym>
        <synonym type="2">app-secretase</synonym>
        <synonym type="3">cathepsin B</synonym>
        <synonym type="2">cathepsin b chain</synonym>
        <synonym type="2">cathepsin b family</synonym>
        <synonym type="2">cathepsin b isoform</synonym>
        <synonym type="2">cathepsin b+</synonym>
        <synonym type="2">cathepsin b-1</synonym>
        <synonym type="2">cathepsin b-type</synonym>
        <synonym type="2">cathepsin-b</synonym>
        <synonym type="2">cathepsinb</synonym>
        <synonym type="2">cathepsins -b</synonym>
        <synonym type="2">cathepsins b</synonym>
        <synonym type="2">cathepsins b1</synonym>
        <synonym type="2">cp+sb</synonym>
        <synonym type="2">cps b</synonym>
        <synonym type="2">cps-b</synonym>
        <synonym type="2">cts-b</synonym>
        <synonym type="2">family cathepsin b</synonym>
      </synonyms>
      <species>
        <organism id="4689" name="Homo sapiens"/>
      </species>
      <links isloaded="True">
        <link id="P07858" db_id="2">
        </link>
        <link id="CATB_HUMAN" db_id="3">
        </link>
        <link id="AK075393" db_id="4">
        </link>
        <link id="AK092070" db_id="4">
        </link>
        <link id="BC010240" db_id="4">
        </link>
        <link id="BC095408" db_id="4">
        </link>
        <link id="CH471157" db_id="4">
        </link>
        <link id="L16510" db_id="4">
        </link>
        <link id="M13230" db_id="4">
        </link>
        <link id="M14221" db_id="4">
        </link>
        <link id="NP_001899.1" db_id="5">
        </link>
        <link id="NP_680090.1" db_id="5">
        </link>
        <link id="NP_680091.1" db_id="5">
        </link>
        <link id="NP_680092.1" db_id="5">
        </link>
        <link id="NP_680093.1" db_id="5">
        </link>
        <link id="XP_006716307.1" db_id="5">
        </link>
        <link id="XP_006716308.1" db_id="5">
        </link>
        <link id="P07858" db_id="6">
        </link>
        <link id="9606.ENSP00000342070" db_id="7">
        </link>
        <link id="B3KQR5" db_id="9">
        </link>
        <link id="B3KRR5" db_id="9">
        </link>
        <link id="Q503A6" db_id="9">
        </link>
        <link id="Q96D87" db_id="9">
        </link>
        <link id="P07858" db_id="10">
        </link>
        <link id="1508" db_id="11">
        </link>
        <link id="hsa:1508" db_id="13">
        </link>
        <link id="A26498" db_id="14">
        </link>
        <link id="COG4870" db_id="17">
        </link>
        <link id="Hs.520898" db_id="19">
        </link>
        <link id="GO:0002224" db_id="20">
        </link>
        <link id="GO:0004197" db_id="20">
        </link>
        <link id="GO:0005518" db_id="20">
        </link>
        <link id="GO:0005576" db_id="20">
        </link>
        <link id="GO:0005615" db_id="20">
        </link>
        <link id="GO:0005622" db_id="20">
        </link>
        <link id="GO:0005730" db_id="20">
        </link>
        <link id="GO:0005739" db_id="20">
        </link>
        <link id="GO:0005764" db_id="20">
        </link>
        <link id="GO:0006508" db_id="20">
        </link>
        <link id="GO:0008233" db_id="20">
        </link>
        <link id="GO:0008234" db_id="20">
        </link>
        <link id="GO:0022617" db_id="20">
        </link>
        <link id="GO:0030198" db_id="20">
        </link>
        <link id="GO:0030574" db_id="20">
        </link>
        <link id="GO:0030855" db_id="20">
        </link>
        <link id="GO:0036021" db_id="20">
        </link>
        <link id="GO:0042470" db_id="20">
        </link>
        <link id="GO:0042981" db_id="20">
        </link>
        <link id="GO:0043231" db_id="20">
        </link>
        <link id="GO:0043394" db_id="20">
        </link>
        <link id="GO:0045087" db_id="20">
        </link>
        <link id="GO:0048471" db_id="20">
        </link>
        <link id="GO:0050790" db_id="20">
        </link>
        <link id="GO:0051603" db_id="20">
        </link>
        <link id="GO:0070062" db_id="20">
        </link>
        <link id="GO:0097067" db_id="20">
        </link>
        <link id="1CSB" db_id="21">
        </link>
        <link id="1GMY" db_id="21">
        </link>
        <link id="1HUC" db_id="21">
        </link>
        <link id="1PBH" db_id="21">
        </link>
        <link id="2IPP" db_id="21">
        </link>
        <link id="2PBH" db_id="21">
        </link>
        <link id="3AI8" db_id="21">
        </link>
        <link id="3CBJ" db_id="21">
        </link>
        <link id="3CBK" db_id="21">
        </link>
        <link id="3K9M" db_id="21">
        </link>
        <link id="3PBH" db_id="21">
        </link>
        <link id="P07858" db_id="22">
        </link>
        <link id="HOG000241341" db_id="23">
        </link>
        <link id="1CSB" db_id="24">
        </link>
        <link id="1GMY" db_id="24">
        </link>
        <link id="1HUC" db_id="24">
        </link>
        <link id="1PBH" db_id="24">
        </link>
        <link id="2IPP" db_id="24">
        </link>
        <link id="2PBH" db_id="24">
        </link>
        <link id="3AI8" db_id="24">
        </link>
        <link id="3CBJ" db_id="24">
        </link>
        <link id="3CBK" db_id="24">
        </link>
        <link id="3K9M" db_id="24">
        </link>
        <link id="3PBH" db_id="24">
        </link>
        <link id="EOG7034HR" db_id="25">
        </link>
        <link id="1508" db_id="26">
        </link>
        <link id="107888" db_id="27">
        </link>
        <link id="C01.060" db_id="28">
        </link>
        <link id="K01363" db_id="29">
        </link>
        <link id="P07858" db_id="33">
        </link>
        <link id="CTGEGDT" db_id="34">
        </link>
        <link id="HBG003480" db_id="35">
        </link>
        <link id="IPR000169" db_id="36">
        </link>
        <link id="IPR000668" db_id="36">
        </link>
        <link id="IPR012599" db_id="36">
        </link>
        <link id="IPR013128" db_id="36">
        </link>
        <link id="IPR015643" db_id="36">
        </link>
        <link id="IPR025660" db_id="36">
        </link>
        <link id="IPR025661" db_id="36">
        </link>
        <link id="P07858" db_id="37">
        </link>
        <link id="PF00112" db_id="38">
        </link>
        <link id="PF08127" db_id="38">
        </link>
        <link id="CHEMBL2111396" db_id="40">
        </link>
        <link id="ENSG00000164733" db_id="41">
        </link>
        <link id="ENST00000345125" db_id="41">
        </link>
        <link id="ENST00000353047" db_id="41">
        </link>
        <link id="ENST00000434271" db_id="41">
        </link>
        <link id="ENST00000453527" db_id="41">
        </link>
        <link id="ENST00000530640" db_id="41">
        </link>
        <link id="ENST00000531089" db_id="41">
        </link>
        <link id="ENST00000533455" db_id="41">
        </link>
        <link id="ENST00000534510" db_id="41">
        </link>
        <link id="P07858" db_id="42">
        </link>
        <link id="P07858" db_id="43">
        </link>
        <link id="PTHR12411" db_id="45">
        </link>
        <link id="MINT-1397666" db_id="47">
        </link>
        <link id="P07858" db_id="50">
        </link>
        <link id="PR00705" db_id="52">
        </link>
        <link id="uc003wum.3" db_id="56">
        </link>
        <link id="SM00645" db_id="57">
        </link>
        <link id="PS00139" db_id="61">
        </link>
        <link id="PS00639" db_id="61">
        </link>
        <link id="PS00640" db_id="61">
        </link>
        <link id="DIP-42785N" db_id="63">
        </link>
        <link id="PR:P07858" db_id="65">
        </link>
        <link id="3.4.22.1" db_id="66">
        </link>
        <link id="P07858" db_id="67">
        </link>
        <link id="P07858" db_id="70">
        </link>
        <link id="6235" db_id="71">
        </link>
        <link id="P07858" db_id="72">
        </link>
        <link id="P07858" db_id="73">
        </link>
        <link id="P07858" db_id="75">
        </link>
        <link id="TF314576" db_id="78">
        </link>
        <link id="HS_CTSB" db_id="79">
        </link>
        <link id="CTSB" db_id="80">
        </link>
        <link id="1508" db_id="81">
        </link>
        <link id="1508" db_id="82">
        </link>
        <link id="68067549" db_id="94">
        </link>
        <link id="GC08M011700" db_id="95">
        </link>
        <link id="2527" db_id="97">
        </link>
        <link id="HGNC:2527" db_id="97">
        </link>
        <link id="CAB000457" db_id="98">
        </link>
        <link id="HPA018156" db_id="98">
        </link>
        <link id="116810" db_id="99">
        </link>
        <link id="NX_P07858" db_id="100">
        </link>
        <link id="PA27027" db_id="101">
        </link>
        <link id="REACT_118779" db_id="102">
        </link>
        <link id="REACT_6900" db_id="102">
        </link>
        <link id="Cathepsin_B" db_id="104">
        </link>
        <link id="HIX0007320" db_id="105">
        </link>
        <link id="3.4.22.1" db_id="108">
        </link>
        <link id="P07858" db_id="109">
        </link>
        <link id="P07858" db_id="111">
        </link>
        <link id="P07858" db_id="116">
        </link>
        <link id="P07858" db_id="128">
        </link>
        <link id="P07858" db_id="129">
        </link>
        <link id="2343" db_id="140">
        </link>
        <link id="OTTHUMG00000090799" db_id="146">
        </link>
        <link id="00287" db_id="154">
        </link>
        <link id="AAA52125.1" db_id="160">
        </link>
        <link id="AAA52129.1" db_id="160">
        </link>
        <link id="AAC37547.1" db_id="160">
        </link>
        <link id="AAH10240.1" db_id="160">
        </link>
        <link id="AAH95408.1" db_id="160">
        </link>
        <link id="AAL99368.1" db_id="160">
        </link>
        <link id="AAL99369.1" db_id="160">
        </link>
        <link id="BAF82928.1" db_id="160">
        </link>
        <link id="BAG52127.1" db_id="160">
        </link>
        <link id="BAG52477.1" db_id="160">
        </link>
        <link id="BAG53460.1" db_id="160">
        </link>
        <link id="BAG59411.1" db_id="160">
        </link>
        <link id="BAG60046.1" db_id="160">
        </link>
        <link id="CAA77178.1" db_id="160">
        </link>
        <link id="CAI46053.1" db_id="160">
        </link>
        <link id="EAW65630.1" db_id="160">
        </link>
        <link id="EAW65631.1" db_id="160">
        </link>
        <link id="EAW65632.1" db_id="160">
        </link>
        <link id="EAW65633.1" db_id="160">
        </link>
        <link id="EAW65634.1" db_id="160">
        </link>
        <link id="EAW65635.1" db_id="160">
        </link>
        <link id="EAW65636.1" db_id="160">
        </link>
        <link id="NP_001899.1" db_id="160">
        </link>
        <link id="NP_680090.1" db_id="160">
        </link>
        <link id="NP_680091.1" db_id="160">
        </link>
        <link id="NP_680092.1" db_id="160">
        </link>
        <link id="NP_680093.1" db_id="160">
        </link>
        <link id="P07858.3" db_id="160">
        </link>
        <link id="XP_006716307.1" db_id="160">
        </link>
        <link id="XP_006716308.1" db_id="160">
        </link>
        <link id="119586034" db_id="161">
        </link>
        <link id="119586035" db_id="161">
        </link>
        <link id="119586036" db_id="161">
        </link>
        <link id="119586037" db_id="161">
        </link>
        <link id="119586038" db_id="161">
        </link>
        <link id="119586039" db_id="161">
        </link>
        <link id="119586040" db_id="161">
        </link>
        <link id="158261501" db_id="161">
        </link>
        <link id="16307393" db_id="161">
        </link>
        <link id="181178" db_id="161">
        </link>
        <link id="181192" db_id="161">
        </link>
        <link id="193783549" db_id="161">
        </link>
        <link id="193786804" db_id="161">
        </link>
        <link id="193787271" db_id="161">
        </link>
        <link id="194384502" db_id="161">
        </link>
        <link id="194387364" db_id="161">
        </link>
        <link id="19918902" db_id="161">
        </link>
        <link id="19918904" db_id="161">
        </link>
        <link id="22538431" db_id="161">
        </link>
        <link id="22538433" db_id="161">
        </link>
        <link id="22538435" db_id="161">
        </link>
        <link id="22538437" db_id="161">
        </link>
        <link id="291888" db_id="161">
        </link>
        <link id="3929733" db_id="161">
        </link>
        <link id="4503139" db_id="161">
        </link>
        <link id="578815059" db_id="161">
        </link>
        <link id="578815061" db_id="161">
        </link>
        <link id="57997531" db_id="161">
        </link>
        <link id="63102437" db_id="161">
        </link>
        <link id="68067549" db_id="161">
        </link>
        <link id="AK075393.1" db_id="162">
        </link>
        <link id="AK092070.1" db_id="162">
        </link>
        <link id="AK097384.1" db_id="162">
        </link>
        <link id="AK130184.1" db_id="162">
        </link>
        <link id="AK290239.1" db_id="162">
        </link>
        <link id="AK296845.1" db_id="162">
        </link>
        <link id="AK297687.1" db_id="162">
        </link>
        <link id="AL543654.3" db_id="162">
        </link>
        <link id="BC010240.1" db_id="162">
        </link>
        <link id="BC095408.1" db_id="162">
        </link>
        <link id="BG770805.1" db_id="162">
        </link>
        <link id="BM008741.1" db_id="162">
        </link>
        <link id="BX647765.1" db_id="162">
        </link>
        <link id="BX647952.1" db_id="162">
        </link>
        <link id="BX648239.1" db_id="162">
        </link>
        <link id="CB997355.1" db_id="162">
        </link>
        <link id="L16510.1" db_id="162">
        </link>
        <link id="L38712.1" db_id="162">
        </link>
        <link id="M13230.1" db_id="162">
        </link>
        <link id="M14221.1" db_id="162">
        </link>
        <link id="NM_001908.3" db_id="162">
        </link>
        <link id="NM_147780.2" db_id="162">
        </link>
        <link id="NM_147781.2" db_id="162">
        </link>
        <link id="NM_147782.2" db_id="162">
        </link>
        <link id="NM_147783.2" db_id="162">
        </link>
        <link id="XM_006716244.1" db_id="162">
        </link>
        <link id="XM_006716245.1" db_id="162">
        </link>
        <link id="Y18460.1" db_id="162">
        </link>
        <link id="ABBA01026877.1" db_id="163">
        </link>
        <link id="AC025857.5" db_id="163">
        </link>
        <link id="AC069185.7" db_id="163">
        </link>
        <link id="AC_000140.1" db_id="163">
        </link>
        <link id="AMYH02017443.1" db_id="163">
        </link>
        <link id="AMYH02017444.1" db_id="163">
        </link>
        <link id="AY082426.1" db_id="163">
        </link>
        <link id="AY082427.1" db_id="163">
        </link>
        <link id="CH471157.1" db_id="163">
        </link>
        <link id="NC_000008.11" db_id="163">
        </link>
        <link id="NC_018919.2" db_id="163">
        </link>
        <link id="NG_009217.1" db_id="163">
        </link>
        <link id="NT_077531.5" db_id="163">
        </link>
        <link id="NW_001839122.2" db_id="163">
        </link>
        <link id="NW_004929336.1" db_id="163">
        </link>
        <link id="14081458" db_id="164">
        </link>
        <link id="158261500" db_id="164">
        </link>
        <link id="16307392" db_id="164">
        </link>
        <link id="16523095" db_id="164">
        </link>
        <link id="181177" db_id="164">
        </link>
        <link id="181191" db_id="164">
        </link>
        <link id="194384501" db_id="164">
        </link>
        <link id="194387363" db_id="164">
        </link>
        <link id="21750575" db_id="164">
        </link>
        <link id="21757119" db_id="164">
        </link>
        <link id="22761452" db_id="164">
        </link>
        <link id="291887" db_id="164">
        </link>
        <link id="30291875" db_id="164">
        </link>
        <link id="34366922" db_id="164">
        </link>
        <link id="34367111" db_id="164">
        </link>
        <link id="34367398" db_id="164">
        </link>
        <link id="34526934" db_id="164">
        </link>
        <link id="3929732" db_id="164">
        </link>
        <link id="45719211" db_id="164">
        </link>
        <link id="578815058" db_id="164">
        </link>
        <link id="578815060" db_id="164">
        </link>
        <link id="609451" db_id="164">
        </link>
        <link id="63102436" db_id="164">
        </link>
        <link id="66346646" db_id="164">
        </link>
        <link id="66346647" db_id="164">
        </link>
        <link id="66346648" db_id="164">
        </link>
        <link id="66346649" db_id="164">
        </link>
        <link id="66346650" db_id="164">
        </link>
        <link id="148165286" db_id="165">
        </link>
        <link id="157734173" db_id="165">
        </link>
        <link id="157812076" db_id="165">
        </link>
        <link id="17975374" db_id="165">
        </link>
        <link id="18855114" db_id="165">
        </link>
        <link id="19918901" db_id="165">
        </link>
        <link id="19918903" db_id="165">
        </link>
        <link id="219521817" db_id="165">
        </link>
        <link id="511810180" db_id="165">
        </link>
        <link id="511810181" db_id="165">
        </link>
        <link id="528475050" db_id="165">
        </link>
        <link id="528476621" db_id="165">
        </link>
        <link id="568815304" db_id="165">
        </link>
        <link id="568815590" db_id="165">
        </link>
        <link id="71514654" db_id="165">
        </link>
      </links>
      <connectivity isloaded="True">
        <item typeid="2" count="182"/>
        <item typeid="3" count="162"/>
        <item typeid="4" count="122"/>
        <item typeid="5" count="88"/>
        <item typeid="6" count="162"/>
        <item typeid="7" count="3"/>
        <item typeid="8" count="28"/>
        <item typeid="11" count="5"/>
        <item typeid="12" count="24"/>
        <item typeid="13" count="56"/>
        <item typeid="14" count="96"/>
      </connectivity>
      <attributes isloaded="True">
      </attributes>
    </vertex>
    <vertex id="8" componentid="61610" componenttype="2" marked="False" name="Heat shock protein 60" x="0.63403004538430352" y="1.7304669746660224" level="0">
      <synonyms>
        <synonym type="1">60 kDa chaperonin</synonym>
        <synonym type="1">60 kDa heat shock protein, mitochondrial precursor</synonym>
        <synonym type="1">CH60</synonym>
        <synonym type="1">Chaperonin 60</synonym>
        <synonym type="1">CPN60</synonym>
        <synonym type="1">Heat shock protein 60</synonym>
        <synonym type="1">HSP-60</synonym>
        <synonym type="1">HSP60</synonym>
        <synonym type="1">HSPD1</synonym>
        <synonym type="1">HuCHA60</synonym>
        <synonym type="1">Mitochondrial matrix protein P1</synonym>
        <synonym type="1">P60 lymphocyte protein</synonym>
        <synonym type="2">60 chaperonin</synonym>
        <synonym type="2">60-chaperonin</synonym>
        <synonym type="2">60-kda chaperonin</synonym>
        <synonym type="2">60kda chaperonin</synonym>
        <synonym type="2">chaperonin 60 family</synonym>
        <synonym type="2">chaperonin 60 isoform</synonym>
        <synonym type="2">chaperonin-60</synonym>
        <synonym type="2">chaperonin-60 family</synonym>
        <synonym type="2">chaperonin60</synonym>
        <synonym type="2">chaperonins 60</synonym>
        <synonym type="2">gro el</synonym>
        <synonym type="2">gro-el</synonym>
        <synonym type="3">GROEL</synonym>
        <synonym type="2">groel family</synonym>
        <synonym type="2">groel precursor</synonym>
        <synonym type="2">groel-precursor</synonym>
        <synonym type="2">groel-type</synonym>
        <synonym type="2">groes+el+</synonym>
        <synonym type="2">groes-el</synonym>
        <synonym type="3">heat shock 60kDa protein 1 (chaperonin)</synonym>
        <synonym type="2">heat shock protein</synonym>
        <synonym type="2">heat-shock protein-60</synonym>
        <synonym type="2">heat-shock-protein 60</synonym>
        <synonym type="2">heatshock protein-60</synonym>
        <synonym type="3">HLD4</synonym>
        <synonym type="3">HSP65</synonym>
        <synonym type="3">SPG13</synonym>
      </synonyms>
      <species>
        <organism id="4689" name="Homo sapiens"/>
      </species>
      <links isloaded="True">
        <link id="P10809" db_id="2">
        </link>
        <link id="CH60_HUMAN" db_id="3">
        </link>
        <link id="AJ250915" db_id="4">
        </link>
        <link id="AK312240" db_id="4">
        </link>
        <link id="BC002676" db_id="4">
        </link>
        <link id="BC003030" db_id="4">
        </link>
        <link id="BC067082" db_id="4">
        </link>
        <link id="BC073746" db_id="4">
        </link>
        <link id="DQ217936" db_id="4">
        </link>
        <link id="M22382" db_id="4">
        </link>
        <link id="M34664" db_id="4">
        </link>
        <link id="NP_002147.2" db_id="5">
        </link>
        <link id="NP_955472.1" db_id="5">
        </link>
        <link id="XP_005246575.1" db_id="5">
        </link>
        <link id="P10809" db_id="6">
        </link>
        <link id="9606.ENSP00000340019" db_id="7">
        </link>
        <link id="B2R5M6" db_id="9">
        </link>
        <link id="Q38L19" db_id="9">
        </link>
        <link id="Q9UCR6" db_id="9">
        </link>
        <link id="P10809" db_id="10">
        </link>
        <link id="3329" db_id="11">
        </link>
        <link id="hsa:3329" db_id="13">
        </link>
        <link id="A32800" db_id="14">
        </link>
        <link id="COG0459" db_id="17">
        </link>
        <link id="Hs.595053" db_id="19">
        </link>
        <link id="Hs.727543" db_id="19">
        </link>
        <link id="GO:0001530" db_id="20">
        </link>
        <link id="GO:0002039" db_id="20">
        </link>
        <link id="GO:0002368" db_id="20">
        </link>
        <link id="GO:0002755" db_id="20">
        </link>
        <link id="GO:0002842" db_id="20">
        </link>
        <link id="GO:0003688" db_id="20">
        </link>
        <link id="GO:0003697" db_id="20">
        </link>
        <link id="GO:0003725" db_id="20">
        </link>
        <link id="GO:0005524" db_id="20">
        </link>
        <link id="GO:0005615" db_id="20">
        </link>
        <link id="GO:0005737" db_id="20">
        </link>
        <link id="GO:0005739" db_id="20">
        </link>
        <link id="GO:0005743" db_id="20">
        </link>
        <link id="GO:0005759" db_id="20">
        </link>
        <link id="GO:0005769" db_id="20">
        </link>
        <link id="GO:0005829" db_id="20">
        </link>
        <link id="GO:0005886" db_id="20">
        </link>
        <link id="GO:0005905" db_id="20">
        </link>
        <link id="GO:0006200" db_id="20">
        </link>
        <link id="GO:0006458" db_id="20">
        </link>
        <link id="GO:0006919" db_id="20">
        </link>
        <link id="GO:0006986" db_id="20">
        </link>
        <link id="GO:0009986" db_id="20">
        </link>
        <link id="GO:0016032" db_id="20">
        </link>
        <link id="GO:0016887" db_id="20">
        </link>
        <link id="GO:0030135" db_id="20">
        </link>
        <link id="GO:0030141" db_id="20">
        </link>
        <link id="GO:0032727" db_id="20">
        </link>
        <link id="GO:0032729" db_id="20">
        </link>
        <link id="GO:0032733" db_id="20">
        </link>
        <link id="GO:0032735" db_id="20">
        </link>
        <link id="GO:0032755" db_id="20">
        </link>
        <link id="GO:0042026" db_id="20">
        </link>
        <link id="GO:0042100" db_id="20">
        </link>
        <link id="GO:0042110" db_id="20">
        </link>
        <link id="GO:0042113" db_id="20">
        </link>
        <link id="GO:0043032" db_id="20">
        </link>
        <link id="GO:0043065" db_id="20">
        </link>
        <link id="GO:0043066" db_id="20">
        </link>
        <link id="GO:0043234" db_id="20">
        </link>
        <link id="GO:0044822" db_id="20">
        </link>
        <link id="GO:0046696" db_id="20">
        </link>
        <link id="GO:0048291" db_id="20">
        </link>
        <link id="GO:0050821" db_id="20">
        </link>
        <link id="GO:0050870" db_id="20">
        </link>
        <link id="GO:0051082" db_id="20">
        </link>
        <link id="GO:0051087" db_id="20">
        </link>
        <link id="GO:0051131" db_id="20">
        </link>
        <link id="GO:0051604" db_id="20">
        </link>
        <link id="GO:0070062" db_id="20">
        </link>
        <link id="HOG000076290" db_id="23">
        </link>
        <link id="EOG7HTHGJ" db_id="25">
        </link>
        <link id="3329" db_id="26">
        </link>
        <link id="109561" db_id="27">
        </link>
        <link id="K04077" db_id="29">
        </link>
        <link id="P10809" db_id="33">
        </link>
        <link id="NYKAANE" db_id="34">
        </link>
        <link id="HBG001982" db_id="35">
        </link>
        <link id="IPR001844" db_id="36">
        </link>
        <link id="IPR002423" db_id="36">
        </link>
        <link id="IPR018370" db_id="36">
        </link>
        <link id="IPR027409" db_id="36">
        </link>
        <link id="IPR027413" db_id="36">
        </link>
        <link id="P10809" db_id="37">
        </link>
        <link id="PF00118" db_id="38">
        </link>
        <link id="CHEMBL4721" db_id="40">
        </link>
        <link id="ENSG00000144381" db_id="41">
        </link>
        <link id="ENST00000345042" db_id="41">
        </link>
        <link id="ENST00000388968" db_id="41">
        </link>
        <link id="P10809" db_id="42">
        </link>
        <link id="MF_00600" db_id="44">
        </link>
        <link id="PTHR11353" db_id="45">
        </link>
        <link id="1.10.560.10" db_id="46">
        </link>
        <link id="3.50.7.10" db_id="46">
        </link>
        <link id="MINT-1162735" db_id="47">
        </link>
        <link id="P10809" db_id="50">
        </link>
        <link id="PR00298" db_id="52">
        </link>
        <link id="SSF48592" db_id="53">
        </link>
        <link id="SSF52029" db_id="53">
        </link>
        <link id="uc002uui.3" db_id="56">
        </link>
        <link id="TIGR02348" db_id="60">
        </link>
        <link id="PS00296" db_id="61">
        </link>
        <link id="DIP-58N" db_id="63">
        </link>
        <link id="PR:P10809" db_id="65">
        </link>
        <link id="P10809" db_id="67">
        </link>
        <link id="P10809" db_id="70">
        </link>
        <link id="13188" db_id="71">
        </link>
        <link id="P10809" db_id="72">
        </link>
        <link id="P10809" db_id="73">
        </link>
        <link id="P10809" db_id="75">
        </link>
        <link id="TF300475" db_id="78">
        </link>
        <link id="HS_HSPD1" db_id="79">
        </link>
        <link id="HSPD1" db_id="80">
        </link>
        <link id="3329" db_id="81">
        </link>
        <link id="3329" db_id="82">
        </link>
        <link id="129379" db_id="94">
        </link>
        <link id="GC02M198315" db_id="95">
        </link>
        <link id="5261" db_id="97">
        </link>
        <link id="HGNC:5261" db_id="97">
        </link>
        <link id="CAB002775" db_id="98">
        </link>
        <link id="HPA001523" db_id="98">
        </link>
        <link id="HPA050025" db_id="98">
        </link>
        <link id="118190" db_id="99">
        </link>
        <link id="605280" db_id="99">
        </link>
        <link id="612233" db_id="99">
        </link>
        <link id="NX_P10809" db_id="100">
        </link>
        <link id="PA29527" db_id="101">
        </link>
        <link id="REACT_17015" db_id="102">
        </link>
        <link id="GroEL" db_id="104">
        </link>
        <link id="P10809" db_id="109">
        </link>
        <link id="P10809" db_id="111">
        </link>
        <link id="P10809" db_id="114">
        </link>
        <link id="IPI00784154" db_id="115">
        </link>
        <link id="P10809" db_id="115">
        </link>
        <link id="100994" db_id="117">
        </link>
        <link id="280288" db_id="117">
        </link>
        <link id="P10809" db_id="126">
        </link>
        <link id="P10809" db_id="128">
        </link>
        <link id="OTTHUMG00000154463" db_id="146">
        </link>
        <link id="00318" db_id="154">
        </link>
        <link id="AAA36022.1" db_id="160">
        </link>
        <link id="AAA60127.1" db_id="160">
        </link>
        <link id="AAH02676.1" db_id="160">
        </link>
        <link id="AAH03030.1" db_id="160">
        </link>
        <link id="AAH67082.1" db_id="160">
        </link>
        <link id="AAH73746.1" db_id="160">
        </link>
        <link id="AAK60260.1" db_id="160">
        </link>
        <link id="AAX93145.1" db_id="160">
        </link>
        <link id="AAY24018.1" db_id="160">
        </link>
        <link id="ABB01006.1" db_id="160">
        </link>
        <link id="ABM84340.1" db_id="160">
        </link>
        <link id="ABM87770.1" db_id="160">
        </link>
        <link id="ACE06961.1" db_id="160">
        </link>
        <link id="BAG35173.1" db_id="160">
        </link>
        <link id="BAH12542.1" db_id="160">
        </link>
        <link id="BAH12768.1" db_id="160">
        </link>
        <link id="BAH12833.1" db_id="160">
        </link>
        <link id="BAH12883.1" db_id="160">
        </link>
        <link id="BAH13448.1" db_id="160">
        </link>
        <link id="CAB75426.1" db_id="160">
        </link>
        <link id="CAO02240.1" db_id="160">
        </link>
        <link id="EAW70148.1" db_id="160">
        </link>
        <link id="EAW70149.1" db_id="160">
        </link>
        <link id="EAW70150.1" db_id="160">
        </link>
        <link id="EAW70151.1" db_id="160">
        </link>
        <link id="EAW70152.1" db_id="160">
        </link>
        <link id="EAW70153.1" db_id="160">
        </link>
        <link id="NP_002147.2" db_id="160">
        </link>
        <link id="NP_955472.1" db_id="160">
        </link>
        <link id="P10809.2" db_id="160">
        </link>
        <link id="XP_005246575.1" db_id="160">
        </link>
        <link id="119590554" db_id="161">
        </link>
        <link id="119590555" db_id="161">
        </link>
        <link id="119590556" db_id="161">
        </link>
        <link id="119590557" db_id="161">
        </link>
        <link id="119590558" db_id="161">
        </link>
        <link id="119590559" db_id="161">
        </link>
        <link id="123993477" db_id="161">
        </link>
        <link id="124000523" db_id="161">
        </link>
        <link id="12803681" db_id="161">
        </link>
        <link id="12804341" db_id="161">
        </link>
        <link id="129379" db_id="161">
        </link>
        <link id="14326411" db_id="161">
        </link>
        <link id="149846337" db_id="161">
        </link>
        <link id="189053345" db_id="161">
        </link>
        <link id="189502784" db_id="161">
        </link>
        <link id="190127" db_id="161">
        </link>
        <link id="221041730" db_id="161">
        </link>
        <link id="221042182" db_id="161">
        </link>
        <link id="221042312" db_id="161">
        </link>
        <link id="221042412" db_id="161">
        </link>
        <link id="221043542" db_id="161">
        </link>
        <link id="306890" db_id="161">
        </link>
        <link id="31542947" db_id="161">
        </link>
        <link id="41399285" db_id="161">
        </link>
        <link id="45595681" db_id="161">
        </link>
        <link id="49522865" db_id="161">
        </link>
        <link id="530370277" db_id="161">
        </link>
        <link id="62702219" db_id="161">
        </link>
        <link id="62988630" db_id="161">
        </link>
        <link id="6996447" db_id="161">
        </link>
        <link id="77702086" db_id="161">
        </link>
        <link id="AK297305.1" db_id="162">
        </link>
        <link id="AK298368.1" db_id="162">
        </link>
        <link id="AK298632.1" db_id="162">
        </link>
        <link id="AK298844.1" db_id="162">
        </link>
        <link id="AK301276.1" db_id="162">
        </link>
        <link id="AK312240.1" db_id="162">
        </link>
        <link id="AU098504.1" db_id="162">
        </link>
        <link id="BC002676.2" db_id="162">
        </link>
        <link id="BC003030.1" db_id="162">
        </link>
        <link id="BC047350.1" db_id="162">
        </link>
        <link id="BC067082.1" db_id="162">
        </link>
        <link id="BC073746.1" db_id="162">
        </link>
        <link id="BG701476.1" db_id="162">
        </link>
        <link id="BX647145.1" db_id="162">
        </link>
        <link id="DQ893414.2" db_id="162">
        </link>
        <link id="DQ896771.2" db_id="162">
        </link>
        <link id="EU719626.1" db_id="162">
        </link>
        <link id="M22382.1" db_id="162">
        </link>
        <link id="M34664.1" db_id="162">
        </link>
        <link id="NM_002156.4" db_id="162">
        </link>
        <link id="NM_199440.1" db_id="162">
        </link>
        <link id="XM_005246518.1" db_id="162">
        </link>
        <link id="ABBA01062482.1" db_id="163">
        </link>
        <link id="AC010746.8" db_id="163">
        </link>
        <link id="AC020550.4" db_id="163">
        </link>
        <link id="AC114809.3" db_id="163">
        </link>
        <link id="AC_000134.1" db_id="163">
        </link>
        <link id="AF380943.2" db_id="163">
        </link>
        <link id="AJ250915.1" db_id="163">
        </link>
        <link id="AMYH02005522.1" db_id="163">
        </link>
        <link id="CH471063.1" db_id="163">
        </link>
        <link id="CS611909.1" db_id="163">
        </link>
        <link id="DQ217936.1" db_id="163">
        </link>
        <link id="NC_000002.12" db_id="163">
        </link>
        <link id="NC_018913.2" db_id="163">
        </link>
        <link id="NG_008915.1" db_id="163">
        </link>
        <link id="NT_005403.18" db_id="163">
        </link>
        <link id="NW_001838863.1" db_id="163">
        </link>
        <link id="NW_004929305.1" db_id="163">
        </link>
        <link id="123993476" db_id="164">
        </link>
        <link id="124000522" db_id="164">
        </link>
        <link id="12804340" db_id="164">
        </link>
        <link id="13549633" db_id="164">
        </link>
        <link id="13971845" db_id="164">
        </link>
        <link id="164689643" db_id="164">
        </link>
        <link id="184411" db_id="164">
        </link>
        <link id="189502783" db_id="164">
        </link>
        <link id="190126" db_id="164">
        </link>
        <link id="221041729" db_id="164">
        </link>
        <link id="221042181" db_id="164">
        </link>
        <link id="221042311" db_id="164">
        </link>
        <link id="221042411" db_id="164">
        </link>
        <link id="221043541" db_id="164">
        </link>
        <link id="28611161" db_id="164">
        </link>
        <link id="34366173" db_id="164">
        </link>
        <link id="38197215" db_id="164">
        </link>
        <link id="41399283" db_id="164">
        </link>
        <link id="41399284" db_id="164">
        </link>
        <link id="45595680" db_id="164">
        </link>
        <link id="49522864" db_id="164">
        </link>
        <link id="530370276" db_id="164">
        </link>
        <link id="10047985" db_id="165">
        </link>
        <link id="148129681" db_id="165">
        </link>
        <link id="149846336" db_id="165">
        </link>
        <link id="15431248" db_id="165">
        </link>
        <link id="157696424" db_id="165">
        </link>
        <link id="157724517" db_id="165">
        </link>
        <link id="211064491" db_id="165">
        </link>
        <link id="24476178" db_id="165">
        </link>
        <link id="37623946" db_id="165">
        </link>
        <link id="511859939" db_id="165">
        </link>
        <link id="528475980" db_id="165">
        </link>
        <link id="528476665" db_id="165">
        </link>
        <link id="568815346" db_id="165">
        </link>
        <link id="568815596" db_id="165">
        </link>
        <link id="6996445" db_id="165">
        </link>
        <link id="71517966" db_id="165">
        </link>
        <link id="77702085" db_id="165">
        </link>
      </links>
      <connectivity isloaded="True">
        <item typeid="2" count="629"/>
        <item typeid="3" count="386"/>
        <item typeid="4" count="222"/>
        <item typeid="5" count="167"/>
        <item typeid="6" count="217"/>
        <item typeid="7" count="9"/>
        <item typeid="8" count="43"/>
        <item typeid="11" count="10"/>
        <item typeid="12" count="47"/>
        <item typeid="13" count="67"/>
        <item typeid="14" count="134"/>
      </connectivity>
      <attributes isloaded="True">
      </attributes>
    </vertex>
    <vertex id="9" componentid="69821" componenttype="2" marked="False" name="COL1A1" x="-0.94849557539531304" y="7.2195809116218737" level="0">
      <synonyms>
        <synonym type="1">Alpha-1 type I collagen</synonym>
        <synonym type="1">CO1A1</synonym>
        <synonym type="1">COL1A1</synonym>
        <synonym type="1">Collagen alpha-1(I) chain precursor</synonym>
        <synonym type="2">1 a1 collagen</synonym>
        <synonym type="2">1 collagen a1</synonym>
        <synonym type="2">1 collagen alpha1-chain</synonym>
        <synonym type="2">1alpha1 collagen</synonym>
        <synonym type="2">alpha-1 collagen-1</synonym>
        <synonym type="2">alpha1 type-i collagen</synonym>
        <synonym type="2">alpha1-i collagen</synonym>
        <synonym type="2">col 1a1</synonym>
        <synonym type="2">col 1alpha1</synonym>
        <synonym type="2">col-1alpha1</synonym>
        <synonym type="2">col1 a1</synonym>
        <synonym type="2">col1 alpha1</synonym>
        <synonym type="2">col1a 1</synonym>
        <synonym type="2">col1a-1</synonym>
        <synonym type="2">col1a-i</synonym>
        <synonym type="2">col1alpha 1</synonym>
        <synonym type="2">col1alpha1</synonym>
        <synonym type="2">collagen 1-a1</synonym>
        <synonym type="2">collagen 1-alpha 1</synonym>
        <synonym type="2">collagen 1-alpha-1</synonym>
        <synonym type="2">collagen 11a</synonym>
        <synonym type="2">collagen 1a1</synonym>
        <synonym type="2">collagen 1alpha1</synonym>
        <synonym type="2">collagen i-alpha 1</synonym>
        <synonym type="2">collagen i-alpha1</synonym>
        <synonym type="2">collagen i-alpha1 chain</synonym>
        <synonym type="2">collagen type-i alpha-1</synonym>
        <synonym type="2">collagen type-i alpha1</synonym>
        <synonym type="2">collagen type-i alpha1 chain</synonym>
        <synonym type="2">collagen type-i-alpha-1</synonym>
        <synonym type="3">collagen, type I, alpha 1</synonym>
        <synonym type="2">collagen-1 -alpha-1</synonym>
        <synonym type="2">collagen-1 alpha-1</synonym>
        <synonym type="2">collagen-1 alpha-1-chain</synonym>
        <synonym type="2">collagen-1-alpha-chain-1</synonym>
        <synonym type="2">collagen-1a1</synonym>
        <synonym type="2">collagen-1alpha1</synonym>
        <synonym type="2">collagen-type-1-alpha-1</synonym>
        <synonym type="2">collagen1a1</synonym>
        <synonym type="2">collagen1alpha1</synonym>
        <synonym type="2">collagens 1a1</synonym>
        <synonym type="3">OI4</synonym>
      </synonyms>
      <species>
        <organism id="4689" name="Homo sapiens"/>
      </species>
      <links isloaded="True">
        <link id="P02452" db_id="2">
        </link>
        <link id="CO1A1_HUMAN" db_id="3">
        </link>
        <link id="AB209597" db_id="4">
        </link>
        <link id="AF017178" db_id="4">
        </link>
        <link id="BC036531" db_id="4">
        </link>
        <link id="J00110" db_id="4">
        </link>
        <link id="J00111" db_id="4">
        </link>
        <link id="J00112" db_id="4">
        </link>
        <link id="J00113" db_id="4">
        </link>
        <link id="J02829" db_id="4">
        </link>
        <link id="J03559" db_id="4">
        </link>
        <link id="K01228" db_id="4">
        </link>
        <link id="K03179" db_id="4">
        </link>
        <link id="L47667" db_id="4">
        </link>
        <link id="M10627" db_id="4">
        </link>
        <link id="M11162" db_id="4">
        </link>
        <link id="M20789" db_id="4">
        </link>
        <link id="M23213" db_id="4">
        </link>
        <link id="M32798" db_id="4">
        </link>
        <link id="M36546" db_id="4">
        </link>
        <link id="M55998" db_id="4">
        </link>
        <link id="S64596" db_id="4">
        </link>
        <link id="X00820" db_id="4">
        </link>
        <link id="X06269" db_id="4">
        </link>
        <link id="X07884" db_id="4">
        </link>
        <link id="Z74615" db_id="4">
        </link>
        <link id="NP_000079.2" db_id="5">
        </link>
        <link id="P02452" db_id="6">
        </link>
        <link id="O76045" db_id="9">
        </link>
        <link id="P78441" db_id="9">
        </link>
        <link id="Q13896" db_id="9">
        </link>
        <link id="Q13902" db_id="9">
        </link>
        <link id="Q13903" db_id="9">
        </link>
        <link id="Q14037" db_id="9">
        </link>
        <link id="Q14992" db_id="9">
        </link>
        <link id="Q15176" db_id="9">
        </link>
        <link id="Q15201" db_id="9">
        </link>
        <link id="Q16050" db_id="9">
        </link>
        <link id="Q59F64" db_id="9">
        </link>
        <link id="Q7KZ30" db_id="9">
        </link>
        <link id="Q7KZ34" db_id="9">
        </link>
        <link id="Q8IVI5" db_id="9">
        </link>
        <link id="Q8N473" db_id="9">
        </link>
        <link id="Q9UML6" db_id="9">
        </link>
        <link id="Q9UMM7" db_id="9">
        </link>
        <link id="P02452" db_id="10">
        </link>
        <link id="1277" db_id="11">
        </link>
        <link id="hsa:1277" db_id="13">
        </link>
        <link id="I60114" db_id="14">
        </link>
        <link id="NOG12793" db_id="17">
        </link>
        <link id="Hs.172928" db_id="19">
        </link>
        <link id="Hs.681002" db_id="19">
        </link>
        <link id="GO:0001501" db_id="20">
        </link>
        <link id="GO:0001568" db_id="20">
        </link>
        <link id="GO:0001649" db_id="20">
        </link>
        <link id="GO:0001957" db_id="20">
        </link>
        <link id="GO:0001958" db_id="20">
        </link>
        <link id="GO:0005201" db_id="20">
        </link>
        <link id="GO:0005576" db_id="20">
        </link>
        <link id="GO:0005584" db_id="20">
        </link>
        <link id="GO:0005615" db_id="20">
        </link>
        <link id="GO:0005788" db_id="20">
        </link>
        <link id="GO:0007584" db_id="20">
        </link>
        <link id="GO:0007596" db_id="20">
        </link>
        <link id="GO:0007601" db_id="20">
        </link>
        <link id="GO:0007605" db_id="20">
        </link>
        <link id="GO:0010718" db_id="20">
        </link>
        <link id="GO:0010812" db_id="20">
        </link>
        <link id="GO:0015031" db_id="20">
        </link>
        <link id="GO:0022617" db_id="20">
        </link>
        <link id="GO:0030168" db_id="20">
        </link>
        <link id="GO:0030198" db_id="20">
        </link>
        <link id="GO:0030199" db_id="20">
        </link>
        <link id="GO:0030335" db_id="20">
        </link>
        <link id="GO:0030574" db_id="20">
        </link>
        <link id="GO:0031960" db_id="20">
        </link>
        <link id="GO:0032355" db_id="20">
        </link>
        <link id="GO:0032964" db_id="20">
        </link>
        <link id="GO:0034504" db_id="20">
        </link>
        <link id="GO:0034505" db_id="20">
        </link>
        <link id="GO:0042542" db_id="20">
        </link>
        <link id="GO:0042802" db_id="20">
        </link>
        <link id="GO:0043434" db_id="20">
        </link>
        <link id="GO:0043589" db_id="20">
        </link>
        <link id="GO:0045893" db_id="20">
        </link>
        <link id="GO:0046872" db_id="20">
        </link>
        <link id="GO:0048407" db_id="20">
        </link>
        <link id="GO:0048706" db_id="20">
        </link>
        <link id="GO:0050900" db_id="20">
        </link>
        <link id="GO:0051591" db_id="20">
        </link>
        <link id="GO:0060325" db_id="20">
        </link>
        <link id="GO:0060346" db_id="20">
        </link>
        <link id="GO:0060351" db_id="20">
        </link>
        <link id="GO:0070208" db_id="20">
        </link>
        <link id="GO:0071230" db_id="20">
        </link>
        <link id="GO:0071260" db_id="20">
        </link>
        <link id="GO:0071300" db_id="20">
        </link>
        <link id="GO:0071560" db_id="20">
        </link>
        <link id="GO:0090263" db_id="20">
        </link>
        <link id="1Q7D" db_id="21">
        </link>
        <link id="2LLP" db_id="21">
        </link>
        <link id="3EJH" db_id="21">
        </link>
        <link id="3GXE" db_id="21">
        </link>
        <link id="1Q7D" db_id="24">
        </link>
        <link id="2LLP" db_id="24">
        </link>
        <link id="3EJH" db_id="24">
        </link>
        <link id="3GXE" db_id="24">
        </link>
        <link id="EOG7TJ3HH" db_id="25">
        </link>
        <link id="1277" db_id="26">
        </link>
        <link id="107674" db_id="27">
        </link>
        <link id="K06236" db_id="29">
        </link>
        <link id="P02452" db_id="33">
        </link>
        <link id="YGVIEDG" db_id="34">
        </link>
        <link id="HBG004933" db_id="35">
        </link>
        <link id="IPR000885" db_id="36">
        </link>
        <link id="IPR001007" db_id="36">
        </link>
        <link id="IPR008160" db_id="36">
        </link>
        <link id="P02452" db_id="37">
        </link>
        <link id="PF00093" db_id="38">
        </link>
        <link id="PF01391" db_id="38">
        </link>
        <link id="PF01410" db_id="38">
        </link>
        <link id="CHEMBL2364188" db_id="40">
        </link>
        <link id="ENSG00000108821" db_id="41">
        </link>
        <link id="ENST00000225964" db_id="41">
        </link>
        <link id="P02452" db_id="42">
        </link>
        <link id="P02452" db_id="43">
        </link>
        <link id="P02452" db_id="50">
        </link>
        <link id="uc002iqm.3" db_id="56">
        </link>
        <link id="SM00038" db_id="57">
        </link>
        <link id="SM00214" db_id="57">
        </link>
        <link id="PS01208" db_id="61">
        </link>
        <link id="PS50184" db_id="61">
        </link>
        <link id="PS51461" db_id="61">
        </link>
        <link id="DIP-36077N" db_id="63">
        </link>
        <link id="PR:P02452" db_id="65">
        </link>
        <link id="P02452" db_id="67">
        </link>
        <link id="P02452" db_id="70">
        </link>
        <link id="5161" db_id="71">
        </link>
        <link id="P02452" db_id="72">
        </link>
        <link id="P02452" db_id="73">
        </link>
        <link id="P02452" db_id="75">
        </link>
        <link id="TF344135" db_id="78">
        </link>
        <link id="COL1A1" db_id="80">
        </link>
        <link id="1277" db_id="81">
        </link>
        <link id="1277" db_id="82">
        </link>
        <link id="PD002078" db_id="89">
        </link>
        <link id="296439504" db_id="94">
        </link>
        <link id="GC17M048260" db_id="95">
        </link>
        <link id="2197" db_id="97">
        </link>
        <link id="HGNC:2197" db_id="97">
        </link>
        <link id="HPA008405" db_id="98">
        </link>
        <link id="HPA011795" db_id="98">
        </link>
        <link id="114000" db_id="99">
        </link>
        <link id="120150" db_id="99">
        </link>
        <link id="130000" db_id="99">
        </link>
        <link id="130060" db_id="99">
        </link>
        <link id="166200" db_id="99">
        </link>
        <link id="166210" db_id="99">
        </link>
        <link id="166220" db_id="99">
        </link>
        <link id="166710" db_id="99">
        </link>
        <link id="259420" db_id="99">
        </link>
        <link id="607907" db_id="99">
        </link>
        <link id="NX_P02452" db_id="100">
        </link>
        <link id="PA35041" db_id="101">
        </link>
        <link id="REACT_118779" db_id="102">
        </link>
        <link id="REACT_160300" db_id="102">
        </link>
        <link id="REACT_604" db_id="102">
        </link>
        <link id="Collagen,_type_I,_alpha_1" db_id="104">
        </link>
        <link id="P02452" db_id="109">
        </link>
        <link id="DB00039" db_id="113">
        </link>
        <link id="DB00048" db_id="113">
        </link>
        <link id="1310" db_id="117">
        </link>
        <link id="216796" db_id="117">
        </link>
        <link id="216804" db_id="117">
        </link>
        <link id="216812" db_id="117">
        </link>
        <link id="216820" db_id="117">
        </link>
        <link id="230845" db_id="117">
        </link>
        <link id="230857" db_id="117">
        </link>
        <link id="31112" db_id="117">
        </link>
        <link id="314029" db_id="117">
        </link>
        <link id="90309" db_id="117">
        </link>
        <link id="99875" db_id="117">
        </link>
        <link id="P02452" db_id="126">
        </link>
        <link id="P02452" db_id="129">
        </link>
        <link id="OTTHUMG00000148674" db_id="146">
        </link>
        <link id="00362" db_id="154">
        </link>
        <link id="AAA51847.1" db_id="160">
        </link>
        <link id="AAA51992.1" db_id="160">
        </link>
        <link id="AAA51993.1" db_id="160">
        </link>
        <link id="AAA51995.1" db_id="160">
        </link>
        <link id="AAA52036.1" db_id="160">
        </link>
        <link id="AAA52049.1" db_id="160">
        </link>
        <link id="AAA52052.1" db_id="160">
        </link>
        <link id="AAA52289.1" db_id="160">
        </link>
        <link id="AAA52290.1" db_id="160">
        </link>
        <link id="AAA52291.1" db_id="160">
        </link>
        <link id="AAA60150.1" db_id="160">
        </link>
        <link id="AAA75386.1" db_id="160">
        </link>
        <link id="AAB26324.1" db_id="160">
        </link>
        <link id="AAB27856.1" db_id="160">
        </link>
        <link id="AAB59363.1" db_id="160">
        </link>
        <link id="AAB59373.1" db_id="160">
        </link>
        <link id="AAB94054.3" db_id="160">
        </link>
        <link id="AAH36531.1" db_id="160">
        </link>
        <link id="AAN86574.1" db_id="160">
        </link>
        <link id="ABM84497.1" db_id="160">
        </link>
        <link id="ABW03370.1" db_id="160">
        </link>
        <link id="AFD28984.1" db_id="160">
        </link>
        <link id="BAD92834.1" db_id="160">
        </link>
        <link id="BAH12658.1" db_id="160">
        </link>
        <link id="CAA25082.1" db_id="160">
        </link>
        <link id="CAA25394.1" db_id="160">
        </link>
        <link id="CAA29605.1" db_id="160">
        </link>
        <link id="CAA30731.1" db_id="160">
        </link>
        <link id="CAA98968.1" db_id="160">
        </link>
        <link id="CDL93516.1" db_id="160">
        </link>
        <link id="CDM55394.1" db_id="160">
        </link>
        <link id="CDM55575.1" db_id="160">
        </link>
        <link id="EAW94630.1" db_id="160">
        </link>
        <link id="EAW94631.1" db_id="160">
        </link>
        <link id="NP_000079.2" db_id="160">
        </link>
        <link id="P02452.5" db_id="160">
        </link>
        <link id="XP_005257115.2" db_id="160">
        </link>
        <link id="XP_005257116.2" db_id="160">
        </link>
        <link id="XP_006721766.1" db_id="160">
        </link>
        <link id="110349772" db_id="161">
        </link>
        <link id="119615036" db_id="161">
        </link>
        <link id="119615037" db_id="161">
        </link>
        <link id="123993791" db_id="161">
        </link>
        <link id="1335032" db_id="161">
        </link>
        <link id="1418928" db_id="161">
        </link>
        <link id="157928148" db_id="161">
        </link>
        <link id="179594" db_id="161">
        </link>
        <link id="179615" db_id="161">
        </link>
        <link id="179629" db_id="161">
        </link>
        <link id="179630" db_id="161">
        </link>
        <link id="179631" db_id="161">
        </link>
        <link id="180380" db_id="161">
        </link>
        <link id="180388" db_id="161">
        </link>
        <link id="180392" db_id="161">
        </link>
        <link id="180807" db_id="161">
        </link>
        <link id="180857" db_id="161">
        </link>
        <link id="186893270" db_id="161">
        </link>
        <link id="221041962" db_id="161">
        </link>
        <link id="22328092" db_id="161">
        </link>
        <link id="26986640" db_id="161">
        </link>
        <link id="296439504" db_id="161">
        </link>
        <link id="299756" db_id="161">
        </link>
        <link id="30016" db_id="161">
        </link>
        <link id="35658" db_id="161">
        </link>
        <link id="380005146" db_id="161">
        </link>
        <link id="407590" db_id="161">
        </link>
        <link id="499622" db_id="161">
        </link>
        <link id="553226" db_id="161">
        </link>
        <link id="553238" db_id="161">
        </link>
        <link id="553615" db_id="161">
        </link>
        <link id="576066984" db_id="161">
        </link>
        <link id="578830422" db_id="161">
        </link>
        <link id="578830424" db_id="161">
        </link>
        <link id="578830426" db_id="161">
        </link>
        <link id="583075122" db_id="161">
        </link>
        <link id="583765360" db_id="161">
        </link>
        <link id="62088774" db_id="161">
        </link>
        <link id="762938" db_id="161">
        </link>
        <link id="AB209597.1" db_id="162">
        </link>
        <link id="AK297731.1" db_id="162">
        </link>
        <link id="BC036531.2" db_id="162">
        </link>
        <link id="DQ893571.2" db_id="162">
        </link>
        <link id="EU176569.1" db_id="162">
        </link>
        <link id="J00110.1" db_id="162">
        </link>
        <link id="J00111.1" db_id="162">
        </link>
        <link id="J00112.1" db_id="162">
        </link>
        <link id="J00113.1" db_id="162">
        </link>
        <link id="JQ236861.1" db_id="162">
        </link>
        <link id="K01228.1" db_id="162">
        </link>
        <link id="M32798.1" db_id="162">
        </link>
        <link id="M36546.1" db_id="162">
        </link>
        <link id="NM_000088.3" db_id="162">
        </link>
        <link id="S64596.1" db_id="162">
        </link>
        <link id="X06269.1" db_id="162">
        </link>
        <link id="X07884.1" db_id="162">
        </link>
        <link id="XM_005257058.2" db_id="162">
        </link>
        <link id="XM_005257059.2" db_id="162">
        </link>
        <link id="XM_006721703.1" db_id="162">
        </link>
        <link id="Z74615.1" db_id="162">
        </link>
        <link id="ABBA01041231.1" db_id="163">
        </link>
        <link id="ABBA01041232.1" db_id="163">
        </link>
        <link id="AC015909.14" db_id="163">
        </link>
        <link id="AC_000149.1" db_id="163">
        </link>
        <link id="AF017178.2" db_id="163">
        </link>
        <link id="AMYH02033586.1" db_id="163">
        </link>
        <link id="CH471109.2" db_id="163">
        </link>
        <link id="J02829.1" db_id="163">
        </link>
        <link id="J03559.1" db_id="163">
        </link>
        <link id="JC011917.1" db_id="163">
        </link>
        <link id="JC258750.1" db_id="163">
        </link>
        <link id="JC303389.1" db_id="163">
        </link>
        <link id="K03179.1" db_id="163">
        </link>
        <link id="KF459573.1" db_id="163">
        </link>
        <link id="M10627.1" db_id="163">
        </link>
        <link id="M11162.1" db_id="163">
        </link>
        <link id="M20789.1" db_id="163">
        </link>
        <link id="M23213.1" db_id="163">
        </link>
        <link id="M55998.1" db_id="163">
        </link>
        <link id="NC_000017.11" db_id="163">
        </link>
        <link id="NC_018928.2" db_id="163">
        </link>
        <link id="NG_007400.1" db_id="163">
        </link>
        <link id="NT_010783.16" db_id="163">
        </link>
        <link id="NW_001838448.1" db_id="163">
        </link>
        <link id="NW_004929407.1" db_id="163">
        </link>
        <link id="S58915.1" db_id="163">
        </link>
        <link id="X00299.1" db_id="163">
        </link>
        <link id="X00820.1" db_id="163">
        </link>
        <link id="110349771" db_id="164">
        </link>
        <link id="123993790" db_id="164">
        </link>
        <link id="1418927" db_id="164">
        </link>
        <link id="157928147" db_id="164">
        </link>
        <link id="179624" db_id="164">
        </link>
        <link id="179625" db_id="164">
        </link>
        <link id="179626" db_id="164">
        </link>
        <link id="179627" db_id="164">
        </link>
        <link id="180391" db_id="164">
        </link>
        <link id="180856" db_id="164">
        </link>
        <link id="190227" db_id="164">
        </link>
        <link id="221041961" db_id="164">
        </link>
        <link id="30015" db_id="164">
        </link>
        <link id="30092" db_id="164">
        </link>
        <link id="34193787" db_id="164">
        </link>
        <link id="380005145" db_id="164">
        </link>
        <link id="407589" db_id="164">
        </link>
        <link id="578830421" db_id="164">
        </link>
        <link id="578830423" db_id="164">
        </link>
        <link id="578830425" db_id="164">
        </link>
        <link id="62088773" db_id="164">
        </link>
        <link id="148150931" db_id="165">
        </link>
        <link id="148150932" db_id="165">
        </link>
        <link id="157697786" db_id="165">
        </link>
        <link id="157713538" db_id="165">
        </link>
        <link id="167830498" db_id="165">
        </link>
        <link id="179593" db_id="165">
        </link>
        <link id="179613" db_id="165">
        </link>
        <link id="180379" db_id="165">
        </link>
        <link id="180383" db_id="165">
        </link>
        <link id="180387" db_id="165">
        </link>
        <link id="180806" db_id="165">
        </link>
        <link id="180876" db_id="165">
        </link>
        <link id="24270774" db_id="165">
        </link>
        <link id="299755" db_id="165">
        </link>
        <link id="30035" db_id="165">
        </link>
        <link id="340842" db_id="165">
        </link>
        <link id="35657" db_id="165">
        </link>
        <link id="4755084" db_id="165">
        </link>
        <link id="511791781" db_id="165">
        </link>
        <link id="527467314" db_id="165">
        </link>
        <link id="528473003" db_id="165">
        </link>
        <link id="528476558" db_id="165">
        </link>
        <link id="568802181" db_id="165">
        </link>
        <link id="568815581" db_id="165">
        </link>
        <link id="576066983" db_id="165">
        </link>
        <link id="583075121" db_id="165">
        </link>
        <link id="583765359" db_id="165">
        </link>
        <link id="74230031" db_id="165">
        </link>
      </links>
      <connectivity isloaded="True">
        <item typeid="2" count="80"/>
        <item typeid="3" count="41"/>
        <item typeid="4" count="29"/>
        <item typeid="5" count="44"/>
        <item typeid="6" count="24"/>
        <item typeid="7" count="9"/>
        <item typeid="8" count="9"/>
        <item typeid="11" count="3"/>
        <item typeid="12" count="8"/>
        <item typeid="13" count="15"/>
        <item typeid="14" count="29"/>
      </connectivity>
      <attributes isloaded="True">
      </attributes>
    </vertex>
    <vertex id="10" componentid="99544" componenttype="2" marked="False" name="SORD" x="-2.6107337129034001" y="-6.4668546517819294" level="0">
      <synonyms>
        <synonym type="1">DHSO</synonym>
        <synonym type="1">EC 1.1.1.14</synonym>
        <synonym type="1">L-iditol 2-dehydrogenase</synonym>
        <synonym type="1">Sorbitol dehydrogenase</synonym>
        <synonym type="1">SORD</synonym>
        <synonym type="3">HEL-S-95n</synonym>
        <synonym type="2">sorbitol-dehydrogenase</synonym>
        <synonym type="2">sorbitoldehydrogenase</synonym>
        <synonym type="3">SORD1</synonym>
      </synonyms>
      <species>
        <organism id="4689" name="Homo sapiens"/>
      </species>
      <links isloaded="True">
        <link id="Q00796" db_id="2">
        </link>
        <link id="DHSO_HUMAN" db_id="3">
        </link>
        <link id="AC090888" db_id="4">
        </link>
        <link id="AC091117" db_id="4">
        </link>
        <link id="AK312444" db_id="4">
        </link>
        <link id="BC021085" db_id="4">
        </link>
        <link id="BC025295" db_id="4">
        </link>
        <link id="L29008" db_id="4">
        </link>
        <link id="L29249" db_id="4">
        </link>
        <link id="L29250" db_id="4">
        </link>
        <link id="L29251" db_id="4">
        </link>
        <link id="L29252" db_id="4">
        </link>
        <link id="L29253" db_id="4">
        </link>
        <link id="L29254" db_id="4">
        </link>
        <link id="U07361" db_id="4">
        </link>
        <link id="U67236" db_id="4">
        </link>
        <link id="U67237" db_id="4">
        </link>
        <link id="U67238" db_id="4">
        </link>
        <link id="U67239" db_id="4">
        </link>
        <link id="U67240" db_id="4">
        </link>
        <link id="U67241" db_id="4">
        </link>
        <link id="U67242" db_id="4">
        </link>
        <link id="U67243" db_id="4">
        </link>
        <link id="NP_003095.2" db_id="5">
        </link>
        <link id="Q00796" db_id="6">
        </link>
        <link id="9606.ENSP00000267814" db_id="7">
        </link>
        <link id="B2R655" db_id="9">
        </link>
        <link id="J3JZZ5" db_id="9">
        </link>
        <link id="Q16682" db_id="9">
        </link>
        <link id="Q9UMD6" db_id="9">
        </link>
        <link id="Q00796" db_id="10">
        </link>
        <link id="6652" db_id="11">
        </link>
        <link id="hsa:6652" db_id="13">
        </link>
        <link id="A54674" db_id="14">
        </link>
        <link id="COG1063" db_id="17">
        </link>
        <link id="Hs.878" db_id="19">
        </link>
        <link id="GO:0003939" db_id="20">
        </link>
        <link id="GO:0005615" db_id="20">
        </link>
        <link id="GO:0006006" db_id="20">
        </link>
        <link id="GO:0006062" db_id="20">
        </link>
        <link id="GO:0008270" db_id="20">
        </link>
        <link id="GO:0016020" db_id="20">
        </link>
        <link id="GO:0030246" db_id="20">
        </link>
        <link id="GO:0030317" db_id="20">
        </link>
        <link id="GO:0031514" db_id="20">
        </link>
        <link id="GO:0031966" db_id="20">
        </link>
        <link id="GO:0046370" db_id="20">
        </link>
        <link id="GO:0051160" db_id="20">
        </link>
        <link id="GO:0051164" db_id="20">
        </link>
        <link id="GO:0051287" db_id="20">
        </link>
        <link id="GO:0070062" db_id="20">
        </link>
        <link id="1PL6" db_id="21">
        </link>
        <link id="1PL7" db_id="21">
        </link>
        <link id="1PL8" db_id="21">
        </link>
        <link id="HOG000294670" db_id="23">
        </link>
        <link id="1PL6" db_id="24">
        </link>
        <link id="1PL7" db_id="24">
        </link>
        <link id="1PL8" db_id="24">
        </link>
        <link id="EOG7DRJ36" db_id="25">
        </link>
        <link id="6652" db_id="26">
        </link>
        <link id="112535" db_id="27">
        </link>
        <link id="K00008" db_id="29">
        </link>
        <link id="Q00796" db_id="33">
        </link>
        <link id="GPMIVEG" db_id="34">
        </link>
        <link id="HBG005484" db_id="35">
        </link>
        <link id="IPR002085" db_id="36">
        </link>
        <link id="IPR002328" db_id="36">
        </link>
        <link id="IPR011032" db_id="36">
        </link>
        <link id="IPR013149" db_id="36">
        </link>
        <link id="IPR013154" db_id="36">
        </link>
        <link id="IPR016040" db_id="36">
        </link>
        <link id="Q00796" db_id="37">
        </link>
        <link id="PF00107" db_id="38">
        </link>
        <link id="PF08240" db_id="38">
        </link>
        <link id="CHEMBL2275" db_id="40">
        </link>
        <link id="ENST00000267814" db_id="41">
        </link>
        <link id="Q00796" db_id="42">
        </link>
        <link id="Q00796" db_id="43">
        </link>
        <link id="PTHR11695" db_id="45">
        </link>
        <link id="3.40.50.720" db_id="46">
        </link>
        <link id="3.90.180.10" db_id="46">
        </link>
        <link id="MINT-5004436" db_id="47">
        </link>
        <link id="Q00796" db_id="50">
        </link>
        <link id="SSF50129" db_id="53">
        </link>
        <link id="uc001zul.4" db_id="56">
        </link>
        <link id="PS00059" db_id="61">
        </link>
        <link id="PR:Q00796" db_id="65">
        </link>
        <link id="1.1.1.14" db_id="66">
        </link>
        <link id="Q00796" db_id="67">
        </link>
        <link id="Q00796" db_id="70">
        </link>
        <link id="25929" db_id="71">
        </link>
        <link id="Q00796" db_id="72">
        </link>
        <link id="Q00796" db_id="73">
        </link>
        <link id="Q00796" db_id="75">
        </link>
        <link id="TF313060" db_id="78">
        </link>
        <link id="HS_SORD" db_id="79">
        </link>
        <link id="6652" db_id="81">
        </link>
        <link id="6652" db_id="82">
        </link>
        <link id="292495088" db_id="94">
        </link>
        <link id="GC15P045315" db_id="95">
        </link>
        <link id="11184" db_id="97">
        </link>
        <link id="HGNC:11184" db_id="97">
        </link>
        <link id="HPA040260" db_id="98">
        </link>
        <link id="HPA040621" db_id="98">
        </link>
        <link id="182500" db_id="99">
        </link>
        <link id="NX_Q00796" db_id="100">
        </link>
        <link id="PA36021" db_id="101">
        </link>
        <link id="SORD" db_id="104">
        </link>
        <link id="Q00796" db_id="109">
        </link>
        <link id="Q00796" db_id="110">
        </link>
        <link id="DB00157" db_id="113">
        </link>
        <link id="IPI00216057" db_id="115">
        </link>
        <link id="01679" db_id="154">
        </link>
        <link id="AAA66064.1" db_id="160">
        </link>
        <link id="AAA80565.1" db_id="160">
        </link>
        <link id="AAA80566.1" db_id="160">
        </link>
        <link id="AAB61898.1" db_id="160">
        </link>
        <link id="AAH21085.1" db_id="160">
        </link>
        <link id="AAH25295.1" db_id="160">
        </link>
        <link id="ABM83695.1" db_id="160">
        </link>
        <link id="ABM87015.1" db_id="160">
        </link>
        <link id="ACI46008.1" db_id="160">
        </link>
        <link id="BAG35352.1" db_id="160">
        </link>
        <link id="BAG59194.1" db_id="160">
        </link>
        <link id="EAW77284.1" db_id="160">
        </link>
        <link id="EAW77285.1" db_id="160">
        </link>
        <link id="NP_003095.2" db_id="160">
        </link>
        <link id="Q00796.4" db_id="160">
        </link>
        <link id="119597690" db_id="161">
        </link>
        <link id="119597691" db_id="161">
        </link>
        <link id="123984786" db_id="161">
        </link>
        <link id="123998719" db_id="161">
        </link>
        <link id="156627571" db_id="161">
        </link>
        <link id="1755138" db_id="161">
        </link>
        <link id="18088048" db_id="161">
        </link>
        <link id="189065513" db_id="161">
        </link>
        <link id="19263809" db_id="161">
        </link>
        <link id="194383672" db_id="161">
        </link>
        <link id="209402770" db_id="161">
        </link>
        <link id="292495088" db_id="161">
        </link>
        <link id="496078" db_id="161">
        </link>
        <link id="496086" db_id="161">
        </link>
        <link id="520450" db_id="161">
        </link>
        <link id="AK090738.1" db_id="162">
        </link>
        <link id="AK296574.1" db_id="162">
        </link>
        <link id="AK309672.1" db_id="162">
        </link>
        <link id="AK312444.1" db_id="162">
        </link>
        <link id="BC021085.2" db_id="162">
        </link>
        <link id="BC025295.1" db_id="162">
        </link>
        <link id="BI258813.1" db_id="162">
        </link>
        <link id="DA530494.1" db_id="162">
        </link>
        <link id="DB031906.1" db_id="162">
        </link>
        <link id="DQ892769.2" db_id="162">
        </link>
        <link id="DQ896016.2" db_id="162">
        </link>
        <link id="FJ224316.1" db_id="162">
        </link>
        <link id="L29008.1" db_id="162">
        </link>
        <link id="NM_003104.5" db_id="162">
        </link>
        <link id="NR_034039.1" db_id="162">
        </link>
        <link id="U07361.1" db_id="162">
        </link>
        <link id="ABBA01039190.1" db_id="163">
        </link>
        <link id="AC090888.4" db_id="163">
        </link>
        <link id="AC091117.5" db_id="163">
        </link>
        <link id="AC_000147.1" db_id="163">
        </link>
        <link id="AMYH02030350.1" db_id="163">
        </link>
        <link id="CH471082.1" db_id="163">
        </link>
        <link id="KC877541.1" db_id="163">
        </link>
        <link id="L29254.1" db_id="163">
        </link>
        <link id="NC_000015.10" db_id="163">
        </link>
        <link id="NC_018926.2" db_id="163">
        </link>
        <link id="NT_010194.18" db_id="163">
        </link>
        <link id="NW_001838218.2" db_id="163">
        </link>
        <link id="NW_004929398.1" db_id="163">
        </link>
        <link id="U67243.1" db_id="163">
        </link>
        <link id="123984785" db_id="164">
        </link>
        <link id="123998718" db_id="164">
        </link>
        <link id="14815536" db_id="164">
        </link>
        <link id="164690045" db_id="164">
        </link>
        <link id="164690055" db_id="164">
        </link>
        <link id="19263808" db_id="164">
        </link>
        <link id="194383671" db_id="164">
        </link>
        <link id="209402769" db_id="164">
        </link>
        <link id="21748955" db_id="164">
        </link>
        <link id="300360576" db_id="164">
        </link>
        <link id="300360577" db_id="164">
        </link>
        <link id="33869416" db_id="164">
        </link>
        <link id="496077" db_id="164">
        </link>
        <link id="805074" db_id="164">
        </link>
        <link id="80951880" db_id="164">
        </link>
        <link id="82423696" db_id="164">
        </link>
        <link id="148152973" db_id="165">
        </link>
        <link id="157709134" db_id="165">
        </link>
        <link id="157812275" db_id="165">
        </link>
        <link id="18767395" db_id="165">
        </link>
        <link id="21954985" db_id="165">
        </link>
        <link id="2228516" db_id="165">
        </link>
        <link id="478414308" db_id="165">
        </link>
        <link id="496084" db_id="165">
        </link>
        <link id="511795021" db_id="165">
        </link>
        <link id="528473709" db_id="165">
        </link>
        <link id="528476574" db_id="165">
        </link>
        <link id="568802199" db_id="165">
        </link>
        <link id="568815583" db_id="165">
        </link>
        <link id="71516683" db_id="165">
        </link>
      </links>
      <connectivity isloaded="True">
        <item typeid="2" count="32"/>
        <item typeid="3" count="8"/>
        <item typeid="4" count="24"/>
        <item typeid="5" count="4"/>
        <item typeid="6" count="4"/>
        <item typeid="7" count="3"/>
        <item typeid="8" count="8"/>
        <item typeid="11" count="4"/>
        <item typeid="12" count="7"/>
        <item typeid="13" count="2"/>
        <item typeid="14" count="2"/>
      </connectivity>
      <attributes isloaded="True">
      </attributes>
    </vertex>
    <vertex id="11" componentid="138903" componenttype="2" marked="False" name="FTL" x="-0.3350315343146697" y="-1.2971178375615757" level="0">
      <synonyms>
        <synonym type="1">Ferritin L subunit</synonym>
        <synonym type="1">Ferritin light chain</synonym>
        <synonym type="1">FRIL</synonym>
        <synonym type="1">FTL</synonym>
        <synonym type="2">ferritin l subunits</synonym>
        <synonym type="2">ferritin l-subunit</synonym>
        <synonym type="2">ferritin light</synonym>
        <synonym type="2">ferritin light-chain</synonym>
        <synonym type="2">ferritin subunit l</synonym>
        <synonym type="3">ferritin, light polypeptide</synonym>
        <synonym type="2">ferritin-light</synonym>
        <synonym type="2">ferritin-light chain</synonym>
        <synonym type="2">l ferritin subunit</synonym>
        <synonym type="2">l ferritin subunits</synonym>
        <synonym type="2">l subunit ferritin</synonym>
        <synonym type="2">l-ferritin subunit</synonym>
        <synonym type="2">l-ferritin subunits</synonym>
        <synonym type="2">l-subunit ferritin</synonym>
        <synonym type="2">l-subunit ferritins</synonym>
        <synonym type="2">l-type ferritin subunits</synonym>
        <synonym type="3">LFTD</synonym>
        <synonym type="2">light-chain ferritin</synonym>
        <synonym type="2">light-chain ferritins</synonym>
        <synonym type="2">light-ferritin</synonym>
        <synonym type="3">NBIA3</synonym>
      </synonyms>
      <species>
        <organism id="4689" name="Homo sapiens"/>
      </species>
      <links isloaded="True">
        <link id="P02792" db_id="2">
        </link>
        <link id="FRIL_HUMAN" db_id="3">
        </link>
        <link id="AC026803" db_id="4">
        </link>
        <link id="AK311773" db_id="4">
        </link>
        <link id="AY207005" db_id="4">
        </link>
        <link id="BC002991" db_id="4">
        </link>
        <link id="BC004245" db_id="4">
        </link>
        <link id="BC008439" db_id="4">
        </link>
        <link id="BC013928" db_id="4">
        </link>
        <link id="BC016346" db_id="4">
        </link>
        <link id="BC016354" db_id="4">
        </link>
        <link id="BC016715" db_id="4">
        </link>
        <link id="BC018990" db_id="4">
        </link>
        <link id="BC021670" db_id="4">
        </link>
        <link id="BC058820" db_id="4">
        </link>
        <link id="BC062708" db_id="4">
        </link>
        <link id="BX571748" db_id="4">
        </link>
        <link id="CR456715" db_id="4">
        </link>
        <link id="M10119" db_id="4">
        </link>
        <link id="M11147" db_id="4">
        </link>
        <link id="M12938" db_id="4">
        </link>
        <link id="X03742" db_id="4">
        </link>
        <link id="X03743" db_id="4">
        </link>
        <link id="NP_000137.2" db_id="5">
        </link>
        <link id="P02792" db_id="6">
        </link>
        <link id="9606.ENSP00000366525" db_id="7">
        </link>
        <link id="B2R4B9" db_id="9">
        </link>
        <link id="Q6IBT7" db_id="9">
        </link>
        <link id="Q7Z2W1" db_id="9">
        </link>
        <link id="Q86WI9" db_id="9">
        </link>
        <link id="Q8WU07" db_id="9">
        </link>
        <link id="Q96AU9" db_id="9">
        </link>
        <link id="Q96CU0" db_id="9">
        </link>
        <link id="Q9BTZ8" db_id="9">
        </link>
        <link id="P02792" db_id="10">
        </link>
        <link id="2512" db_id="11">
        </link>
        <link id="hsa:2512" db_id="13">
        </link>
        <link id="B23920" db_id="14">
        </link>
        <link id="NOG321513" db_id="17">
        </link>
        <link id="Hs.433670" db_id="19">
        </link>
        <link id="Hs.728304" db_id="19">
        </link>
        <link id="GO:0005506" db_id="20">
        </link>
        <link id="GO:0005829" db_id="20">
        </link>
        <link id="GO:0006826" db_id="20">
        </link>
        <link id="GO:0006879" db_id="20">
        </link>
        <link id="GO:0006892" db_id="20">
        </link>
        <link id="GO:0008043" db_id="20">
        </link>
        <link id="GO:0008199" db_id="20">
        </link>
        <link id="GO:0008219" db_id="20">
        </link>
        <link id="GO:0042802" db_id="20">
        </link>
        <link id="GO:0055072" db_id="20">
        </link>
        <link id="GO:0055085" db_id="20">
        </link>
        <link id="GO:0061024" db_id="20">
        </link>
        <link id="GO:0070062" db_id="20">
        </link>
        <link id="2FFX" db_id="21">
        </link>
        <link id="2FG4" db_id="21">
        </link>
        <link id="2FG8" db_id="21">
        </link>
        <link id="3HX2" db_id="21">
        </link>
        <link id="3HX5" db_id="21">
        </link>
        <link id="3HX7" db_id="21">
        </link>
        <link id="3KXU" db_id="21">
        </link>
        <link id="2FFX" db_id="24">
        </link>
        <link id="2FG4" db_id="24">
        </link>
        <link id="2FG8" db_id="24">
        </link>
        <link id="3HX2" db_id="24">
        </link>
        <link id="3HX5" db_id="24">
        </link>
        <link id="3HX7" db_id="24">
        </link>
        <link id="3KXU" db_id="24">
        </link>
        <link id="EOG7DRJ49" db_id="25">
        </link>
        <link id="2512" db_id="26">
        </link>
        <link id="108789" db_id="27">
        </link>
        <link id="K13625" db_id="29">
        </link>
        <link id="P02792" db_id="33">
        </link>
        <link id="ITIFRII" db_id="34">
        </link>
        <link id="HBG000410" db_id="35">
        </link>
        <link id="IPR001519" db_id="36">
        </link>
        <link id="IPR008331" db_id="36">
        </link>
        <link id="IPR009040" db_id="36">
        </link>
        <link id="IPR009078" db_id="36">
        </link>
        <link id="IPR012347" db_id="36">
        </link>
        <link id="IPR014034" db_id="36">
        </link>
        <link id="P02792" db_id="37">
        </link>
        <link id="PF00210" db_id="38">
        </link>
        <link id="ENSG00000087086" db_id="41">
        </link>
        <link id="ENST00000331825" db_id="41">
        </link>
        <link id="P02792" db_id="42">
        </link>
        <link id="P02792" db_id="43">
        </link>
        <link id="PTHR11431" db_id="45">
        </link>
        <link id="1.20.1260.10" db_id="46">
        </link>
        <link id="MINT-1187221" db_id="47">
        </link>
        <link id="P02792" db_id="50">
        </link>
        <link id="SSF47240" db_id="53">
        </link>
        <link id="uc002plo.3" db_id="56">
        </link>
        <link id="PS00204" db_id="61">
        </link>
        <link id="PS00540" db_id="61">
        </link>
        <link id="PS50905" db_id="61">
        </link>
        <link id="DIP-31248N" db_id="63">
        </link>
        <link id="PR:P02792" db_id="65">
        </link>
        <link id="P02792" db_id="67">
        </link>
        <link id="P02792" db_id="70">
        </link>
        <link id="9899" db_id="71">
        </link>
        <link id="P02792" db_id="72">
        </link>
        <link id="P02792" db_id="73">
        </link>
        <link id="P02792" db_id="75">
        </link>
        <link id="TF313885" db_id="78">
        </link>
        <link id="HS_FTL" db_id="79">
        </link>
        <link id="FTL" db_id="80">
        </link>
        <link id="2512" db_id="81">
        </link>
        <link id="2512" db_id="82">
        </link>
        <link id="120523" db_id="94">
        </link>
        <link id="GC19P049468" db_id="95">
        </link>
        <link id="3999" db_id="97">
        </link>
        <link id="HGNC:3999" db_id="97">
        </link>
        <link id="CAB020769" db_id="98">
        </link>
        <link id="HPA041602" db_id="98">
        </link>
        <link id="134790" db_id="99">
        </link>
        <link id="600886" db_id="99">
        </link>
        <link id="606159" db_id="99">
        </link>
        <link id="NX_P02792" db_id="100">
        </link>
        <link id="PA28412" db_id="101">
        </link>
        <link id="REACT_11123" db_id="102">
        </link>
        <link id="REACT_15518" db_id="102">
        </link>
        <link id="REACT_160300" db_id="102">
        </link>
        <link id="Ferritin_light_chain" db_id="104">
        </link>
        <link id="P02792" db_id="109">
        </link>
        <link id="DB00893" db_id="113">
        </link>
        <link id="157846" db_id="117">
        </link>
        <link id="163" db_id="117">
        </link>
        <link id="254704" db_id="117">
        </link>
        <link id="OTTHUMG00000183332" db_id="146">
        </link>
        <link id="00616" db_id="154">
        </link>
        <link id="AAA35831.1" db_id="160">
        </link>
        <link id="AAA52439.1" db_id="160">
        </link>
        <link id="AAA52440.1" db_id="160">
        </link>
        <link id="AAH02991.2" db_id="160">
        </link>
        <link id="AAH04245.1" db_id="160">
        </link>
        <link id="AAH08439.1" db_id="160">
        </link>
        <link id="AAH13928.1" db_id="160">
        </link>
        <link id="AAH16346.1" db_id="160">
        </link>
        <link id="AAH16354.1" db_id="160">
        </link>
        <link id="AAH16715.1" db_id="160">
        </link>
        <link id="AAH18990.1" db_id="160">
        </link>
        <link id="AAH21670.1" db_id="160">
        </link>
        <link id="AAH58820.1" db_id="160">
        </link>
        <link id="AAH62708.1" db_id="160">
        </link>
        <link id="AAO52739.1" db_id="160">
        </link>
        <link id="AAS45711.1" db_id="160">
        </link>
        <link id="AAT66408.1" db_id="160">
        </link>
        <link id="AAZ04399.1" db_id="160">
        </link>
        <link id="AAZ04400.1" db_id="160">
        </link>
        <link id="ABM83906.1" db_id="160">
        </link>
        <link id="ABM87227.1" db_id="160">
        </link>
        <link id="ACE86682.1" db_id="160">
        </link>
        <link id="ACE87366.1" db_id="160">
        </link>
        <link id="BAG34716.1" db_id="160">
        </link>
        <link id="CAA27382.1" db_id="160">
        </link>
        <link id="CAA27383.1" db_id="160">
        </link>
        <link id="CAA27384.1" db_id="160">
        </link>
        <link id="CAA70387.1" db_id="160">
        </link>
        <link id="CAE11873.1" db_id="160">
        </link>
        <link id="CAG32996.1" db_id="160">
        </link>
        <link id="EAW52422.1" db_id="160">
        </link>
        <link id="EAW52423.1" db_id="160">
        </link>
        <link id="NP_000137.2" db_id="160">
        </link>
        <link id="P02792.2" db_id="160">
        </link>
        <link id="119572807" db_id="161">
        </link>
        <link id="119572808" db_id="161">
        </link>
        <link id="120523" db_id="161">
        </link>
        <link id="123990191" db_id="161">
        </link>
        <link id="123999301" db_id="161">
        </link>
        <link id="13279005" db_id="161">
        </link>
        <link id="1340145" db_id="161">
        </link>
        <link id="1340146" db_id="161">
        </link>
        <link id="14250069" db_id="161">
        </link>
        <link id="15530277" db_id="161">
        </link>
        <link id="16740989" db_id="161">
        </link>
        <link id="16741009" db_id="161">
        </link>
        <link id="16876869" db_id="161">
        </link>
        <link id="17512032" db_id="161">
        </link>
        <link id="18203882" db_id="161">
        </link>
        <link id="182514" db_id="161">
        </link>
        <link id="182516" db_id="161">
        </link>
        <link id="182518" db_id="161">
        </link>
        <link id="189053094" db_id="161">
        </link>
        <link id="190689815" db_id="161">
        </link>
        <link id="190691183" db_id="161">
        </link>
        <link id="20149498" db_id="161">
        </link>
        <link id="2230869" db_id="161">
        </link>
        <link id="28519" db_id="161">
        </link>
        <link id="28894135" db_id="161">
        </link>
        <link id="31417042" db_id="161">
        </link>
        <link id="33096741" db_id="161">
        </link>
        <link id="37573985" db_id="161">
        </link>
        <link id="38541893" db_id="161">
        </link>
        <link id="42794548" db_id="161">
        </link>
        <link id="48145547" db_id="161">
        </link>
        <link id="49473438" db_id="161">
        </link>
        <link id="70004607" db_id="161">
        </link>
        <link id="70004664" db_id="161">
        </link>
        <link id="AF147331.1" db_id="162">
        </link>
        <link id="AK026534.1" db_id="162">
        </link>
        <link id="AK130191.1" db_id="162">
        </link>
        <link id="AK130205.1" db_id="162">
        </link>
        <link id="AK131048.1" db_id="162">
        </link>
        <link id="AK131050.1" db_id="162">
        </link>
        <link id="AK131053.1" db_id="162">
        </link>
        <link id="AK307065.1" db_id="162">
        </link>
        <link id="AK311773.1" db_id="162">
        </link>
        <link id="AY207005.1" db_id="162">
        </link>
        <link id="AY466472.1" db_id="162">
        </link>
        <link id="BC002991.1" db_id="162">
        </link>
        <link id="BC004245.1" db_id="162">
        </link>
        <link id="BC008439.1" db_id="162">
        </link>
        <link id="BC008441.1" db_id="162">
        </link>
        <link id="BC013928.1" db_id="162">
        </link>
        <link id="BC016346.1" db_id="162">
        </link>
        <link id="BC016354.1" db_id="162">
        </link>
        <link id="BC016715.1" db_id="162">
        </link>
        <link id="BC018990.2" db_id="162">
        </link>
        <link id="BC021670.1" db_id="162">
        </link>
        <link id="BC058820.1" db_id="162">
        </link>
        <link id="BC062708.1" db_id="162">
        </link>
        <link id="BC067772.1" db_id="162">
        </link>
        <link id="BX571748.1" db_id="162">
        </link>
        <link id="CR456715.1" db_id="162">
        </link>
        <link id="DQ892980.2" db_id="162">
        </link>
        <link id="DQ896228.2" db_id="162">
        </link>
        <link id="EU831925.1" db_id="162">
        </link>
        <link id="EU832020.1" db_id="162">
        </link>
        <link id="M10119.1" db_id="162">
        </link>
        <link id="M11147.1" db_id="162">
        </link>
        <link id="M12938.1" db_id="162">
        </link>
        <link id="NM_000146.3" db_id="162">
        </link>
        <link id="Y09188.1" db_id="162">
        </link>
        <link id="ABBA01032954.1" db_id="163">
        </link>
        <link id="AC026803.7" db_id="163">
        </link>
        <link id="AC245081.2" db_id="163">
        </link>
        <link id="AC_000151.1" db_id="163">
        </link>
        <link id="AY660755.1" db_id="163">
        </link>
        <link id="CH471177.1" db_id="163">
        </link>
        <link id="DQ094830.1" db_id="163">
        </link>
        <link id="DQ094831.1" db_id="163">
        </link>
        <link id="NC_000019.10" db_id="163">
        </link>
        <link id="NC_018930.2" db_id="163">
        </link>
        <link id="NG_008152.1" db_id="163">
        </link>
        <link id="NT_011109.17" db_id="163">
        </link>
        <link id="NW_001838497.2" db_id="163">
        </link>
        <link id="NW_004929415.1" db_id="163">
        </link>
        <link id="X03742.1" db_id="163">
        </link>
        <link id="X03743.1" db_id="163">
        </link>
        <link id="10439413" db_id="164">
        </link>
        <link id="123990190" db_id="164">
        </link>
        <link id="123999300" db_id="164">
        </link>
        <link id="12804264" db_id="164">
        </link>
        <link id="13279004" db_id="164">
        </link>
        <link id="14250068" db_id="164">
        </link>
        <link id="14250072" db_id="164">
        </link>
        <link id="15530276" db_id="164">
        </link>
        <link id="164691232" db_id="164">
        </link>
        <link id="164697506" db_id="164">
        </link>
        <link id="16740988" db_id="164">
        </link>
        <link id="16741008" db_id="164">
        </link>
        <link id="16876868" db_id="164">
        </link>
        <link id="18203881" db_id="164">
        </link>
        <link id="182513" db_id="164">
        </link>
        <link id="182515" db_id="164">
        </link>
        <link id="182517" db_id="164">
        </link>
        <link id="190689814" db_id="164">
        </link>
        <link id="190691182" db_id="164">
        </link>
        <link id="2230868" db_id="164">
        </link>
        <link id="28894134" db_id="164">
        </link>
        <link id="33096740" db_id="164">
        </link>
        <link id="33873848" db_id="164">
        </link>
        <link id="34526943" db_id="164">
        </link>
        <link id="34526960" db_id="164">
        </link>
        <link id="34528301" db_id="164">
        </link>
        <link id="34528303" db_id="164">
        </link>
        <link id="34528306" db_id="164">
        </link>
        <link id="37573984" db_id="164">
        </link>
        <link id="38541892" db_id="164">
        </link>
        <link id="42794547" db_id="164">
        </link>
        <link id="45709221" db_id="164">
        </link>
        <link id="4761682" db_id="164">
        </link>
        <link id="48145546" db_id="164">
        </link>
        <link id="56682960" db_id="164">
        </link>
        <link id="148159209" db_id="165">
        </link>
        <link id="157718668" db_id="165">
        </link>
        <link id="157812421" db_id="165">
        </link>
        <link id="193290112" db_id="165">
        </link>
        <link id="21844558" db_id="165">
        </link>
        <link id="28518" db_id="165">
        </link>
        <link id="28520" db_id="165">
        </link>
        <link id="392996974" db_id="165">
        </link>
        <link id="49473437" db_id="165">
        </link>
        <link id="528472713" db_id="165">
        </link>
        <link id="528476546" db_id="165">
        </link>
        <link id="568802131" db_id="165">
        </link>
        <link id="568815579" db_id="165">
        </link>
        <link id="70004606" db_id="165">
        </link>
        <link id="70004663" db_id="165">
        </link>
        <link id="71514456" db_id="165">
        </link>
      </links>
      <connectivity isloaded="True">
        <item typeid="2" count="54"/>
        <item typeid="3" count="13"/>
        <item typeid="4" count="13"/>
        <item typeid="5" count="5"/>
        <item typeid="6" count="23"/>
        <item typeid="7" count="4"/>
        <item typeid="8" count="3"/>
        <item typeid="11" count="4"/>
        <item typeid="12" count="1"/>
        <item typeid="13" count="5"/>
        <item typeid="14" count="12"/>
      </connectivity>
      <attributes isloaded="True">
      </attributes>
    </vertex>
    <vertex id="12" componentid="162930" componenttype="2" marked="False" name="GRP78" x="-2.4612650293711855" y="0.32185837320806598" level="0">
      <synonyms>
        <synonym type="1">78 kDa glucose-regulated protein precursor</synonym>
        <synonym type="1">BiP</synonym>
        <synonym type="1">Endoplasmic reticulum lumenal Ca(2+)-binding protein grp78</synonym>
        <synonym type="1">GRP-78</synonym>
        <synonym type="1">GRP78</synonym>
        <synonym type="1">Heat shock 70 kDa protein 5</synonym>
        <synonym type="1">HSPA5</synonym>
        <synonym type="1">Immunoglobulin heavy chain-binding protein</synonym>
        <synonym type="2">78 kda glucose-regulated protein</synonym>
        <synonym type="2">glucose-regulated protein 78</synonym>
        <synonym type="2">glucose-regulated protein/immunoglobulin heavy-chain binding protein</synonym>
        <synonym type="3">heat shock 70kDa protein 5 (glucose-regulated protein, 78kDa)</synonym>
        <synonym type="3">HEL-S-89n</synonym>
        <synonym type="2">hsp-a 5</synonym>
        <synonym type="2">immunoglobulin heavy chain binding protein</synonym>
        <synonym type="3">MIF2</synonym>
      </synonyms>
      <species>
        <organism id="4689" name="Homo sapiens"/>
      </species>
      <links isloaded="True">
        <link id="P11021" db_id="2">
        </link>
        <link id="GRP78_HUMAN" db_id="3">
        </link>
        <link id="AF188611" db_id="4">
        </link>
        <link id="AF216292" db_id="4">
        </link>
        <link id="AJ271729" db_id="4">
        </link>
        <link id="AL354710" db_id="4">
        </link>
        <link id="BC020235" db_id="4">
        </link>
        <link id="CH471090" db_id="4">
        </link>
        <link id="DQ385847" db_id="4">
        </link>
        <link id="M19645" db_id="4">
        </link>
        <link id="X59969" db_id="4">
        </link>
        <link id="X87949" db_id="4">
        </link>
        <link id="NP_005338.1" db_id="5">
        </link>
        <link id="P11021" db_id="6">
        </link>
        <link id="9606.ENSP00000324173" db_id="7">
        </link>
        <link id="B0QZ61" db_id="9">
        </link>
        <link id="Q2EF78" db_id="9">
        </link>
        <link id="Q9NPF1" db_id="9">
        </link>
        <link id="Q9UK02" db_id="9">
        </link>
        <link id="P11021" db_id="10">
        </link>
        <link id="3309" db_id="11">
        </link>
        <link id="hsa:3309" db_id="13">
        </link>
        <link id="A29821" db_id="14">
        </link>
        <link id="COG0443" db_id="17">
        </link>
        <link id="Hs.743241" db_id="19">
        </link>
        <link id="GO:0002576" db_id="20">
        </link>
        <link id="GO:0005509" db_id="20">
        </link>
        <link id="GO:0005524" db_id="20">
        </link>
        <link id="GO:0005634" db_id="20">
        </link>
        <link id="GO:0005783" db_id="20">
        </link>
        <link id="GO:0005788" db_id="20">
        </link>
        <link id="GO:0005789" db_id="20">
        </link>
        <link id="GO:0005793" db_id="20">
        </link>
        <link id="GO:0006200" db_id="20">
        </link>
        <link id="GO:0006983" db_id="20">
        </link>
        <link id="GO:0006987" db_id="20">
        </link>
        <link id="GO:0007596" db_id="20">
        </link>
        <link id="GO:0009986" db_id="20">
        </link>
        <link id="GO:0016887" db_id="20">
        </link>
        <link id="GO:0019904" db_id="20">
        </link>
        <link id="GO:0021589" db_id="20">
        </link>
        <link id="GO:0021680" db_id="20">
        </link>
        <link id="GO:0021762" db_id="20">
        </link>
        <link id="GO:0030168" db_id="20">
        </link>
        <link id="GO:0030176" db_id="20">
        </link>
        <link id="GO:0030335" db_id="20">
        </link>
        <link id="GO:0030433" db_id="20">
        </link>
        <link id="GO:0030496" db_id="20">
        </link>
        <link id="GO:0030512" db_id="20">
        </link>
        <link id="GO:0030968" db_id="20">
        </link>
        <link id="GO:0031398" db_id="20">
        </link>
        <link id="GO:0031625" db_id="20">
        </link>
        <link id="GO:0034663" db_id="20">
        </link>
        <link id="GO:0035437" db_id="20">
        </link>
        <link id="GO:0042149" db_id="20">
        </link>
        <link id="GO:0042470" db_id="20">
        </link>
        <link id="GO:0043022" db_id="20">
        </link>
        <link id="GO:0043066" db_id="20">
        </link>
        <link id="GO:0044267" db_id="20">
        </link>
        <link id="GO:0051082" db_id="20">
        </link>
        <link id="GO:0051087" db_id="20">
        </link>
        <link id="GO:0051787" db_id="20">
        </link>
        <link id="GO:0060904" db_id="20">
        </link>
        <link id="GO:0070062" db_id="20">
        </link>
        <link id="GO:0071236" db_id="20">
        </link>
        <link id="GO:0071353" db_id="20">
        </link>
        <link id="3IUC" db_id="21">
        </link>
        <link id="3LDL" db_id="21">
        </link>
        <link id="3LDN" db_id="21">
        </link>
        <link id="3LDO" db_id="21">
        </link>
        <link id="3LDP" db_id="21">
        </link>
        <link id="P11021" db_id="22">
        </link>
        <link id="HOG000228135" db_id="23">
        </link>
        <link id="3IUC" db_id="24">
        </link>
        <link id="3LDL" db_id="24">
        </link>
        <link id="3LDN" db_id="24">
        </link>
        <link id="3LDO" db_id="24">
        </link>
        <link id="3LDP" db_id="24">
        </link>
        <link id="EOG780RKX" db_id="25">
        </link>
        <link id="3309" db_id="26">
        </link>
        <link id="109541" db_id="27">
        </link>
        <link id="K09490" db_id="29">
        </link>
        <link id="P11021" db_id="33">
        </link>
        <link id="DKRAVQK" db_id="34">
        </link>
        <link id="HBG051845" db_id="35">
        </link>
        <link id="IPR013126" db_id="36">
        </link>
        <link id="IPR018181" db_id="36">
        </link>
        <link id="P11021" db_id="37">
        </link>
        <link id="PF00012" db_id="38">
        </link>
        <link id="CHEMBL1781865" db_id="40">
        </link>
        <link id="ENSG00000044574" db_id="41">
        </link>
        <link id="ENST00000324460" db_id="41">
        </link>
        <link id="P11021" db_id="42">
        </link>
        <link id="P11021" db_id="43">
        </link>
        <link id="MINT-1135308" db_id="47">
        </link>
        <link id="P11021" db_id="50">
        </link>
        <link id="PR00301" db_id="52">
        </link>
        <link id="uc004bpn.3" db_id="56">
        </link>
        <link id="PS00014" db_id="61">
        </link>
        <link id="PS00297" db_id="61">
        </link>
        <link id="PS00329" db_id="61">
        </link>
        <link id="PS01036" db_id="61">
        </link>
        <link id="DIP-33189N" db_id="63">
        </link>
        <link id="PR:P11021" db_id="65">
        </link>
        <link id="P11021" db_id="67">
        </link>
        <link id="P11021" db_id="70">
        </link>
        <link id="13123" db_id="71">
        </link>
        <link id="P11021" db_id="72">
        </link>
        <link id="P11021" db_id="73">
        </link>
        <link id="P11021" db_id="75">
        </link>
        <link id="TF105044" db_id="78">
        </link>
        <link id="HS_HSPA5" db_id="79">
        </link>
        <link id="HSPA5" db_id="80">
        </link>
        <link id="3309" db_id="81">
        </link>
        <link id="3309" db_id="82">
        </link>
        <link id="14916999" db_id="94">
        </link>
        <link id="GC09M127997" db_id="95">
        </link>
        <link id="5238" db_id="97">
        </link>
        <link id="HGNC:5238" db_id="97">
        </link>
        <link id="CAB005221" db_id="98">
        </link>
        <link id="HPA038845" db_id="98">
        </link>
        <link id="HPA038846" db_id="98">
        </link>
        <link id="138120" db_id="99">
        </link>
        <link id="NX_P11021" db_id="100">
        </link>
        <link id="PA29504" db_id="101">
        </link>
        <link id="REACT_17015" db_id="102">
        </link>
        <link id="REACT_604" db_id="102">
        </link>
        <link id="REACT_6900" db_id="102">
        </link>
        <link id="Binding_immunoglobulin_protein" db_id="104">
        </link>
        <link id="P11021" db_id="111">
        </link>
        <link id="DB00025" db_id="113">
        </link>
        <link id="P11021" db_id="114">
        </link>
        <link id="P11021" db_id="115">
        </link>
        <link id="P11021" db_id="126">
        </link>
        <link id="P11021" db_id="128">
        </link>
        <link id="OTTHUMG00000020672" db_id="146">
        </link>
        <link id="00682" db_id="154">
        </link>
        <link id="AAA52614.1" db_id="160">
        </link>
        <link id="AAF13605.1" db_id="160">
        </link>
        <link id="AAF42836.1" db_id="160">
        </link>
        <link id="AAH20235.1" db_id="160">
        </link>
        <link id="ABD04090.1" db_id="160">
        </link>
        <link id="ABM83099.1" db_id="160">
        </link>
        <link id="ABM86294.1" db_id="160">
        </link>
        <link id="ACJ13671.1" db_id="160">
        </link>
        <link id="BAG57068.1" db_id="160">
        </link>
        <link id="CAA42595.1" db_id="160">
        </link>
        <link id="CAA61201.1" db_id="160">
        </link>
        <link id="CAB71335.1" db_id="160">
        </link>
        <link id="CAK18759.1" db_id="160">
        </link>
        <link id="EAW87620.1" db_id="160">
        </link>
        <link id="EAW87621.1" db_id="160">
        </link>
        <link id="NP_005338.1" db_id="160">
        </link>
        <link id="P11021.2" db_id="160">
        </link>
        <link id="1143492" db_id="161">
        </link>
        <link id="119608026" db_id="161">
        </link>
        <link id="119608027" db_id="161">
        </link>
        <link id="123982716" db_id="161">
        </link>
        <link id="123997385" db_id="161">
        </link>
        <link id="14916999" db_id="161">
        </link>
        <link id="16507237" db_id="161">
        </link>
        <link id="18044381" db_id="161">
        </link>
        <link id="194374345" db_id="161">
        </link>
        <link id="211947899" db_id="161">
        </link>
        <link id="29452" db_id="161">
        </link>
        <link id="386758" db_id="161">
        </link>
        <link id="6470150" db_id="161">
        </link>
        <link id="6900104" db_id="161">
        </link>
        <link id="7229462" db_id="161">
        </link>
        <link id="86559365" db_id="161">
        </link>
        <link id="96774623" db_id="161">
        </link>
        <link id="AA433933.1" db_id="162">
        </link>
        <link id="AF188611.1" db_id="162">
        </link>
        <link id="AF216292.1" db_id="162">
        </link>
        <link id="AJ271729.1" db_id="162">
        </link>
        <link id="AK129617.1" db_id="162">
        </link>
        <link id="AK293604.1" db_id="162">
        </link>
        <link id="BC020235.1" db_id="162">
        </link>
        <link id="DA549454.1" db_id="162">
        </link>
        <link id="DQ892173.2" db_id="162">
        </link>
        <link id="DQ895368.2" db_id="162">
        </link>
        <link id="EU794617.1" db_id="162">
        </link>
        <link id="NM_005347.4" db_id="162">
        </link>
        <link id="X87949.1" db_id="162">
        </link>
        <link id="ABBA01043777.1" db_id="163">
        </link>
        <link id="AC_000141.1" db_id="163">
        </link>
        <link id="AL354710.17" db_id="163">
        </link>
        <link id="AMYH02021645.1" db_id="163">
        </link>
        <link id="CH471090.1" db_id="163">
        </link>
        <link id="CS288575.1" db_id="163">
        </link>
        <link id="DQ385847.1" db_id="163">
        </link>
        <link id="M19645.1" db_id="163">
        </link>
        <link id="NC_000009.12" db_id="163">
        </link>
        <link id="NC_018920.2" db_id="163">
        </link>
        <link id="NG_027761.1" db_id="163">
        </link>
        <link id="NT_008470.20" db_id="163">
        </link>
        <link id="NW_001839239.1" db_id="163">
        </link>
        <link id="NW_004929366.1" db_id="163">
        </link>
        <link id="X59969.1" db_id="163">
        </link>
        <link id="1143491" db_id="164">
        </link>
        <link id="123982715" db_id="164">
        </link>
        <link id="123997384" db_id="164">
        </link>
        <link id="18044380" db_id="164">
        </link>
        <link id="194374344" db_id="164">
        </link>
        <link id="211947898" db_id="164">
        </link>
        <link id="2138847" db_id="164">
        </link>
        <link id="305855105" db_id="164">
        </link>
        <link id="34526194" db_id="164">
        </link>
        <link id="6470149" db_id="164">
        </link>
        <link id="6900103" db_id="164">
        </link>
        <link id="7229461" db_id="164">
        </link>
        <link id="80909854" db_id="164">
        </link>
        <link id="148148386" db_id="165">
        </link>
        <link id="157696800" db_id="165">
        </link>
        <link id="157734174" db_id="165">
        </link>
        <link id="183644" db_id="165">
        </link>
        <link id="18476556" db_id="165">
        </link>
        <link id="29451" db_id="165">
        </link>
        <link id="307746866" db_id="165">
        </link>
        <link id="511805589" db_id="165">
        </link>
        <link id="528474545" db_id="165">
        </link>
        <link id="528476614" db_id="165">
        </link>
        <link id="568815282" db_id="165">
        </link>
        <link id="568815589" db_id="165">
        </link>
        <link id="71516264" db_id="165">
        </link>
        <link id="86559364" db_id="165">
        </link>
        <link id="96774622" db_id="165">
        </link>
      </links>
      <connectivity isloaded="True">
        <item typeid="2" count="462"/>
        <item typeid="3" count="214"/>
        <item typeid="4" count="117"/>
        <item typeid="5" count="83"/>
        <item typeid="6" count="99"/>
        <item typeid="7" count="4"/>
        <item typeid="8" count="29"/>
        <item typeid="11" count="9"/>
        <item typeid="12" count="35"/>
        <item typeid="13" count="27"/>
        <item typeid="14" count="55"/>
      </connectivity>
      <attributes isloaded="True">
      </attributes>
    </vertex>
    <vertex id="13" componentid="202367" componenttype="2" marked="False" name="K19" x="5.3825505326562499" y="-2.2206134492509264" level="0">
      <synonyms>
        <synonym type="1">CK-19</synonym>
        <synonym type="1">Cytokeratin-19</synonym>
        <synonym type="1">K19</synonym>
        <synonym type="1">K1C19</synonym>
        <synonym type="1">Keratin, type I cytoskeletal 19</synonym>
        <synonym type="1">Keratin-19</synonym>
        <synonym type="1">KRT19</synonym>
        <synonym type="2">19 cytokeratin</synonym>
        <synonym type="2">19 cytokeratins</synonym>
        <synonym type="2">19 keratin</synonym>
        <synonym type="2">19 keratins</synonym>
        <synonym type="2">anti-cytokeratin 19</synonym>
        <synonym type="3">CK19</synonym>
        <synonym type="2">cytokeratin -19</synonym>
        <synonym type="2">cytokeratin 19</synonym>
        <synonym type="2">cytokeratin 19 pseudogene</synonym>
        <synonym type="2">cytokeratin 19+</synonym>
        <synonym type="2">cytokeratin19</synonym>
        <synonym type="2">cytokeratine 19</synonym>
        <synonym type="2">cytokeratins 19</synonym>
        <synonym type="2">cytokeratins-19</synonym>
        <synonym type="3">K1CS</synonym>
        <synonym type="3">keratin 19</synonym>
        <synonym type="2">keratin19</synonym>
        <synonym type="2">keratins 19</synonym>
      </synonyms>
      <species>
        <organism id="4689" name="Homo sapiens"/>
      </species>
      <links isloaded="True">
        <link id="P08727" db_id="2">
        </link>
        <link id="K1C19_HUMAN" db_id="3">
        </link>
        <link id="AB041267" db_id="4">
        </link>
        <link id="AB045973" db_id="4">
        </link>
        <link id="AC019349" db_id="4">
        </link>
        <link id="AF202321" db_id="4">
        </link>
        <link id="AK313261" db_id="4">
        </link>
        <link id="BC002539" db_id="4">
        </link>
        <link id="BC007628" db_id="4">
        </link>
        <link id="BC010409" db_id="4">
        </link>
        <link id="BC067744" db_id="4">
        </link>
        <link id="BC084574" db_id="4">
        </link>
        <link id="J03607" db_id="4">
        </link>
        <link id="Y00503" db_id="4">
        </link>
        <link id="NP_002267.2" db_id="5">
        </link>
        <link id="P08727" db_id="6">
        </link>
        <link id="B2R874" db_id="9">
        </link>
        <link id="Q5XG83" db_id="9">
        </link>
        <link id="Q6NW33" db_id="9">
        </link>
        <link id="Q7L5M9" db_id="9">
        </link>
        <link id="Q96A53" db_id="9">
        </link>
        <link id="Q96FV1" db_id="9">
        </link>
        <link id="Q9BYF9" db_id="9">
        </link>
        <link id="Q9P1Y4" db_id="9">
        </link>
        <link id="P08727" db_id="10">
        </link>
        <link id="3880" db_id="11">
        </link>
        <link id="hsa:3880" db_id="13">
        </link>
        <link id="A31370" db_id="14">
        </link>
        <link id="NOG148784" db_id="17">
        </link>
        <link id="Hs.654568" db_id="19">
        </link>
        <link id="GO:0005200" db_id="20">
        </link>
        <link id="GO:0005882" db_id="20">
        </link>
        <link id="GO:0008307" db_id="20">
        </link>
        <link id="GO:0016010" db_id="20">
        </link>
        <link id="GO:0016032" db_id="20">
        </link>
        <link id="GO:0030018" db_id="20">
        </link>
        <link id="GO:0042383" db_id="20">
        </link>
        <link id="GO:0043034" db_id="20">
        </link>
        <link id="GO:0043627" db_id="20">
        </link>
        <link id="GO:0045214" db_id="20">
        </link>
        <link id="GO:0060706" db_id="20">
        </link>
        <link id="GO:0070062" db_id="20">
        </link>
        <link id="GO:0071944" db_id="20">
        </link>
        <link id="EOG7FV3Q8" db_id="25">
        </link>
        <link id="3880" db_id="26">
        </link>
        <link id="110078" db_id="27">
        </link>
        <link id="K07604" db_id="29">
        </link>
        <link id="P08727" db_id="33">
        </link>
        <link id="GQEDHYN" db_id="34">
        </link>
        <link id="HBG013015" db_id="35">
        </link>
        <link id="IPR001664" db_id="36">
        </link>
        <link id="IPR002957" db_id="36">
        </link>
        <link id="IPR009053" db_id="36">
        </link>
        <link id="IPR018039" db_id="36">
        </link>
        <link id="P08727" db_id="37">
        </link>
        <link id="PF00038" db_id="38">
        </link>
        <link id="ENSG00000171345" db_id="41">
        </link>
        <link id="ENST00000361566" db_id="41">
        </link>
        <link id="P08727" db_id="42">
        </link>
        <link id="PTHR23239" db_id="45">
        </link>
        <link id="MINT-1438883" db_id="47">
        </link>
        <link id="P08727" db_id="50">
        </link>
        <link id="PR01248" db_id="52">
        </link>
        <link id="SSF46579" db_id="53">
        </link>
        <link id="uc002hxd.4" db_id="56">
        </link>
        <link id="PS00226" db_id="61">
        </link>
        <link id="DIP-35655N" db_id="63">
        </link>
        <link id="PR:P08727" db_id="65">
        </link>
        <link id="P08727" db_id="67">
        </link>
        <link id="P08727" db_id="70">
        </link>
        <link id="15231" db_id="71">
        </link>
        <link id="P08727" db_id="72">
        </link>
        <link id="P08727" db_id="73">
        </link>
        <link id="P08727" db_id="75">
        </link>
        <link id="TF332742" db_id="78">
        </link>
        <link id="KRT19" db_id="80">
        </link>
        <link id="3880" db_id="81">
        </link>
        <link id="3880" db_id="82">
        </link>
        <link id="311033484" db_id="94">
        </link>
        <link id="GC17M039679" db_id="95">
        </link>
        <link id="6436" db_id="97">
        </link>
        <link id="HGNC:6436" db_id="97">
        </link>
        <link id="CAB000031" db_id="98">
        </link>
        <link id="HPA002465" db_id="98">
        </link>
        <link id="148020" db_id="99">
        </link>
        <link id="NX_P08727" db_id="100">
        </link>
        <link id="PA30225" db_id="101">
        </link>
        <link id="Keratin_19" db_id="104">
        </link>
        <link id="P08727" db_id="111">
        </link>
        <link id="P08727" db_id="116">
        </link>
        <link id="OTTHUMG00000133422" db_id="146">
        </link>
        <link id="01007" db_id="154">
        </link>
        <link id="AAA36044.1" db_id="160">
        </link>
        <link id="AAF27048.1" db_id="160">
        </link>
        <link id="AAH02539.3" db_id="160">
        </link>
        <link id="AAH07628.1" db_id="160">
        </link>
        <link id="AAH10409.3" db_id="160">
        </link>
        <link id="AAH67744.2" db_id="160">
        </link>
        <link id="AAH84574.2" db_id="160">
        </link>
        <link id="ABM83105.1" db_id="160">
        </link>
        <link id="ABM86299.1" db_id="160">
        </link>
        <link id="BAA94607.1" db_id="160">
        </link>
        <link id="BAA94608.1" db_id="160">
        </link>
        <link id="BAG36071.1" db_id="160">
        </link>
        <link id="CAA68556.1" db_id="160">
        </link>
        <link id="CBU30437.1" db_id="160">
        </link>
        <link id="CBU83086.1" db_id="160">
        </link>
        <link id="EAW60743.1" db_id="160">
        </link>
        <link id="NP_002267.2" db_id="160">
        </link>
        <link id="P08727.4" db_id="160">
        </link>
        <link id="119581147" db_id="161">
        </link>
        <link id="123982728" db_id="161">
        </link>
        <link id="123997395" db_id="161">
        </link>
        <link id="127796031" db_id="161">
        </link>
        <link id="127796377" db_id="161">
        </link>
        <link id="127799941" db_id="161">
        </link>
        <link id="127801382" db_id="161">
        </link>
        <link id="14043271" db_id="161">
        </link>
        <link id="189055338" db_id="161">
        </link>
        <link id="24234699" db_id="161">
        </link>
        <link id="300620772" db_id="161">
        </link>
        <link id="300623540" db_id="161">
        </link>
        <link id="311033484" db_id="161">
        </link>
        <link id="34039" db_id="161">
        </link>
        <link id="386803" db_id="161">
        </link>
        <link id="6729681" db_id="161">
        </link>
        <link id="7594732" db_id="161">
        </link>
        <link id="7594734" db_id="161">
        </link>
        <link id="AB041267.1" db_id="162">
        </link>
        <link id="AB041268.1" db_id="162">
        </link>
        <link id="AK313261.1" db_id="162">
        </link>
        <link id="BC002539.2" db_id="162">
        </link>
        <link id="BC007628.1" db_id="162">
        </link>
        <link id="BC010409.2" db_id="162">
        </link>
        <link id="BC067744.1" db_id="162">
        </link>
        <link id="BC084574.1" db_id="162">
        </link>
        <link id="BG490639.1" db_id="162">
        </link>
        <link id="BG750971.1" db_id="162">
        </link>
        <link id="BP328445.1" db_id="162">
        </link>
        <link id="DA068330.1" db_id="162">
        </link>
        <link id="DQ892179.2" db_id="162">
        </link>
        <link id="DQ895373.2" db_id="162">
        </link>
        <link id="NM_002276.4" db_id="162">
        </link>
        <link id="Y00503.1" db_id="162">
        </link>
        <link id="ABBA01031810.1" db_id="163">
        </link>
        <link id="AC019349.28" db_id="163">
        </link>
        <link id="AC_000149.1" db_id="163">
        </link>
        <link id="AF202321.1" db_id="163">
        </link>
        <link id="AMYH02033410.1" db_id="163">
        </link>
        <link id="AMYH02033411.1" db_id="163">
        </link>
        <link id="CH471152.1" db_id="163">
        </link>
        <link id="HC921481.1" db_id="163">
        </link>
        <link id="HD063883.1" db_id="163">
        </link>
        <link id="J03607.1" db_id="163">
        </link>
        <link id="NC_000017.11" db_id="163">
        </link>
        <link id="NC_018928.2" db_id="163">
        </link>
        <link id="NG_012285.1" db_id="163">
        </link>
        <link id="NT_010783.16" db_id="163">
        </link>
        <link id="NW_001838435.2" db_id="163">
        </link>
        <link id="NW_004929407.1" db_id="163">
        </link>
        <link id="123982727" db_id="164">
        </link>
        <link id="123997394" db_id="164">
        </link>
        <link id="131412244" db_id="164">
        </link>
        <link id="13452149" db_id="164">
        </link>
        <link id="14043270" db_id="164">
        </link>
        <link id="14061624" db_id="164">
        </link>
        <link id="164693656" db_id="164">
        </link>
        <link id="34038" db_id="164">
        </link>
        <link id="34783123" db_id="164">
        </link>
        <link id="39644708" db_id="164">
        </link>
        <link id="45709959" db_id="164">
        </link>
        <link id="52257541" db_id="164">
        </link>
        <link id="54261592" db_id="164">
        </link>
        <link id="7594731" db_id="164">
        </link>
        <link id="7594733" db_id="164">
        </link>
        <link id="79232876" db_id="164">
        </link>
        <link id="148160353" db_id="165">
        </link>
        <link id="157713538" db_id="165">
        </link>
        <link id="157812388" db_id="165">
        </link>
        <link id="184658" db_id="165">
        </link>
        <link id="239735540" db_id="165">
        </link>
        <link id="29501896" db_id="165">
        </link>
        <link id="300620771" db_id="165">
        </link>
        <link id="300623539" db_id="165">
        </link>
        <link id="511791956" db_id="165">
        </link>
        <link id="511791957" db_id="165">
        </link>
        <link id="528473003" db_id="165">
        </link>
        <link id="528476558" db_id="165">
        </link>
        <link id="568802181" db_id="165">
        </link>
        <link id="568815581" db_id="165">
        </link>
        <link id="6729680" db_id="165">
        </link>
        <link id="71514718" db_id="165">
        </link>
      </links>
      <connectivity isloaded="True">
        <item typeid="2" count="135"/>
        <item typeid="3" count="76"/>
        <item typeid="4" count="19"/>
        <item typeid="5" count="19"/>
        <item typeid="6" count="72"/>
        <item typeid="7" count="2"/>
        <item typeid="8" count="12"/>
        <item typeid="11" count="3"/>
        <item typeid="12" count="4"/>
        <item typeid="13" count="11"/>
        <item typeid="14" count="39"/>
      </connectivity>
      <attributes isloaded="True">
      </attributes>
    </vertex>
    <vertex id="14" componentid="214338" componenttype="2" marked="False" name="Galectin-3" x="3.5911439138308516" y="-4.8025755079750567" level="0">
      <synonyms>
        <synonym type="1">35 kDa lectin</synonym>
        <synonym type="1">Carbohydrate-binding protein 35</synonym>
        <synonym type="1">CBP 35</synonym>
        <synonym type="1">Gal-3</synonym>
        <synonym type="1">Galactose-specific lectin 3</synonym>
        <synonym type="1">Galactoside-binding protein</synonym>
        <synonym type="1">GALBP</synonym>
        <synonym type="1">Galectin-3</synonym>
        <synonym type="1">IgE-binding protein</synonym>
        <synonym type="1">L-31</synonym>
        <synonym type="1">Laminin-binding protein</synonym>
        <synonym type="1">Lectin L-29</synonym>
        <synonym type="1">LEG3</synonym>
        <synonym type="1">LGALS3</synonym>
        <synonym type="1">Mac-2 antigen</synonym>
        <synonym type="1">MAC2</synonym>
        <synonym type="2">35kda lectin</synonym>
        <synonym type="2">antigen mac-2</synonym>
        <synonym type="3">CBP35</synonym>
        <synonym type="3">GAL3</synonym>
        <synonym type="3">GALIG</synonym>
        <synonym type="3">L31</synonym>
        <synonym type="3">lectin, galactoside-binding, soluble, 3</synonym>
        <synonym type="2">lgals-3</synonym>
        <synonym type="3">LGALS2</synonym>
        <synonym type="2">mac-2-antigen</synonym>
        <synonym type="2">mac-ii antigen</synonym>
        <synonym type="2">mac2 antigen</synonym>
      </synonyms>
      <species>
        <organism id="4689" name="Homo sapiens"/>
      </species>
      <links isloaded="True">
        <link id="P17931" db_id="2">
        </link>
        <link id="LEG3_HUMAN" db_id="3">
        </link>
        <link id="AB006780" db_id="4">
        </link>
        <link id="AF031422" db_id="4">
        </link>
        <link id="AF031423" db_id="4">
        </link>
        <link id="AF031424" db_id="4">
        </link>
        <link id="AF031425" db_id="4">
        </link>
        <link id="AK314929" db_id="4">
        </link>
        <link id="AL139316" db_id="4">
        </link>
        <link id="BC001120" db_id="4">
        </link>
        <link id="BC053667" db_id="4">
        </link>
        <link id="CH471061" db_id="4">
        </link>
        <link id="CR456897" db_id="4">
        </link>
        <link id="M35368" db_id="4">
        </link>
        <link id="M36682" db_id="4">
        </link>
        <link id="M57710" db_id="4">
        </link>
        <link id="M64303" db_id="4">
        </link>
        <link id="S59012" db_id="4">
        </link>
        <link id="NP_002297.2" db_id="5">
        </link>
        <link id="P17931" db_id="6">
        </link>
        <link id="9606.ENSP00000254301" db_id="7">
        </link>
        <link id="B2RC38" db_id="9">
        </link>
        <link id="Q16005" db_id="9">
        </link>
        <link id="Q6IBA7" db_id="9">
        </link>
        <link id="Q96J47" db_id="9">
        </link>
        <link id="P17931" db_id="10">
        </link>
        <link id="3958" db_id="11">
        </link>
        <link id="hsa:3958" db_id="13">
        </link>
        <link id="A35820" db_id="14">
        </link>
        <link id="NOG312075" db_id="17">
        </link>
        <link id="Hs.531081" db_id="19">
        </link>
        <link id="GO:0001501" db_id="20">
        </link>
        <link id="GO:0001772" db_id="20">
        </link>
        <link id="GO:0002548" db_id="20">
        </link>
        <link id="GO:0005578" db_id="20">
        </link>
        <link id="GO:0005615" db_id="20">
        </link>
        <link id="GO:0005634" db_id="20">
        </link>
        <link id="GO:0005681" db_id="20">
        </link>
        <link id="GO:0005737" db_id="20">
        </link>
        <link id="GO:0005743" db_id="20">
        </link>
        <link id="GO:0005886" db_id="20">
        </link>
        <link id="GO:0006397" db_id="20">
        </link>
        <link id="GO:0008380" db_id="20">
        </link>
        <link id="GO:0019863" db_id="20">
        </link>
        <link id="GO:0030198" db_id="20">
        </link>
        <link id="GO:0030246" db_id="20">
        </link>
        <link id="GO:0030593" db_id="20">
        </link>
        <link id="GO:0030855" db_id="20">
        </link>
        <link id="GO:0042056" db_id="20">
        </link>
        <link id="GO:0043236" db_id="20">
        </link>
        <link id="GO:0044822" db_id="20">
        </link>
        <link id="GO:0045087" db_id="20">
        </link>
        <link id="GO:0045806" db_id="20">
        </link>
        <link id="GO:0048245" db_id="20">
        </link>
        <link id="GO:0048246" db_id="20">
        </link>
        <link id="GO:0050860" db_id="20">
        </link>
        <link id="GO:0050918" db_id="20">
        </link>
        <link id="GO:0070062" db_id="20">
        </link>
        <link id="GO:0070232" db_id="20">
        </link>
        <link id="GO:0071674" db_id="20">
        </link>
        <link id="GO:0071677" db_id="20">
        </link>
        <link id="GO:0090280" db_id="20">
        </link>
        <link id="GO:1902041" db_id="20">
        </link>
        <link id="GO:2000521" db_id="20">
        </link>
        <link id="GO:2001189" db_id="20">
        </link>
        <link id="GO:2001237" db_id="20">
        </link>
        <link id="1A3K" db_id="21">
        </link>
        <link id="1KJL" db_id="21">
        </link>
        <link id="1KJR" db_id="21">
        </link>
        <link id="2NMN" db_id="21">
        </link>
        <link id="2NMO" db_id="21">
        </link>
        <link id="2NN8" db_id="21">
        </link>
        <link id="2XG3" db_id="21">
        </link>
        <link id="3AYA" db_id="21">
        </link>
        <link id="3AYC" db_id="21">
        </link>
        <link id="3AYD" db_id="21">
        </link>
        <link id="3AYE" db_id="21">
        </link>
        <link id="3T1L" db_id="21">
        </link>
        <link id="3T1M" db_id="21">
        </link>
        <link id="3ZSJ" db_id="21">
        </link>
        <link id="3ZSK" db_id="21">
        </link>
        <link id="3ZSL" db_id="21">
        </link>
        <link id="3ZSM" db_id="21">
        </link>
        <link id="4JC1" db_id="21">
        </link>
        <link id="4JCK" db_id="21">
        </link>
        <link id="4LBJ" db_id="21">
        </link>
        <link id="4LBK" db_id="21">
        </link>
        <link id="4LBL" db_id="21">
        </link>
        <link id="4LBM" db_id="21">
        </link>
        <link id="4LBN" db_id="21">
        </link>
        <link id="4LBO" db_id="21">
        </link>
        <link id="P17931" db_id="22">
        </link>
        <link id="1A3K" db_id="24">
        </link>
        <link id="1KJL" db_id="24">
        </link>
        <link id="1KJR" db_id="24">
        </link>
        <link id="2NMN" db_id="24">
        </link>
        <link id="2NMO" db_id="24">
        </link>
        <link id="2NN8" db_id="24">
        </link>
        <link id="2XG3" db_id="24">
        </link>
        <link id="3AYA" db_id="24">
        </link>
        <link id="3AYC" db_id="24">
        </link>
        <link id="3AYD" db_id="24">
        </link>
        <link id="3AYE" db_id="24">
        </link>
        <link id="3T1L" db_id="24">
        </link>
        <link id="3T1M" db_id="24">
        </link>
        <link id="3ZSJ" db_id="24">
        </link>
        <link id="3ZSK" db_id="24">
        </link>
        <link id="3ZSL" db_id="24">
        </link>
        <link id="3ZSM" db_id="24">
        </link>
        <link id="4JC1" db_id="24">
        </link>
        <link id="4JCK" db_id="24">
        </link>
        <link id="4LBJ" db_id="24">
        </link>
        <link id="4LBK" db_id="24">
        </link>
        <link id="4LBL" db_id="24">
        </link>
        <link id="4LBM" db_id="24">
        </link>
        <link id="4LBN" db_id="24">
        </link>
        <link id="4LBO" db_id="24">
        </link>
        <link id="3958" db_id="26">
        </link>
        <link id="110149" db_id="27">
        </link>
        <link id="K06831" db_id="29">
        </link>
        <link id="P17931" db_id="33">
        </link>
        <link id="QGPPGAY" db_id="34">
        </link>
        <link id="HBG006255" db_id="35">
        </link>
        <link id="IPR001079" db_id="36">
        </link>
        <link id="IPR008985" db_id="36">
        </link>
        <link id="IPR013320" db_id="36">
        </link>
        <link id="P17931" db_id="37">
        </link>
        <link id="PF00337" db_id="38">
        </link>
        <link id="CHEMBL4531" db_id="40">
        </link>
        <link id="ENSG00000131981" db_id="41">
        </link>
        <link id="ENST00000254301" db_id="41">
        </link>
        <link id="P17931" db_id="42">
        </link>
        <link id="P17931" db_id="43">
        </link>
        <link id="2.60.120.200" db_id="46">
        </link>
        <link id="P17931" db_id="50">
        </link>
        <link id="SSF49899" db_id="53">
        </link>
        <link id="uc001xbr.3" db_id="56">
        </link>
        <link id="SM00276" db_id="57">
        </link>
        <link id="SM00908" db_id="57">
        </link>
        <link id="PS51304" db_id="61">
        </link>
        <link id="DIP-45623N" db_id="63">
        </link>
        <link id="PR:P17931" db_id="65">
        </link>
        <link id="P17931" db_id="67">
        </link>
        <link id="P17931" db_id="70">
        </link>
        <link id="15531" db_id="71">
        </link>
        <link id="P17931" db_id="72">
        </link>
        <link id="P17931" db_id="73">
        </link>
        <link id="P17931" db_id="75">
        </link>
        <link id="TF315551" db_id="78">
        </link>
        <link id="HS_LGALS3" db_id="79">
        </link>
        <link id="3958" db_id="81">
        </link>
        <link id="3958" db_id="82">
        </link>
        <link id="215274262" db_id="94">
        </link>
        <link id="GC14P055595" db_id="95">
        </link>
        <link id="6563" db_id="97">
        </link>
        <link id="HGNC:6563" db_id="97">
        </link>
        <link id="CAB005191" db_id="98">
        </link>
        <link id="HPA003162" db_id="98">
        </link>
        <link id="153619" db_id="99">
        </link>
        <link id="NX_P17931" db_id="100">
        </link>
        <link id="PA30340" db_id="101">
        </link>
        <link id="REACT_6900" db_id="102">
        </link>
        <link id="LGALS3" db_id="104">
        </link>
        <link id="P17931" db_id="109">
        </link>
        <link id="IPI00465431" db_id="115">
        </link>
        <link id="P17931" db_id="126">
        </link>
        <link id="P17931" db_id="128">
        </link>
        <link id="Q6IBA7" db_id="129">
        </link>
        <link id="OTTHUMG00000171030" db_id="146">
        </link>
        <link id="01090" db_id="154">
        </link>
        <link id="17026" db_id="154">
        </link>
        <link id="AAA35607.1" db_id="160">
        </link>
        <link id="AAA36163.1" db_id="160">
        </link>
        <link id="AAA88086.1" db_id="160">
        </link>
        <link id="AAB26229.1" db_id="160">
        </link>
        <link id="AAB86584.1" db_id="160">
        </link>
        <link id="AAG44701.1" db_id="160">
        </link>
        <link id="AAG44702.1" db_id="160">
        </link>
        <link id="AAH01120.1" db_id="160">
        </link>
        <link id="AAH53667.1" db_id="160">
        </link>
        <link id="AAH68068.1" db_id="160">
        </link>
        <link id="ABM83520.1" db_id="160">
        </link>
        <link id="ABW03507.1" db_id="160">
        </link>
        <link id="BAA22164.1" db_id="160">
        </link>
        <link id="BAC45249.1" db_id="160">
        </link>
        <link id="BAD92628.1" db_id="160">
        </link>
        <link id="BAG37435.1" db_id="160">
        </link>
        <link id="CAD61918.1" db_id="160">
        </link>
        <link id="CAE46042.1" db_id="160">
        </link>
        <link id="CAG33178.1" db_id="160">
        </link>
        <link id="CAG46894.1" db_id="160">
        </link>
        <link id="CBX53892.1" db_id="160">
        </link>
        <link id="EAW80658.1" db_id="160">
        </link>
        <link id="EAW80660.1" db_id="160">
        </link>
        <link id="NP_001170859.1" db_id="160">
        </link>
        <link id="NP_002297.2" db_id="160">
        </link>
        <link id="P17931.5" db_id="160">
        </link>
        <link id="115430223" db_id="161">
        </link>
        <link id="119601064" db_id="161">
        </link>
        <link id="119601066" db_id="161">
        </link>
        <link id="1196442" db_id="161">
        </link>
        <link id="12005990" db_id="161">
        </link>
        <link id="12005991" db_id="161">
        </link>
        <link id="123984349" db_id="161">
        </link>
        <link id="12654571" db_id="161">
        </link>
        <link id="157928422" db_id="161">
        </link>
        <link id="179531" db_id="161">
        </link>
        <link id="186922" db_id="161">
        </link>
        <link id="189067453" db_id="161">
        </link>
        <link id="215274262" db_id="161">
        </link>
        <link id="2385452" db_id="161">
        </link>
        <link id="2623892" db_id="161">
        </link>
        <link id="27348224" db_id="161">
        </link>
        <link id="28071074" db_id="161">
        </link>
        <link id="294345475" db_id="161">
        </link>
        <link id="299602" db_id="161">
        </link>
        <link id="311461928" db_id="161">
        </link>
        <link id="31657226" db_id="161">
        </link>
        <link id="34365022" db_id="161">
        </link>
        <link id="45786143" db_id="161">
        </link>
        <link id="48145911" db_id="161">
        </link>
        <link id="49457147" db_id="161">
        </link>
        <link id="62088362" db_id="161">
        </link>
        <link id="AB006780.1" db_id="162">
        </link>
        <link id="AB209391.1" db_id="162">
        </link>
        <link id="AF266280.1" db_id="162">
        </link>
        <link id="AK314929.1" db_id="162">
        </link>
        <link id="BC001120.2" db_id="162">
        </link>
        <link id="BC053667.1" db_id="162">
        </link>
        <link id="BC068068.1" db_id="162">
        </link>
        <link id="BC128253.1" db_id="162">
        </link>
        <link id="BC128403.1" db_id="162">
        </link>
        <link id="BG332134.1" db_id="162">
        </link>
        <link id="BQ645629.1" db_id="162">
        </link>
        <link id="BU681070.1" db_id="162">
        </link>
        <link id="BX161455.1" db_id="162">
        </link>
        <link id="BX641090.1" db_id="162">
        </link>
        <link id="CD518618.1" db_id="162">
        </link>
        <link id="CR456897.1" db_id="162">
        </link>
        <link id="CR542097.1" db_id="162">
        </link>
        <link id="DQ892594.2" db_id="162">
        </link>
        <link id="EU176706.1" db_id="162">
        </link>
        <link id="M35368.1" db_id="162">
        </link>
        <link id="M36682.1" db_id="162">
        </link>
        <link id="M57710.1" db_id="162">
        </link>
        <link id="M64303.1" db_id="162">
        </link>
        <link id="NM_001177388.1" db_id="162">
        </link>
        <link id="NM_002306.3" db_id="162">
        </link>
        <link id="NR_003225.2" db_id="162">
        </link>
        <link id="S59012.1" db_id="162">
        </link>
        <link id="AB086821.1" db_id="163">
        </link>
        <link id="ABBA01018201.1" db_id="163">
        </link>
        <link id="AC_000146.1" db_id="163">
        </link>
        <link id="AF031425.1" db_id="163">
        </link>
        <link id="AL139316.5" db_id="163">
        </link>
        <link id="AMYH02029232.1" db_id="163">
        </link>
        <link id="CH471061.1" db_id="163">
        </link>
        <link id="HI179168.1" db_id="163">
        </link>
        <link id="NC_000014.9" db_id="163">
        </link>
        <link id="NC_018925.2" db_id="163">
        </link>
        <link id="NG_017089.1" db_id="163">
        </link>
        <link id="NT_026437.13" db_id="163">
        </link>
        <link id="NW_001838111.1" db_id="163">
        </link>
        <link id="NW_004929393.1" db_id="163">
        </link>
        <link id="U10300.1" db_id="163">
        </link>
        <link id="1196441" db_id="164">
        </link>
        <link id="12005989" db_id="164">
        </link>
        <link id="123984348" db_id="164">
        </link>
        <link id="124504254" db_id="164">
        </link>
        <link id="124504290" db_id="164">
        </link>
        <link id="13138572" db_id="164">
        </link>
        <link id="157928421" db_id="164">
        </link>
        <link id="164693134" db_id="164">
        </link>
        <link id="179530" db_id="164">
        </link>
        <link id="186921" db_id="164">
        </link>
        <link id="21769801" db_id="164">
        </link>
        <link id="23530622" db_id="164">
        </link>
        <link id="2385451" db_id="164">
        </link>
        <link id="28071073" db_id="164">
        </link>
        <link id="294345472" db_id="164">
        </link>
        <link id="294345473" db_id="164">
        </link>
        <link id="294345474" db_id="164">
        </link>
        <link id="299601" db_id="164">
        </link>
        <link id="31450336" db_id="164">
        </link>
        <link id="31657225" db_id="164">
        </link>
        <link id="34365021" db_id="164">
        </link>
        <link id="37589086" db_id="164">
        </link>
        <link id="413862" db_id="164">
        </link>
        <link id="45786142" db_id="164">
        </link>
        <link id="48145910" db_id="164">
        </link>
        <link id="49457146" db_id="164">
        </link>
        <link id="62088361" db_id="164">
        </link>
        <link id="14268353" db_id="165">
        </link>
        <link id="148173962" db_id="165">
        </link>
        <link id="157696989" db_id="165">
        </link>
        <link id="157704455" db_id="165">
        </link>
        <link id="2623890" db_id="165">
        </link>
        <link id="27348223" db_id="165">
        </link>
        <link id="294610641" db_id="165">
        </link>
        <link id="311461927" db_id="165">
        </link>
        <link id="499278" db_id="165">
        </link>
        <link id="511796140" db_id="165">
        </link>
        <link id="528473834" db_id="165">
        </link>
        <link id="528476581" db_id="165">
        </link>
        <link id="568802206" db_id="165">
        </link>
        <link id="568815584" db_id="165">
        </link>
        <link id="71518097" db_id="165">
        </link>
      </links>
      <connectivity isloaded="True">
        <item typeid="2" count="305"/>
        <item typeid="3" count="173"/>
        <item typeid="4" count="90"/>
        <item typeid="5" count="112"/>
        <item typeid="6" count="192"/>
        <item typeid="7" count="2"/>
        <item typeid="8" count="26"/>
        <item typeid="11" count="3"/>
        <item typeid="12" count="20"/>
        <item typeid="13" count="53"/>
        <item typeid="14" count="122"/>
      </connectivity>
      <attributes isloaded="True">
      </attributes>
    </vertex>
    <vertex id="15" componentid="246642" componenttype="2" marked="False" name="Moesin" x="-4.117861536034999" y="-2.3874736900406113" level="0">
      <synonyms>
        <synonym type="1">Membrane-organizing extension spike protein</synonym>
        <synonym type="1">MOES</synonym>
        <synonym type="1">Moesin</synonym>
        <synonym type="1">MSN</synonym>
        <synonym type="3">HEL70</synonym>
        <synonym type="2">moesin family</synonym>
        <synonym type="2">moesin pseudogene</synonym>
        <synonym type="2">moesin-family</synonym>
      </synonyms>
      <species>
        <organism id="4689" name="Homo sapiens"/>
      </species>
      <links isloaded="True">
        <link id="P26038" db_id="2">
        </link>
        <link id="MOES_HUMAN" db_id="3">
        </link>
        <link id="BC017293" db_id="4">
        </link>
        <link id="M69066" db_id="4">
        </link>
        <link id="Z98946" db_id="4">
        </link>
        <link id="NP_002435.1" db_id="5">
        </link>
        <link id="P26038" db_id="6">
        </link>
        <link id="9606.ENSP00000353408" db_id="7">
        </link>
        <link id="P26038" db_id="10">
        </link>
        <link id="4478" db_id="11">
        </link>
        <link id="hsa:4478" db_id="13">
        </link>
        <link id="A41289" db_id="14">
        </link>
        <link id="NOG236035" db_id="17">
        </link>
        <link id="Hs.87752" db_id="19">
        </link>
        <link id="GO:0001931" db_id="20">
        </link>
        <link id="GO:0003725" db_id="20">
        </link>
        <link id="GO:0005102" db_id="20">
        </link>
        <link id="GO:0005200" db_id="20">
        </link>
        <link id="GO:0005737" db_id="20">
        </link>
        <link id="GO:0005856" db_id="20">
        </link>
        <link id="GO:0005886" db_id="20">
        </link>
        <link id="GO:0005902" db_id="20">
        </link>
        <link id="GO:0006928" db_id="20">
        </link>
        <link id="GO:0007159" db_id="20">
        </link>
        <link id="GO:0010628" db_id="20">
        </link>
        <link id="GO:0016323" db_id="20">
        </link>
        <link id="GO:0016324" db_id="20">
        </link>
        <link id="GO:0019898" db_id="20">
        </link>
        <link id="GO:0019901" db_id="20">
        </link>
        <link id="GO:0022614" db_id="20">
        </link>
        <link id="GO:0030175" db_id="20">
        </link>
        <link id="GO:0031528" db_id="20">
        </link>
        <link id="GO:0045177" db_id="20">
        </link>
        <link id="GO:0050839" db_id="20">
        </link>
        <link id="GO:0050900" db_id="20">
        </link>
        <link id="GO:0061028" db_id="20">
        </link>
        <link id="GO:0070062" db_id="20">
        </link>
        <link id="GO:0072562" db_id="20">
        </link>
        <link id="GO:2000401" db_id="20">
        </link>
        <link id="1E5W" db_id="21">
        </link>
        <link id="1EF1" db_id="21">
        </link>
        <link id="1SGH" db_id="21">
        </link>
        <link id="HOG000007113" db_id="23">
        </link>
        <link id="1E5W" db_id="24">
        </link>
        <link id="1EF1" db_id="24">
        </link>
        <link id="1SGH" db_id="24">
        </link>
        <link id="EOG7BGHK6" db_id="25">
        </link>
        <link id="4478" db_id="26">
        </link>
        <link id="110584" db_id="27">
        </link>
        <link id="K05763" db_id="29">
        </link>
        <link id="P26038" db_id="33">
        </link>
        <link id="PHVTEPM" db_id="34">
        </link>
        <link id="HBG002185" db_id="35">
        </link>
        <link id="IPR000299" db_id="36">
        </link>
        <link id="IPR000798" db_id="36">
        </link>
        <link id="IPR008954" db_id="36">
        </link>
        <link id="IPR011174" db_id="36">
        </link>
        <link id="IPR011259" db_id="36">
        </link>
        <link id="IPR011993" db_id="36">
        </link>
        <link id="IPR014352" db_id="36">
        </link>
        <link id="IPR018979" db_id="36">
        </link>
        <link id="IPR018980" db_id="36">
        </link>
        <link id="IPR019747" db_id="36">
        </link>
        <link id="IPR019748" db_id="36">
        </link>
        <link id="IPR019749" db_id="36">
        </link>
        <link id="IPR019750" db_id="36">
        </link>
        <link id="P26038" db_id="37">
        </link>
        <link id="PF00373" db_id="38">
        </link>
        <link id="PF00769" db_id="38">
        </link>
        <link id="PF09379" db_id="38">
        </link>
        <link id="PF09380" db_id="38">
        </link>
        <link id="ENSG00000147065" db_id="41">
        </link>
        <link id="ENST00000360270" db_id="41">
        </link>
        <link id="P26038" db_id="42">
        </link>
        <link id="P26038" db_id="43">
        </link>
        <link id="1.20.80.10" db_id="46">
        </link>
        <link id="2.30.29.30" db_id="46">
        </link>
        <link id="MINT-3010439" db_id="47">
        </link>
        <link id="P26038" db_id="50">
        </link>
        <link id="PR00661" db_id="52">
        </link>
        <link id="PR00935" db_id="52">
        </link>
        <link id="SSF47031" db_id="53">
        </link>
        <link id="SSF48678" db_id="53">
        </link>
        <link id="uc004dwf.3" db_id="56">
        </link>
        <link id="SM00295" db_id="57">
        </link>
        <link id="PIRSF002305" db_id="58">
        </link>
        <link id="PS00660" db_id="61">
        </link>
        <link id="PS00661" db_id="61">
        </link>
        <link id="PS50057" db_id="61">
        </link>
        <link id="PR:P26038" db_id="65">
        </link>
        <link id="P26038" db_id="67">
        </link>
        <link id="P26038" db_id="70">
        </link>
        <link id="17331" db_id="71">
        </link>
        <link id="P26038" db_id="72">
        </link>
        <link id="P26038" db_id="73">
        </link>
        <link id="P26038" db_id="75">
        </link>
        <link id="TF313935" db_id="78">
        </link>
        <link id="HS_MSN" db_id="79">
        </link>
        <link id="MSN" db_id="80">
        </link>
        <link id="4478" db_id="81">
        </link>
        <link id="4478" db_id="82">
        </link>
        <link id="127234" db_id="94">
        </link>
        <link id="GC0XP064887" db_id="95">
        </link>
        <link id="7373" db_id="97">
        </link>
        <link id="HGNC:7373" db_id="97">
        </link>
        <link id="CAB010898" db_id="98">
        </link>
        <link id="CAB047336" db_id="98">
        </link>
        <link id="CAB047338" db_id="98">
        </link>
        <link id="HPA000263" db_id="98">
        </link>
        <link id="HPA000763" db_id="98">
        </link>
        <link id="HPA011135" db_id="98">
        </link>
        <link id="HPA011227" db_id="98">
        </link>
        <link id="309845" db_id="99">
        </link>
        <link id="NX_P26038" db_id="100">
        </link>
        <link id="PA31178" db_id="101">
        </link>
        <link id="REACT_111045" db_id="102">
        </link>
        <link id="Moesin" db_id="104">
        </link>
        <link id="P26038" db_id="114">
        </link>
        <link id="P26038" db_id="116">
        </link>
        <link id="P26038" db_id="129">
        </link>
        <link id="OTTHUMG00000021723" db_id="146">
        </link>
        <link id="02399" db_id="154">
        </link>
        <link id="AAA36322.1" db_id="160">
        </link>
        <link id="AAH01112.1" db_id="160">
        </link>
        <link id="AAH11827.1" db_id="160">
        </link>
        <link id="AAH17293.1" db_id="160">
        </link>
        <link id="ABM83579.1" db_id="160">
        </link>
        <link id="ABM86818.1" db_id="160">
        </link>
        <link id="ACJ13690.1" db_id="160">
        </link>
        <link id="BAH12513.1" db_id="160">
        </link>
        <link id="CAB46379.1" db_id="160">
        </link>
        <link id="EAX05398.1" db_id="160">
        </link>
        <link id="EAX05399.1" db_id="160">
        </link>
        <link id="NP_002435.1" db_id="160">
        </link>
        <link id="P26038.3" db_id="160">
        </link>
        <link id="XP_005262326.1" db_id="160">
        </link>
        <link id="119625803" db_id="161">
        </link>
        <link id="119625804" db_id="161">
        </link>
        <link id="123984467" db_id="161">
        </link>
        <link id="123998433" db_id="161">
        </link>
        <link id="127234" db_id="161">
        </link>
        <link id="16878176" db_id="161">
        </link>
        <link id="188626" db_id="161">
        </link>
        <link id="211947937" db_id="161">
        </link>
        <link id="221041672" db_id="161">
        </link>
        <link id="33988037" db_id="161">
        </link>
        <link id="33990713" db_id="161">
        </link>
        <link id="4505257" db_id="161">
        </link>
        <link id="530421753" db_id="161">
        </link>
        <link id="5419633" db_id="161">
        </link>
        <link id="AK297165.1" db_id="162">
        </link>
        <link id="AK308486.1" db_id="162">
        </link>
        <link id="AK309986.1" db_id="162">
        </link>
        <link id="BC001112.2" db_id="162">
        </link>
        <link id="BC011827.2" db_id="162">
        </link>
        <link id="BC017293.2" db_id="162">
        </link>
        <link id="CN386296.1" db_id="162">
        </link>
        <link id="DQ892653.2" db_id="162">
        </link>
        <link id="DQ895892.2" db_id="162">
        </link>
        <link id="EU794636.1" db_id="162">
        </link>
        <link id="M69066.1" db_id="162">
        </link>
        <link id="NM_002444.2" db_id="162">
        </link>
        <link id="XM_005262269.1" db_id="162">
        </link>
        <link id="ABBA01067039.1" db_id="163">
        </link>
        <link id="ABBA01067040.1" db_id="163">
        </link>
        <link id="ABBA01067041.1" db_id="163">
        </link>
        <link id="ABBA01067042.1" db_id="163">
        </link>
        <link id="ABBA01067043.1" db_id="163">
        </link>
        <link id="ABBA01067044.1" db_id="163">
        </link>
        <link id="AC_000155.1" db_id="163">
        </link>
        <link id="AL354652.11" db_id="163">
        </link>
        <link id="AMYH02039614.1" db_id="163">
        </link>
        <link id="AMYH02039615.1" db_id="163">
        </link>
        <link id="CH471132.2" db_id="163">
        </link>
        <link id="NC_000023.11" db_id="163">
        </link>
        <link id="NC_018934.2" db_id="163">
        </link>
        <link id="NG_012516.1" db_id="163">
        </link>
        <link id="NT_011651.18" db_id="163">
        </link>
        <link id="NW_001842373.1" db_id="163">
        </link>
        <link id="NW_004929443.1" db_id="163">
        </link>
        <link id="Z98946.15" db_id="163">
        </link>
        <link id="123984466" db_id="164">
        </link>
        <link id="123998432" db_id="164">
        </link>
        <link id="164690858" db_id="164">
        </link>
        <link id="164695834" db_id="164">
        </link>
        <link id="188625" db_id="164">
        </link>
        <link id="211947936" db_id="164">
        </link>
        <link id="221041671" db_id="164">
        </link>
        <link id="33878620" db_id="164">
        </link>
        <link id="33988036" db_id="164">
        </link>
        <link id="33990712" db_id="164">
        </link>
        <link id="47373891" db_id="164">
        </link>
        <link id="530421752" db_id="164">
        </link>
        <link id="53729335" db_id="164">
        </link>
        <link id="148125119" db_id="165">
        </link>
        <link id="148125120" db_id="165">
        </link>
        <link id="148125121" db_id="165">
        </link>
        <link id="148125122" db_id="165">
        </link>
        <link id="148125123" db_id="165">
        </link>
        <link id="148125124" db_id="165">
        </link>
        <link id="157697980" db_id="165">
        </link>
        <link id="157734237" db_id="165">
        </link>
        <link id="244538269" db_id="165">
        </link>
        <link id="254911084" db_id="165">
        </link>
        <link id="4902640" db_id="165">
        </link>
        <link id="511785515" db_id="165">
        </link>
        <link id="511785516" db_id="165">
        </link>
        <link id="528471757" db_id="165">
        </link>
        <link id="528476524" db_id="165">
        </link>
        <link id="568801958" db_id="165">
        </link>
        <link id="568815575" db_id="165">
        </link>
        <link id="74230019" db_id="165">
        </link>
      </links>
      <connectivity isloaded="True">
        <item typeid="2" count="90"/>
        <item typeid="3" count="29"/>
        <item typeid="4" count="16"/>
        <item typeid="5" count="28"/>
        <item typeid="6" count="30"/>
        <item typeid="7" count="10"/>
        <item typeid="8" count="22"/>
        <item typeid="11" count="6"/>
        <item typeid="12" count="3"/>
        <item typeid="13" count="6"/>
        <item typeid="14" count="5"/>
      </connectivity>
      <attributes isloaded="True">
      </attributes>
    </vertex>
    <vertex id="16" componentid="303232" componenttype="2" marked="False" name="PGK1" x="5.0146619009284485" y="-6.3587956562253289" level="0">
      <synonyms>
        <synonym type="1">Cell migration-inducing gene 10 protein</synonym>
        <synonym type="1">EC 2.7.2.3</synonym>
        <synonym type="1">PGK1</synonym>
        <synonym type="1">PGKA</synonym>
        <synonym type="1">Phosphoglycerate kinase 1</synonym>
        <synonym type="1">Primer recognition protein 2</synonym>
        <synonym type="1">PRP 2</synonym>
        <synonym type="3">HEL-S-68p</synonym>
        <synonym type="3">MIG10</synonym>
        <synonym type="2">phosphoglycerate kinase-1</synonym>
        <synonym type="2">phosphoglycerate kinase-i</synonym>
        <synonym type="2">phosphoglycerate kinase1</synonym>
        <synonym type="2">phosphoglycerate-kinase 1</synonym>
        <synonym type="2">phosphoglycerate-kinase-1</synonym>
        <synonym type="2">phosphoglyceratekinase-1</synonym>
      </synonyms>
      <species>
        <organism id="4689" name="Homo sapiens"/>
      </species>
      <links isloaded="True">
        <link id="P00558" db_id="2">
        </link>
        <link id="PGK1_HUMAN" db_id="3">
        </link>
        <link id="AB062432" db_id="4">
        </link>
        <link id="AK291081" db_id="4">
        </link>
        <link id="AK312280" db_id="4">
        </link>
        <link id="AL049589" db_id="4">
        </link>
        <link id="AY423725" db_id="4">
        </link>
        <link id="BC023234" db_id="4">
        </link>
        <link id="BC103752" db_id="4">
        </link>
        <link id="BC104837" db_id="4">
        </link>
        <link id="BC113568" db_id="4">
        </link>
        <link id="CH471104" db_id="4">
        </link>
        <link id="CR456716" db_id="4">
        </link>
        <link id="L00160" db_id="4">
        </link>
        <link id="M11958" db_id="4">
        </link>
        <link id="M11959" db_id="4">
        </link>
        <link id="M11960" db_id="4">
        </link>
        <link id="M11961" db_id="4">
        </link>
        <link id="M11962" db_id="4">
        </link>
        <link id="M11963" db_id="4">
        </link>
        <link id="M11964" db_id="4">
        </link>
        <link id="M11965" db_id="4">
        </link>
        <link id="M11966" db_id="4">
        </link>
        <link id="M11967" db_id="4">
        </link>
        <link id="M11968" db_id="4">
        </link>
        <link id="M34017" db_id="4">
        </link>
        <link id="V00572" db_id="4">
        </link>
        <link id="NP_000282.1" db_id="5">
        </link>
        <link id="P00558" db_id="6">
        </link>
        <link id="9606.ENSP00000362413" db_id="7">
        </link>
        <link id="A8K4W6" db_id="9">
        </link>
        <link id="Q5J7W1" db_id="9">
        </link>
        <link id="Q6IBT6" db_id="9">
        </link>
        <link id="Q8NI87" db_id="9">
        </link>
        <link id="P00558" db_id="10">
        </link>
        <link id="5230" db_id="11">
        </link>
        <link id="hsa:5230" db_id="13">
        </link>
        <link id="I59050" db_id="14">
        </link>
        <link id="COG0126" db_id="17">
        </link>
        <link id="Hs.78771" db_id="19">
        </link>
        <link id="GO:0004618" db_id="20">
        </link>
        <link id="GO:0005524" db_id="20">
        </link>
        <link id="GO:0005829" db_id="20">
        </link>
        <link id="GO:0005975" db_id="20">
        </link>
        <link id="GO:0006006" db_id="20">
        </link>
        <link id="GO:0006094" db_id="20">
        </link>
        <link id="GO:0006096" db_id="20">
        </link>
        <link id="GO:0016310" db_id="20">
        </link>
        <link id="GO:0030855" db_id="20">
        </link>
        <link id="GO:0044281" db_id="20">
        </link>
        <link id="GO:0070062" db_id="20">
        </link>
        <link id="2WZB" db_id="21">
        </link>
        <link id="2WZC" db_id="21">
        </link>
        <link id="2WZD" db_id="21">
        </link>
        <link id="2X13" db_id="21">
        </link>
        <link id="2X14" db_id="21">
        </link>
        <link id="2X15" db_id="21">
        </link>
        <link id="2XE6" db_id="21">
        </link>
        <link id="2XE7" db_id="21">
        </link>
        <link id="2XE8" db_id="21">
        </link>
        <link id="2Y3I" db_id="21">
        </link>
        <link id="2YBE" db_id="21">
        </link>
        <link id="2ZGV" db_id="21">
        </link>
        <link id="3C39" db_id="21">
        </link>
        <link id="3C3A" db_id="21">
        </link>
        <link id="3C3B" db_id="21">
        </link>
        <link id="3C3C" db_id="21">
        </link>
        <link id="3ZOZ" db_id="21">
        </link>
        <link id="4AXX" db_id="21">
        </link>
        <link id="P00558" db_id="22">
        </link>
        <link id="HOG000227107" db_id="23">
        </link>
        <link id="2WZB" db_id="24">
        </link>
        <link id="2WZC" db_id="24">
        </link>
        <link id="2WZD" db_id="24">
        </link>
        <link id="2X13" db_id="24">
        </link>
        <link id="2X14" db_id="24">
        </link>
        <link id="2X15" db_id="24">
        </link>
        <link id="2XE6" db_id="24">
        </link>
        <link id="2XE7" db_id="24">
        </link>
        <link id="2XE8" db_id="24">
        </link>
        <link id="2Y3I" db_id="24">
        </link>
        <link id="2YBE" db_id="24">
        </link>
        <link id="2ZGV" db_id="24">
        </link>
        <link id="3C39" db_id="24">
        </link>
        <link id="3C3A" db_id="24">
        </link>
        <link id="3C3B" db_id="24">
        </link>
        <link id="3C3C" db_id="24">
        </link>
        <link id="3ZOZ" db_id="24">
        </link>
        <link id="4AXX" db_id="24">
        </link>
        <link id="5230" db_id="26">
        </link>
        <link id="111251" db_id="27">
        </link>
        <link id="K00927" db_id="29">
        </link>
        <link id="P00558" db_id="33">
        </link>
        <link id="ASCCAKW" db_id="34">
        </link>
        <link id="HBG008177" db_id="35">
        </link>
        <link id="IPR001576" db_id="36">
        </link>
        <link id="IPR015824" db_id="36">
        </link>
        <link id="IPR015901" db_id="36">
        </link>
        <link id="IPR015911" db_id="36">
        </link>
        <link id="P00558" db_id="37">
        </link>
        <link id="PF00162" db_id="38">
        </link>
        <link id="MetaCyc:HS02359-MONOMER" db_id="39">
        </link>
        <link id="CHEMBL2096677" db_id="40">
        </link>
        <link id="ENSG00000102144" db_id="41">
        </link>
        <link id="ENST00000373316" db_id="41">
        </link>
        <link id="ENST00000597340" db_id="41">
        </link>
        <link id="P00558" db_id="42">
        </link>
        <link id="P00558" db_id="43">
        </link>
        <link id="MF_00145" db_id="44">
        </link>
        <link id="PTHR11406" db_id="45">
        </link>
        <link id="3.40.50.1260" db_id="46">
        </link>
        <link id="3.40.50.1270" db_id="46">
        </link>
        <link id="MINT-1131047" db_id="47">
        </link>
        <link id="UPA00109" db_id="48">
        </link>
        <link id="P00558" db_id="50">
        </link>
        <link id="PR00477" db_id="52">
        </link>
        <link id="SSF53748" db_id="53">
        </link>
        <link id="uc004ecz.4" db_id="56">
        </link>
        <link id="PIRSF000724" db_id="58">
        </link>
        <link id="PS00111" db_id="61">
        </link>
        <link id="PR:P00558" db_id="65">
        </link>
        <link id="2.7.2.3" db_id="66">
        </link>
        <link id="P00558" db_id="67">
        </link>
        <link id="P00558" db_id="70">
        </link>
        <link id="20218" db_id="71">
        </link>
        <link id="P00558" db_id="72">
        </link>
        <link id="P00558" db_id="73">
        </link>
        <link id="P00558" db_id="75">
        </link>
        <link id="TF300489" db_id="78">
        </link>
        <link id="HS_PGK1" db_id="79">
        </link>
        <link id="PGK1" db_id="80">
        </link>
        <link id="5230" db_id="81">
        </link>
        <link id="5230" db_id="82">
        </link>
        <link id="52788229" db_id="94">
        </link>
        <link id="GC0XP077246" db_id="95">
        </link>
        <link id="8896" db_id="97">
        </link>
        <link id="HGNC:8896" db_id="97">
        </link>
        <link id="CAB010065" db_id="98">
        </link>
        <link id="HPA045385" db_id="98">
        </link>
        <link id="300653" db_id="99">
        </link>
        <link id="311800" db_id="99">
        </link>
        <link id="NX_P00558" db_id="100">
        </link>
        <link id="PA33234" db_id="101">
        </link>
        <link id="REACT_111217" db_id="102">
        </link>
        <link id="REACT_116125" db_id="102">
        </link>
        <link id="PGK1" db_id="104">
        </link>
        <link id="2.7.2.3" db_id="108">
        </link>
        <link id="P00558" db_id="109">
        </link>
        <link id="P00558" db_id="110">
        </link>
        <link id="P00558" db_id="114">
        </link>
        <link id="IPI00169383" db_id="115">
        </link>
        <link id="P00558" db_id="115">
        </link>
        <link id="P00558" db_id="116">
        </link>
        <link id="713" db_id="117">
        </link>
        <link id="P00558" db_id="126">
        </link>
        <link id="P00558" db_id="128">
        </link>
        <link id="02412" db_id="154">
        </link>
        <link id="AAA60078.1" db_id="160">
        </link>
        <link id="AAA60079.1" db_id="160">
        </link>
        <link id="AAA60103.1" db_id="160">
        </link>
        <link id="AAH23234.1" db_id="160">
        </link>
        <link id="AAI03753.1" db_id="160">
        </link>
        <link id="AAI04838.1" db_id="160">
        </link>
        <link id="AAI13569.1" db_id="160">
        </link>
        <link id="AAS00488.1" db_id="160">
        </link>
        <link id="ACJ13699.1" db_id="160">
        </link>
        <link id="ADR82990.1" db_id="160">
        </link>
        <link id="BAA05737.1" db_id="160">
        </link>
        <link id="BAB93495.1" db_id="160">
        </link>
        <link id="BAF83770.1" db_id="160">
        </link>
        <link id="BAG35209.1" db_id="160">
        </link>
        <link id="BAG58074.1" db_id="160">
        </link>
        <link id="BAG58187.1" db_id="160">
        </link>
        <link id="BAG60978.1" db_id="160">
        </link>
        <link id="BAG63115.1" db_id="160">
        </link>
        <link id="BAG64791.1" db_id="160">
        </link>
        <link id="BAH13545.1" db_id="160">
        </link>
        <link id="CAA23835.1" db_id="160">
        </link>
        <link id="CAG32997.1" db_id="160">
        </link>
        <link id="CAI63840.1" db_id="160">
        </link>
        <link id="CBG13427.1" db_id="160">
        </link>
        <link id="CBV26941.1" db_id="160">
        </link>
        <link id="EAW98602.1" db_id="160">
        </link>
        <link id="EAW98603.1" db_id="160">
        </link>
        <link id="EAW98604.1" db_id="160">
        </link>
        <link id="NP_000282.1" db_id="160">
        </link>
        <link id="P00558.3" db_id="160">
        </link>
        <link id="109730535" db_id="161">
        </link>
        <link id="119619008" db_id="161">
        </link>
        <link id="119619009" db_id="161">
        </link>
        <link id="119619010" db_id="161">
        </link>
        <link id="158255598" db_id="161">
        </link>
        <link id="189055325" db_id="161">
        </link>
        <link id="189994" db_id="161">
        </link>
        <link id="194377108" db_id="161">
        </link>
        <link id="194379046" db_id="161">
        </link>
        <link id="194379670" db_id="161">
        </link>
        <link id="194384036" db_id="161">
        </link>
        <link id="194385144" db_id="161">
        </link>
        <link id="21104450" db_id="161">
        </link>
        <link id="211947955" db_id="161">
        </link>
        <link id="221043736" db_id="161">
        </link>
        <link id="259684093" db_id="161">
        </link>
        <link id="300665656" db_id="161">
        </link>
        <link id="313883008" db_id="161">
        </link>
        <link id="35435" db_id="161">
        </link>
        <link id="387020" db_id="161">
        </link>
        <link id="387021" db_id="161">
        </link>
        <link id="41350401" db_id="161">
        </link>
        <link id="4433186" db_id="161">
        </link>
        <link id="4505763" db_id="161">
        </link>
        <link id="48145549" db_id="161">
        </link>
        <link id="52788229" db_id="161">
        </link>
        <link id="54673534" db_id="161">
        </link>
        <link id="60734416" db_id="161">
        </link>
        <link id="74355520" db_id="161">
        </link>
        <link id="85396908" db_id="161">
        </link>
        <link id="AB062432.1" db_id="162">
        </link>
        <link id="AK291081.1" db_id="162">
        </link>
        <link id="AK295014.1" db_id="162">
        </link>
        <link id="AK295182.1" db_id="162">
        </link>
        <link id="AK298855.1" db_id="162">
        </link>
        <link id="AK301632.1" db_id="162">
        </link>
        <link id="AK301740.1" db_id="162">
        </link>
        <link id="AK303848.1" db_id="162">
        </link>
        <link id="AK310756.1" db_id="162">
        </link>
        <link id="AK312280.1" db_id="162">
        </link>
        <link id="AY423725.1" db_id="162">
        </link>
        <link id="BC023234.1" db_id="162">
        </link>
        <link id="BC103752.1" db_id="162">
        </link>
        <link id="BC104837.1" db_id="162">
        </link>
        <link id="BC113568.1" db_id="162">
        </link>
        <link id="BU677171.1" db_id="162">
        </link>
        <link id="CR456716.1" db_id="162">
        </link>
        <link id="D28371.1" db_id="162">
        </link>
        <link id="DC336483.1" db_id="162">
        </link>
        <link id="EU794645.1" db_id="162">
        </link>
        <link id="HQ258236.1" db_id="162">
        </link>
        <link id="L00160.1" db_id="162">
        </link>
        <link id="NM_000291.3" db_id="162">
        </link>
        <link id="V00572.1" db_id="162">
        </link>
        <link id="ABBA01029564.1" db_id="163">
        </link>
        <link id="ABBA01029565.1" db_id="163">
        </link>
        <link id="AC_000155.1" db_id="163">
        </link>
        <link id="AL049589.15" db_id="163">
        </link>
        <link id="AMYH02039822.1" db_id="163">
        </link>
        <link id="CH471104.2" db_id="163">
        </link>
        <link id="CS037197.1" db_id="163">
        </link>
        <link id="HB957644.1" db_id="163">
        </link>
        <link id="HD015054.1" db_id="163">
        </link>
        <link id="L00159.1" db_id="163">
        </link>
        <link id="M11968.1" db_id="163">
        </link>
        <link id="M34017.1" db_id="163">
        </link>
        <link id="NC_000023.11" db_id="163">
        </link>
        <link id="NC_018934.2" db_id="163">
        </link>
        <link id="NG_008862.1" db_id="163">
        </link>
        <link id="NT_011651.18" db_id="163">
        </link>
        <link id="NW_001842376.2" db_id="163">
        </link>
        <link id="NW_004929444.1" db_id="163">
        </link>
        <link id="109730534" db_id="164">
        </link>
        <link id="146112142" db_id="164">
        </link>
        <link id="158255597" db_id="164">
        </link>
        <link id="164689881" db_id="164">
        </link>
        <link id="164693538" db_id="164">
        </link>
        <link id="183603937" db_id="164">
        </link>
        <link id="18490799" db_id="164">
        </link>
        <link id="189904" db_id="164">
        </link>
        <link id="194377107" db_id="164">
        </link>
        <link id="194379045" db_id="164">
        </link>
        <link id="194379669" db_id="164">
        </link>
        <link id="194384035" db_id="164">
        </link>
        <link id="194385143" db_id="164">
        </link>
        <link id="21104449" db_id="164">
        </link>
        <link id="211947954" db_id="164">
        </link>
        <link id="221043735" db_id="164">
        </link>
        <link id="23522879" db_id="164">
        </link>
        <link id="313883007" db_id="164">
        </link>
        <link id="35434" db_id="164">
        </link>
        <link id="41350400" db_id="164">
        </link>
        <link id="461220" db_id="164">
        </link>
        <link id="48145548" db_id="164">
        </link>
        <link id="74355519" db_id="164">
        </link>
        <link id="85396907" db_id="164">
        </link>
        <link id="148162598" db_id="165">
        </link>
        <link id="148162599" db_id="165">
        </link>
        <link id="157734237" db_id="165">
        </link>
        <link id="157812483" db_id="165">
        </link>
        <link id="189903" db_id="165">
        </link>
        <link id="189920" db_id="165">
        </link>
        <link id="189993" db_id="165">
        </link>
        <link id="210032246" db_id="165">
        </link>
        <link id="259684092" db_id="165">
        </link>
        <link id="300665655" db_id="165">
        </link>
        <link id="511785308" db_id="165">
        </link>
        <link id="528471716" db_id="165">
        </link>
        <link id="528476524" db_id="165">
        </link>
        <link id="5679567" db_id="165">
        </link>
        <link id="568801958" db_id="165">
        </link>
        <link id="568815575" db_id="165">
        </link>
        <link id="60734415" db_id="165">
        </link>
        <link id="74230034" db_id="165">
        </link>
      </links>
      <connectivity isloaded="True">
        <item typeid="2" count="107"/>
        <item typeid="3" count="18"/>
        <item typeid="4" count="10"/>
        <item typeid="5" count="12"/>
        <item typeid="6" count="20"/>
        <item typeid="7" count="3"/>
        <item typeid="8" count="2"/>
        <item typeid="11" count="6"/>
        <item typeid="12" count="3"/>
        <item typeid="13" count="4"/>
        <item typeid="14" count="14"/>
      </connectivity>
      <attributes isloaded="True">
      </attributes>
    </vertex>
    <vertex id="17" componentid="317769" componenttype="2" marked="False" name="PPP2CB" x="-1.5972894825227719" y="-7.9770105481439302" level="0">
      <synonyms>
        <synonym type="1">EC 3.1.3.16</synonym>
        <synonym type="1">PP2A-beta</synonym>
        <synonym type="1">PP2AB</synonym>
        <synonym type="1">PPP2CB</synonym>
        <synonym type="1">Serine/threonine-protein phosphatase 2A catalytic subunit beta isoform</synonym>
        <synonym type="2">pp 2abeta</synonym>
        <synonym type="2">pp-2abeta</synonym>
        <synonym type="2">pp2 ab</synonym>
        <synonym type="2">pp2a b</synonym>
        <synonym type="2">pp2a b-type</synonym>
        <synonym type="2">pp2a-b</synonym>
        <synonym type="3">PP2Abeta</synonym>
        <synonym type="3">PP2CB</synonym>
        <synonym type="3">protein phosphatase 2, catalytic subunit, beta isozyme</synonym>
      </synonyms>
      <species>
        <organism id="4689" name="Homo sapiens"/>
      </species>
      <links isloaded="True">
        <link id="P62714" db_id="2">
        </link>
        <link id="PP2AB_HUMAN" db_id="3">
        </link>
        <link id="BC012022" db_id="4">
        </link>
        <link id="CH471080" db_id="4">
        </link>
        <link id="CR541747" db_id="4">
        </link>
        <link id="J03805" db_id="4">
        </link>
        <link id="M60484" db_id="4">
        </link>
        <link id="X12656" db_id="4">
        </link>
        <link id="NP_001009552.1" db_id="5">
        </link>
        <link id="P62714" db_id="6">
        </link>
        <link id="9606.ENSP00000221138" db_id="7">
        </link>
        <link id="D3DSV4" db_id="9">
        </link>
        <link id="P11082" db_id="9">
        </link>
        <link id="Q6FHK5" db_id="9">
        </link>
        <link id="P62714" db_id="10">
        </link>
        <link id="5516" db_id="11">
        </link>
        <link id="hsa:5516" db_id="13">
        </link>
        <link id="B37135" db_id="14">
        </link>
        <link id="COG0639" db_id="17">
        </link>
        <link id="Hs.491440" db_id="19">
        </link>
        <link id="GO:0000159" db_id="20">
        </link>
        <link id="GO:0000775" db_id="20">
        </link>
        <link id="GO:0000922" db_id="20">
        </link>
        <link id="GO:0004722" db_id="20">
        </link>
        <link id="GO:0005634" db_id="20">
        </link>
        <link id="GO:0005829" db_id="20">
        </link>
        <link id="GO:0006470" db_id="20">
        </link>
        <link id="GO:0008543" db_id="20">
        </link>
        <link id="GO:0008637" db_id="20">
        </link>
        <link id="GO:0010468" db_id="20">
        </link>
        <link id="GO:0034976" db_id="20">
        </link>
        <link id="GO:0042542" db_id="20">
        </link>
        <link id="GO:0043161" db_id="20">
        </link>
        <link id="GO:0046580" db_id="20">
        </link>
        <link id="GO:0046677" db_id="20">
        </link>
        <link id="GO:0046872" db_id="20">
        </link>
        <link id="P62714" db_id="22">
        </link>
        <link id="HOG000172696" db_id="23">
        </link>
        <link id="5516" db_id="26">
        </link>
        <link id="111508" db_id="27">
        </link>
        <link id="K04382" db_id="29">
        </link>
        <link id="P62714" db_id="33">
        </link>
        <link id="RPPDYFL" db_id="34">
        </link>
        <link id="HBG000216" db_id="35">
        </link>
        <link id="IPR004843" db_id="36">
        </link>
        <link id="IPR006186" db_id="36">
        </link>
        <link id="P62714" db_id="37">
        </link>
        <link id="PF00149" db_id="38">
        </link>
        <link id="ENSG00000104695" db_id="41">
        </link>
        <link id="ENST00000221138" db_id="41">
        </link>
        <link id="P62714" db_id="42">
        </link>
        <link id="MINT-1348293" db_id="47">
        </link>
        <link id="P62714" db_id="50">
        </link>
        <link id="PR00114" db_id="52">
        </link>
        <link id="uc003xik.3" db_id="56">
        </link>
        <link id="SM00156" db_id="57">
        </link>
        <link id="PS00125" db_id="61">
        </link>
        <link id="PR:P62714" db_id="65">
        </link>
        <link id="3.1.3.16" db_id="66">
        </link>
        <link id="P62714" db_id="67">
        </link>
        <link id="P62714" db_id="70">
        </link>
        <link id="21334" db_id="71">
        </link>
        <link id="P62714" db_id="72">
        </link>
        <link id="P62714" db_id="73">
        </link>
        <link id="P62714" db_id="75">
        </link>
        <link id="TF105559" db_id="78">
        </link>
        <link id="HS_PPP2CB" db_id="79">
        </link>
        <link id="PPP2CB" db_id="80">
        </link>
        <link id="5516" db_id="81">
        </link>
        <link id="5516" db_id="82">
        </link>
        <link id="50402236" db_id="94">
        </link>
        <link id="GC08M030631" db_id="95">
        </link>
        <link id="9300" db_id="97">
        </link>
        <link id="HGNC:9300" db_id="97">
        </link>
        <link id="CAB018600" db_id="98">
        </link>
        <link id="HPA043236" db_id="98">
        </link>
        <link id="176916" db_id="99">
        </link>
        <link id="NX_P62714" db_id="100">
        </link>
        <link id="PA33664" db_id="101">
        </link>
        <link id="REACT_111102" db_id="102">
        </link>
        <link id="REACT_111217" db_id="102">
        </link>
        <link id="REACT_115566" db_id="102">
        </link>
        <link id="REACT_116125" db_id="102">
        </link>
        <link id="REACT_21300" db_id="102">
        </link>
        <link id="REACT_604" db_id="102">
        </link>
        <link id="REACT_6782" db_id="102">
        </link>
        <link id="REACT_6900" db_id="102">
        </link>
        <link id="PPP2CB" db_id="104">
        </link>
        <link id="P62714" db_id="109">
        </link>
        <link id="DB00163" db_id="113">
        </link>
        <link id="P62714" db_id="114">
        </link>
        <link id="IPI00429689" db_id="115">
        </link>
        <link id="OTTHUMG00000163949" db_id="146">
        </link>
        <link id="01487" db_id="154">
        </link>
        <link id="AAA36467.1" db_id="160">
        </link>
        <link id="AAB38020.1" db_id="160">
        </link>
        <link id="AAH12022.1" db_id="160">
        </link>
        <link id="AAL35904.1" db_id="160">
        </link>
        <link id="AAV38333.1" db_id="160">
        </link>
        <link id="BAG52434.1" db_id="160">
        </link>
        <link id="CAA31183.1" db_id="160">
        </link>
        <link id="CAG46547.1" db_id="160">
        </link>
        <link id="EAW63433.1" db_id="160">
        </link>
        <link id="EAW63434.1" db_id="160">
        </link>
        <link id="EAW63435.1" db_id="160">
        </link>
        <link id="EAW63436.1" db_id="160">
        </link>
        <link id="NP_001009552.1" db_id="160">
        </link>
        <link id="P62714.1" db_id="160">
        </link>
        <link id="119583837" db_id="161">
        </link>
        <link id="119583838" db_id="161">
        </link>
        <link id="119583839" db_id="161">
        </link>
        <link id="119583840" db_id="161">
        </link>
        <link id="15080565" db_id="161">
        </link>
        <link id="17149125" db_id="161">
        </link>
        <link id="178438" db_id="161">
        </link>
        <link id="190226" db_id="161">
        </link>
        <link id="193787228" db_id="161">
        </link>
        <link id="35581" db_id="161">
        </link>
        <link id="49456453" db_id="161">
        </link>
        <link id="50402236" db_id="161">
        </link>
        <link id="54695922" db_id="161">
        </link>
        <link id="57222565" db_id="161">
        </link>
        <link id="AF444006.1" db_id="162">
        </link>
        <link id="AK091875.1" db_id="162">
        </link>
        <link id="BC012022.1" db_id="162">
        </link>
        <link id="BG716837.1" db_id="162">
        </link>
        <link id="BT019526.1" db_id="162">
        </link>
        <link id="CA419001.1" db_id="162">
        </link>
        <link id="CF594136.1" db_id="162">
        </link>
        <link id="CR541747.1" db_id="162">
        </link>
        <link id="J03805.1" db_id="162">
        </link>
        <link id="NM_001009552.1" db_id="162">
        </link>
        <link id="NM_004156.2" db_id="162">
        </link>
        <link id="X12656.1" db_id="162">
        </link>
        <link id="ABBA01023656.1" db_id="163">
        </link>
        <link id="AC009314.4" db_id="163">
        </link>
        <link id="AC_000140.1" db_id="163">
        </link>
        <link id="AMYH02017723.1" db_id="163">
        </link>
        <link id="CH471080.2" db_id="163">
        </link>
        <link id="M60484.1" db_id="163">
        </link>
        <link id="NC_000008.11" db_id="163">
        </link>
        <link id="NC_018919.2" db_id="163">
        </link>
        <link id="NT_167187.2" db_id="163">
        </link>
        <link id="NW_001839128.2" db_id="163">
        </link>
        <link id="NW_004929337.1" db_id="163">
        </link>
        <link id="13996024" db_id="164">
        </link>
        <link id="15080564" db_id="164">
        </link>
        <link id="17149124" db_id="164">
        </link>
        <link id="178437" db_id="164">
        </link>
        <link id="21750344" db_id="164">
        </link>
        <link id="24781652" db_id="164">
        </link>
        <link id="35580" db_id="164">
        </link>
        <link id="36348323" db_id="164">
        </link>
        <link id="49456452" db_id="164">
        </link>
        <link id="54695921" db_id="164">
        </link>
        <link id="57222564" db_id="164">
        </link>
        <link id="57634540" db_id="164">
        </link>
        <link id="148168507" db_id="165">
        </link>
        <link id="157734173" db_id="165">
        </link>
        <link id="157812080" db_id="165">
        </link>
        <link id="190225" db_id="165">
        </link>
        <link id="511809885" db_id="165">
        </link>
        <link id="528475024" db_id="165">
        </link>
        <link id="528476621" db_id="165">
        </link>
        <link id="568815303" db_id="165">
        </link>
        <link id="568815590" db_id="165">
        </link>
        <link id="74230040" db_id="165">
        </link>
        <link id="8748928" db_id="165">
        </link>
      </links>
      <connectivity isloaded="True">
        <item typeid="2" count="96"/>
        <item typeid="3" count="2"/>
        <item typeid="5" count="9"/>
        <item typeid="7" count="2"/>
        <item typeid="8" count="7"/>
        <item typeid="11" count="6"/>
      </connectivity>
      <attributes isloaded="True">
      </attributes>
    </vertex>
    <vertex id="18" componentid="320122" componenttype="2" marked="False" name="TSA" x="-6.9819376147479684" y="-3.6163198939160566" level="0">
      <synonyms>
        <synonym type="1">EC 1.11.1.15</synonym>
        <synonym type="1">Natural killer cell-enhancing factor B</synonym>
        <synonym type="1">NKEF-B</synonym>
        <synonym type="1">NKEFB</synonym>
        <synonym type="1">Peroxiredoxin-2</synonym>
        <synonym type="1">PRDX2</synonym>
        <synonym type="1">PRP</synonym>
        <synonym type="1">TDPX1</synonym>
        <synonym type="1">Thiol-specific antioxidant protein</synonym>
        <synonym type="1">Thioredoxin peroxidase 1</synonym>
        <synonym type="1">Thioredoxin-dependent peroxide reductase 1</synonym>
        <synonym type="1">TSA</synonym>
        <synonym type="2">2 peroxiredoxin</synonym>
        <synonym type="3">HEL-S-2a</synonym>
        <synonym type="3">peroxiredoxin 2</synonym>
        <synonym type="2">peroxiredoxin 2 isoform</synonym>
        <synonym type="2">peroxiredoxin- 2</synonym>
        <synonym type="2">peroxiredoxin-ii</synonym>
        <synonym type="2">peroxiredoxin2</synonym>
        <synonym type="2">peroxiredoxins 2</synonym>
        <synonym type="2">prdx 2</synonym>
        <synonym type="2">prdx-2</synonym>
        <synonym type="3">PRX2</synonym>
        <synonym type="3">PRXII</synonym>
        <synonym type="3">PTX1</synonym>
        <synonym type="2">thioredoxin peroxidase 1 isoform</synonym>
        <synonym type="2">thioredoxin peroxidase-1</synonym>
        <synonym type="2">thioredoxin peroxidase-i</synonym>
        <synonym type="3">TPX1</synonym>
      </synonyms>
      <species>
        <organism id="4689" name="Homo sapiens"/>
      </species>
      <links isloaded="True">
        <link id="P32119" db_id="2">
        </link>
        <link id="PRDX2_HUMAN" db_id="3">
        </link>
        <link id="AC018761" db_id="4">
        </link>
        <link id="AK289485" db_id="4">
        </link>
        <link id="BC000452" db_id="4">
        </link>
        <link id="BC003022" db_id="4">
        </link>
        <link id="BC039428" db_id="4">
        </link>
        <link id="CH471106" db_id="4">
        </link>
        <link id="CR450356" db_id="4">
        </link>
        <link id="CR541789" db_id="4">
        </link>
        <link id="DQ231563" db_id="4">
        </link>
        <link id="L19185" db_id="4">
        </link>
        <link id="X82321" db_id="4">
        </link>
        <link id="Z22548" db_id="4">
        </link>
        <link id="NP_005800.3" db_id="5">
        </link>
        <link id="P32119" db_id="6">
        </link>
        <link id="9606.ENSP00000301522" db_id="7">
        </link>
        <link id="A8K0C0" db_id="9">
        </link>
        <link id="P31945" db_id="9">
        </link>
        <link id="P32118" db_id="9">
        </link>
        <link id="P35701" db_id="9">
        </link>
        <link id="Q6FHG4" db_id="9">
        </link>
        <link id="Q92763" db_id="9">
        </link>
        <link id="Q9UC23" db_id="9">
        </link>
        <link id="P32119" db_id="10">
        </link>
        <link id="7001" db_id="11">
        </link>
        <link id="hsa:7001" db_id="13">
        </link>
        <link id="I68897" db_id="14">
        </link>
        <link id="COG0450" db_id="17">
        </link>
        <link id="Hs.432121" db_id="19">
        </link>
        <link id="GO:0005737" db_id="20">
        </link>
        <link id="GO:0005829" db_id="20">
        </link>
        <link id="GO:0006979" db_id="20">
        </link>
        <link id="GO:0008379" db_id="20">
        </link>
        <link id="GO:0016209" db_id="20">
        </link>
        <link id="GO:0019430" db_id="20">
        </link>
        <link id="GO:0034599" db_id="20">
        </link>
        <link id="GO:0042744" db_id="20">
        </link>
        <link id="GO:0042981" db_id="20">
        </link>
        <link id="GO:0043066" db_id="20">
        </link>
        <link id="GO:0043524" db_id="20">
        </link>
        <link id="GO:0070062" db_id="20">
        </link>
        <link id="1QMV" db_id="21">
        </link>
        <link id="HOG000022343" db_id="23">
        </link>
        <link id="1QMV" db_id="24">
        </link>
        <link id="7001" db_id="26">
        </link>
        <link id="112860" db_id="27">
        </link>
        <link id="K03386" db_id="29">
        </link>
        <link id="P32119" db_id="33">
        </link>
        <link id="EGVIQHA" db_id="34">
        </link>
        <link id="HBG000286" db_id="35">
        </link>
        <link id="IPR000866" db_id="36">
        </link>
        <link id="IPR012336" db_id="36">
        </link>
        <link id="IPR019479" db_id="36">
        </link>
        <link id="IPR024706" db_id="36">
        </link>
        <link id="P32119" db_id="37">
        </link>
        <link id="PF00578" db_id="38">
        </link>
        <link id="PF10417" db_id="38">
        </link>
        <link id="ENSG00000167815" db_id="41">
        </link>
        <link id="ENST00000301522" db_id="41">
        </link>
        <link id="ENST00000435703" db_id="41">
        </link>
        <link id="P32119" db_id="42">
        </link>
        <link id="P32119" db_id="43">
        </link>
        <link id="3.40.30.10" db_id="46">
        </link>
        <link id="MINT-3012817" db_id="47">
        </link>
        <link id="P32119" db_id="50">
        </link>
        <link id="SSF52833" db_id="53">
        </link>
        <link id="uc002mvd.4" db_id="56">
        </link>
        <link id="PIRSF000239" db_id="58">
        </link>
        <link id="PS51352" db_id="61">
        </link>
        <link id="PR:P32119" db_id="65">
        </link>
        <link id="1.11.1.15" db_id="66">
        </link>
        <link id="P32119" db_id="67">
        </link>
        <link id="4475" db_id="68">
        </link>
        <link id="P32119" db_id="70">
        </link>
        <link id="27342" db_id="71">
        </link>
        <link id="P32119" db_id="72">
        </link>
        <link id="P32119" db_id="73">
        </link>
        <link id="P32119" db_id="75">
        </link>
        <link id="TF105181" db_id="78">
        </link>
        <link id="HS_PRDX2" db_id="79">
        </link>
        <link id="PRDX2" db_id="80">
        </link>
        <link id="7001" db_id="81">
        </link>
        <link id="7001" db_id="82">
        </link>
        <link id="2507169" db_id="94">
        </link>
        <link id="GC19M012907" db_id="95">
        </link>
        <link id="9353" db_id="97">
        </link>
        <link id="HGNC:9353" db_id="97">
        </link>
        <link id="CAB008713" db_id="98">
        </link>
        <link id="600538" db_id="99">
        </link>
        <link id="NX_P32119" db_id="100">
        </link>
        <link id="PA33723" db_id="101">
        </link>
        <link id="REACT_120956" db_id="102">
        </link>
        <link id="Peroxiredoxin_2" db_id="104">
        </link>
        <link id="P32119" db_id="109">
        </link>
        <link id="P32119" db_id="111">
        </link>
        <link id="P32119" db_id="114">
        </link>
        <link id="IPI00027350" db_id="115">
        </link>
        <link id="P32119" db_id="126">
        </link>
        <link id="P32119" db_id="128">
        </link>
        <link id="OTTHUMG00000134285" db_id="146">
        </link>
        <link id="02763" db_id="154">
        </link>
        <link id="AAA50465.1" db_id="160">
        </link>
        <link id="AAH00452.1" db_id="160">
        </link>
        <link id="AAH03022.1" db_id="160">
        </link>
        <link id="AAH39428.1" db_id="160">
        </link>
        <link id="ABB02182.1" db_id="160">
        </link>
        <link id="ABM86329.1" db_id="160">
        </link>
        <link id="ABW03778.1" db_id="160">
        </link>
        <link id="ACF94478.1" db_id="160">
        </link>
        <link id="BAF82174.1" db_id="160">
        </link>
        <link id="BAG57331.1" db_id="160">
        </link>
        <link id="CAA57764.1" db_id="160">
        </link>
        <link id="CAA80269.1" db_id="160">
        </link>
        <link id="CAG29352.1" db_id="160">
        </link>
        <link id="CAG46588.1" db_id="160">
        </link>
        <link id="EAW84308.1" db_id="160">
        </link>
        <link id="EAW84309.1" db_id="160">
        </link>
        <link id="EAW84310.1" db_id="160">
        </link>
        <link id="EAW84311.1" db_id="160">
        </link>
        <link id="EAW84312.1" db_id="160">
        </link>
        <link id="NP_005800.3" db_id="160">
        </link>
        <link id="P32119.5" db_id="160">
        </link>
        <link id="119604714" db_id="161">
        </link>
        <link id="119604715" db_id="161">
        </link>
        <link id="119604716" db_id="161">
        </link>
        <link id="119604717" db_id="161">
        </link>
        <link id="119604718" db_id="161">
        </link>
        <link id="123997455" db_id="161">
        </link>
        <link id="12653365" db_id="161">
        </link>
        <link id="12804327" db_id="161">
        </link>
        <link id="157928986" db_id="161">
        </link>
        <link id="158259993" db_id="161">
        </link>
        <link id="1617118" db_id="161">
        </link>
        <link id="194375974" db_id="161">
        </link>
        <link id="194739613" db_id="161">
        </link>
        <link id="24659879" db_id="161">
        </link>
        <link id="2507169" db_id="161">
        </link>
        <link id="32189392" db_id="161">
        </link>
        <link id="438069" db_id="161">
        </link>
        <link id="440308" db_id="161">
        </link>
        <link id="47496659" db_id="161">
        </link>
        <link id="49456535" db_id="161">
        </link>
        <link id="77744389" db_id="161">
        </link>
        <link id="AK022395.1" db_id="162">
        </link>
        <link id="AK289485.1" db_id="162">
        </link>
        <link id="AK293957.1" db_id="162">
        </link>
        <link id="AL600939.1" db_id="162">
        </link>
        <link id="BC000452.2" db_id="162">
        </link>
        <link id="BC003022.1" db_id="162">
        </link>
        <link id="BC039428.1" db_id="162">
        </link>
        <link id="BC064138.1" db_id="162">
        </link>
        <link id="BG705975.1" db_id="162">
        </link>
        <link id="BP248561.1" db_id="162">
        </link>
        <link id="BQ549456.1" db_id="162">
        </link>
        <link id="CR450356.1" db_id="162">
        </link>
        <link id="CR541789.1" db_id="162">
        </link>
        <link id="DQ895403.2" db_id="162">
        </link>
        <link id="EU176327.1" db_id="162">
        </link>
        <link id="EU668325.1" db_id="162">
        </link>
        <link id="L19185.1" db_id="162">
        </link>
        <link id="NM_005809.5" db_id="162">
        </link>
        <link id="NM_181737.1" db_id="162">
        </link>
        <link id="NM_181738.1" db_id="162">
        </link>
        <link id="X82321.1" db_id="162">
        </link>
        <link id="Z22548.1" db_id="162">
        </link>
        <link id="ABBA01029773.1" db_id="163">
        </link>
        <link id="AC018761.6" db_id="163">
        </link>
        <link id="AC_000151.1" db_id="163">
        </link>
        <link id="AMYH02035557.1" db_id="163">
        </link>
        <link id="CH471106.1" db_id="163">
        </link>
        <link id="DQ231563.1" db_id="163">
        </link>
        <link id="NC_000019.10" db_id="163">
        </link>
        <link id="NC_018930.2" db_id="163">
        </link>
        <link id="NG_029901.1" db_id="163">
        </link>
        <link id="NT_011295.12" db_id="163">
        </link>
        <link id="NW_001838483.2" db_id="163">
        </link>
        <link id="NW_004929414.1" db_id="163">
        </link>
        <link id="10433781" db_id="164">
        </link>
        <link id="123997454" db_id="164">
        </link>
        <link id="12804326" db_id="164">
        </link>
        <link id="13980859" db_id="164">
        </link>
        <link id="15164445" db_id="164">
        </link>
        <link id="157928985" db_id="164">
        </link>
        <link id="158259992" db_id="164">
        </link>
        <link id="1617117" db_id="164">
        </link>
        <link id="194375973" db_id="164">
        </link>
        <link id="194739612" db_id="164">
        </link>
        <link id="21433961" db_id="164">
        </link>
        <link id="24659878" db_id="164">
        </link>
        <link id="33188451" db_id="164">
        </link>
        <link id="33188453" db_id="164">
        </link>
        <link id="33875462" db_id="164">
        </link>
        <link id="39795801" db_id="164">
        </link>
        <link id="438068" db_id="164">
        </link>
        <link id="440307" db_id="164">
        </link>
        <link id="460417277" db_id="164">
        </link>
        <link id="47496658" db_id="164">
        </link>
        <link id="49456534" db_id="164">
        </link>
        <link id="52130840" db_id="164">
        </link>
        <link id="148162390" db_id="165">
        </link>
        <link id="157718668" db_id="165">
        </link>
        <link id="157812414" db_id="165">
        </link>
        <link id="15799583" db_id="165">
        </link>
        <link id="345478701" db_id="165">
        </link>
        <link id="511789807" db_id="165">
        </link>
        <link id="528472739" db_id="165">
        </link>
        <link id="528476546" db_id="165">
        </link>
        <link id="568802167" db_id="165">
        </link>
        <link id="568815579" db_id="165">
        </link>
        <link id="71515761" db_id="165">
        </link>
        <link id="77744388" db_id="165">
        </link>
      </links>
      <connectivity isloaded="True">
        <item typeid="2" count="202"/>
        <item typeid="3" count="173"/>
        <item typeid="4" count="122"/>
        <item typeid="5" count="71"/>
        <item typeid="6" count="33"/>
        <item typeid="7" count="5"/>
        <item typeid="8" count="25"/>
        <item typeid="11" count="4"/>
        <item typeid="12" count="25"/>
        <item typeid="13" count="6"/>
        <item typeid="14" count="25"/>
      </connectivity>
      <attributes isloaded="True">
      </attributes>
    </vertex>
    <vertex id="19" componentid="432778" componenttype="2" marked="False" name="PRA" x="7.841542544124799" y="-0.52623559331098591" level="0">
      <synonyms>
        <synonym type="1">CACY</synonym>
        <synonym type="1">Calcyclin</synonym>
        <synonym type="1">Growth factor-inducible protein 2A9</synonym>
        <synonym type="1">MLN 4</synonym>
        <synonym type="1">PRA</synonym>
        <synonym type="1">Prolactin receptor-associated protein</synonym>
        <synonym type="1">Protein S100-A6</synonym>
        <synonym type="1">S100 calcium-binding protein A6</synonym>
        <synonym type="1">S100A6</synonym>
        <synonym type="1">S10A6</synonym>
        <synonym type="3">CABP</synonym>
        <synonym type="2">cabp family</synonym>
        <synonym type="2">cabp+</synonym>
        <synonym type="3">S100 calcium binding protein A6</synonym>
      </synonyms>
      <species>
        <organism id="4689" name="Homo sapiens"/>
      </species>
      <links isloaded="True">
        <link id="P06703" db_id="2">
        </link>
        <link id="S10A6_HUMAN" db_id="3">
        </link>
        <link id="AY034480" db_id="4">
        </link>
        <link id="BC001431" db_id="4">
        </link>
        <link id="BC009017" db_id="4">
        </link>
        <link id="BT006965" db_id="4">
        </link>
        <link id="BX470102" db_id="4">
        </link>
        <link id="CH471121" db_id="4">
        </link>
        <link id="J02763" db_id="4">
        </link>
        <link id="M14300" db_id="4">
        </link>
        <link id="M18981" db_id="4">
        </link>
        <link id="NP_055439.1" db_id="5">
        </link>
        <link id="P06703" db_id="6">
        </link>
        <link id="9606.ENSP00000357708" db_id="7">
        </link>
        <link id="D3DV39" db_id="9">
        </link>
        <link id="Q5RHS4" db_id="9">
        </link>
        <link id="P06703" db_id="10">
        </link>
        <link id="6277" db_id="11">
        </link>
        <link id="hsa:6277" db_id="13">
        </link>
        <link id="A28363" db_id="14">
        </link>
        <link id="NOG40006" db_id="17">
        </link>
        <link id="Hs.275243" db_id="19">
        </link>
        <link id="GO:0001726" db_id="20">
        </link>
        <link id="GO:0005509" db_id="20">
        </link>
        <link id="GO:0005523" db_id="20">
        </link>
        <link id="GO:0005634" db_id="20">
        </link>
        <link id="GO:0005635" db_id="20">
        </link>
        <link id="GO:0005737" db_id="20">
        </link>
        <link id="GO:0005829" db_id="20">
        </link>
        <link id="GO:0007165" db_id="20">
        </link>
        <link id="GO:0007409" db_id="20">
        </link>
        <link id="GO:0008270" db_id="20">
        </link>
        <link id="GO:0015075" db_id="20">
        </link>
        <link id="GO:0031234" db_id="20">
        </link>
        <link id="GO:0042803" db_id="20">
        </link>
        <link id="GO:0044548" db_id="20">
        </link>
        <link id="GO:0048146" db_id="20">
        </link>
        <link id="GO:0048306" db_id="20">
        </link>
        <link id="GO:0048471" db_id="20">
        </link>
        <link id="GO:0070062" db_id="20">
        </link>
        <link id="1K8U" db_id="21">
        </link>
        <link id="1K96" db_id="21">
        </link>
        <link id="1K9K" db_id="21">
        </link>
        <link id="1K9P" db_id="21">
        </link>
        <link id="HOG000246968" db_id="23">
        </link>
        <link id="1K8U" db_id="24">
        </link>
        <link id="1K96" db_id="24">
        </link>
        <link id="1K9K" db_id="24">
        </link>
        <link id="1K9P" db_id="24">
        </link>
        <link id="EOG78WKVD" db_id="25">
        </link>
        <link id="6277" db_id="26">
        </link>
        <link id="112185" db_id="27">
        </link>
        <link id="P06703" db_id="33">
        </link>
        <link id="CHLIRIS" db_id="34">
        </link>
        <link id="HBG001479" db_id="35">
        </link>
        <link id="IPR001751" db_id="36">
        </link>
        <link id="IPR002048" db_id="36">
        </link>
        <link id="IPR011992" db_id="36">
        </link>
        <link id="IPR013787" db_id="36">
        </link>
        <link id="IPR018247" db_id="36">
        </link>
        <link id="P06703" db_id="37">
        </link>
        <link id="PF01023" db_id="38">
        </link>
        <link id="ENSG00000197956" db_id="41">
        </link>
        <link id="ENST00000368719" db_id="41">
        </link>
        <link id="ENST00000368720" db_id="41">
        </link>
        <link id="ENST00000496817" db_id="41">
        </link>
        <link id="P06703" db_id="42">
        </link>
        <link id="P06703" db_id="43">
        </link>
        <link id="PTHR11639:SF14" db_id="45">
        </link>
        <link id="1.10.238.10" db_id="46">
        </link>
        <link id="MINT-3005220" db_id="47">
        </link>
        <link id="P06703" db_id="50">
        </link>
        <link id="uc001fbw.1" db_id="56">
        </link>
        <link id="PS00018" db_id="61">
        </link>
        <link id="PS00303" db_id="61">
        </link>
        <link id="PS50222" db_id="61">
        </link>
        <link id="PR:P06703" db_id="65">
        </link>
        <link id="P06703" db_id="67">
        </link>
        <link id="P06703" db_id="70">
        </link>
        <link id="24365" db_id="71">
        </link>
        <link id="P06703" db_id="72">
        </link>
        <link id="P06703" db_id="73">
        </link>
        <link id="P06703" db_id="75">
        </link>
        <link id="TF332727" db_id="78">
        </link>
        <link id="HS_S100A6" db_id="79">
        </link>
        <link id="S100A6" db_id="80">
        </link>
        <link id="6277" db_id="81">
        </link>
        <link id="6277" db_id="82">
        </link>
        <link id="116509" db_id="94">
        </link>
        <link id="GC01M153507" db_id="95">
        </link>
        <link id="10496" db_id="97">
        </link>
        <link id="HGNC:10496" db_id="97">
        </link>
        <link id="CAB002601" db_id="98">
        </link>
        <link id="CAB040549" db_id="98">
        </link>
        <link id="HPA007575" db_id="98">
        </link>
        <link id="114110" db_id="99">
        </link>
        <link id="NX_P06703" db_id="100">
        </link>
        <link id="PA34908" db_id="101">
        </link>
        <link id="S100A6" db_id="104">
        </link>
        <link id="P06703" db_id="116">
        </link>
        <link id="P06703" db_id="126">
        </link>
        <link id="OTTHUMG00000013549" db_id="146">
        </link>
        <link id="00237" db_id="154">
        </link>
        <link id="AAA35886.1" db_id="160">
        </link>
        <link id="AAA51905.1" db_id="160">
        </link>
        <link id="AAA51906.1" db_id="160">
        </link>
        <link id="AAH01431.1" db_id="160">
        </link>
        <link id="AAH09017.1" db_id="160">
        </link>
        <link id="AAK59702.1" db_id="160">
        </link>
        <link id="AAP35611.1" db_id="160">
        </link>
        <link id="ABM85861.1" db_id="160">
        </link>
        <link id="ABW03747.1" db_id="160">
        </link>
        <link id="BAA05830.1" db_id="160">
        </link>
        <link id="BAG35024.1" db_id="160">
        </link>
        <link id="EAW53318.1" db_id="160">
        </link>
        <link id="EAW53319.1" db_id="160">
        </link>
        <link id="EAW53320.1" db_id="160">
        </link>
        <link id="EAW53321.1" db_id="160">
        </link>
        <link id="EAW53322.1" db_id="160">
        </link>
        <link id="EAW53323.1" db_id="160">
        </link>
        <link id="EAW53324.1" db_id="160">
        </link>
        <link id="EAW53325.1" db_id="160">
        </link>
        <link id="EAW53326.1" db_id="160">
        </link>
        <link id="NP_055439.1" db_id="160">
        </link>
        <link id="P06703.1" db_id="160">
        </link>
        <link id="116509" db_id="161">
        </link>
        <link id="119573703" db_id="161">
        </link>
        <link id="119573704" db_id="161">
        </link>
        <link id="119573705" db_id="161">
        </link>
        <link id="119573706" db_id="161">
        </link>
        <link id="119573707" db_id="161">
        </link>
        <link id="119573708" db_id="161">
        </link>
        <link id="119573709" db_id="161">
        </link>
        <link id="119573710" db_id="161">
        </link>
        <link id="119573711" db_id="161">
        </link>
        <link id="123996519" db_id="161">
        </link>
        <link id="12655153" db_id="161">
        </link>
        <link id="14290498" db_id="161">
        </link>
        <link id="14334403" db_id="161">
        </link>
        <link id="157928924" db_id="161">
        </link>
        <link id="179766" db_id="161">
        </link>
        <link id="179768" db_id="161">
        </link>
        <link id="183098" db_id="161">
        </link>
        <link id="189065301" db_id="161">
        </link>
        <link id="30582769" db_id="161">
        </link>
        <link id="4433131" db_id="161">
        </link>
        <link id="7657532" db_id="161">
        </link>
        <link id="AK312088.1" db_id="162">
        </link>
        <link id="BC001431.2" db_id="162">
        </link>
        <link id="BC009017.1" db_id="162">
        </link>
        <link id="BF726732.1" db_id="162">
        </link>
        <link id="BT006965.1" db_id="162">
        </link>
        <link id="D28464.1" db_id="162">
        </link>
        <link id="DQ894935.2" db_id="162">
        </link>
        <link id="EU176296.1" db_id="162">
        </link>
        <link id="NM_014624.3" db_id="162">
        </link>
        <link id="ABBA01049435.1" db_id="163">
        </link>
        <link id="AC_000133.1" db_id="163">
        </link>
        <link id="AMYH02001902.1" db_id="163">
        </link>
        <link id="AY034480.1" db_id="163">
        </link>
        <link id="BX470102.12" db_id="163">
        </link>
        <link id="CH471121.2" db_id="163">
        </link>
        <link id="J02763.1" db_id="163">
        </link>
        <link id="M14300.1" db_id="163">
        </link>
        <link id="M18981.1" db_id="163">
        </link>
        <link id="NC_000001.11" db_id="163">
        </link>
        <link id="NC_018912.2" db_id="163">
        </link>
        <link id="NT_004487.20" db_id="163">
        </link>
        <link id="NW_001838529.1" db_id="163">
        </link>
        <link id="NW_004929293.1" db_id="163">
        </link>
        <link id="12042643" db_id="164">
        </link>
        <link id="123996518" db_id="164">
        </link>
        <link id="14290497" db_id="164">
        </link>
        <link id="157928923" db_id="164">
        </link>
        <link id="164689491" db_id="164">
        </link>
        <link id="30582768" db_id="164">
        </link>
        <link id="33876209" db_id="164">
        </link>
        <link id="461173" db_id="164">
        </link>
        <link id="52352807" db_id="164">
        </link>
        <link id="14334402" db_id="165">
        </link>
        <link id="148142728" db_id="165">
        </link>
        <link id="157696293" db_id="165">
        </link>
        <link id="157704448" db_id="165">
        </link>
        <link id="179765" db_id="165">
        </link>
        <link id="179767" db_id="165">
        </link>
        <link id="183097" db_id="165">
        </link>
        <link id="33695250" db_id="165">
        </link>
        <link id="511869546" db_id="165">
        </link>
        <link id="528476293" db_id="165">
        </link>
        <link id="528476670" db_id="165">
        </link>
        <link id="568815354" db_id="165">
        </link>
        <link id="568815597" db_id="165">
        </link>
        <link id="74230024" db_id="165">
        </link>
      </links>
      <connectivity isloaded="True">
        <item typeid="2" count="74"/>
        <item typeid="3" count="44"/>
        <item typeid="4" count="48"/>
        <item typeid="5" count="26"/>
        <item typeid="6" count="53"/>
        <item typeid="8" count="10"/>
        <item typeid="11" count="7"/>
        <item typeid="12" count="21"/>
        <item typeid="13" count="10"/>
        <item typeid="14" count="30"/>
      </connectivity>
      <attributes isloaded="True">
      </attributes>
    </vertex>
    <vertex id="20" componentid="435079" componenttype="2" marked="False" name="SELENBP1" x="-4.4932224946535761" y="0.692047389302612" level="0">
      <synonyms>
        <synonym type="1">56 kDa selenium-binding protein</synonym>
        <synonym type="1">SBP</synonym>
        <synonym type="1">SBP1</synonym>
        <synonym type="1">SBP56</synonym>
        <synonym type="1">SELENBP1</synonym>
        <synonym type="1">Selenium-binding protein 1</synonym>
        <synonym type="1">SP56</synonym>
        <synonym type="3">HEL-S-134P</synonym>
        <synonym type="3">hSBP</synonym>
        <synonym type="2">lps b</synonym>
        <synonym type="2">lps-b</synonym>
        <synonym type="3">LPSB</synonym>
        <synonym type="2">selenbp-1</synonym>
        <synonym type="3">selenium binding protein 1</synonym>
        <synonym type="2">selenium binding protein-1</synonym>
        <synonym type="2">selenium binding-protein1</synonym>
        <synonym type="2">selenium-binding protein-1</synonym>
        <synonym type="2">selenium-binding protein1</synonym>
      </synonyms>
      <species>
        <organism id="4689" name="Homo sapiens"/>
      </species>
      <links isloaded="True">
        <link id="Q13228" db_id="2">
        </link>
        <link id="SBP1_HUMAN" db_id="3">
        </link>
        <link id="AK296661" db_id="4">
        </link>
        <link id="AK303815" db_id="4">
        </link>
        <link id="AK315643" db_id="4">
        </link>
        <link id="AL391069" db_id="4">
        </link>
        <link id="BC009084" db_id="4">
        </link>
        <link id="BC032997" db_id="4">
        </link>
        <link id="CH471121" db_id="4">
        </link>
        <link id="CR456852" db_id="4">
        </link>
        <link id="U29091" db_id="4">
        </link>
        <link id="NP_001245217.1" db_id="5">
        </link>
        <link id="NP_001245218.1" db_id="5">
        </link>
        <link id="NP_003935.2" db_id="5">
        </link>
        <link id="Q13228" db_id="6">
        </link>
        <link id="9606.ENSP00000357861" db_id="7">
        </link>
        <link id="A6NML9" db_id="9">
        </link>
        <link id="B2RDR3" db_id="9">
        </link>
        <link id="B4DKP6" db_id="9">
        </link>
        <link id="B4E1F3" db_id="9">
        </link>
        <link id="Q49AQ8" db_id="9">
        </link>
        <link id="Q96GX7" db_id="9">
        </link>
        <link id="Q13228" db_id="10">
        </link>
        <link id="8991" db_id="11">
        </link>
        <link id="hsa:8991" db_id="13">
        </link>
        <link id="G01872" db_id="14">
        </link>
        <link id="NOG84363" db_id="17">
        </link>
        <link id="Hs.632460" db_id="19">
        </link>
        <link id="GO:0005634" db_id="20">
        </link>
        <link id="GO:0005829" db_id="20">
        </link>
        <link id="GO:0008430" db_id="20">
        </link>
        <link id="GO:0015031" db_id="20">
        </link>
        <link id="GO:0016020" db_id="20">
        </link>
        <link id="GO:0070062" db_id="20">
        </link>
        <link id="HOG000263885" db_id="23">
        </link>
        <link id="EOG76DTS8" db_id="25">
        </link>
        <link id="8991" db_id="26">
        </link>
        <link id="114472" db_id="27">
        </link>
        <link id="K17285" db_id="29">
        </link>
        <link id="Q13228" db_id="33">
        </link>
        <link id="HBG017779" db_id="35">
        </link>
        <link id="IPR008826" db_id="36">
        </link>
        <link id="IPR015943" db_id="36">
        </link>
        <link id="Q13228" db_id="37">
        </link>
        <link id="PF05694" db_id="38">
        </link>
        <link id="ENSG00000143416" db_id="41">
        </link>
        <link id="ENST00000368868" db_id="41">
        </link>
        <link id="ENST00000435071" db_id="41">
        </link>
        <link id="ENST00000447402" db_id="41">
        </link>
        <link id="Q13228" db_id="42">
        </link>
        <link id="PTHR23300" db_id="45">
        </link>
        <link id="2.130.10.10" db_id="46">
        </link>
        <link id="MINT-5005535" db_id="47">
        </link>
        <link id="uc001exx.4" db_id="56">
        </link>
        <link id="PR:Q13228" db_id="65">
        </link>
        <link id="Q13228" db_id="67">
        </link>
        <link id="Q13228" db_id="70">
        </link>
        <link id="33715" db_id="71">
        </link>
        <link id="Q13228" db_id="72">
        </link>
        <link id="Q13228" db_id="73">
        </link>
        <link id="Q13228" db_id="75">
        </link>
        <link id="TF315241" db_id="78">
        </link>
        <link id="HS_SELENBP1" db_id="79">
        </link>
        <link id="SELENBP1" db_id="80">
        </link>
        <link id="8991" db_id="81">
        </link>
        <link id="8991" db_id="82">
        </link>
        <link id="148840437" db_id="94">
        </link>
        <link id="GC01M151339" db_id="95">
        </link>
        <link id="10719" db_id="97">
        </link>
        <link id="HGNC:10719" db_id="97">
        </link>
        <link id="CAB008366" db_id="98">
        </link>
        <link id="HPA005741" db_id="98">
        </link>
        <link id="HPA011731" db_id="98">
        </link>
        <link id="604188" db_id="99">
        </link>
        <link id="NX_Q13228" db_id="100">
        </link>
        <link id="PA35641" db_id="101">
        </link>
        <link id="SELENBP1" db_id="104">
        </link>
        <link id="Q13228" db_id="109">
        </link>
        <link id="IPI00012303" db_id="115">
        </link>
        <link id="Q13228" db_id="115">
        </link>
        <link id="Q13228" db_id="128">
        </link>
        <link id="OTTHUMG00000012498" db_id="146">
        </link>
        <link id="05007" db_id="154">
        </link>
        <link id="AAB02395.1" db_id="160">
        </link>
        <link id="AAH09084.1" db_id="160">
        </link>
        <link id="AAH32997.1" db_id="160">
        </link>
        <link id="ABM81657.1" db_id="160">
        </link>
        <link id="ACJ13714.1" db_id="160">
        </link>
        <link id="ADQ32717.1" db_id="160">
        </link>
        <link id="BAB14709.1" db_id="160">
        </link>
        <link id="BAG38010.1" db_id="160">
        </link>
        <link id="BAG59258.1" db_id="160">
        </link>
        <link id="BAG60599.1" db_id="160">
        </link>
        <link id="BAG64765.1" db_id="160">
        </link>
        <link id="CAG33133.1" db_id="160">
        </link>
        <link id="EAW53443.1" db_id="160">
        </link>
        <link id="EAW53444.1" db_id="160">
        </link>
        <link id="EAW53445.1" db_id="160">
        </link>
        <link id="NP_001245217.1" db_id="160">
        </link>
        <link id="NP_001245218.1" db_id="160">
        </link>
        <link id="NP_003935.2" db_id="160">
        </link>
        <link id="Q13228.2" db_id="160">
        </link>
        <link id="10435945" db_id="161">
        </link>
        <link id="119573828" db_id="161">
        </link>
        <link id="119573829" db_id="161">
        </link>
        <link id="119573830" db_id="161">
        </link>
        <link id="123979656" db_id="161">
        </link>
        <link id="1374792" db_id="161">
        </link>
        <link id="14290607" db_id="161">
        </link>
        <link id="148840437" db_id="161">
        </link>
        <link id="16306550" db_id="161">
        </link>
        <link id="189055026" db_id="161">
        </link>
        <link id="194383588" db_id="161">
        </link>
        <link id="194383800" db_id="161">
        </link>
        <link id="194390962" db_id="161">
        </link>
        <link id="211947985" db_id="161">
        </link>
        <link id="312152410" db_id="161">
        </link>
        <link id="385137128" db_id="161">
        </link>
        <link id="385137130" db_id="161">
        </link>
        <link id="48145821" db_id="161">
        </link>
        <link id="71296660" db_id="161">
        </link>
        <link id="AK023875.1" db_id="162">
        </link>
        <link id="AK296661.1" db_id="162">
        </link>
        <link id="AK298355.1" db_id="162">
        </link>
        <link id="AK303815.1" db_id="162">
        </link>
        <link id="AK309264.1" db_id="162">
        </link>
        <link id="AK310044.1" db_id="162">
        </link>
        <link id="AK315643.1" db_id="162">
        </link>
        <link id="BC009084.1" db_id="162">
        </link>
        <link id="BC032997.1" db_id="162">
        </link>
        <link id="BQ045424.1" db_id="162">
        </link>
        <link id="CR456852.1" db_id="162">
        </link>
        <link id="DB288439.1" db_id="162">
        </link>
        <link id="DQ890731.2" db_id="162">
        </link>
        <link id="EU794660.1" db_id="162">
        </link>
        <link id="HQ448237.1" db_id="162">
        </link>
        <link id="NM_001258288.1" db_id="162">
        </link>
        <link id="NM_001258289.1" db_id="162">
        </link>
        <link id="NM_003944.3" db_id="162">
        </link>
        <link id="U29091.1" db_id="162">
        </link>
        <link id="ABBA01049393.1" db_id="163">
        </link>
        <link id="AC_000133.1" db_id="163">
        </link>
        <link id="AL391069.11" db_id="163">
        </link>
        <link id="AMYH02001879.1" db_id="163">
        </link>
        <link id="CH471121.2" db_id="163">
        </link>
        <link id="NC_000001.11" db_id="163">
        </link>
        <link id="NC_018912.2" db_id="163">
        </link>
        <link id="NT_004487.20" db_id="163">
        </link>
        <link id="NW_001838529.1" db_id="163">
        </link>
        <link id="NW_004929293.1" db_id="163">
        </link>
        <link id="10435944" db_id="164">
        </link>
        <link id="123979655" db_id="164">
        </link>
        <link id="1374791" db_id="164">
        </link>
        <link id="14290606" db_id="164">
        </link>
        <link id="164690916" db_id="164">
        </link>
        <link id="164696427" db_id="164">
        </link>
        <link id="164697979" db_id="164">
        </link>
        <link id="194383587" db_id="164">
        </link>
        <link id="194383799" db_id="164">
        </link>
        <link id="194390961" db_id="164">
        </link>
        <link id="19796691" db_id="164">
        </link>
        <link id="211947984" db_id="164">
        </link>
        <link id="22766787" db_id="164">
        </link>
        <link id="312152409" db_id="164">
        </link>
        <link id="385137126" db_id="164">
        </link>
        <link id="385137127" db_id="164">
        </link>
        <link id="385137129" db_id="164">
        </link>
        <link id="48145820" db_id="164">
        </link>
        <link id="83531606" db_id="164">
        </link>
        <link id="148142770" db_id="165">
        </link>
        <link id="157696293" db_id="165">
        </link>
        <link id="157704448" db_id="165">
        </link>
        <link id="16972956" db_id="165">
        </link>
        <link id="511869619" db_id="165">
        </link>
        <link id="528476293" db_id="165">
        </link>
        <link id="528476670" db_id="165">
        </link>
        <link id="568815354" db_id="165">
        </link>
        <link id="568815597" db_id="165">
        </link>
        <link id="74230024" db_id="165">
        </link>
      </links>
      <connectivity isloaded="True">
        <item typeid="2" count="130"/>
        <item typeid="3" count="96"/>
        <item typeid="4" count="147"/>
        <item typeid="5" count="28"/>
        <item typeid="6" count="90"/>
        <item typeid="7" count="5"/>
        <item typeid="8" count="9"/>
        <item typeid="11" count="2"/>
        <item typeid="12" count="65"/>
        <item typeid="13" count="49"/>
        <item typeid="14" count="68"/>
      </connectivity>
      <attributes isloaded="True">
      </attributes>
    </vertex>
    <vertex id="21" componentid="510858" componenttype="2" marked="False" name="VDAC1" x="1.663461734077611" y="4.4324351749308537" level="0">
      <synonyms>
        <synonym type="1">hVDAC1</synonym>
        <synonym type="1">Outer mitochondrial membrane protein porin 1</synonym>
        <synonym type="1">Plasmalemmal porin</synonym>
        <synonym type="1">Porin 31HL</synonym>
        <synonym type="1">Porin 31HM</synonym>
        <synonym type="1">VDAC</synonym>
        <synonym type="1">VDAC-1</synonym>
        <synonym type="1">VDAC1</synonym>
        <synonym type="1">Voltage-dependent anion-selective channel protein 1</synonym>
        <synonym type="2">31hl porin</synonym>
        <synonym type="2">hvdac-1</synonym>
        <synonym type="3">PORIN</synonym>
        <synonym type="2">porin family</synonym>
        <synonym type="2">porin isoform</synonym>
        <synonym type="2">porin precursor</synonym>
        <synonym type="2">porin-precursor</synonym>
        <synonym type="2">porin-type</synonym>
        <synonym type="2">vdac 1</synonym>
        <synonym type="2">vdac family</synonym>
        <synonym type="2">vdac isoform</synonym>
        <synonym type="2">vdac isoform 1</synonym>
        <synonym type="2">vdac precursor</synonym>
        <synonym type="2">vdac1 isoform</synonym>
        <synonym type="3">voltage-dependent anion channel 1</synonym>
        <synonym type="2">voltage-dependent anion-selective channel protein-1</synonym>
      </synonyms>
      <species>
        <organism id="4689" name="Homo sapiens"/>
      </species>
      <links isloaded="True">
        <link id="P21796" db_id="2">
        </link>
        <link id="VDAC1_HUMAN" db_id="3">
        </link>
        <link id="AC005200" db_id="4">
        </link>
        <link id="AC008608" db_id="4">
        </link>
        <link id="AF151093" db_id="4">
        </link>
        <link id="AF151094" db_id="4">
        </link>
        <link id="AF151095" db_id="4">
        </link>
        <link id="AF151096" db_id="4">
        </link>
        <link id="AF151097" db_id="4">
        </link>
        <link id="AJ250032" db_id="4">
        </link>
        <link id="AJ250033" db_id="4">
        </link>
        <link id="AJ250034" db_id="4">
        </link>
        <link id="AJ250035" db_id="4">
        </link>
        <link id="AJ250036" db_id="4">
        </link>
        <link id="AJ250037" db_id="4">
        </link>
        <link id="AJ250038" db_id="4">
        </link>
        <link id="AJ250039" db_id="4">
        </link>
        <link id="AK122953" db_id="4">
        </link>
        <link id="BC008482" db_id="4">
        </link>
        <link id="BC071168" db_id="4">
        </link>
        <link id="BC090042" db_id="4">
        </link>
        <link id="CH471062" db_id="4">
        </link>
        <link id="L06132" db_id="4">
        </link>
        <link id="NP_003365.1" db_id="5">
        </link>
        <link id="XP_005272132.1" db_id="5">
        </link>
        <link id="P21796" db_id="6">
        </link>
        <link id="9606.ENSP00000265333" db_id="7">
        </link>
        <link id="B3KVK4" db_id="9">
        </link>
        <link id="D3DQ93" db_id="9">
        </link>
        <link id="Q5FVE7" db_id="9">
        </link>
        <link id="Q9UIQ5" db_id="9">
        </link>
        <link id="Q9UPL0" db_id="9">
        </link>
        <link id="P21796" db_id="10">
        </link>
        <link id="7416" db_id="11">
        </link>
        <link id="hsa:7416" db_id="13">
        </link>
        <link id="A44422" db_id="14">
        </link>
        <link id="NOG243169" db_id="17">
        </link>
        <link id="Hs.519320" db_id="19">
        </link>
        <link id="GO:0001662" db_id="20">
        </link>
        <link id="GO:0005739" db_id="20">
        </link>
        <link id="GO:0005741" db_id="20">
        </link>
        <link id="GO:0005743" db_id="20">
        </link>
        <link id="GO:0005886" db_id="20">
        </link>
        <link id="GO:0006820" db_id="20">
        </link>
        <link id="GO:0006915" db_id="20">
        </link>
        <link id="GO:0007270" db_id="20">
        </link>
        <link id="GO:0007612" db_id="20">
        </link>
        <link id="GO:0008308" db_id="20">
        </link>
        <link id="GO:0015288" db_id="20">
        </link>
        <link id="GO:0016020" db_id="20">
        </link>
        <link id="GO:0016032" db_id="20">
        </link>
        <link id="GO:0030855" db_id="20">
        </link>
        <link id="GO:0042645" db_id="20">
        </link>
        <link id="GO:0046930" db_id="20">
        </link>
        <link id="GO:0070062" db_id="20">
        </link>
        <link id="2JK4" db_id="21">
        </link>
        <link id="2K4T" db_id="21">
        </link>
        <link id="HOG000188277" db_id="23">
        </link>
        <link id="2JK4" db_id="24">
        </link>
        <link id="2K4T" db_id="24">
        </link>
        <link id="7416" db_id="26">
        </link>
        <link id="113259" db_id="27">
        </link>
        <link id="K05862" db_id="29">
        </link>
        <link id="P21796" db_id="33">
        </link>
        <link id="YGLMFTE" db_id="34">
        </link>
        <link id="HBG054036" db_id="35">
        </link>
        <link id="IPR001925" db_id="36">
        </link>
        <link id="IPR023614" db_id="36">
        </link>
        <link id="IPR027246" db_id="36">
        </link>
        <link id="P21796" db_id="37">
        </link>
        <link id="PF01459" db_id="38">
        </link>
        <link id="ENSG00000213585" db_id="41">
        </link>
        <link id="ENST00000265333" db_id="41">
        </link>
        <link id="ENST00000395044" db_id="41">
        </link>
        <link id="ENST00000395047" db_id="41">
        </link>
        <link id="P21796" db_id="42">
        </link>
        <link id="P21796" db_id="43">
        </link>
        <link id="2.40.160.10" db_id="46">
        </link>
        <link id="MINT-5002499" db_id="47">
        </link>
        <link id="P21796" db_id="50">
        </link>
        <link id="PR00185" db_id="52">
        </link>
        <link id="uc003kyp.2" db_id="56">
        </link>
        <link id="PS00558" db_id="61">
        </link>
        <link id="DIP-32862N" db_id="63">
        </link>
        <link id="PR:P21796" db_id="65">
        </link>
        <link id="P21796" db_id="67">
        </link>
        <link id="P21796" db_id="70">
        </link>
        <link id="29038" db_id="71">
        </link>
        <link id="P21796" db_id="72">
        </link>
        <link id="P21796" db_id="73">
        </link>
        <link id="P21796" db_id="75">
        </link>
        <link id="TF315091" db_id="78">
        </link>
        <link id="HS_VDAC1" db_id="79">
        </link>
        <link id="7416" db_id="81">
        </link>
        <link id="7416" db_id="82">
        </link>
        <link id="130683" db_id="94">
        </link>
        <link id="GC05M133307" db_id="95">
        </link>
        <link id="12669" db_id="97">
        </link>
        <link id="HGNC:12669" db_id="97">
        </link>
        <link id="CAB005885" db_id="98">
        </link>
        <link id="HPA030780" db_id="98">
        </link>
        <link id="604492" db_id="99">
        </link>
        <link id="NX_P21796" db_id="100">
        </link>
        <link id="PA37292" db_id="101">
        </link>
        <link id="REACT_17015" db_id="102">
        </link>
        <link id="VDAC1" db_id="104">
        </link>
        <link id="HIX0056260" db_id="105">
        </link>
        <link id="P21796" db_id="109">
        </link>
        <link id="DB01375" db_id="113">
        </link>
        <link id="P21796" db_id="114">
        </link>
        <link id="IPI00216308" db_id="115">
        </link>
        <link id="P21796" db_id="115">
        </link>
        <link id="P21796" db_id="116">
        </link>
        <link id="P21796" db_id="126">
        </link>
        <link id="P21796" db_id="128">
        </link>
        <link id="OTTHUMG00000129118" db_id="146">
        </link>
        <link id="05137" db_id="154">
        </link>
        <link id="AAA61272.1" db_id="160">
        </link>
        <link id="AAC24723.1" db_id="160">
        </link>
        <link id="AAD54939.1" db_id="160">
        </link>
        <link id="AAH08482.1" db_id="160">
        </link>
        <link id="AAH71168.1" db_id="160">
        </link>
        <link id="AAH90042.1" db_id="160">
        </link>
        <link id="ABM84109.1" db_id="160">
        </link>
        <link id="ABM87491.1" db_id="160">
        </link>
        <link id="BAG53187.1" db_id="160">
        </link>
        <link id="BAG53816.1" db_id="160">
        </link>
        <link id="BAG57094.1" db_id="160">
        </link>
        <link id="CAB58127.1" db_id="160">
        </link>
        <link id="EAW62281.1" db_id="160">
        </link>
        <link id="EAW62282.1" db_id="160">
        </link>
        <link id="EAW62283.1" db_id="160">
        </link>
        <link id="EAW62284.1" db_id="160">
        </link>
        <link id="EAW62285.1" db_id="160">
        </link>
        <link id="EAW62286.1" db_id="160">
        </link>
        <link id="NP_003365.1" db_id="160">
        </link>
        <link id="P21796.2" db_id="160">
        </link>
        <link id="XP_005272132.1" db_id="160">
        </link>
        <link id="119582685" db_id="161">
        </link>
        <link id="119582686" db_id="161">
        </link>
        <link id="119582687" db_id="161">
        </link>
        <link id="119582688" db_id="161">
        </link>
        <link id="119582689" db_id="161">
        </link>
        <link id="119582690" db_id="161">
        </link>
        <link id="123993015" db_id="161">
        </link>
        <link id="123999965" db_id="161">
        </link>
        <link id="130683" db_id="161">
        </link>
        <link id="14250132" db_id="161">
        </link>
        <link id="193783834" db_id="161">
        </link>
        <link id="193788293" db_id="161">
        </link>
        <link id="194374397" db_id="161">
        </link>
        <link id="3273386" db_id="161">
        </link>
        <link id="340199" db_id="161">
        </link>
        <link id="4507879" db_id="161">
        </link>
        <link id="49258076" db_id="161">
        </link>
        <link id="530380137" db_id="161">
        </link>
        <link id="58476644" db_id="161">
        </link>
        <link id="5880859" db_id="161">
        </link>
        <link id="6063691" db_id="161">
        </link>
        <link id="AK095989.1" db_id="162">
        </link>
        <link id="AK122953.1" db_id="162">
        </link>
        <link id="AK293639.1" db_id="162">
        </link>
        <link id="BC008482.1" db_id="162">
        </link>
        <link id="BC071168.1" db_id="162">
        </link>
        <link id="BC090042.1" db_id="162">
        </link>
        <link id="DA072915.1" db_id="162">
        </link>
        <link id="DB475162.1" db_id="162">
        </link>
        <link id="DQ893183.2" db_id="162">
        </link>
        <link id="DQ896492.2" db_id="162">
        </link>
        <link id="L06132.1" db_id="162">
        </link>
        <link id="NM_003374.2" db_id="162">
        </link>
        <link id="NR_036624.1" db_id="162">
        </link>
        <link id="NR_036625.1" db_id="162">
        </link>
        <link id="XM_005272075.2" db_id="162">
        </link>
        <link id="ABBA01068770.1" db_id="163">
        </link>
        <link id="AC005200.1" db_id="163">
        </link>
        <link id="AC008608.7" db_id="163">
        </link>
        <link id="AC025177.6" db_id="163">
        </link>
        <link id="AC_000137.1" db_id="163">
        </link>
        <link id="AF151097.1" db_id="163">
        </link>
        <link id="AJ250032.1" db_id="163">
        </link>
        <link id="AMYH02012236.1" db_id="163">
        </link>
        <link id="CH471062.2" db_id="163">
        </link>
        <link id="KC877121.1" db_id="163">
        </link>
        <link id="NC_000005.10" db_id="163">
        </link>
        <link id="NC_018916.2" db_id="163">
        </link>
        <link id="NG_027817.1" db_id="163">
        </link>
        <link id="NT_034772.7" db_id="163">
        </link>
        <link id="NW_001838952.2" db_id="163">
        </link>
        <link id="NW_004929323.1" db_id="163">
        </link>
        <link id="123993014" db_id="164">
        </link>
        <link id="123999964" db_id="164">
        </link>
        <link id="14250131" db_id="164">
        </link>
        <link id="194374396" db_id="164">
        </link>
        <link id="21755362" db_id="164">
        </link>
        <link id="307133764" db_id="164">
        </link>
        <link id="307133765" db_id="164">
        </link>
        <link id="307133766" db_id="164">
        </link>
        <link id="340198" db_id="164">
        </link>
        <link id="34528398" db_id="164">
        </link>
        <link id="49258075" db_id="164">
        </link>
        <link id="578810544" db_id="164">
        </link>
        <link id="58476643" db_id="164">
        </link>
        <link id="79151957" db_id="164">
        </link>
        <link id="92103126" db_id="164">
        </link>
        <link id="148123393" db_id="165">
        </link>
        <link id="157734151" db_id="165">
        </link>
        <link id="157811990" db_id="165">
        </link>
        <link id="17861013" db_id="165">
        </link>
        <link id="21070655" db_id="165">
        </link>
        <link id="308522740" db_id="165">
        </link>
        <link id="3273385" db_id="165">
        </link>
        <link id="478413888" db_id="165">
        </link>
        <link id="511816530" db_id="165">
        </link>
        <link id="528475485" db_id="165">
        </link>
        <link id="528476642" db_id="165">
        </link>
        <link id="568815317" db_id="165">
        </link>
        <link id="568815593" db_id="165">
        </link>
        <link id="5880857" db_id="165">
        </link>
        <link id="6063690" db_id="165">
        </link>
        <link id="74230048" db_id="165">
        </link>
      </links>
      <connectivity isloaded="True">
        <item typeid="2" count="163"/>
        <item typeid="3" count="97"/>
        <item typeid="4" count="108"/>
        <item typeid="5" count="55"/>
        <item typeid="6" count="19"/>
        <item typeid="7" count="12"/>
        <item typeid="8" count="27"/>
        <item typeid="11" count="3"/>
        <item typeid="12" count="29"/>
        <item typeid="13" count="9"/>
        <item typeid="14" count="9"/>
      </connectivity>
      <attributes isloaded="True">
      </attributes>
    </vertex>
    <vertex id="22" componentid="516734" componenttype="2" marked="False" name="Gc-globulin" x="-7.6201203567478153" y="1.869374758897056" level="0">
      <synonyms>
        <synonym type="1">DBP</synonym>
        <synonym type="1">GC</synonym>
        <synonym type="1">Gc-globulin</synonym>
        <synonym type="1">Group-specific component</synonym>
        <synonym type="1">VDB</synonym>
        <synonym type="1">Vitamin D-binding protein precursor</synonym>
        <synonym type="1">VTDB</synonym>
        <synonym type="3">DBP/GC</synonym>
        <synonym type="2">gc globulin</synonym>
        <synonym type="2">gcglobulin</synonym>
        <synonym type="3">GRD3</synonym>
        <synonym type="3">group-specific component (vitamin D binding protein)</synonym>
        <synonym type="3">HEL-S-51</synonym>
        <synonym type="3">VDBG</synonym>
        <synonym type="3">VDBP</synonym>
        <synonym type="2">vitamin d binding protein</synonym>
        <synonym type="2">vitamin d binding-protein</synonym>
        <synonym type="2">vitamin d-binding protein</synonym>
        <synonym type="2">vitamin-d-binding-protein</synonym>
      </synonyms>
      <species>
        <organism id="4689" name="Homo sapiens"/>
      </species>
      <links isloaded="True">
        <link id="P02774" db_id="2">
        </link>
        <link id="VTDB_HUMAN" db_id="3">
        </link>
        <link id="AC024722" db_id="4">
        </link>
        <link id="AK223458" db_id="4">
        </link>
        <link id="AK290827" db_id="4">
        </link>
        <link id="AK298433" db_id="4">
        </link>
        <link id="AK309595" db_id="4">
        </link>
        <link id="AK315853" db_id="4">
        </link>
        <link id="BC057228" db_id="4">
        </link>
        <link id="CH471057" db_id="4">
        </link>
        <link id="L10641" db_id="4">
        </link>
        <link id="M12654" db_id="4">
        </link>
        <link id="M17156" db_id="4">
        </link>
        <link id="S67474" db_id="4">
        </link>
        <link id="S67476" db_id="4">
        </link>
        <link id="S67478" db_id="4">
        </link>
        <link id="S67479" db_id="4">
        </link>
        <link id="S67480" db_id="4">
        </link>
        <link id="S67526" db_id="4">
        </link>
        <link id="S77129" db_id="4">
        </link>
        <link id="S77130" db_id="4">
        </link>
        <link id="X03178" db_id="4">
        </link>
        <link id="NP_000574.2" db_id="5">
        </link>
        <link id="NP_001191235.1" db_id="5">
        </link>
        <link id="NP_001191236.1" db_id="5">
        </link>
        <link id="P02774" db_id="6">
        </link>
        <link id="9606.ENSP00000273951" db_id="7">
        </link>
        <link id="B4DPP2" db_id="9">
        </link>
[truncated: 389,294 more chars]
