# Supplementary material for: FunGeneNet: a web tool to estimate enrichment of functional interactions in experimental gene sets
Source: BMC Genomics. 2018 Feb 9;19(Suppl 3):76. doi: 10.1186/s12864-018-4474-7 (PMC5836822; doi:10.1186/s12864-018-4474-7)
Supplement: Supplementary file 4 — The network for differetially expressed proteins for EXP00050 experiment. The file can be opened with the ANDSystem tool (http://pbiosoft.com/en/andsystem/andsystem-free). (ANDZ 61 kb) [file 12864_2018_4474_MOESM4_ESM.andz › 12864_2018_4474_MOESM4_ESM.andz.out]

<?xml version="1.0" encoding="ISO-8859-1"?>
<network version="3" dbversion="20160414">
  <entity>
    <el id="8" name="Component"/>
    <el id="2" name="Protein"/>
    <el id="3" name="Gene"/>
    <el id="11" name="Molecular function"/>
    <el id="4" name="Metabolite"/>
    <el id="12" name="Drug"/>
    <el id="5" name="Pathway"/>
    <el id="13" name="Side effect"/>
    <el id="6" name="Disease"/>
    <el id="14" name="Phenotype"/>
    <el id="7" name="miRNA"/>
    <el id="1" name="interaction"/>
  </entity>
  <interaction_type>
    <el id="32" name="catalyze"/>
    <el id="40" name="expression upregulation"/>
    <el id="33" name="catalyze modification"/>
    <el id="49" name="degradation downregulation"/>
    <el id="1" name="Expression"/>
    <el id="34" name="cleavage"/>
    <el id="50" name="degradation upregulation"/>
    <el id="42" name="interaction"/>
    <el id="35" name="coexpression"/>
    <el id="51" name="degradation regulation"/>
    <el id="43" name="downregulation"/>
    <el id="28" name="association"/>
    <el id="36" name="regulation"/>
    <el id="52" name="transport regulation"/>
    <el id="44" name="upregulation"/>
    <el id="45" name="activity upregulation"/>
    <el id="53" name="miRNA regulation"/>
    <el id="37" name="treatment"/>
    <el id="46" name="activity downregulation"/>
    <el id="38" name="expression downregulation"/>
    <el id="54" name="Involvement"/>
    <el id="47" name="activity regulation"/>
    <el id="31" name="conversion"/>
    <el id="39" name="expression regulation"/>
  </interaction_type>
  <databases>
    <el id="128" name="UCD-2DPAGE" isobject="True" isinteraction="False"/>
    <el id="256" name="IMG" www="http://img.jgi.doe.gov/cgi-bin/pub/main.cgi?section=GeneDetail&amp;page=geneDetail&amp;gene_oid=##" isobject="True" isinteraction="False"/>
    <el id="129" name="PMAP-CutDB" isobject="True" isinteraction="False"/>
    <el id="1" name="NCBI_TAXID" isobject="False" isinteraction="False"/>
    <el id="257" name="FB" www="http://flybase.org/reports/##.html" isobject="True" isinteraction="True"/>
    <el id="2" name="SWISSPROT_AC" www="http://www.uniprot.org/uniprot/##" isobject="True" isinteraction="False"/>
    <el id="130" name="EuPathDB" isobject="True" isinteraction="False"/>
    <el id="258" name="JSTOR" www="http://www.jstor.org/stable/##" isobject="True" isinteraction="False"/>
    <el id="3" name="SWISSPROT_ID" www="http://www.uniprot.org/uniprot/##" isobject="True" isinteraction="False"/>
    <el id="259" name="MA" www="http://www.informatics.jax.org/searches/AMA.cgi?id=MA:##" isobject="True" isinteraction="False"/>
    <el id="131" name="VectorBase" isobject="True" isinteraction="False"/>
    <el id="132" name="PptaseDB" isobject="True" isinteraction="False"/>
    <el id="4" name="EMBL" www="http://www.ebi.ac.uk/cgi-bin/emblfetch?style=html&amp;Submit=Go&amp;id=##" isobject="True" isinteraction="True"/>
    <el id="260" name="JCVI_EGAD" www="http://cmr.jcvi.org/cgi-bin/CMR/EgadSearch.cgi?search_string=##" isobject="True" isinteraction="False"/>
    <el id="261" name="RNAmods" www="http://s59.cas.albany.edu/RNAmods/cgi-bin/rnashow.cgi?##" isobject="True" isinteraction="False"/>
    <el id="133" name="REBASE" www="http://rebase.neb.com/rebase/enz/##.html" isobject="True" isinteraction="False"/>
    <el id="5" name="RefSeq" www="http://www.ncbi.nlm.nih.gov/entrez/viewer.fcgi?val=##" isobject="True" isinteraction="True"/>
    <el id="262" name="SO" www="http://song.sourceforge.net/SOterm_tables.html#SO:##" isobject="True" isinteraction="False"/>
    <el id="6" name="ProteinModelPortal" isobject="True" isinteraction="False"/>
    <el id="134" name="euHCVdb" isobject="True" isinteraction="False"/>
    <el id="135" name="Allergome" isobject="True" isinteraction="False"/>
    <el id="7" name="STRING" isobject="True" isinteraction="False"/>
    <el id="263" name="MeSH" www="http://www.nlm.nih.gov/cgi/mesh/2005/MB_cgi?mode=&amp;term=##" isobject="True" isinteraction="False"/>
    <el id="264" name="IUPHAR_GPCR" www="http://www.iuphar-db.org/DATABASE/FamilyMenuForward?familyId=##" isobject="True" isinteraction="False"/>
    <el id="8" name="EnsemblBacteria" isobject="True" isinteraction="False"/>
    <el id="136" name="MaizeGDB" www="http://www.maizegdb.org/cgi-bin/id_search.cgi?id=##" isobject="True" isinteraction="False"/>
    <el id="137" name="CAZy" www="http://www.cazy.org/##.html" isobject="True" isinteraction="False"/>
    <el id="9" name="SWISSPROT_AC_OLD" www="http://www.uniprot.org/uniprot/##" isobject="True" isinteraction="False"/>
    <el id="265" name="PSI-MOD" www="http://www.ebi.ac.uk/ontology-lookup/?termId=MOD:##" isobject="True" isinteraction="False"/>
    <el id="266" name="ISSN" isobject="True" isinteraction="False"/>
    <el id="10" name="SMR" isobject="True" isinteraction="False"/>
    <el id="138" name="COMPLUYEAST-2DPAGE" isobject="True" isinteraction="False"/>
    <el id="267" name="PMIG" isobject="True" isinteraction="False"/>
    <el id="11" name="GeneID" www="http://www.ncbi.nlm.nih.gov/gene/##" isobject="True" isinteraction="True"/>
    <el id="139" name="CGD" www="http://www.candidagenome.org/cgi-bin/locus.pl?dbid=##" isobject="True" isinteraction="True"/>
    <el id="268" name="CORUM" www="http://mips.gsf.de/genre/proj/corum/complexdetails.html?id=##" isobject="True" isinteraction="False"/>
    <el id="140" name="GuidetoPHARMACOLOGY" isobject="True" isinteraction="False"/>
    <el id="396" name="DOID" isobject="True" isinteraction="False"/>
    <el id="141" name="ArachnoServer" isobject="True" isinteraction="False"/>
    <el id="269" name="MSH" isobject="True" isinteraction="False"/>
    <el id="13" name="KEGG" isobject="True" isinteraction="False"/>
    <el id="142" name="ConoServer" isobject="True" isinteraction="False"/>
    <el id="270" name="MP" isobject="True" isinteraction="False"/>
    <el id="14" name="PIR" www="http://pir.georgetown.edu/cgi-bin/pirwww/nbrfget?uid=##" isobject="True" isinteraction="True"/>
    <el id="15" name="PATRIC" www="http://patric.vbi.vt.edu/gene/overview.php?fid=##" isobject="True" isinteraction="False"/>
    <el id="143" name="mycoCLAP" isobject="True" isinteraction="False"/>
    <el id="271" name="UniProtKB" www="http://www.uniprot.org/uniprot/##" isobject="True" isinteraction="True"/>
    <el id="272" name="AraCyc" www="http://www.arabidopsis.org:1555/ARA/NEW-IMAGE?type=NIL&amp;object=##" isobject="True" isinteraction="False"/>
    <el id="144" name="miRBase" isobject="True" isinteraction="False"/>
    <el id="145" name="APHIDBASE" isobject="True" isinteraction="False"/>
    <el id="17" name="eggNOG" isobject="True" isinteraction="False"/>
    <el id="273" name="LIGAND" isobject="True" isinteraction="False"/>
    <el id="402" name="NCI" isobject="True" isinteraction="False"/>
    <el id="18" name="EnsemblFungi" www="http://www.ensemblgenomes.org/id/[example_ID]" isobject="True" isinteraction="True"/>
    <el id="274" name="IUPHAR_RECEPTOR" www="http://www.iuphar-db.org/DATABASE/ObjectDisplayForward?objectId=##" isobject="True" isinteraction="False"/>
    <el id="146" name="Vega" www="http://vega.sanger.ac.uk/perl/searchview?species=all&amp;idx=All&amp;q=##" isobject="True" isinteraction="False"/>
    <el id="403" name="ICD9CM" isobject="True" isinteraction="False"/>
    <el id="147" name="BEETLEBASE" isobject="True" isinteraction="False"/>
    <el id="19" name="UniGene" www="http://www.ncbi.nlm.nih.gov/UniGene/clust.cgi?ORG=[organism_abbreviation]&amp;CID=[cluster_id]" isobject="True" isinteraction="False"/>
    <el id="275" name="WB_REF" www="http://www.wormbase.org/db/misc/paper?name=##" isobject="True" isinteraction="False"/>
    <el id="148" name="ApiDB_CryptoDB" isobject="True" isinteraction="False"/>
    <el id="20" name="GO" www="http://amigo.geneontology.org/cgi-bin/amigo/term-details.cgi?term=##" isobject="True" isinteraction="True"/>
    <el id="276" name="FMA" isobject="True" isinteraction="False"/>
    <el id="405" name="SNOMEDCT_2010_1_31" isobject="True" isinteraction="False"/>
    <el id="277" name="OMIM" www="http://omim.org/entry/##" isobject="True" isinteraction="True"/>
    <el id="149" name="Pathema" isobject="True" isinteraction="False"/>
    <el id="21" name="PDB" www="http://www.rcsb.org/pdb/cgi/explore.cgi?pdbId=##" isobject="True" isinteraction="True"/>
    <el id="150" name="AnimalQTLdb" isobject="True" isinteraction="False"/>
    <el id="22" name="BindingDB" isobject="True" isinteraction="False"/>
    <el id="278" name="MEROPS_fam" www="http://merops.sanger.ac.uk/cgi-bin/famsum?family=##" isobject="True" isinteraction="False"/>
    <el id="406" name="UMLS_CUI" isobject="True" isinteraction="False"/>
    <el id="279" name="SP" isobject="True" isinteraction="False"/>
    <el id="23" name="HOGENOM" isobject="True" isinteraction="False"/>
    <el id="407" name="ICD10CM" isobject="True" isinteraction="False"/>
    <el id="151" name="PBR" isobject="True" isinteraction="False"/>
    <el id="24" name="PDBsum" isobject="True" isinteraction="False"/>
    <el id="408" name="ORDO" isobject="True" isinteraction="False"/>
    <el id="280" name="UM-BBD_ruleID" www="http://umbbd.msi.umn.edu/servlets/rule.jsp?rule=##" isobject="True" isinteraction="False"/>
    <el id="152" name="VBRC" www="http://vbrc.org/query.asp?web_id=VBRC:##" isobject="True" isinteraction="False"/>
    <el id="153" name="BGD" isobject="True" isinteraction="False"/>
    <el id="281" name="GOV" isobject="True" isinteraction="False"/>
    <el id="409" name="SNOMEDCT" isobject="True" isinteraction="False"/>
    <el id="25" name="OrthoDB" isobject="True" isinteraction="False"/>
    <el id="26" name="CTD" isobject="True" isinteraction="False"/>
    <el id="282" name="DDANAT" isobject="True" isinteraction="False"/>
    <el id="154" name="HPRD" www="http://www.hprd.org/interactions?hprd_id=##&amp;isoform_id=##_1&amp;isoform_name=Isoform_1" isobject="True" isinteraction="True"/>
    <el id="410" name="SNOMEDCT_2013_01_31" isobject="True" isinteraction="False"/>
    <el id="155" name="IMGT/GENE-DB" isobject="True" isinteraction="False"/>
    <el id="27" name="BioGrid" www="http://thebiogrid.org/##" isobject="True" isinteraction="True"/>
    <el id="283" name="MITRE" isobject="True" isinteraction="False"/>
    <el id="411" name="ICD10" isobject="True" isinteraction="False"/>
    <el id="156" name="CGNC" isobject="True" isinteraction="False"/>
    <el id="412" name="ICD9" isobject="True" isinteraction="False"/>
    <el id="28" name="MEROPS" www="http://merops.sanger.ac.uk/cgi-bin/pepsum?mid=##" isobject="True" isinteraction="False"/>
    <el id="284" name="POC" isobject="True" isinteraction="False"/>
    <el id="413" name="CTV3" isobject="True" isinteraction="False"/>
    <el id="29" name="KO" isobject="True" isinteraction="False"/>
    <el id="285" name="GPC" isobject="True" isinteraction="False"/>
    <el id="157" name="NASONIABASE" isobject="True" isinteraction="False"/>
    <el id="158" name="BEEBASE" isobject="True" isinteraction="False"/>
    <el id="286" name="TIGR_TIGRFAMS" isobject="True" isinteraction="False"/>
    <el id="414" name="MEDDRA" isobject="True" isinteraction="False"/>
    <el id="287" name="PATO" isobject="True" isinteraction="False"/>
    <el id="159" name="UniProtKB/Swiss-Prot" isobject="True" isinteraction="False"/>
    <el id="288" name="MEDLINE" isobject="True" isinteraction="False"/>
    <el id="160" name="protein_accession" isobject="True" isinteraction="False"/>
    <el id="32" name="WormBase" isobject="True" isinteraction="False"/>
    <el id="417" name="CSP" isobject="True" isinteraction="False"/>
    <el id="289" name="rcsb pdb" isobject="False" isinteraction="True"/>
    <el id="33" name="PaxDb" isobject="True" isinteraction="False"/>
    <el id="161" name="protein_gi" isobject="True" isinteraction="False"/>
    <el id="162" name="RNA_nucleotide_accession" isobject="True" isinteraction="False"/>
    <el id="418" name="NDFRT" isobject="True" isinteraction="False"/>
    <el id="34" name="OMA" isobject="True" isinteraction="False"/>
    <el id="290" name="wwpdb" isobject="False" isinteraction="True"/>
    <el id="163" name="genomic_nucleotide_accession" isobject="True" isinteraction="False"/>
    <el id="291" name="imex" isobject="False" isinteraction="True"/>
    <el id="35" name="HOVERGEN" isobject="True" isinteraction="False"/>
    <el id="419" name="WHO" isobject="True" isinteraction="False"/>
    <el id="164" name="RNA_nucleotide_gi" isobject="True" isinteraction="False"/>
    <el id="420" name="HP" isobject="True" isinteraction="False"/>
    <el id="36" name="InterPro" www="http://www.ebi.ac.uk/interpro/entry/##" isobject="True" isinteraction="True"/>
    <el id="292" name="psi-mi" isobject="False" isinteraction="True"/>
    <el id="421" name="DERMO" isobject="True" isinteraction="False"/>
    <el id="165" name="genomic_nucleotide_gi" isobject="True" isinteraction="False"/>
    <el id="37" name="PRIDE" isobject="True" isinteraction="False"/>
    <el id="293" name="pdbe" isobject="False" isinteraction="False"/>
    <el id="422" name="EFOpat_id" isobject="True" isinteraction="False"/>
    <el id="294" name="eco" isobject="False" isinteraction="False"/>
    <el id="38" name="Pfam" www="http://pfam.xfam.org/family/##" isobject="True" isinteraction="True"/>
    <el id="39" name="BioCyc" www="http://biocyc.org/META/NEW-IMAGE?type=PATHWAY&amp;object=##" isobject="True" isinteraction="False"/>
    <el id="295" name="matrixdb" isobject="False" isinteraction="True"/>
    <el id="423" name="NCI2009_04D" isobject="True" isinteraction="False"/>
    <el id="168" name="CHEBI" www="http://www.ebi.ac.uk/chebi/searchId.do?chebiId=CHEBI:##" isobject="True" isinteraction="True"/>
    <el id="40" name="ChEMBL" isobject="True" isinteraction="False"/>
    <el id="424" name="MTH" isobject="True" isinteraction="False"/>
    <el id="296" name="efo" isobject="True" isinteraction="False"/>
    <el id="41" name="Ensembl" www="http://www.ensembl.org/id/##" isobject="True" isinteraction="True"/>
    <el id="425" name="Clinvar" isobject="False" isinteraction="True"/>
    <el id="297" name="emdb" isobject="False" isinteraction="False"/>
    <el id="298" name="afcs" isobject="False" isinteraction="True"/>
    <el id="42" name="IntAct" www="http://www.ebi.ac.uk/intact/search/do/search?searchString=##" isobject="True" isinteraction="True"/>
    <el id="170" name="PDBeChem accession" isobject="True" isinteraction="False"/>
    <el id="426" name="UMLS" isobject="True" isinteraction="False"/>
    <el id="299" name="AGI_LocusCode" www="http://arabidopsis.org/servlets/TairObject?type=locus&amp;name=##" isobject="False" isinteraction="True"/>
    <el id="171" name="EnzymePortal" isobject="True" isinteraction="False"/>
    <el id="43" name="EvolutionaryTrace" isobject="True" isinteraction="False"/>
    <el id="172" name="Beilstein Registry Number" isobject="True" isinteraction="False"/>
    <el id="300" name="mpidb" isobject="False" isinteraction="True"/>
    <el id="44" name="HAMAP" www="http://hamap.expasy.org/unirule/##" isobject="True" isinteraction="True"/>
    <el id="301" name="cell ontology" isobject="False" isinteraction="False"/>
    <el id="173" name="KEGG COMPOUND accession" isobject="True" isinteraction="False"/>
    <el id="45" name="PANTHER" www="http://www.pantherdb.org/panther/lookupId.jsp?id=##" isobject="True" isinteraction="True"/>
    <el id="174" name="PubChem" isobject="True" isinteraction="False"/>
    <el id="430" name="ICD-10" isobject="True" isinteraction="False"/>
    <el id="46" name="Gene3D" www="http://gene3d.biochem.ucl.ac.uk/superfamily/?accession=##" isobject="True" isinteraction="False"/>
    <el id="302" name="proteomexchange" isobject="False" isinteraction="False"/>
    <el id="303" name="AspGD" www="http://www.aspergillusgenome.org/cgi-bin/locus.pl?dbid=##" isobject="False" isinteraction="True"/>
    <el id="431" name="EPCC" isobject="True" isinteraction="False"/>
    <el id="47" name="MINT" www="http://mint.bio.uniroma2.it/mint/search/interaction.do?hideMenuBar=true&amp;selectedStatus=clean&amp;interactionAc=##" isobject="True" isinteraction="True"/>
    <el id="175" name="Reaxys Registry Number" isobject="True" isinteraction="False"/>
    <el id="432" name="ICD-O" isobject="True" isinteraction="False"/>
    <el id="176" name="PubMed citation" isobject="True" isinteraction="False"/>
    <el id="304" name="NCBI_gi" www="http://www.ncbi.nlm.nih.gov/entrez/viewer.fcgi?val=##" isobject="False" isinteraction="True"/>
    <el id="48" name="UniPathway" www="http://www.grenoble.prabi.fr/obiwarehouse/unipathway/upa?upid=##" isobject="True" isinteraction="True"/>
    <el id="177" name="CAS Registry Number" isobject="True" isinteraction="False"/>
    <el id="305" name="KEGG REACTION accession" isobject="False" isinteraction="True"/>
    <el id="433" name="v" isobject="True" isinteraction="False"/>
    <el id="306" name="GenBank" www="http://www.ncbi.nlm.nih.gov/entrez/viewer.fcgi?db=nucleotide&amp;val=##" isobject="False" isinteraction="True"/>
    <el id="178" name="HMDB accession" isobject="True" isinteraction="False"/>
    <el id="434" name="MPATH" isobject="True" isinteraction="False"/>
    <el id="50" name="PhosphoSite" isobject="True" isinteraction="False"/>
    <el id="51" name="RGD" www="http://rgd.mcw.edu/generalSearch/RgdSearch.jsp?quickSearch=1&amp;searchKeyword=##" isobject="True" isinteraction="True"/>
    <el id="435" name="UToronto" isobject="True" isinteraction="False"/>
    <el id="307" name="WB" www="http://www.wormbase.org/db/gene/gene?name=##" isobject="False" isinteraction="True"/>
    <el id="179" name="Wikipedia accession" isobject="True" isinteraction="False"/>
    <el id="308" name="GB" isobject="False" isinteraction="True"/>
    <el id="436" name="NCIT" isobject="True" isinteraction="False"/>
    <el id="52" name="PRINTS" www="http://www.bioinf.manchester.ac.uk/cgi-bin/dbbrowser/sprint/searchprintss.cgi?display_opts=Prints&amp;category=None&amp;queryform=false&amp;regexpr=off&amp;prints_accn=##" isobject="True" isinteraction="False"/>
    <el id="180" name="UniProt" isobject="True" isinteraction="False"/>
    <el id="53" name="SUPFAM" isobject="True" isinteraction="False"/>
    <el id="181" name="KEGG DRUG accession" isobject="True" isinteraction="False"/>
    <el id="437" name="ICD-9" isobject="True" isinteraction="False"/>
    <el id="309" name="protein_id" isobject="False" isinteraction="True"/>
    <el id="182" name="DrugBank accession" www="http://www.drugbank.ca/drugs/##" isobject="True" isinteraction="False"/>
    <el id="310" name="GR_PROTEIN" www="http://www.gramene.org/db/protein/protein_search?acc=##" isobject="False" isinteraction="True"/>
    <el id="54" name="MGI" www="http://www.informatics.jax.org/accession/##" isobject="True" isinteraction="True"/>
    <el id="438" name="NLX" isobject="True" isinteraction="False"/>
    <el id="311" name="JCVI_CMR" www="http://cmr.jcvi.org/cgi-bin/CMR/shared/GenePage.cgi?locus=##" isobject="False" isinteraction="True"/>
    <el id="183" name="MetaCyc accession" isobject="True" isinteraction="False"/>
    <el id="439" name="NBO" isobject="True" isinteraction="False"/>
    <el id="55" name="TubercuList" isobject="True" isinteraction="False"/>
    <el id="312" name="GeneDB_Tbrucei" www="http://www.genedb.org/genedb/Search?organism=tryp&amp;name=##" isobject="False" isinteraction="True"/>
    <el id="440" name="ontology" isobject="True" isinteraction="False"/>
    <el id="184" name="Patent accession" isobject="True" isinteraction="False"/>
    <el id="56" name="UCSC" isobject="True" isinteraction="False"/>
    <el id="313" name="ECK" www="http://www.ecogene.org/geneInfo.php?eck_id=##" isobject="False" isinteraction="True"/>
    <el id="185" name="Patent" isobject="True" isinteraction="False"/>
    <el id="441" name="TMP_COMMON_VIRUS" isobject="True" isinteraction="False"/>
    <el id="57" name="SMART" www="http://smart.embl-heidelberg.de/smart/do_annotation.pl?BLAST=DUMMY&amp;DOMAIN=##" isobject="True" isinteraction="False"/>
    <el id="314" name="EcoCyc" www="http://biocyc.org/ECOLI/NEW-IMAGE?type=PATHWAY&amp;object=##" isobject="False" isinteraction="True"/>
    <el id="58" name="PIRSF" www="http://pir.georgetown.edu/cgi-bin/ipcSF?id=##" isobject="True" isinteraction="False"/>
    <el id="186" name="Gmelin Registry Number" isobject="True" isinteraction="False"/>
    <el id="315" name="NCBI_GP" www="http://www.ncbi.nlm.nih.gov/entrez/viewer.fcgi?db=protein&amp;val=##" isobject="False" isinteraction="True"/>
    <el id="59" name="GeneTree" isobject="True" isinteraction="False"/>
    <el id="316" name="EcoliWiki" isobject="False" isinteraction="True"/>
    <el id="188" name="LIPID MAPS instance accession" isobject="True" isinteraction="False"/>
    <el id="60" name="TIGRFAMs" isobject="True" isinteraction="False"/>
    <el id="189" name="Rhea" www="http://www.ebi.ac.uk/rhea/reaction.xhtml?id=##" isobject="True" isinteraction="False"/>
    <el id="317" name="PubChem_Substance" www="http://www.ncbi.nlm.nih.gov/entrez/query.fcgi?CMD=search&amp;DB=pcsubstance&amp;term=##" isobject="False" isinteraction="True"/>
    <el id="61" name="PROSITE" www="http://www.expasy.ch/cgi-bin/prosite-search-ac?##" isobject="True" isinteraction="False"/>
    <el id="190" name="PDB accession" isobject="True" isinteraction="False"/>
    <el id="318" name="KEGG_LIGAND" www="http://www.genome.jp/dbget-bin/www_bget?cpd:##" isobject="False" isinteraction="True"/>
    <el id="63" name="DIP" isobject="True" isinteraction="True"/>
    <el id="191" name="IntEnz" isobject="True" isinteraction="True"/>
    <el id="319" name="MaizeGDB_Locus" www="http://www.maizegdb.org/cgi-bin/displaylocusresults.cgi?term=##" isobject="False" isinteraction="True"/>
    <el id="64" name="EnsemblPlants" isobject="True" isinteraction="True"/>
    <el id="192" name="IEDB" isobject="True" isinteraction="False"/>
    <el id="320" name="JCVI_GenProp" www="http://cmr.jcvi.org/cgi-bin/CMR/shared/GenomePropDefinition.cgi?prop_acc=##" isobject="False" isinteraction="True"/>
    <el id="321" name="innatedb" www="http://www.innatedb.com/getInteractionCard.do?group=true&amp;getOrthologousIntxs=false&amp;id=##" isobject="False" isinteraction="True"/>
    <el id="65" name="PRO" isobject="True" isinteraction="False"/>
    <el id="193" name="BioModels" isobject="True" isinteraction="False"/>
    <el id="66" name="EC" www="http://www.expasy.org/enzyme/##" isobject="True" isinteraction="True"/>
    <el id="322" name="innatedb allergy" www="http://www.innatedb.com/getInteractionCard.do?group=true&amp;getOrthologousIntxs=false&amp;id=##" isobject="False" isinteraction="True"/>
    <el id="194" name="MolBase accession" isobject="True" isinteraction="False"/>
    <el id="67" name="Bgee" isobject="True" isinteraction="False"/>
    <el id="195" name="NMRShiftDB" isobject="True" isinteraction="False"/>
    <el id="323" name="shva" isobject="True" isinteraction="False"/>
    <el id="324" name="ENTREZGENE" isobject="True" isinteraction="False"/>
    <el id="196" name="LIPID MAPS class accession" isobject="True" isinteraction="False"/>
    <el id="68" name="PeroxiBase" isobject="True" isinteraction="False"/>
    <el id="197" name="ArrayExpressAtlas" isobject="True" isinteraction="False"/>
    <el id="325" name="TARGETS:PICTAR-VERT" isobject="True" isinteraction="False"/>
    <el id="69" name="TAIR" www="http://arabidopsis.org/servlets/TairObject?accession=##" isobject="True" isinteraction="True"/>
    <el id="198" name="KEGG GLYCAN accession" isobject="True" isinteraction="False"/>
    <el id="70" name="Genevestigator" isobject="True" isinteraction="False"/>
    <el id="326" name="MIR" isobject="True" isinteraction="False"/>
    <el id="199" name="Golm" isobject="True" isinteraction="False"/>
    <el id="327" name="TARGETS:MIRTE" isobject="True" isinteraction="False"/>
    <el id="71" name="NextBio" isobject="True" isinteraction="False"/>
    <el id="200" name="Chemspider accession" isobject="True" isinteraction="False"/>
    <el id="328" name="TARGETS:PICTAR-FLY" isobject="True" isinteraction="False"/>
    <el id="72" name="MaxQB" isobject="True" isinteraction="False"/>
    <el id="329" name="MIRTE" isobject="True" isinteraction="False"/>
    <el id="73" name="PhylomeDB" isobject="True" isinteraction="False"/>
    <el id="201" name="UM-BBD compID" isobject="True" isinteraction="False"/>
    <el id="330" name="ASRP" isobject="True" isinteraction="False"/>
    <el id="202" name="Agricola citation" isobject="True" isinteraction="False"/>
    <el id="74" name="EnsemblMetazoa" isobject="True" isinteraction="False"/>
    <el id="75" name="InParanoid" isobject="True" isinteraction="False"/>
    <el id="203" name="ETH" isobject="True" isinteraction="False"/>
    <el id="331" name="miRTarBase" isobject="False" isinteraction="True"/>
    <el id="332" name="http" isobject="True" isinteraction="False"/>
    <el id="76" name="FlyBase" isobject="True" isinteraction="False"/>
    <el id="204" name="COMe accession" isobject="True" isinteraction="False"/>
    <el id="205" name="ChemIDplus accession" isobject="True" isinteraction="False"/>
    <el id="333" name="PubMed_1" isobject="True" isinteraction="False"/>
    <el id="77" name="PomBase" www="http://www.pombase.org/spombe/result/##" isobject="True" isinteraction="True"/>
    <el id="206" name="RESID accession" isobject="True" isinteraction="False"/>
    <el id="78" name="TreeFam" isobject="True" isinteraction="False"/>
    <el id="334" name="UnknownDB" isobject="False" isinteraction="False"/>
    <el id="79" name="CleanEx" isobject="True" isinteraction="False"/>
    <el id="335" name="MGI:MGI" isobject="False" isinteraction="False"/>
    <el id="207" name="WebElements accession" isobject="True" isinteraction="False"/>
    <el id="80" name="ChiTaRS" isobject="True" isinteraction="False"/>
    <el id="336" name="TAIR:gene" isobject="False" isinteraction="False"/>
    <el id="208" name="Chinese Abstracts citation" isobject="True" isinteraction="False"/>
    <el id="81" name="GenomeRNAi" isobject="True" isinteraction="False"/>
    <el id="209" name="PubMed Central citation" isobject="True" isinteraction="False"/>
    <el id="82" name="DNASU" isobject="True" isinteraction="False"/>
    <el id="210" name="NURSA" isobject="True" isinteraction="False"/>
    <el id="211" name="CiteXplore citation" isobject="True" isinteraction="False"/>
    <el id="339" name="TAIR:locus" isobject="False" isinteraction="False"/>
    <el id="83" name="PseudoCAP" www="http://v2.pseudomonas.com/getAnnotation.do?locusID=##" isobject="True" isinteraction="False"/>
    <el id="84" name="EnsemblProtists" isobject="True" isinteraction="False"/>
    <el id="212" name="ExpasyTisslist" isobject="False" isinteraction="False"/>
    <el id="85" name="dictyBase" www="http://dictybase.org/gene/##" isobject="True" isinteraction="True"/>
    <el id="213" name="PO" www="http://www.plantontology.org/amigo/go.cgi?action=query&amp;view=query&amp;search_constraint=terms&amp;query=PO:##" isobject="True" isinteraction="False"/>
    <el id="341" name="WB:WP" isobject="False" isinteraction="False"/>
    <el id="86" name="EchoBASE" www="http://www.biolws1.york.ac.uk/echobase/Gene.cfm?recordID=##" isobject="True" isinteraction="True"/>
    <el id="215" name="eVOC" isobject="False" isinteraction="False"/>
    <el id="87" name="Xenbase" isobject="True" isinteraction="False"/>
    <el id="88" name="EcoGene" www="http://www.ecogene.org/geneInfo.php?eg_id=##" isobject="True" isinteraction="True"/>
    <el id="216" name="Mesh_UI" isobject="True" isinteraction="False"/>
    <el id="217" name="Mesh_MN" isobject="True" isinteraction="False"/>
    <el id="89" name="ProDom" www="http://prodom.prabi.fr/prodom/current/cgi-bin/request.pl?question=DBEN&amp;query=##" isobject="True" isinteraction="False"/>
    <el id="218" name="UniProtKB-KW" www="http://www.uniprot.org/keywords/##" isobject="True" isinteraction="True"/>
    <el id="90" name="World-2DPAGE" isobject="True" isinteraction="False"/>
    <el id="91" name="CYGD" isobject="True" isinteraction="False"/>
    <el id="219" name="GOC" isobject="True" isinteraction="False"/>
    <el id="92" name="SGD" www="http://db.yeastgenome.org/cgi-bin/locus.pl?dbid=##" isobject="True" isinteraction="True"/>
    <el id="221" name="Pubmed" www="http://www.ncbi.nlm.nih.gov/pubmed/##" isobject="True" isinteraction="True"/>
    <el id="93" name="ZFIN" www="http://zfin.org/cgi-bin/ZFIN_jump?record=##" isobject="True" isinteraction="True"/>
    <el id="94" name="DMDM" isobject="True" isinteraction="False"/>
    <el id="351" name="BIND-ID" isobject="False" isinteraction="False"/>
    <el id="223" name="RESID" isobject="True" isinteraction="False"/>
    <el id="95" name="GeneCards" isobject="True" isinteraction="False"/>
    <el id="96" name="UniCarbKB" isobject="True" isinteraction="False"/>
    <el id="352" name="virhostnet" isobject="False" isinteraction="False"/>
    <el id="224" name="VZ" www="http://viralzone.expasy.org/all_by_protein/##.html" isobject="True" isinteraction="False"/>
    <el id="97" name="HGNC" www="http://www.genenames.org/data/hgnc_data.php?hgnc_id=HGNC:##" isobject="True" isinteraction="False"/>
    <el id="225" name="URL" www="##" isobject="True" isinteraction="False"/>
    <el id="98" name="HPA" www="http://www.proteinatlas.org/tissue_profile.php?antibody_id=##" isobject="True" isinteraction="False"/>
    <el id="226" name="Wikipedia" www="http://en.wikipedia.org/wiki/##" isobject="True" isinteraction="False"/>
    <el id="227" name="MetaCyc" www="http://biocyc.org/META/NEW-IMAGE?type=NIL&amp;object=##" isobject="True" isinteraction="False"/>
    <el id="99" name="MIM" isobject="True" isinteraction="True"/>
    <el id="228" name="GenProtEC" isobject="True" isinteraction="False"/>
    <el id="100" name="neXtProt" isobject="True" isinteraction="False"/>
    <el id="229" name="MIPS_funcat" www="http://mips.gsf.de/cgi-bin/proj/funcatDB/search_advanced.pl?action=2&amp;wert=##" isobject="True" isinteraction="False"/>
    <el id="101" name="PharmGKB" www="http://www.pharmgkb.org/do/serve?objId=##" isobject="True" isinteraction="False"/>
    <el id="102" name="Reactome" www="http://www.reactome.org/cgi-bin/eventbrowser_st_id?ST_ID=##" isobject="True" isinteraction="False"/>
    <el id="230" name="TIGR_role" isobject="True" isinteraction="False"/>
    <el id="231" name="MultiFun" isobject="True" isinteraction="False"/>
    <el id="103" name="SignaLink" isobject="True" isinteraction="False"/>
    <el id="232" name="ISBN" www="https://en.wikipedia.org/w/index.php?title=Special%3ABookSources&amp;isbn=##" isobject="True" isinteraction="False"/>
    <el id="104" name="GeneWiki" isobject="True" isinteraction="False"/>
    <el id="233" name="JCVI_TIGRFAMS" www="http://search.jcvi.org/search?p&amp;q=##" isobject="True" isinteraction="False"/>
    <el id="105" name="H-InvDB" isobject="True" isinteraction="False"/>
    <el id="106" name="TCDB" isobject="True" isinteraction="False"/>
    <el id="234" name="ZFA" isobject="True" isinteraction="False"/>
    <el id="107" name="GenoList" isobject="True" isinteraction="False"/>
    <el id="235" name="XAO" isobject="True" isinteraction="False"/>
    <el id="108" name="BRENDA" www="http://www.brenda-enzymes.info/php/result_flat.php4?ecno=##" isobject="True" isinteraction="False"/>
    <el id="236" name="UniProtKB-SubCell" www="http://www.uniprot.org/locations/##" isobject="True" isinteraction="True"/>
    <el id="109" name="ArrayExpress" isobject="True" isinteraction="False"/>
    <el id="238" name="CL" www="http://purl.obolibrary.org/obo/CL_##" isobject="True" isinteraction="False"/>
    <el id="110" name="SABIO-RK" www="http://sabio.villa-bosch.de/reacdetails.jsp?reactid=##" isobject="True" isinteraction="False"/>
    <el id="239" name="PHI" isobject="True" isinteraction="False"/>
    <el id="111" name="SWISS-2DPAGE" isobject="True" isinteraction="False"/>
    <el id="112" name="LegioList" isobject="True" isinteraction="False"/>
    <el id="240" name="UBERON" www="http://purl.obolibrary.org/obo/UBERON_##" isobject="True" isinteraction="False"/>
    <el id="113" name="DrugBank" www="http://www.drugbank.ca/drugs/##" isobject="True" isinteraction="False"/>
    <el id="241" name="Rfam" www="http://rfam.sanger.ac.uk/family/##" isobject="True" isinteraction="False"/>
    <el id="114" name="OGP" isobject="True" isinteraction="False"/>
    <el id="242" name="UM-BBD_enzymeID" www="http://umbbd.msi.umn.edu/servlets/pageservlet?ptype=ep&amp;enzymeID=##" isobject="True" isinteraction="False"/>
    <el id="115" name="REPRODUCTION-2DPAGE" isobject="True" isinteraction="False"/>
    <el id="243" name="TC" www="http://www.tcdb.org/tcdb/index.php?tc=##" isobject="True" isinteraction="False"/>
    <el id="244" name="NIF_Subcellular" www="http://www.neurolex.org/wiki/##" isobject="True" isinteraction="False"/>
    <el id="116" name="PeptideAtlas" isobject="True" isinteraction="False"/>
    <el id="245" name="dictyBase_REF" www="http://dictybase.org/db/cgi-bin/dictyBase/reference/reference.pl?refNo=##" isobject="True" isinteraction="False"/>
    <el id="117" name="Orphanet" isobject="True" isinteraction="False"/>
    <el id="118" name="TMP_SWISSPROT_AC" isobject="True" isinteraction="False"/>
    <el id="246" name="UM-BBD_reactionID" www="http://umbbd.msi.umn.edu/servlets/pageservlet?ptype=r&amp;reacID=##" isobject="True" isinteraction="False"/>
    <el id="119" name="PARENT_SWISSPROT_AC" www="http://www.uniprot.org/uniprot/##" isobject="True" isinteraction="False"/>
    <el id="247" name="PR" www="http://www.proconsortium.org/cgi-bin/pro/entry_pro?id=PR:##" isobject="True" isinteraction="False"/>
    <el id="120" name="PARENT_SWISSPROT_ID" www="http://www.uniprot.org/uniprot/##" isobject="True" isinteraction="False"/>
    <el id="248" name="PO_REF" www="http://wiki.plantontology.org:8080/index.php/PO_REF:##" isobject="True" isinteraction="False"/>
    <el id="121" name="PhosSite" isobject="True" isinteraction="False"/>
    <el id="122" name="DisProt" isobject="True" isinteraction="False"/>
    <el id="250" name="GO_REF" www="http://www.geneontology.org/cgi-bin/references.cgi#GO_REF:##" isobject="True" isinteraction="False"/>
    <el id="251" name="COG" isobject="True" isinteraction="False"/>
    <el id="123" name="Gramene" isobject="True" isinteraction="False"/>
    <el id="124" name="ProMEX" isobject="True" isinteraction="False"/>
    <el id="252" name="UM-BBD_pathwayID" www="http://umbbd.msi.umn.edu/##/##_map.html" isobject="True" isinteraction="False"/>
    <el id="253" name="DOI" www="http://dx.doi.org/DOI:##" isobject="True" isinteraction="False"/>
    <el id="125" name="GeneFarm" isobject="True" isinteraction="False"/>
    <el id="126" name="DOSAC-COBS-2DPAGE" isobject="True" isinteraction="False"/>
    <el id="254" name="PubChem_Compound" www="http://www.ncbi.nlm.nih.gov/entrez/query.fcgi?CMD=search&amp;DB=pccompound&amp;term=##" isobject="True" isinteraction="True"/>
    <el id="255" name="FBbt" www="http://flybase.org/cgi-bin/fbcvq.html?query=FBbt:##" isobject="True" isinteraction="False"/>
    <el id="127" name="Leproma" isobject="True" isinteraction="False"/>
  </databases>
  <properties>
    <el id="5" name="cells" dimention="" values="" datatype="text"/>
  </properties>
  <vertices>
    <vertex id="0" componentid="8538" componenttype="2" marked="False" name="Beta-actin" x="2.5683538327927771" y="0.22364217277252152" level="0">
      <synonyms>
        <synonym type="1">ACTB</synonym>
        <synonym type="1">Actin, cytoplasmic 1</synonym>
        <synonym type="1">Beta-actin</synonym>
        <synonym type="2">1, actin-cytoplasmic</synonym>
        <synonym type="2">act-b</synonym>
        <synonym type="3">actin, beta</synonym>
        <synonym type="3">BRWS1</synonym>
        <synonym type="3">PS1TP5BP1</synonym>
      </synonyms>
      <species>
        <organism id="4689" name="Homo sapiens"/>
      </species>
      <links isloaded="True">
        <link id="P60709" db_id="2">
        </link>
        <link id="ACTB_HUMAN" db_id="3">
        </link>
        <link id="AC006483" db_id="4">
        </link>
        <link id="AY582799" db_id="4">
        </link>
        <link id="BC001301" db_id="4">
        </link>
        <link id="BC002409" db_id="4">
        </link>
        <link id="BC004251" db_id="4">
        </link>
        <link id="BC008633" db_id="4">
        </link>
        <link id="BC012854" db_id="4">
        </link>
        <link id="BC013380" db_id="4">
        </link>
        <link id="BC014861" db_id="4">
        </link>
        <link id="BC016045" db_id="4">
        </link>
        <link id="M10277" db_id="4">
        </link>
        <link id="V00478" db_id="4">
        </link>
        <link id="X00351" db_id="4">
        </link>
        <link id="X63432" db_id="4">
        </link>
        <link id="NP_001092.1" db_id="5">
        </link>
        <link id="P60709" db_id="6">
        </link>
        <link id="P02570" db_id="9">
        </link>
        <link id="P70514" db_id="9">
        </link>
        <link id="P99021" db_id="9">
        </link>
        <link id="Q11211" db_id="9">
        </link>
        <link id="Q64316" db_id="9">
        </link>
        <link id="Q75MN2" db_id="9">
        </link>
        <link id="Q96B34" db_id="9">
        </link>
        <link id="Q96HG5" db_id="9">
        </link>
        <link id="P60709" db_id="10">
        </link>
        <link id="60" db_id="11">
        </link>
        <link id="hsa:60" db_id="13">
        </link>
        <link id="A25168" db_id="14">
        </link>
        <link id="COG5277" db_id="17">
        </link>
        <link id="Hs.520640" db_id="19">
        </link>
        <link id="GO:0001895" db_id="20">
        </link>
        <link id="GO:0005200" db_id="20">
        </link>
        <link id="GO:0005524" db_id="20">
        </link>
        <link id="GO:0005615" db_id="20">
        </link>
        <link id="GO:0005654" db_id="20">
        </link>
        <link id="GO:0005737" db_id="20">
        </link>
        <link id="GO:0005829" db_id="20">
        </link>
        <link id="GO:0005856" db_id="20">
        </link>
        <link id="GO:0006325" db_id="20">
        </link>
        <link id="GO:0006457" db_id="20">
        </link>
        <link id="GO:0006928" db_id="20">
        </link>
        <link id="GO:0007411" db_id="20">
        </link>
        <link id="GO:0007596" db_id="20">
        </link>
        <link id="GO:0014069" db_id="20">
        </link>
        <link id="GO:0019894" db_id="20">
        </link>
        <link id="GO:0021762" db_id="20">
        </link>
        <link id="GO:0030424" db_id="20">
        </link>
        <link id="GO:0030529" db_id="20">
        </link>
        <link id="GO:0030863" db_id="20">
        </link>
        <link id="GO:0030957" db_id="20">
        </link>
        <link id="GO:0034329" db_id="20">
        </link>
        <link id="GO:0034332" db_id="20">
        </link>
        <link id="GO:0035267" db_id="20">
        </link>
        <link id="GO:0038096" db_id="20">
        </link>
        <link id="GO:0044267" db_id="20">
        </link>
        <link id="GO:0045087" db_id="20">
        </link>
        <link id="GO:0045216" db_id="20">
        </link>
        <link id="GO:0050998" db_id="20">
        </link>
        <link id="GO:0051084" db_id="20">
        </link>
        <link id="GO:0061024" db_id="20">
        </link>
        <link id="GO:0070062" db_id="20">
        </link>
        <link id="GO:0070688" db_id="20">
        </link>
        <link id="GO:0072562" db_id="20">
        </link>
        <link id="3BYH" db_id="21">
        </link>
        <link id="3D2U" db_id="21">
        </link>
        <link id="3LUE" db_id="21">
        </link>
        <link id="3BYH" db_id="24">
        </link>
        <link id="3D2U" db_id="24">
        </link>
        <link id="3LUE" db_id="24">
        </link>
        <link id="EOG72RMZ1" db_id="25">
        </link>
        <link id="60" db_id="26">
        </link>
        <link id="106575" db_id="27">
        </link>
        <link id="K05692" db_id="29">
        </link>
        <link id="P60709" db_id="33">
        </link>
        <link id="SIVHLKC" db_id="34">
        </link>
        <link id="HBG003771" db_id="35">
        </link>
        <link id="IPR004000" db_id="36">
        </link>
        <link id="IPR004001" db_id="36">
        </link>
        <link id="IPR020902" db_id="36">
        </link>
        <link id="P60709" db_id="37">
        </link>
        <link id="PF00022" db_id="38">
        </link>
        <link id="CHEMBL2062353" db_id="40">
        </link>
        <link id="ENSG00000075624" db_id="41">
        </link>
        <link id="ENST00000331789" db_id="41">
        </link>
        <link id="P60709" db_id="42">
        </link>
        <link id="P60709" db_id="43">
        </link>
        <link id="PTHR11937" db_id="45">
        </link>
        <link id="MINT-220312" db_id="47">
        </link>
        <link id="P60709" db_id="50">
        </link>
        <link id="PR00190" db_id="52">
        </link>
        <link id="uc003soq.4" db_id="56">
        </link>
        <link id="SM00268" db_id="57">
        </link>
        <link id="PS00406" db_id="61">
        </link>
        <link id="PS00432" db_id="61">
        </link>
        <link id="PS01132" db_id="61">
        </link>
        <link id="DIP-29686N" db_id="63">
        </link>
        <link id="PR:P60709" db_id="65">
        </link>
        <link id="P60709" db_id="67">
        </link>
        <link id="P60709" db_id="70">
        </link>
        <link id="253" db_id="71">
        </link>
        <link id="P60709" db_id="72">
        </link>
        <link id="P60709" db_id="73">
        </link>
        <link id="P60709" db_id="75">
        </link>
        <link id="TF354237" db_id="78">
        </link>
        <link id="HS_ACTB" db_id="79">
        </link>
        <link id="ACTB" db_id="80">
        </link>
        <link id="60" db_id="81">
        </link>
        <link id="60" db_id="82">
        </link>
        <link id="46397333" db_id="94">
        </link>
        <link id="GC07M005566" db_id="95">
        </link>
        <link id="132" db_id="97">
        </link>
        <link id="HGNC:132" db_id="97">
        </link>
        <link id="CAB002621" db_id="98">
        </link>
        <link id="HPA041264" db_id="98">
        </link>
        <link id="HPA041271" db_id="98">
        </link>
        <link id="102630" db_id="99">
        </link>
        <link id="243310" db_id="99">
        </link>
        <link id="607371" db_id="99">
        </link>
        <link id="NX_P60709" db_id="100">
        </link>
        <link id="PA24457" db_id="101">
        </link>
        <link id="REACT_111045" db_id="102">
        </link>
        <link id="REACT_111155" db_id="102">
        </link>
        <link id="REACT_11123" db_id="102">
        </link>
        <link id="REACT_17015" db_id="102">
        </link>
        <link id="REACT_172623" db_id="102">
        </link>
        <link id="REACT_197818" db_id="102">
        </link>
        <link id="REACT_604" db_id="102">
        </link>
        <link id="REACT_6900" db_id="102">
        </link>
        <link id="P60709" db_id="103">
        </link>
        <link id="Beta-actin" db_id="104">
        </link>
        <link id="P60709" db_id="109">
        </link>
        <link id="P60709" db_id="111">
        </link>
        <link id="P60709" db_id="115">
        </link>
        <link id="P60709" db_id="116">
        </link>
        <link id="2995" db_id="117">
        </link>
        <link id="79107" db_id="117">
        </link>
        <link id="P60709" db_id="126">
        </link>
        <link id="P60709_OR_P63261" db_id="126">
        </link>
        <link id="P60709" db_id="128">
        </link>
        <link id="OTTHUMG00000023268" db_id="146">
        </link>
        <link id="00032" db_id="154">
        </link>
        <link id="AAA51567.1" db_id="160">
        </link>
        <link id="AAA51578.1" db_id="160">
        </link>
        <link id="AAB16906.1" db_id="160">
        </link>
        <link id="AAH01301.1" db_id="160">
        </link>
        <link id="AAH02409.1" db_id="160">
        </link>
        <link id="AAH04251.1" db_id="160">
        </link>
        <link id="AAH08633.1" db_id="160">
        </link>
        <link id="AAH12854.1" db_id="160">
        </link>
        <link id="AAH13380.1" db_id="160">
        </link>
        <link id="AAH14861.1" db_id="160">
        </link>
        <link id="AAH16045.1" db_id="160">
        </link>
        <link id="AAI13037.1" db_id="160">
        </link>
        <link id="AAP22343.1" db_id="160">
        </link>
        <link id="AAS79319.1" db_id="160">
        </link>
        <link id="AAX82251.1" db_id="160">
        </link>
        <link id="ABD66582.1" db_id="160">
        </link>
        <link id="ABF01018.1" db_id="160">
        </link>
        <link id="ABL01513.1" db_id="160">
        </link>
        <link id="ABM81886.1" db_id="160">
        </link>
        <link id="ABM85054.1" db_id="160">
        </link>
        <link id="ABO65086.1" db_id="160">
        </link>
        <link id="BAA05720.1" db_id="160">
        </link>
        <link id="BAD96645.1" db_id="160">
        </link>
        <link id="BAD96752.1" db_id="160">
        </link>
        <link id="BAD96775.1" db_id="160">
        </link>
        <link id="BAG62914.1" db_id="160">
        </link>
        <link id="BAG65347.1" db_id="160">
        </link>
        <link id="BAH14732.1" db_id="160">
        </link>
        <link id="CAA23745.1" db_id="160">
        </link>
        <link id="CAA25099.1" db_id="160">
        </link>
        <link id="CAA45026.1" db_id="160">
        </link>
        <link id="CAI95947.1" db_id="160">
        </link>
        <link id="CAR95103.1" db_id="160">
        </link>
        <link id="CAS92761.1" db_id="160">
        </link>
        <link id="CAY56012.1" db_id="160">
        </link>
        <link id="EAW87341.1" db_id="160">
        </link>
        <link id="EAW87343.1" db_id="160">
        </link>
        <link id="NP_001092.1" db_id="160">
        </link>
        <link id="P60709.1" db_id="160">
        </link>
        <link id="XP_006715827.1" db_id="160">
        </link>
        <link id="117167827" db_id="161">
        </link>
        <link id="118505327" db_id="161">
        </link>
        <link id="119607747" db_id="161">
        </link>
        <link id="119607749" db_id="161">
        </link>
        <link id="123980114" db_id="161">
        </link>
        <link id="123994905" db_id="161">
        </link>
        <link id="12654911" db_id="161">
        </link>
        <link id="12803203" db_id="161">
        </link>
        <link id="13279023" db_id="161">
        </link>
        <link id="134254712" db_id="161">
        </link>
        <link id="14250401" db_id="161">
        </link>
        <link id="15277503" db_id="161">
        </link>
        <link id="15426536" db_id="161">
        </link>
        <link id="15928803" db_id="161">
        </link>
        <link id="16359158" db_id="161">
        </link>
        <link id="177968" db_id="161">
        </link>
        <link id="178024" db_id="161">
        </link>
        <link id="178032" db_id="161">
        </link>
        <link id="194376310" db_id="161">
        </link>
        <link id="194385944" db_id="161">
        </link>
        <link id="210029289" db_id="161">
        </link>
        <link id="213500113" db_id="161">
        </link>
        <link id="221046110" db_id="161">
        </link>
        <link id="229610526" db_id="161">
        </link>
        <link id="28252" db_id="161">
        </link>
        <link id="28336" db_id="161">
        </link>
        <link id="30172702" db_id="161">
        </link>
        <link id="4433123" db_id="161">
        </link>
        <link id="4501885" db_id="161">
        </link>
        <link id="45934426" db_id="161">
        </link>
        <link id="46397333" db_id="161">
        </link>
        <link id="578813594" db_id="161">
        </link>
        <link id="62421065" db_id="161">
        </link>
        <link id="62897409" db_id="161">
        </link>
        <link id="62897625" db_id="161">
        </link>
        <link id="62897671" db_id="161">
        </link>
        <link id="66348792" db_id="161">
        </link>
        <link id="825616" db_id="161">
        </link>
        <link id="89276723" db_id="161">
        </link>
        <link id="93211215" db_id="161">
        </link>
        <link id="AK025375.1" db_id="162">
        </link>
        <link id="AK058019.1" db_id="162">
        </link>
        <link id="AK098751.1" db_id="162">
        </link>
        <link id="AK130062.1" db_id="162">
        </link>
        <link id="AK130157.1" db_id="162">
        </link>
        <link id="AK222925.1" db_id="162">
        </link>
        <link id="AK223032.1" db_id="162">
        </link>
        <link id="AK223055.1" db_id="162">
        </link>
        <link id="AK225414.1" db_id="162">
        </link>
        <link id="AK301372.1" db_id="162">
        </link>
        <link id="AK304552.1" db_id="162">
        </link>
        <link id="AK308277.1" db_id="162">
        </link>
        <link id="AK309997.1" db_id="162">
        </link>
        <link id="AK316361.1" db_id="162">
        </link>
        <link id="BC001301.1" db_id="162">
        </link>
        <link id="BC002409.2" db_id="162">
        </link>
        <link id="BC004251.1" db_id="162">
        </link>
        <link id="BC008633.1" db_id="162">
        </link>
        <link id="BC009636.1" db_id="162">
        </link>
        <link id="BC012854.1" db_id="162">
        </link>
        <link id="BC013380.2" db_id="162">
        </link>
        <link id="BC013835.1" db_id="162">
        </link>
        <link id="BC014401.1" db_id="162">
        </link>
        <link id="BC014861.1" db_id="162">
        </link>
        <link id="BC016045.1" db_id="162">
        </link>
        <link id="BC023204.1" db_id="162">
        </link>
        <link id="BC113036.1" db_id="162">
        </link>
        <link id="D28354.1" db_id="162">
        </link>
        <link id="DQ407611.1" db_id="162">
        </link>
        <link id="DQ471327.1" db_id="162">
        </link>
        <link id="DQ890960.2" db_id="162">
        </link>
        <link id="DQ894128.2" db_id="162">
        </link>
        <link id="EF036500.1" db_id="162">
        </link>
        <link id="EF095209.1" db_id="162">
        </link>
        <link id="K00790.1" db_id="162">
        </link>
        <link id="M28424.1" db_id="162">
        </link>
        <link id="NM_001101.3" db_id="162">
        </link>
        <link id="V00478.1" db_id="162">
        </link>
        <link id="X00351.1" db_id="162">
        </link>
        <link id="X63432.1" db_id="162">
        </link>
        <link id="XM_006715764.1" db_id="162">
        </link>
        <link id="ABBA01039461.1" db_id="163">
        </link>
        <link id="AC006483.3" db_id="163">
        </link>
        <link id="AC_000139.1" db_id="163">
        </link>
        <link id="AMYH02015141.1" db_id="163">
        </link>
        <link id="AY582799.1" db_id="163">
        </link>
        <link id="AY970442.1" db_id="163">
        </link>
        <link id="CH471144.1" db_id="163">
        </link>
        <link id="CS081475.1" db_id="163">
        </link>
        <link id="FB571104.1" db_id="163">
        </link>
        <link id="FB668235.1" db_id="163">
        </link>
        <link id="GN346972.1" db_id="163">
        </link>
        <link id="M10277.1" db_id="163">
        </link>
        <link id="NC_000007.14" db_id="163">
        </link>
        <link id="NC_018918.2" db_id="163">
        </link>
        <link id="NG_007992.1" db_id="163">
        </link>
        <link id="NT_007819.18" db_id="163">
        </link>
        <link id="NW_001838998.1" db_id="163">
        </link>
        <link id="NW_004929329.1" db_id="163">
        </link>
        <link id="10437878" db_id="164">
        </link>
        <link id="110623790" db_id="164">
        </link>
        <link id="117167826" db_id="164">
        </link>
        <link id="118505326" db_id="164">
        </link>
        <link id="123980113" db_id="164">
        </link>
        <link id="123994904" db_id="164">
        </link>
        <link id="12654910" db_id="164">
        </link>
        <link id="13279022" db_id="164">
        </link>
        <link id="134254711" db_id="164">
        </link>
        <link id="14250400" db_id="164">
        </link>
        <link id="15277502" db_id="164">
        </link>
        <link id="15426604" db_id="164">
        </link>
        <link id="15680122" db_id="164">
        </link>
        <link id="15928802" db_id="164">
        </link>
        <link id="16307104" db_id="164">
        </link>
        <link id="16359157" db_id="164">
        </link>
        <link id="164690869" db_id="164">
        </link>
        <link id="164695031" db_id="164">
        </link>
        <link id="16554019" db_id="164">
        </link>
        <link id="168480144" db_id="164">
        </link>
        <link id="178023" db_id="164">
        </link>
        <link id="178031" db_id="164">
        </link>
        <link id="18490093" db_id="164">
        </link>
        <link id="194376309" db_id="164">
        </link>
        <link id="194385943" db_id="164">
        </link>
        <link id="21758861" db_id="164">
        </link>
        <link id="221046109" db_id="164">
        </link>
        <link id="28244" db_id="164">
        </link>
        <link id="28251" db_id="164">
        </link>
        <link id="28335" db_id="164">
        </link>
        <link id="33878222" db_id="164">
        </link>
        <link id="33988640" db_id="164">
        </link>
        <link id="34526800" db_id="164">
        </link>
        <link id="34526902" db_id="164">
        </link>
        <link id="461167" db_id="164">
        </link>
        <link id="578813593" db_id="164">
        </link>
        <link id="62897408" db_id="164">
        </link>
        <link id="62897624" db_id="164">
        </link>
        <link id="62897670" db_id="164">
        </link>
        <link id="89276722" db_id="164">
        </link>
        <link id="93211214" db_id="164">
        </link>
        <link id="148152702" db_id="165">
        </link>
        <link id="157696559" db_id="165">
        </link>
        <link id="157734172" db_id="165">
        </link>
        <link id="177967" db_id="165">
        </link>
        <link id="189571644" db_id="165">
        </link>
        <link id="210029288" db_id="165">
        </link>
        <link id="213500112" db_id="165">
        </link>
        <link id="229610525" db_id="165">
        </link>
        <link id="45934425" db_id="165">
        </link>
        <link id="511813498" db_id="165">
        </link>
        <link id="528475259" db_id="165">
        </link>
        <link id="528476628" db_id="165">
        </link>
        <link id="568815311" db_id="165">
        </link>
        <link id="568815591" db_id="165">
        </link>
        <link id="62421064" db_id="165">
        </link>
        <link id="66348791" db_id="165">
        </link>
        <link id="71514807" db_id="165">
        </link>
        <link id="9211523" db_id="165">
        </link>
      </links>
      <connectivity isloaded="True">
        <item typeid="2" count="436"/>
        <item typeid="3" count="139"/>
        <item typeid="4" count="39"/>
        <item typeid="5" count="15"/>
        <item typeid="6" count="23"/>
        <item typeid="7" count="27"/>
        <item typeid="8" count="20"/>
        <item typeid="11" count="7"/>
        <item typeid="12" count="8"/>
        <item typeid="13" count="12"/>
        <item typeid="14" count="17"/>
      </connectivity>
      <attributes isloaded="True">
      </attributes>
    </vertex>
    <vertex id="1" componentid="13053" componenttype="2" marked="False" name="ALBU" x="0.72623036289177634" y="-2.686812393411051" level="0">
      <synonyms>
        <synonym type="1">ALB</synonym>
        <synonym type="1">ALBU</synonym>
        <synonym type="1">Serum albumin precursor</synonym>
        <synonym type="2">al-bumin</synonym>
        <synonym type="2">alb-u</synonym>
        <synonym type="3">albumin</synonym>
        <synonym type="2">albumin serum</synonym>
        <synonym type="3">PRO0883</synonym>
        <synonym type="3">PRO0903</synonym>
        <synonym type="3">PRO1341</synonym>
        <synonym type="2">serum al-bumin</synonym>
        <synonym type="2">serum albumin</synonym>
      </synonyms>
      <species>
        <organism id="4689" name="Homo sapiens"/>
      </species>
      <links isloaded="True">
        <link id="P02768" db_id="2">
        </link>
        <link id="ALBU_HUMAN" db_id="3">
        </link>
        <link id="A06977" db_id="4">
        </link>
        <link id="AF116645" db_id="4">
        </link>
        <link id="AF118090" db_id="4">
        </link>
        <link id="AF119840" db_id="4">
        </link>
        <link id="AF119890" db_id="4">
        </link>
        <link id="AF130077" db_id="4">
        </link>
        <link id="AF190168" db_id="4">
        </link>
        <link id="AF542069" db_id="4">
        </link>
        <link id="AH002596" db_id="4">
        </link>
        <link id="AY358313" db_id="4">
        </link>
        <link id="AY544124" db_id="4">
        </link>
        <link id="AY550967" db_id="4">
        </link>
        <link id="AY728024" db_id="4">
        </link>
        <link id="BC014308" db_id="4">
        </link>
        <link id="BC034023" db_id="4">
        </link>
        <link id="BC036003" db_id="4">
        </link>
        <link id="BC041789" db_id="4">
        </link>
        <link id="CH471057" db_id="4">
        </link>
        <link id="CR749331" db_id="4">
        </link>
        <link id="DQ986150" db_id="4">
        </link>
        <link id="EF649953" db_id="4">
        </link>
        <link id="M12523" db_id="4">
        </link>
        <link id="U22961" db_id="4">
        </link>
        <link id="V00494" db_id="4">
        </link>
        <link id="V00495" db_id="4">
        </link>
        <link id="NP_000468.1" db_id="5">
        </link>
        <link id="P02768" db_id="6">
        </link>
        <link id="O95574" db_id="9">
        </link>
        <link id="P04277" db_id="9">
        </link>
        <link id="Q13140" db_id="9">
        </link>
        <link id="Q645G4" db_id="9">
        </link>
        <link id="Q68DN5" db_id="9">
        </link>
        <link id="Q6UXK4" db_id="9">
        </link>
        <link id="Q86YG0" db_id="9">
        </link>
        <link id="Q9P157" db_id="9">
        </link>
        <link id="Q9P1I7" db_id="9">
        </link>
        <link id="Q9UHS3" db_id="9">
        </link>
        <link id="Q9UJZ0" db_id="9">
        </link>
        <link id="P02768" db_id="10">
        </link>
        <link id="213" db_id="11">
        </link>
        <link id="hsa:213" db_id="13">
        </link>
        <link id="A93743" db_id="14">
        </link>
        <link id="NOG45992" db_id="17">
        </link>
        <link id="Hs.418167" db_id="19">
        </link>
        <link id="Hs.592379" db_id="19">
        </link>
        <link id="GO:0001895" db_id="20">
        </link>
        <link id="GO:0002576" db_id="20">
        </link>
        <link id="GO:0003677" db_id="20">
        </link>
        <link id="GO:0005504" db_id="20">
        </link>
        <link id="GO:0005507" db_id="20">
        </link>
        <link id="GO:0005576" db_id="20">
        </link>
        <link id="GO:0005604" db_id="20">
        </link>
        <link id="GO:0005615" db_id="20">
        </link>
        <link id="GO:0006810" db_id="20">
        </link>
        <link id="GO:0007584" db_id="20">
        </link>
        <link id="GO:0007596" db_id="20">
        </link>
        <link id="GO:0008144" db_id="20">
        </link>
        <link id="GO:0008206" db_id="20">
        </link>
        <link id="GO:0008270" db_id="20">
        </link>
        <link id="GO:0009267" db_id="20">
        </link>
        <link id="GO:0010033" db_id="20">
        </link>
        <link id="GO:0015643" db_id="20">
        </link>
        <link id="GO:0015721" db_id="20">
        </link>
        <link id="GO:0016209" db_id="20">
        </link>
        <link id="GO:0019836" db_id="20">
        </link>
        <link id="GO:0030168" db_id="20">
        </link>
        <link id="GO:0030170" db_id="20">
        </link>
        <link id="GO:0031093" db_id="20">
        </link>
        <link id="GO:0042157" db_id="20">
        </link>
        <link id="GO:0043066" db_id="20">
        </link>
        <link id="GO:0043069" db_id="20">
        </link>
        <link id="GO:0043234" db_id="20">
        </link>
        <link id="GO:0043252" db_id="20">
        </link>
        <link id="GO:0044281" db_id="20">
        </link>
        <link id="GO:0046010" db_id="20">
        </link>
        <link id="GO:0046689" db_id="20">
        </link>
        <link id="GO:0051087" db_id="20">
        </link>
        <link id="GO:0051659" db_id="20">
        </link>
        <link id="GO:0055085" db_id="20">
        </link>
        <link id="GO:0070062" db_id="20">
        </link>
        <link id="GO:0070541" db_id="20">
        </link>
        <link id="GO:0072562" db_id="20">
        </link>
        <link id="1AO6" db_id="21">
        </link>
        <link id="1BJ5" db_id="21">
        </link>
        <link id="1BKE" db_id="21">
        </link>
        <link id="1BM0" db_id="21">
        </link>
        <link id="1E78" db_id="21">
        </link>
        <link id="1E7A" db_id="21">
        </link>
        <link id="1E7B" db_id="21">
        </link>
        <link id="1E7C" db_id="21">
        </link>
        <link id="1E7E" db_id="21">
        </link>
        <link id="1E7F" db_id="21">
        </link>
        <link id="1E7G" db_id="21">
        </link>
        <link id="1E7H" db_id="21">
        </link>
        <link id="1E7I" db_id="21">
        </link>
        <link id="1GNI" db_id="21">
        </link>
        <link id="1GNJ" db_id="21">
        </link>
        <link id="1H9Z" db_id="21">
        </link>
        <link id="1HA2" db_id="21">
        </link>
        <link id="1HK1" db_id="21">
        </link>
        <link id="1HK2" db_id="21">
        </link>
        <link id="1HK3" db_id="21">
        </link>
        <link id="1HK4" db_id="21">
        </link>
        <link id="1HK5" db_id="21">
        </link>
        <link id="1N5U" db_id="21">
        </link>
        <link id="1O9X" db_id="21">
        </link>
        <link id="1TF0" db_id="21">
        </link>
        <link id="1UOR" db_id="21">
        </link>
        <link id="1YSX" db_id="21">
        </link>
        <link id="2BX8" db_id="21">
        </link>
        <link id="2BXA" db_id="21">
        </link>
        <link id="2BXB" db_id="21">
        </link>
        <link id="2BXC" db_id="21">
        </link>
        <link id="2BXD" db_id="21">
        </link>
        <link id="2BXE" db_id="21">
        </link>
        <link id="2BXF" db_id="21">
        </link>
        <link id="2BXG" db_id="21">
        </link>
        <link id="2BXH" db_id="21">
        </link>
        <link id="2BXI" db_id="21">
        </link>
        <link id="2BXK" db_id="21">
        </link>
        <link id="2BXL" db_id="21">
        </link>
        <link id="2BXM" db_id="21">
        </link>
        <link id="2BXN" db_id="21">
        </link>
        <link id="2BXO" db_id="21">
        </link>
        <link id="2BXP" db_id="21">
        </link>
        <link id="2BXQ" db_id="21">
        </link>
        <link id="2ESG" db_id="21">
        </link>
        <link id="2I2Z" db_id="21">
        </link>
        <link id="2I30" db_id="21">
        </link>
        <link id="2VDB" db_id="21">
        </link>
        <link id="2VUE" db_id="21">
        </link>
        <link id="2VUF" db_id="21">
        </link>
        <link id="2XSI" db_id="21">
        </link>
        <link id="2XVQ" db_id="21">
        </link>
        <link id="2XVU" db_id="21">
        </link>
        <link id="2XVV" db_id="21">
        </link>
        <link id="2XVW" db_id="21">
        </link>
        <link id="2XW0" db_id="21">
        </link>
        <link id="2XW1" db_id="21">
        </link>
        <link id="2YDF" db_id="21">
        </link>
        <link id="3A73" db_id="21">
        </link>
        <link id="3B9L" db_id="21">
        </link>
        <link id="3B9M" db_id="21">
        </link>
        <link id="3CX9" db_id="21">
        </link>
        <link id="3JQZ" db_id="21">
        </link>
        <link id="3JRY" db_id="21">
        </link>
        <link id="3LU6" db_id="21">
        </link>
        <link id="3LU7" db_id="21">
        </link>
        <link id="3LU8" db_id="21">
        </link>
        <link id="3SQJ" db_id="21">
        </link>
        <link id="3TDL" db_id="21">
        </link>
        <link id="3UIV" db_id="21">
        </link>
        <link id="4BKE" db_id="21">
        </link>
        <link id="4E99" db_id="21">
        </link>
        <link id="4EMX" db_id="21">
        </link>
        <link id="4G03" db_id="21">
        </link>
        <link id="4G04" db_id="21">
        </link>
        <link id="4HGK" db_id="21">
        </link>
        <link id="4HGM" db_id="21">
        </link>
        <link id="4IW1" db_id="21">
        </link>
        <link id="4IW2" db_id="21">
        </link>
        <link id="4K2C" db_id="21">
        </link>
        <link id="4K71" db_id="21">
        </link>
        <link id="4L8U" db_id="21">
        </link>
        <link id="4L9K" db_id="21">
        </link>
        <link id="4L9Q" db_id="21">
        </link>
        <link id="4LA0" db_id="21">
        </link>
        <link id="4LB2" db_id="21">
        </link>
        <link id="4LB9" db_id="21">
        </link>
        <link id="4N0F" db_id="21">
        </link>
        <link id="4N0U" db_id="21">
        </link>
        <link id="P02768" db_id="22">
        </link>
        <link id="1AO6" db_id="24">
        </link>
        <link id="1BJ5" db_id="24">
        </link>
        <link id="1BKE" db_id="24">
        </link>
        <link id="1BM0" db_id="24">
        </link>
        <link id="1E78" db_id="24">
        </link>
        <link id="1E7A" db_id="24">
        </link>
        <link id="1E7B" db_id="24">
        </link>
        <link id="1E7C" db_id="24">
        </link>
        <link id="1E7E" db_id="24">
        </link>
        <link id="1E7F" db_id="24">
        </link>
        <link id="1E7G" db_id="24">
        </link>
        <link id="1E7H" db_id="24">
        </link>
        <link id="1E7I" db_id="24">
        </link>
        <link id="1GNI" db_id="24">
        </link>
        <link id="1GNJ" db_id="24">
        </link>
        <link id="1H9Z" db_id="24">
        </link>
        <link id="1HA2" db_id="24">
        </link>
        <link id="1HK1" db_id="24">
        </link>
        <link id="1HK2" db_id="24">
        </link>
        <link id="1HK3" db_id="24">
        </link>
        <link id="1HK4" db_id="24">
        </link>
        <link id="1HK5" db_id="24">
        </link>
        <link id="1N5U" db_id="24">
        </link>
        <link id="1O9X" db_id="24">
        </link>
        <link id="1TF0" db_id="24">
        </link>
        <link id="1UOR" db_id="24">
        </link>
        <link id="1YSX" db_id="24">
        </link>
        <link id="2BX8" db_id="24">
        </link>
        <link id="2BXA" db_id="24">
        </link>
        <link id="2BXB" db_id="24">
        </link>
        <link id="2BXC" db_id="24">
        </link>
        <link id="2BXD" db_id="24">
        </link>
        <link id="2BXE" db_id="24">
        </link>
        <link id="2BXF" db_id="24">
        </link>
        <link id="2BXG" db_id="24">
        </link>
        <link id="2BXH" db_id="24">
        </link>
        <link id="2BXI" db_id="24">
        </link>
        <link id="2BXK" db_id="24">
        </link>
        <link id="2BXL" db_id="24">
        </link>
        <link id="2BXM" db_id="24">
        </link>
        <link id="2BXN" db_id="24">
        </link>
        <link id="2BXO" db_id="24">
        </link>
        <link id="2BXP" db_id="24">
        </link>
        <link id="2BXQ" db_id="24">
        </link>
        <link id="2ESG" db_id="24">
        </link>
        <link id="2I2Z" db_id="24">
        </link>
        <link id="2I30" db_id="24">
        </link>
        <link id="2VDB" db_id="24">
        </link>
        <link id="2VUE" db_id="24">
        </link>
        <link id="2VUF" db_id="24">
        </link>
        <link id="2XSI" db_id="24">
        </link>
        <link id="2XVQ" db_id="24">
        </link>
        <link id="2XVU" db_id="24">
        </link>
        <link id="2XVV" db_id="24">
        </link>
        <link id="2XVW" db_id="24">
        </link>
        <link id="2XW0" db_id="24">
        </link>
        <link id="2XW1" db_id="24">
        </link>
        <link id="2YDF" db_id="24">
        </link>
        <link id="3A73" db_id="24">
        </link>
        <link id="3B9L" db_id="24">
        </link>
        <link id="3B9M" db_id="24">
        </link>
        <link id="3CX9" db_id="24">
        </link>
        <link id="3JQZ" db_id="24">
        </link>
        <link id="3JRY" db_id="24">
        </link>
        <link id="3LU6" db_id="24">
        </link>
        <link id="3LU7" db_id="24">
        </link>
        <link id="3LU8" db_id="24">
        </link>
        <link id="3SQJ" db_id="24">
        </link>
        <link id="3TDL" db_id="24">
        </link>
        <link id="3UIV" db_id="24">
        </link>
        <link id="4BKE" db_id="24">
        </link>
        <link id="4E99" db_id="24">
        </link>
        <link id="4EMX" db_id="24">
        </link>
        <link id="4G03" db_id="24">
        </link>
        <link id="4G04" db_id="24">
        </link>
        <link id="4HGK" db_id="24">
        </link>
        <link id="4HGM" db_id="24">
        </link>
        <link id="4IW1" db_id="24">
        </link>
        <link id="4IW2" db_id="24">
        </link>
        <link id="4K2C" db_id="24">
        </link>
        <link id="4K71" db_id="24">
        </link>
        <link id="4L8U" db_id="24">
        </link>
        <link id="4L9K" db_id="24">
        </link>
        <link id="4L9Q" db_id="24">
        </link>
        <link id="4LA0" db_id="24">
        </link>
        <link id="4LB2" db_id="24">
        </link>
        <link id="4LB9" db_id="24">
        </link>
        <link id="4N0F" db_id="24">
        </link>
        <link id="4N0U" db_id="24">
        </link>
        <link id="EOG7S4X5C" db_id="25">
        </link>
        <link id="213" db_id="26">
        </link>
        <link id="106715" db_id="27">
        </link>
        <link id="K16141" db_id="29">
        </link>
        <link id="P02768" db_id="33">
        </link>
        <link id="NCDKSLH" db_id="34">
        </link>
        <link id="HBG004207" db_id="35">
        </link>
        <link id="IPR000264" db_id="36">
        </link>
        <link id="IPR014760" db_id="36">
        </link>
        <link id="IPR020857" db_id="36">
        </link>
        <link id="IPR020858" db_id="36">
        </link>
        <link id="IPR021177" db_id="36">
        </link>
        <link id="P02768" db_id="37">
        </link>
        <link id="PF00273" db_id="38">
        </link>
        <link id="CHEMBL3253" db_id="40">
        </link>
        <link id="ENSG00000163631" db_id="41">
        </link>
        <link id="ENST00000295897" db_id="41">
        </link>
        <link id="ENST00000509063" db_id="41">
        </link>
        <link id="P02768" db_id="42">
        </link>
        <link id="P02768" db_id="43">
        </link>
        <link id="MINT-3004222" db_id="47">
        </link>
        <link id="P02768" db_id="50">
        </link>
        <link id="PR00802" db_id="52">
        </link>
        <link id="SSF48552" db_id="53">
        </link>
        <link id="uc003hgs.4" db_id="56">
        </link>
        <link id="SM00103" db_id="57">
        </link>
        <link id="PIRSF002520" db_id="58">
        </link>
        <link id="PS00212" db_id="61">
        </link>
        <link id="PS51438" db_id="61">
        </link>
        <link id="DIP-29902N" db_id="63">
        </link>
        <link id="PR:P02768" db_id="65">
        </link>
        <link id="P02768" db_id="67">
        </link>
        <link id="P02768" db_id="70">
        </link>
        <link id="862" db_id="71">
        </link>
        <link id="P02768" db_id="72">
        </link>
        <link id="P02768" db_id="73">
        </link>
        <link id="TF335561" db_id="78">
        </link>
        <link id="ALB" db_id="80">
        </link>
        <link id="213" db_id="81">
        </link>
        <link id="213" db_id="82">
        </link>
        <link id="113576" db_id="94">
        </link>
        <link id="GC04P074259" db_id="95">
        </link>
        <link id="P02768" db_id="96">
        </link>
        <link id="399" db_id="97">
        </link>
        <link id="HGNC:399" db_id="97">
        </link>
        <link id="CAB006262" db_id="98">
        </link>
        <link id="103600" db_id="99">
        </link>
        <link id="NX_P02768" db_id="100">
        </link>
        <link id="PA24690" db_id="101">
        </link>
        <link id="REACT_111217" db_id="102">
        </link>
        <link id="REACT_15518" db_id="102">
        </link>
        <link id="REACT_160300" db_id="102">
        </link>
        <link id="REACT_604" db_id="102">
        </link>
        <link id="Serum_albumin" db_id="104">
        </link>
        <link id="P02768" db_id="109">
        </link>
        <link id="P02768" db_id="111">
        </link>
        <link id="DB00062" db_id="113">
        </link>
        <link id="DB00064" db_id="113">
        </link>
        <link id="DB00070" db_id="113">
        </link>
        <link id="DB00096" db_id="113">
        </link>
        <link id="DB00137" db_id="113">
        </link>
        <link id="DB00165" db_id="113">
        </link>
        <link id="DB00279" db_id="113">
        </link>
        <link id="DB00364" db_id="113">
        </link>
        <link id="DB00451" db_id="113">
        </link>
        <link id="DB00456" db_id="113">
        </link>
        <link id="DB00459" db_id="113">
        </link>
        <link id="DB00477" db_id="113">
        </link>
        <link id="DB00532" db_id="113">
        </link>
        <link id="DB00537" db_id="113">
        </link>
        <link id="DB00540" db_id="113">
        </link>
        <link id="DB00563" db_id="113">
        </link>
        <link id="DB00576" db_id="113">
        </link>
        <link id="DB00586" db_id="113">
        </link>
        <link id="DB00605" db_id="113">
        </link>
        <link id="DB00624" db_id="113">
        </link>
        <link id="DB00655" db_id="113">
        </link>
        <link id="DB00712" db_id="113">
        </link>
        <link id="DB00743" db_id="113">
        </link>
        <link id="DB00749" db_id="113">
        </link>
        <link id="DB00784" db_id="113">
        </link>
        <link id="DB00802" db_id="113">
        </link>
        <link id="DB00815" db_id="113">
        </link>
        <link id="DB00818" db_id="113">
        </link>
        <link id="DB00842" db_id="113">
        </link>
        <link id="DB00848" db_id="113">
        </link>
        <link id="DB00861" db_id="113">
        </link>
        <link id="DB00870" db_id="113">
        </link>
        <link id="DB00903" db_id="113">
        </link>
        <link id="DB00936" db_id="113">
        </link>
        <link id="DB00946" db_id="113">
        </link>
        <link id="DB00958" db_id="113">
        </link>
        <link id="DB00987" db_id="113">
        </link>
        <link id="DB00995" db_id="113">
        </link>
        <link id="DB01009" db_id="113">
        </link>
        <link id="DB01032" db_id="113">
        </link>
        <link id="DB01044" db_id="113">
        </link>
        <link id="DB01050" db_id="113">
        </link>
        <link id="DB01068" db_id="113">
        </link>
        <link id="DB01114" db_id="113">
        </link>
        <link id="DB01120" db_id="113">
        </link>
        <link id="DB01147" db_id="113">
        </link>
        <link id="DB01159" db_id="113">
        </link>
        <link id="DB01197" db_id="113">
        </link>
        <link id="DB01219" db_id="113">
        </link>
        <link id="DB01229" db_id="113">
        </link>
        <link id="DB01232" db_id="113">
        </link>
        <link id="DB01307" db_id="113">
        </link>
        <link id="DB01308" db_id="113">
        </link>
        <link id="DB01327" db_id="113">
        </link>
        <link id="DB01328" db_id="113">
        </link>
        <link id="DB01329" db_id="113">
        </link>
        <link id="DB01370" db_id="113">
        </link>
        <link id="DB01396" db_id="113">
        </link>
        <link id="DB01402" db_id="113">
        </link>
        <link id="DB01418" db_id="113">
        </link>
        <link id="DB04711" db_id="113">
        </link>
        <link id="P02768" db_id="114">
        </link>
        <link id="IPI00384697" db_id="115">
        </link>
        <link id="IPI00745872" db_id="115">
        </link>
        <link id="P02768" db_id="115">
        </link>
        <link id="276271" db_id="117">
        </link>
        <link id="86816" db_id="117">
        </link>
        <link id="DP00515" db_id="122">
        </link>
        <link id="P02768" db_id="126">
        </link>
        <link id="P02768" db_id="128">
        </link>
        <link id="P02768" db_id="129">
        </link>
        <link id="763" db_id="135">
        </link>
        <link id="OTTHUMG00000129919" db_id="146">
        </link>
        <link id="00062" db_id="154">
        </link>
        <link id="AAA98797.1" db_id="160">
        </link>
        <link id="AAA98798.1" db_id="160">
        </link>
        <link id="AAB30282.1" db_id="160">
        </link>
        <link id="AAB31177.1" db_id="160">
        </link>
        <link id="AAF01333.1" db_id="160">
        </link>
        <link id="AAH14308.1" db_id="160">
        </link>
        <link id="AAH34023.1" db_id="160">
        </link>
        <link id="AAH35969.1" db_id="160">
        </link>
        <link id="AAH36003.1" db_id="160">
        </link>
        <link id="AAH41789.1" db_id="160">
        </link>
        <link id="AAN17825.1" db_id="160">
        </link>
        <link id="AAQ89947.1" db_id="160">
        </link>
        <link id="AAT11155.1" db_id="160">
        </link>
        <link id="AAT52213.1" db_id="160">
        </link>
        <link id="AAU21642.1" db_id="160">
        </link>
        <link id="AAX63425.1" db_id="160">
        </link>
        <link id="ABJ16448.1" db_id="160">
        </link>
        <link id="ABM82340.1" db_id="160">
        </link>
        <link id="ABM85514.1" db_id="160">
        </link>
        <link id="ABS29264.1" db_id="160">
        </link>
        <link id="AEE60908.1" db_id="160">
        </link>
        <link id="BAF85444.1" db_id="160">
        </link>
        <link id="BAG37325.1" db_id="160">
        </link>
        <link id="BAG60658.1" db_id="160">
        </link>
        <link id="BAG60674.1" db_id="160">
        </link>
        <link id="CAA00606.1" db_id="160">
        </link>
        <link id="CAA23753.1" db_id="160">
        </link>
        <link id="CAA23754.1" db_id="160">
        </link>
        <link id="CAA35747.1" db_id="160">
        </link>
        <link id="CAA35748.1" db_id="160">
        </link>
        <link id="CAA35749.1" db_id="160">
        </link>
        <link id="CAH18185.1" db_id="160">
        </link>
        <link id="CAL14739.1" db_id="160">
        </link>
        <link id="CAV33840.1" db_id="160">
        </link>
        <link id="CAY85984.1" db_id="160">
        </link>
        <link id="CBL66721.1" db_id="160">
        </link>
        <link id="EAX05659.1" db_id="160">
        </link>
        <link id="EAX05660.1" db_id="160">
        </link>
        <link id="EAX05661.1" db_id="160">
        </link>
        <link id="EAX05662.1" db_id="160">
        </link>
        <link id="EAX05663.1" db_id="160">
        </link>
        <link id="EAX05664.1" db_id="160">
        </link>
        <link id="EAX05665.1" db_id="160">
        </link>
        <link id="EAX05666.1" db_id="160">
        </link>
        <link id="EAX05667.1" db_id="160">
        </link>
        <link id="EAX05668.1" db_id="160">
        </link>
        <link id="EAX05669.1" db_id="160">
        </link>
        <link id="EAX05670.1" db_id="160">
        </link>
        <link id="EAX05671.1" db_id="160">
        </link>
        <link id="EAX05672.1" db_id="160">
        </link>
        <link id="EAX05673.1" db_id="160">
        </link>
        <link id="EAX05674.1" db_id="160">
        </link>
        <link id="EAX05675.1" db_id="160">
        </link>
        <link id="EAX05676.1" db_id="160">
        </link>
        <link id="EAX05677.1" db_id="160">
        </link>
        <link id="EAX05678.1" db_id="160">
        </link>
        <link id="NP_000468.1" db_id="160">
        </link>
        <link id="P02768.2" db_id="160">
        </link>
        <link id="110292446" db_id="161">
        </link>
        <link id="113576" db_id="161">
        </link>
        <link id="115607207" db_id="161">
        </link>
        <link id="119626064" db_id="161">
        </link>
        <link id="119626065" db_id="161">
        </link>
        <link id="119626066" db_id="161">
        </link>
        <link id="119626067" db_id="161">
        </link>
        <link id="119626068" db_id="161">
        </link>
        <link id="119626069" db_id="161">
        </link>
        <link id="119626070" db_id="161">
        </link>
        <link id="119626071" db_id="161">
        </link>
        <link id="119626072" db_id="161">
        </link>
        <link id="119626073" db_id="161">
        </link>
        <link id="119626074" db_id="161">
        </link>
        <link id="119626075" db_id="161">
        </link>
        <link id="119626076" db_id="161">
        </link>
        <link id="119626077" db_id="161">
        </link>
        <link id="119626078" db_id="161">
        </link>
        <link id="119626079" db_id="161">
        </link>
        <link id="119626080" db_id="161">
        </link>
        <link id="119626081" db_id="161">
        </link>
        <link id="119626082" db_id="161">
        </link>
        <link id="119626083" db_id="161">
        </link>
        <link id="123981022" db_id="161">
        </link>
        <link id="123995825" db_id="161">
        </link>
        <link id="152112964" db_id="161">
        </link>
        <link id="15679996" db_id="161">
        </link>
        <link id="158258947" db_id="161">
        </link>
        <link id="178344" db_id="161">
        </link>
        <link id="178345" db_id="161">
        </link>
        <link id="189054552" db_id="161">
        </link>
        <link id="194391080" db_id="161">
        </link>
        <link id="194391112" db_id="161">
        </link>
        <link id="21706456" db_id="161">
        </link>
        <link id="218595090" db_id="161">
        </link>
        <link id="23241675" db_id="161">
        </link>
        <link id="23243418" db_id="161">
        </link>
        <link id="23307793" db_id="161">
        </link>
        <link id="237675847" db_id="161">
        </link>
        <link id="27692693" db_id="161">
        </link>
        <link id="28590" db_id="161">
        </link>
        <link id="28592" db_id="161">
        </link>
        <link id="295032045" db_id="161">
        </link>
        <link id="332356380" db_id="161">
        </link>
        <link id="37222202" db_id="161">
        </link>
        <link id="412163" db_id="161">
        </link>
        <link id="4502027" db_id="161">
        </link>
        <link id="47118015" db_id="161">
        </link>
        <link id="49176517" db_id="161">
        </link>
        <link id="51476390" db_id="161">
        </link>
        <link id="52001697" db_id="161">
        </link>
        <link id="546033" db_id="161">
        </link>
        <link id="547232" db_id="161">
        </link>
        <link id="6013427" db_id="161">
        </link>
        <link id="62113341" db_id="161">
        </link>
        <link id="930070" db_id="161">
        </link>
        <link id="930102" db_id="161">
        </link>
        <link id="930103" db_id="161">
        </link>
        <link id="A06977.1" db_id="162">
        </link>
        <link id="AF190168.1" db_id="162">
        </link>
        <link id="AF542069.1" db_id="162">
        </link>
        <link id="AK292755.1" db_id="162">
        </link>
        <link id="AK298437.1" db_id="162">
        </link>
        <link id="AK298461.1" db_id="162">
        </link>
        <link id="AK308044.1" db_id="162">
        </link>
        <link id="AK314794.1" db_id="162">
        </link>
        <link id="AY358313.1" db_id="162">
        </link>
        <link id="AY544124.1" db_id="162">
        </link>
        <link id="AY550967.1" db_id="162">
        </link>
        <link id="AY728024.1" db_id="162">
        </link>
        <link id="AY960291.1" db_id="162">
        </link>
        <link id="BC014308.1" db_id="162">
        </link>
        <link id="BC034023.1" db_id="162">
        </link>
        <link id="BC034026.1" db_id="162">
        </link>
        <link id="BC035969.1" db_id="162">
        </link>
        <link id="BC036003.1" db_id="162">
        </link>
        <link id="BC039235.1" db_id="162">
        </link>
        <link id="BC041789.1" db_id="162">
        </link>
        <link id="BJ993972.1" db_id="162">
        </link>
        <link id="CR749331.1" db_id="162">
        </link>
        <link id="DA536463.1" db_id="162">
        </link>
        <link id="DA642320.1" db_id="162">
        </link>
        <link id="DQ891414.2" db_id="162">
        </link>
        <link id="DQ894588.2" db_id="162">
        </link>
        <link id="DQ986150.1" db_id="162">
        </link>
        <link id="HQ537426.1" db_id="162">
        </link>
        <link id="N53869.1" db_id="162">
        </link>
        <link id="NM_000477.5" db_id="162">
        </link>
        <link id="V00494.1" db_id="162">
        </link>
        <link id="V00495.1" db_id="162">
        </link>
        <link id="X51363.1" db_id="162">
        </link>
        <link id="X51364.1" db_id="162">
        </link>
        <link id="X51365.1" db_id="162">
        </link>
        <link id="ABBA01022989.1" db_id="163">
        </link>
        <link id="ABBA01022990.1" db_id="163">
        </link>
        <link id="AC108157.3" db_id="163">
        </link>
        <link id="AC_000136.1" db_id="163">
        </link>
        <link id="AMYH02009464.1" db_id="163">
        </link>
        <link id="CH471057.1" db_id="163">
        </link>
        <link id="CS339763.1" db_id="163">
        </link>
        <link id="EF649953.1" db_id="163">
        </link>
        <link id="GM662929.1" db_id="163">
        </link>
        <link id="GN367252.1" db_id="163">
        </link>
        <link id="HC484161.1" db_id="163">
        </link>
        <link id="M12523.1" db_id="163">
        </link>
        <link id="NC_000004.12" db_id="163">
        </link>
        <link id="NC_018915.2" db_id="163">
        </link>
        <link id="NG_009291.1" db_id="163">
        </link>
        <link id="NT_016354.20" db_id="163">
        </link>
        <link id="NW_001838914.1" db_id="163">
        </link>
        <link id="NW_004929320.1" db_id="163">
        </link>
        <link id="S69192.1" db_id="163">
        </link>
        <link id="S70799.1" db_id="163">
        </link>
        <link id="115607206" db_id="164">
        </link>
        <link id="1195035" db_id="164">
        </link>
        <link id="123981021" db_id="164">
        </link>
        <link id="123995824" db_id="164">
        </link>
        <link id="143806862" db_id="164">
        </link>
        <link id="15679995" db_id="164">
        </link>
        <link id="158258946" db_id="164">
        </link>
        <link id="164692402" db_id="164">
        </link>
        <link id="164694201" db_id="164">
        </link>
        <link id="194391079" db_id="164">
        </link>
        <link id="194391111" db_id="164">
        </link>
        <link id="215982788" db_id="164">
        </link>
        <link id="21706455" db_id="164">
        </link>
        <link id="21706470" db_id="164">
        </link>
        <link id="23241674" db_id="164">
        </link>
        <link id="23243417" db_id="164">
        </link>
        <link id="23307792" db_id="164">
        </link>
        <link id="25058738" db_id="164">
        </link>
        <link id="27692692" db_id="164">
        </link>
        <link id="28589" db_id="164">
        </link>
        <link id="28591" db_id="164">
        </link>
        <link id="32428" db_id="164">
        </link>
        <link id="332356379" db_id="164">
        </link>
        <link id="35452" db_id="164">
        </link>
        <link id="35453" db_id="164">
        </link>
        <link id="37181745" db_id="164">
        </link>
        <link id="412162" db_id="164">
        </link>
        <link id="47118014" db_id="164">
        </link>
        <link id="49176516" db_id="164">
        </link>
        <link id="51476389" db_id="164">
        </link>
        <link id="52001696" db_id="164">
        </link>
        <link id="6013426" db_id="164">
        </link>
        <link id="62113340" db_id="164">
        </link>
        <link id="80572069" db_id="164">
        </link>
        <link id="80965631" db_id="164">
        </link>
        <link id="110292445" db_id="165">
        </link>
        <link id="148169173" db_id="165">
        </link>
        <link id="148169174" db_id="165">
        </link>
        <link id="152112963" db_id="165">
        </link>
        <link id="157696475" db_id="165">
        </link>
        <link id="157734150" db_id="165">
        </link>
        <link id="178343" db_id="165">
        </link>
        <link id="19387810" db_id="165">
        </link>
        <link id="218595089" db_id="165">
        </link>
        <link id="219842221" db_id="165">
        </link>
        <link id="237675846" db_id="165">
        </link>
        <link id="295032044" db_id="165">
        </link>
        <link id="511820676" db_id="165">
        </link>
        <link id="528475646" db_id="165">
        </link>
        <link id="528476651" db_id="165">
        </link>
        <link id="546032" db_id="165">
        </link>
        <link id="547231" db_id="165">
        </link>
        <link id="568815332" db_id="165">
        </link>
        <link id="568815594" db_id="165">
        </link>
        <link id="71518461" db_id="165">
        </link>
      </links>
      <connectivity isloaded="True">
        <item typeid="2" count="1060"/>
        <item typeid="3" count="691"/>
        <item typeid="4" count="1817"/>
        <item typeid="5" count="217"/>
        <item typeid="6" count="462"/>
        <item typeid="8" count="61"/>
        <item typeid="11" count="6"/>
        <item typeid="12" count="481"/>
        <item typeid="13" count="213"/>
        <item typeid="14" count="388"/>
      </connectivity>
      <attributes isloaded="True">
      </attributes>
    </vertex>
    <vertex id="2" componentid="17176" componenttype="2" marked="False" name="ANXA1" x="3.9744174919387731" y="2.4203425790917592" level="0">
      <synonyms>
        <synonym type="1">Annexin A1</synonym>
        <synonym type="1">Annexin I</synonym>
        <synonym type="1">Annexin-1</synonym>
        <synonym type="1">ANX1</synonym>
        <synonym type="1">ANXA1</synonym>
        <synonym type="1">Calpactin II</synonym>
        <synonym type="1">Calpactin-2</synonym>
        <synonym type="1">Chromobindin-9</synonym>
        <synonym type="1">Lipocortin I</synonym>
        <synonym type="1">LPC1</synonym>
        <synonym type="1">p35</synonym>
        <synonym type="1">Phospholipase A2 inhibitory protein</synonym>
        <synonym type="2">annexin 1</synonym>
        <synonym type="2">annexin-a1</synonym>
        <synonym type="2">annexin-i</synonym>
        <synonym type="2">annexin1</synonym>
        <synonym type="2">annexina1</synonym>
        <synonym type="2">annexins 1</synonym>
        <synonym type="2">annexins a1</synonym>
        <synonym type="2">annexins-1</synonym>
        <synonym type="2">annexins-i</synonym>
        <synonym type="2">anx a1</synonym>
        <synonym type="2">anx-a1</synonym>
        <synonym type="2">anxa 1</synonym>
        <synonym type="2">anxa-1</synonym>
        <synonym type="2">anxa1 isoform</synonym>
        <synonym type="2">calpactin-ii</synonym>
        <synonym type="2">lipocortin 1</synonym>
        <synonym type="2">lipocortin-1</synonym>
        <synonym type="2">lipocortin-i</synonym>
        <synonym type="2">lipocortin1</synonym>
        <synonym type="2">lipocortins 1</synonym>
      </synonyms>
      <species>
        <organism id="4689" name="Homo sapiens"/>
      </species>
      <links isloaded="True">
        <link id="P04083" db_id="2">
        </link>
        <link id="ANXA1_HUMAN" db_id="3">
        </link>
        <link id="BC001275" db_id="4">
        </link>
        <link id="BC035993" db_id="4">
        </link>
        <link id="X05908" db_id="4">
        </link>
        <link id="NP_000691.1" db_id="5">
        </link>
        <link id="P04083" db_id="6">
        </link>
        <link id="9606.ENSP00000257497" db_id="7">
        </link>
        <link id="P04083" db_id="10">
        </link>
        <link id="301" db_id="11">
        </link>
        <link id="hsa:301" db_id="13">
        </link>
        <link id="A03080" db_id="14">
        </link>
        <link id="NOG282829" db_id="17">
        </link>
        <link id="Hs.494173" db_id="19">
        </link>
        <link id="GO:0001533" db_id="20">
        </link>
        <link id="GO:0001780" db_id="20">
        </link>
        <link id="GO:0002674" db_id="20">
        </link>
        <link id="GO:0005102" db_id="20">
        </link>
        <link id="GO:0005198" db_id="20">
        </link>
        <link id="GO:0005509" db_id="20">
        </link>
        <link id="GO:0005543" db_id="20">
        </link>
        <link id="GO:0005544" db_id="20">
        </link>
        <link id="GO:0005576" db_id="20">
        </link>
        <link id="GO:0005615" db_id="20">
        </link>
        <link id="GO:0005634" db_id="20">
        </link>
        <link id="GO:0005737" db_id="20">
        </link>
        <link id="GO:0005886" db_id="20">
        </link>
        <link id="GO:0005929" db_id="20">
        </link>
        <link id="GO:0006928" db_id="20">
        </link>
        <link id="GO:0006954" db_id="20">
        </link>
        <link id="GO:0007165" db_id="20">
        </link>
        <link id="GO:0007166" db_id="20">
        </link>
        <link id="GO:0010165" db_id="20">
        </link>
        <link id="GO:0016323" db_id="20">
        </link>
        <link id="GO:0018149" db_id="20">
        </link>
        <link id="GO:0019834" db_id="20">
        </link>
        <link id="GO:0030073" db_id="20">
        </link>
        <link id="GO:0030216" db_id="20">
        </link>
        <link id="GO:0030674" db_id="20">
        </link>
        <link id="GO:0031018" db_id="20">
        </link>
        <link id="GO:0031340" db_id="20">
        </link>
        <link id="GO:0031394" db_id="20">
        </link>
        <link id="GO:0031966" db_id="20">
        </link>
        <link id="GO:0032355" db_id="20">
        </link>
        <link id="GO:0033031" db_id="20">
        </link>
        <link id="GO:0042063" db_id="20">
        </link>
        <link id="GO:0042127" db_id="20">
        </link>
        <link id="GO:0042383" db_id="20">
        </link>
        <link id="GO:0042493" db_id="20">
        </link>
        <link id="GO:0043066" db_id="20">
        </link>
        <link id="GO:0043086" db_id="20">
        </link>
        <link id="GO:0043234" db_id="20">
        </link>
        <link id="GO:0043434" db_id="20">
        </link>
        <link id="GO:0046632" db_id="20">
        </link>
        <link id="GO:0050482" db_id="20">
        </link>
        <link id="GO:0050709" db_id="20">
        </link>
        <link id="GO:0060206" db_id="20">
        </link>
        <link id="GO:0070062" db_id="20">
        </link>
        <link id="GO:0070301" db_id="20">
        </link>
        <link id="GO:0070365" db_id="20">
        </link>
        <link id="GO:0070555" db_id="20">
        </link>
        <link id="GO:0071385" db_id="20">
        </link>
        <link id="GO:0097350" db_id="20">
        </link>
        <link id="GO:1900087" db_id="20">
        </link>
        <link id="1AIN" db_id="21">
        </link>
        <link id="1BO9" db_id="21">
        </link>
        <link id="1QLS" db_id="21">
        </link>
        <link id="HOG000158803" db_id="23">
        </link>
        <link id="1AIN" db_id="24">
        </link>
        <link id="1BO9" db_id="24">
        </link>
        <link id="1QLS" db_id="24">
        </link>
        <link id="EOG74XS72" db_id="25">
        </link>
        <link id="301" db_id="26">
        </link>
        <link id="106798" db_id="27">
        </link>
        <link id="K17091" db_id="29">
        </link>
        <link id="P04083" db_id="33">
        </link>
        <link id="GTRHKTL" db_id="34">
        </link>
        <link id="HBG061815" db_id="35">
        </link>
        <link id="IPR001464" db_id="36">
        </link>
        <link id="IPR002388" db_id="36">
        </link>
        <link id="IPR018252" db_id="36">
        </link>
        <link id="IPR018502" db_id="36">
        </link>
        <link id="P04083" db_id="37">
        </link>
        <link id="PF00191" db_id="38">
        </link>
        <link id="ENSG00000135046" db_id="41">
        </link>
        <link id="ENST00000257497" db_id="41">
        </link>
        <link id="ENST00000376911" db_id="41">
        </link>
        <link id="P04083" db_id="42">
        </link>
        <link id="P04083" db_id="43">
        </link>
        <link id="1.10.220.10" db_id="46">
        </link>
        <link id="MINT-1212274" db_id="47">
        </link>
        <link id="P04083" db_id="50">
        </link>
        <link id="PR00196" db_id="52">
        </link>
        <link id="PR00197" db_id="52">
        </link>
        <link id="uc004ajf.1" db_id="56">
        </link>
        <link id="SM00335" db_id="57">
        </link>
        <link id="PS00223" db_id="61">
        </link>
        <link id="DIP-32875N" db_id="63">
        </link>
        <link id="PR:P04083" db_id="65">
        </link>
        <link id="P04083" db_id="67">
        </link>
        <link id="P04083" db_id="70">
        </link>
        <link id="1213" db_id="71">
        </link>
        <link id="P04083" db_id="72">
        </link>
        <link id="P04083" db_id="73">
        </link>
        <link id="P04083" db_id="75">
        </link>
        <link id="TF105452" db_id="78">
        </link>
        <link id="HS_ANXA1" db_id="79">
        </link>
        <link id="ANXA1" db_id="80">
        </link>
        <link id="301" db_id="81">
        </link>
        <link id="301" db_id="82">
        </link>
        <link id="113944" db_id="94">
        </link>
        <link id="GC09P075766" db_id="95">
        </link>
        <link id="533" db_id="97">
        </link>
        <link id="HGNC:533" db_id="97">
        </link>
        <link id="CAB013023" db_id="98">
        </link>
        <link id="CAB035987" db_id="98">
        </link>
        <link id="CAB058693" db_id="98">
        </link>
        <link id="HPA011271" db_id="98">
        </link>
        <link id="HPA011272" db_id="98">
        </link>
        <link id="151690" db_id="99">
        </link>
        <link id="NX_P04083" db_id="100">
        </link>
        <link id="PA24823" db_id="101">
        </link>
        <link id="REACT_111102" db_id="102">
        </link>
        <link id="P04083" db_id="103">
        </link>
        <link id="Annexin_A1" db_id="104">
        </link>
        <link id="1.A.31.1.3" db_id="106">
        </link>
        <link id="P04083" db_id="109">
        </link>
        <link id="DB00223" db_id="113">
        </link>
        <link id="DB00240" db_id="113">
        </link>
        <link id="DB00288" db_id="113">
        </link>
        <link id="DB00394" db_id="113">
        </link>
        <link id="DB00443" db_id="113">
        </link>
        <link id="DB00547" db_id="113">
        </link>
        <link id="DB00596" db_id="113">
        </link>
        <link id="DB00620" db_id="113">
        </link>
        <link id="DB00635" db_id="113">
        </link>
        <link id="DB00663" db_id="113">
        </link>
        <link id="DB00741" db_id="113">
        </link>
        <link id="DB00764" db_id="113">
        </link>
        <link id="DB00769" db_id="113">
        </link>
        <link id="DB00838" db_id="113">
        </link>
        <link id="DB00873" db_id="113">
        </link>
        <link id="DB00896" db_id="113">
        </link>
        <link id="DB00959" db_id="113">
        </link>
        <link id="DB01013" db_id="113">
        </link>
        <link id="DB01130" db_id="113">
        </link>
        <link id="DB01234" db_id="113">
        </link>
        <link id="DB01260" db_id="113">
        </link>
        <link id="IPI00218918" db_id="115">
        </link>
        <link id="P04083" db_id="115">
        </link>
        <link id="P04083" db_id="116">
        </link>
        <link id="P04083" db_id="126">
        </link>
        <link id="P04083" db_id="128">
        </link>
        <link id="OTTHUMG00000020016" db_id="146">
        </link>
        <link id="01060" db_id="154">
        </link>
        <link id="AAH01275.1" db_id="160">
        </link>
        <link id="AAH34157.1" db_id="160">
        </link>
        <link id="AAH35993.1" db_id="160">
        </link>
        <link id="AAV38699.1" db_id="160">
        </link>
        <link id="AAV38719.1" db_id="160">
        </link>
        <link id="AAV38720.1" db_id="160">
        </link>
        <link id="ABM82099.1" db_id="160">
        </link>
        <link id="ABM85264.1" db_id="160">
        </link>
        <link id="ADZ76495.1" db_id="160">
        </link>
        <link id="BAG59381.1" db_id="160">
        </link>
        <link id="BAG70088.1" db_id="160">
        </link>
        <link id="BAG70215.1" db_id="160">
        </link>
        <link id="CAA29338.1" db_id="160">
        </link>
        <link id="CAG28612.1" db_id="160">
        </link>
        <link id="EAW62545.1" db_id="160">
        </link>
        <link id="EAW62546.1" db_id="160">
        </link>
        <link id="EAW62547.1" db_id="160">
        </link>
        <link id="EAW62548.1" db_id="160">
        </link>
        <link id="EAW62549.1" db_id="160">
        </link>
        <link id="EAW62550.1" db_id="160">
        </link>
        <link id="NP_000691.1" db_id="160">
        </link>
        <link id="P04083.2" db_id="160">
        </link>
        <link id="113944" db_id="161">
        </link>
        <link id="116284351" db_id="161">
        </link>
        <link id="119582949" db_id="161">
        </link>
        <link id="119582950" db_id="161">
        </link>
        <link id="119582951" db_id="161">
        </link>
        <link id="119582952" db_id="161">
        </link>
        <link id="119582953" db_id="161">
        </link>
        <link id="119582954" db_id="161">
        </link>
        <link id="123980540" db_id="161">
        </link>
        <link id="123995325" db_id="161">
        </link>
        <link id="12654863" db_id="161">
        </link>
        <link id="194384442" db_id="161">
        </link>
        <link id="197692249" db_id="161">
        </link>
        <link id="197692503" db_id="161">
        </link>
        <link id="23958904" db_id="161">
        </link>
        <link id="326535637" db_id="161">
        </link>
        <link id="34388" db_id="161">
        </link>
        <link id="4502101" db_id="161">
        </link>
        <link id="47115305" db_id="161">
        </link>
        <link id="54696654" db_id="161">
        </link>
        <link id="54696694" db_id="161">
        </link>
        <link id="54696696" db_id="161">
        </link>
        <link id="AB451274.1" db_id="162">
        </link>
        <link id="AB451401.1" db_id="162">
        </link>
        <link id="AK074480.1" db_id="162">
        </link>
        <link id="AK296808.1" db_id="162">
        </link>
        <link id="BC001275.1" db_id="162">
        </link>
        <link id="BC018683.1" db_id="162">
        </link>
        <link id="BC034157.1" db_id="162">
        </link>
        <link id="BC035993.1" db_id="162">
        </link>
        <link id="BT019896.1" db_id="162">
        </link>
        <link id="BT019916.1" db_id="162">
        </link>
        <link id="BT019917.1" db_id="162">
        </link>
        <link id="CR407684.1" db_id="162">
        </link>
        <link id="DQ891173.2" db_id="162">
        </link>
        <link id="DQ894338.2" db_id="162">
        </link>
        <link id="NM_000700.1" db_id="162">
        </link>
        <link id="X05908.1" db_id="162">
        </link>
        <link id="ABBA01033867.1" db_id="163">
        </link>
        <link id="AC_000141.1" db_id="163">
        </link>
        <link id="AL359997.8" db_id="163">
        </link>
        <link id="AMYH02020984.1" db_id="163">
        </link>
        <link id="AMYH02020985.1" db_id="163">
        </link>
        <link id="CH471089.1" db_id="163">
        </link>
        <link id="GU997628.1" db_id="163">
        </link>
        <link id="NC_000009.12" db_id="163">
        </link>
        <link id="NC_018920.2" db_id="163">
        </link>
        <link id="NT_008470.20" db_id="163">
        </link>
        <link id="NW_001839221.1" db_id="163">
        </link>
        <link id="NW_004929366.1" db_id="163">
        </link>
        <link id="U25414.1" db_id="163">
        </link>
        <link id="123980539" db_id="164">
        </link>
        <link id="123995324" db_id="164">
        </link>
        <link id="12654862" db_id="164">
        </link>
        <link id="18677095" db_id="164">
        </link>
        <link id="194384441" db_id="164">
        </link>
        <link id="197692248" db_id="164">
        </link>
        <link id="197692502" db_id="164">
        </link>
        <link id="21707657" db_id="164">
        </link>
        <link id="22450828" db_id="164">
        </link>
        <link id="23958903" db_id="164">
        </link>
        <link id="34387" db_id="164">
        </link>
        <link id="4502100" db_id="164">
        </link>
        <link id="47115304" db_id="164">
        </link>
        <link id="54696653" db_id="164">
        </link>
        <link id="54696693" db_id="164">
        </link>
        <link id="54696695" db_id="164">
        </link>
        <link id="11878001" db_id="165">
        </link>
        <link id="148158296" db_id="165">
        </link>
        <link id="157696782" db_id="165">
        </link>
        <link id="157734174" db_id="165">
        </link>
        <link id="326535636" db_id="165">
        </link>
        <link id="511806273" db_id="165">
        </link>
        <link id="511806274" db_id="165">
        </link>
        <link id="528474545" db_id="165">
        </link>
        <link id="528476614" db_id="165">
        </link>
        <link id="568815282" db_id="165">
        </link>
        <link id="568815589" db_id="165">
        </link>
        <link id="71516309" db_id="165">
        </link>
        <link id="849128" db_id="165">
        </link>
      </links>
      <connectivity isloaded="True">
        <item typeid="2" count="240"/>
        <item typeid="3" count="182"/>
        <item typeid="4" count="89"/>
        <item typeid="5" count="109"/>
        <item typeid="6" count="103"/>
        <item typeid="7" count="5"/>
        <item typeid="8" count="43"/>
        <item typeid="11" count="7"/>
        <item typeid="12" count="23"/>
        <item typeid="13" count="31"/>
        <item typeid="14" count="64"/>
      </connectivity>
      <attributes isloaded="True">
      </attributes>
    </vertex>
    <vertex id="3" componentid="18561" componenttype="2" marked="False" name="APOA1" x="-0.4203356924695747" y="-4.6894654424274167" level="0">
      <synonyms>
        <synonym type="1">Apo-AI</synonym>
        <synonym type="1">ApoA-I</synonym>
        <synonym type="1">APOA1</synonym>
        <synonym type="1">Apolipoprotein A-I precursor</synonym>
        <synonym type="1">Apolipoprotein A1</synonym>
        <synonym type="2">a-1 apolipoprotein</synonym>
        <synonym type="2">a-1 apolipoproteins</synonym>
        <synonym type="2">a-i apolipoprotein</synonym>
        <synonym type="2">a-i apolipoproteins</synonym>
        <synonym type="2">a1 apolipoprotein</synonym>
        <synonym type="2">a1 apolipoproteins</synonym>
        <synonym type="2">alpha-1 apolipoprotein</synonym>
        <synonym type="2">ap oa1</synonym>
        <synonym type="2">apo a-1</synonym>
        <synonym type="2">apo a-i</synonym>
        <synonym type="2">apo a-i isoform</synonym>
        <synonym type="2">apo a-i lipoprotein</synonym>
        <synonym type="2">apo a1</synonym>
        <synonym type="2">apo a1 lipoprotein</synonym>
        <synonym type="2">apo ai</synonym>
        <synonym type="2">apo ai isoform</synonym>
        <synonym type="2">apo lipoprotein a-i</synonym>
        <synonym type="2">apo lipoprotein a1</synonym>
        <synonym type="2">apo- a-1</synonym>
        <synonym type="2">apo-a 1</synonym>
        <synonym type="2">apo-a-1</synonym>
        <synonym type="2">apo-a-i</synonym>
        <synonym type="2">apo-a1</synonym>
        <synonym type="2">apo-lipoprotein a-1</synonym>
        <synonym type="2">apo-lipoprotein a-i</synonym>
        <synonym type="2">apo-lipoprotein a1</synonym>
        <synonym type="2">apo-lipoproteins a1</synonym>
        <synonym type="2">apoa 1</synonym>
        <synonym type="2">apoa-1</synonym>
        <synonym type="2">apoa-1 lipoproteins</synonym>
        <synonym type="2">apoa-1 precursor</synonym>
        <synonym type="2">apoa-1-lipoprotein</synonym>
        <synonym type="2">apoa-i isoform</synonym>
        <synonym type="2">apoa-i lipoprotein</synonym>
        <synonym type="2">apoa1 lipoprotein</synonym>
        <synonym type="2">apoa1 lipoproteins</synonym>
        <synonym type="2">apoai</synonym>
        <synonym type="2">apoai isoform</synonym>
        <synonym type="2">apoai precursor</synonym>
        <synonym type="2">apoli poprotein a-i</synonym>
        <synonym type="2">apolipoprotein a-1</synonym>
        <synonym type="2">apolipoprotein a-1 precursor</synonym>
        <synonym type="3">apolipoprotein A-I</synonym>
        <synonym type="2">apolipoprotein a1 isoform</synonym>
        <synonym type="2">apolipoprotein a1 precursor</synonym>
        <synonym type="2">apolipoprotein b (apob)/apolipoprotein a-i</synonym>
        <synonym type="2">apolipoprotein-a-1</synonym>
        <synonym type="2">apolipoprotein-a-i</synonym>
        <synonym type="2">apolipoprotein-a1</synonym>
        <synonym type="2">apolipoproteina-1</synonym>
        <synonym type="2">apolipoproteina-i</synonym>
        <synonym type="2">apolipoproteina1</synonym>
        <synonym type="2">apolipoproteins a-1</synonym>
        <synonym type="2">apolipoproteins a-i</synonym>
        <synonym type="2">apolipoproteins a1</synonym>
        <synonym type="2">lipoprotein apo a-i</synonym>
        <synonym type="2">lipoprotein apoa-i</synonym>
        <synonym type="2">lipoprotein apoa1</synonym>
        <synonym type="2">lipoproteins apo a-i</synonym>
        <synonym type="2">lipoproteins apoa-1</synonym>
        <synonym type="2">lipoproteins apoa-i</synonym>
        <synonym type="2">lipoproteins apoa1</synonym>
        <synonym type="2">precursor apo a1</synonym>
      </synonyms>
      <species>
        <organism id="4689" name="Homo sapiens"/>
      </species>
      <links isloaded="True">
        <link id="P02647" db_id="2">
        </link>
        <link id="APOA1_HUMAN" db_id="3">
        </link>
        <link id="A14829" db_id="4">
        </link>
        <link id="AK292231" db_id="4">
        </link>
        <link id="AY422952" db_id="4">
        </link>
        <link id="AY555191" db_id="4">
        </link>
        <link id="BC005380" db_id="4">
        </link>
        <link id="BC110286" db_id="4">
        </link>
        <link id="CH471065" db_id="4">
        </link>
        <link id="EF444948" db_id="4">
        </link>
        <link id="J00098" db_id="4">
        </link>
        <link id="M11791" db_id="4">
        </link>
        <link id="M27875" db_id="4">
        </link>
        <link id="M29068" db_id="4">
        </link>
        <link id="X00566" db_id="4">
        </link>
        <link id="X01038" db_id="4">
        </link>
        <link id="X02162" db_id="4">
        </link>
        <link id="X07496" db_id="4">
        </link>
        <link id="NP_000030.1" db_id="5">
        </link>
        <link id="XP_005271596.1" db_id="5">
        </link>
        <link id="XP_005271597.1" db_id="5">
        </link>
        <link id="P02647" db_id="6">
        </link>
        <link id="9606.ENSP00000236850" db_id="7">
        </link>
        <link id="A8K866" db_id="9">
        </link>
        <link id="Q6LDN9" db_id="9">
        </link>
        <link id="Q6Q785" db_id="9">
        </link>
        <link id="Q9UCS8" db_id="9">
        </link>
        <link id="Q9UCT8" db_id="9">
        </link>
        <link id="P02647" db_id="10">
        </link>
        <link id="335" db_id="11">
        </link>
        <link id="hsa:335" db_id="13">
        </link>
        <link id="A90947" db_id="14">
        </link>
        <link id="NOG39720" db_id="17">
        </link>
        <link id="Hs.93194" db_id="19">
        </link>
        <link id="GO:0001523" db_id="20">
        </link>
        <link id="GO:0001540" db_id="20">
        </link>
        <link id="GO:0001932" db_id="20">
        </link>
        <link id="GO:0001935" db_id="20">
        </link>
        <link id="GO:0002576" db_id="20">
        </link>
        <link id="GO:0002740" db_id="20">
        </link>
        <link id="GO:0005543" db_id="20">
        </link>
        <link id="GO:0005548" db_id="20">
        </link>
        <link id="GO:0005576" db_id="20">
        </link>
        <link id="GO:0005615" db_id="20">
        </link>
        <link id="GO:0005634" db_id="20">
        </link>
        <link id="GO:0005769" db_id="20">
        </link>
        <link id="GO:0005788" db_id="20">
        </link>
        <link id="GO:0005829" db_id="20">
        </link>
        <link id="GO:0005886" db_id="20">
        </link>
        <link id="GO:0006656" db_id="20">
        </link>
        <link id="GO:0006695" db_id="20">
        </link>
        <link id="GO:0007186" db_id="20">
        </link>
        <link id="GO:0007584" db_id="20">
        </link>
        <link id="GO:0007596" db_id="20">
        </link>
        <link id="GO:0007603" db_id="20">
        </link>
        <link id="GO:0008035" db_id="20">
        </link>
        <link id="GO:0008203" db_id="20">
        </link>
        <link id="GO:0008211" db_id="20">
        </link>
        <link id="GO:0010804" db_id="20">
        </link>
        <link id="GO:0010873" db_id="20">
        </link>
        <link id="GO:0010903" db_id="20">
        </link>
        <link id="GO:0014012" db_id="20">
        </link>
        <link id="GO:0015485" db_id="20">
        </link>
        <link id="GO:0017127" db_id="20">
        </link>
        <link id="GO:0018158" db_id="20">
        </link>
        <link id="GO:0018206" db_id="20">
        </link>
        <link id="GO:0019899" db_id="20">
        </link>
        <link id="GO:0019915" db_id="20">
        </link>
        <link id="GO:0030139" db_id="20">
        </link>
        <link id="GO:0030168" db_id="20">
        </link>
        <link id="GO:0030300" db_id="20">
        </link>
        <link id="GO:0030301" db_id="20">
        </link>
        <link id="GO:0030325" db_id="20">
        </link>
        <link id="GO:0031100" db_id="20">
        </link>
        <link id="GO:0031410" db_id="20">
        </link>
        <link id="GO:0032489" db_id="20">
        </link>
        <link id="GO:0033344" db_id="20">
        </link>
        <link id="GO:0033700" db_id="20">
        </link>
        <link id="GO:0034115" db_id="20">
        </link>
        <link id="GO:0034190" db_id="20">
        </link>
        <link id="GO:0034191" db_id="20">
        </link>
        <link id="GO:0034361" db_id="20">
        </link>
        <link id="GO:0034364" db_id="20">
        </link>
        <link id="GO:0034366" db_id="20">
        </link>
        <link id="GO:0034375" db_id="20">
        </link>
        <link id="GO:0034380" db_id="20">
        </link>
        <link id="GO:0034384" db_id="20">
        </link>
        <link id="GO:0034774" db_id="20">
        </link>
        <link id="GO:0042157" db_id="20">
        </link>
        <link id="GO:0042158" db_id="20">
        </link>
        <link id="GO:0042493" db_id="20">
        </link>
        <link id="GO:0042632" db_id="20">
        </link>
        <link id="GO:0042802" db_id="20">
        </link>
        <link id="GO:0043534" db_id="20">
        </link>
        <link id="GO:0043627" db_id="20">
        </link>
        <link id="GO:0043691" db_id="20">
        </link>
        <link id="GO:0044255" db_id="20">
        </link>
        <link id="GO:0044281" db_id="20">
        </link>
        <link id="GO:0050713" db_id="20">
        </link>
        <link id="GO:0050728" db_id="20">
        </link>
        <link id="GO:0050821" db_id="20">
        </link>
        <link id="GO:0051345" db_id="20">
        </link>
        <link id="GO:0051347" db_id="20">
        </link>
        <link id="GO:0055085" db_id="20">
        </link>
        <link id="GO:0055091" db_id="20">
        </link>
        <link id="GO:0055102" db_id="20">
        </link>
        <link id="GO:0060192" db_id="20">
        </link>
        <link id="GO:0060228" db_id="20">
        </link>
        <link id="GO:0060354" db_id="20">
        </link>
        <link id="GO:0060761" db_id="20">
        </link>
        <link id="GO:0070062" db_id="20">
        </link>
        <link id="GO:0070328" db_id="20">
        </link>
        <link id="GO:0070508" db_id="20">
        </link>
        <link id="GO:0070653" db_id="20">
        </link>
        <link id="GO:0071682" db_id="20">
        </link>
        <link id="GO:0072562" db_id="20">
        </link>
        <link id="1AV1" db_id="21">
        </link>
        <link id="1GW3" db_id="21">
        </link>
        <link id="1GW4" db_id="21">
        </link>
        <link id="1ODP" db_id="21">
        </link>
        <link id="1ODQ" db_id="21">
        </link>
        <link id="1ODR" db_id="21">
        </link>
        <link id="2A01" db_id="21">
        </link>
        <link id="3J00" db_id="21">
        </link>
        <link id="3K2S" db_id="21">
        </link>
        <link id="3R2P" db_id="21">
        </link>
        <link id="HOG000033998" db_id="23">
        </link>
        <link id="1AV1" db_id="24">
        </link>
        <link id="1GW3" db_id="24">
        </link>
        <link id="1GW4" db_id="24">
        </link>
        <link id="1ODP" db_id="24">
        </link>
        <link id="1ODQ" db_id="24">
        </link>
        <link id="1ODR" db_id="24">
        </link>
        <link id="2A01" db_id="24">
        </link>
        <link id="3J00" db_id="24">
        </link>
        <link id="3K2S" db_id="24">
        </link>
        <link id="3R2P" db_id="24">
        </link>
        <link id="EOG7TBC3N" db_id="25">
        </link>
        <link id="335" db_id="26">
        </link>
        <link id="106832" db_id="27">
        </link>
        <link id="K08757" db_id="29">
        </link>
        <link id="P02647" db_id="33">
        </link>
        <link id="YRQKVAP" db_id="34">
        </link>
        <link id="HBG105708" db_id="35">
        </link>
        <link id="IPR000074" db_id="36">
        </link>
        <link id="P02647" db_id="37">
        </link>
        <link id="PF01442" db_id="38">
        </link>
        <link id="CHEMBL5984" db_id="40">
        </link>
        <link id="ENSG00000118137" db_id="41">
        </link>
        <link id="ENST00000236850" db_id="41">
        </link>
        <link id="ENST00000359492" db_id="41">
        </link>
        <link id="ENST00000375320" db_id="41">
        </link>
        <link id="ENST00000375323" db_id="41">
        </link>
        <link id="P02647" db_id="42">
        </link>
        <link id="P02647" db_id="43">
        </link>
        <link id="MINT-5000866" db_id="47">
        </link>
        <link id="P02647" db_id="50">
        </link>
        <link id="uc001ppv.1" db_id="56">
        </link>
        <link id="DIP-29619N" db_id="63">
        </link>
        <link id="PR:P02647" db_id="65">
        </link>
        <link id="P02647" db_id="67">
        </link>
        <link id="P02647" db_id="70">
        </link>
        <link id="1387" db_id="71">
        </link>
        <link id="P02647" db_id="72">
        </link>
        <link id="P02647" db_id="73">
        </link>
        <link id="P02647" db_id="75">
        </link>
        <link id="TF334458" db_id="78">
        </link>
        <link id="HS_APOA1" db_id="79">
        </link>
        <link id="APOA1" db_id="80">
        </link>
        <link id="335" db_id="81">
        </link>
        <link id="335" db_id="82">
        </link>
        <link id="113992" db_id="94">
        </link>
        <link id="GC11M116706" db_id="95">
        </link>
        <link id="600" db_id="97">
        </link>
        <link id="HGNC:600" db_id="97">
        </link>
        <link id="CAB016778" db_id="98">
        </link>
        <link id="HPA046715" db_id="98">
        </link>
        <link id="105200" db_id="99">
        </link>
        <link id="107680" db_id="99">
        </link>
        <link id="205400" db_id="99">
        </link>
        <link id="604091" db_id="99">
        </link>
        <link id="NX_P02647" db_id="100">
        </link>
        <link id="PA49" db_id="101">
        </link>
        <link id="REACT_111102" db_id="102">
        </link>
        <link id="REACT_111217" db_id="102">
        </link>
        <link id="REACT_116125" db_id="102">
        </link>
        <link id="REACT_15518" db_id="102">
        </link>
        <link id="REACT_160300" db_id="102">
        </link>
        <link id="REACT_604" db_id="102">
        </link>
        <link id="Apolipoprotein_A1" db_id="104">
        </link>
        <link id="P02647" db_id="109">
        </link>
        <link id="P02647" db_id="111">
        </link>
        <link id="P02647" db_id="114">
        </link>
        <link id="IPI00021841" db_id="115">
        </link>
        <link id="P02647" db_id="115">
        </link>
        <link id="P02647" db_id="116">
        </link>
        <link id="314701" db_id="117">
        </link>
        <link id="425" db_id="117">
        </link>
        <link id="93560" db_id="117">
        </link>
        <link id="DP00386" db_id="122">
        </link>
        <link id="P02647" db_id="126">
        </link>
        <link id="P02647" db_id="128">
        </link>
        <link id="P02647" db_id="129">
        </link>
        <link id="OTTHUMG00000046112" db_id="146">
        </link>
        <link id="02517" db_id="154">
        </link>
        <link id="AAA35545.1" db_id="160">
        </link>
        <link id="AAA51746.1" db_id="160">
        </link>
        <link id="AAA51747.1" db_id="160">
        </link>
        <link id="AAA62829.1" db_id="160">
        </link>
        <link id="AAB59514.1" db_id="160">
        </link>
        <link id="AAD34604.1" db_id="160">
        </link>
        <link id="AAH05380.1" db_id="160">
        </link>
        <link id="AAI10287.1" db_id="160">
        </link>
        <link id="AAL92035.1" db_id="160">
        </link>
        <link id="AAQ91811.1" db_id="160">
        </link>
        <link id="AAS68227.1" db_id="160">
        </link>
        <link id="ABM83999.1" db_id="160">
        </link>
        <link id="ABM87329.1" db_id="160">
        </link>
        <link id="ACA05932.1" db_id="160">
        </link>
        <link id="ACA05933.1" db_id="160">
        </link>
        <link id="ACA05934.1" db_id="160">
        </link>
        <link id="ACA05935.1" db_id="160">
        </link>
        <link id="ACA05936.1" db_id="160">
        </link>
        <link id="BAF84920.1" db_id="160">
        </link>
        <link id="CAA01198.1" db_id="160">
        </link>
        <link id="CAA01253.1" db_id="160">
        </link>
        <link id="CAA25232.1" db_id="160">
        </link>
        <link id="CAA25519.1" db_id="160">
        </link>
        <link id="CAA26097.1" db_id="160">
        </link>
        <link id="CAA30377.1" db_id="160">
        </link>
        <link id="EAW67274.1" db_id="160">
        </link>
        <link id="EAW67275.1" db_id="160">
        </link>
        <link id="EAW67276.1" db_id="160">
        </link>
        <link id="EAW67277.1" db_id="160">
        </link>
        <link id="NP_000030.1" db_id="160">
        </link>
        <link id="P02647.1" db_id="160">
        </link>
        <link id="XP_005271596.1" db_id="160">
        </link>
        <link id="XP_005271597.1" db_id="160">
        </link>
        <link id="113992" db_id="161">
        </link>
        <link id="119587678" db_id="161">
        </link>
        <link id="119587679" db_id="161">
        </link>
        <link id="119587680" db_id="161">
        </link>
        <link id="119587681" db_id="161">
        </link>
        <link id="123992794" db_id="161">
        </link>
        <link id="123999570" db_id="161">
        </link>
        <link id="1330306" db_id="161">
        </link>
        <link id="13529242" db_id="161">
        </link>
        <link id="158257894" db_id="161">
        </link>
        <link id="167887482" db_id="161">
        </link>
        <link id="167887483" db_id="161">
        </link>
        <link id="167887484" db_id="161">
        </link>
        <link id="167887485" db_id="161">
        </link>
        <link id="167887486" db_id="161">
        </link>
        <link id="178768" db_id="161">
        </link>
        <link id="178773" db_id="161">
        </link>
        <link id="178775" db_id="161">
        </link>
        <link id="178777" db_id="161">
        </link>
        <link id="19569153" db_id="161">
        </link>
        <link id="28772" db_id="161">
        </link>
        <link id="296635" db_id="161">
        </link>
        <link id="296729" db_id="161">
        </link>
        <link id="37499465" db_id="161">
        </link>
        <link id="4557321" db_id="161">
        </link>
        <link id="45593391" db_id="161">
        </link>
        <link id="4960066" db_id="161">
        </link>
        <link id="512410" db_id="161">
        </link>
        <link id="530398067" db_id="161">
        </link>
        <link id="530398069" db_id="161">
        </link>
        <link id="553183" db_id="161">
        </link>
        <link id="732753" db_id="161">
        </link>
        <link id="82571472" db_id="161">
        </link>
        <link id="A14829.1" db_id="162">
        </link>
        <link id="A15879.1" db_id="162">
        </link>
        <link id="AK292231.1" db_id="162">
        </link>
        <link id="BC005380.1" db_id="162">
        </link>
        <link id="BC110286.1" db_id="162">
        </link>
        <link id="DQ893073.2" db_id="162">
        </link>
        <link id="DQ896330.2" db_id="162">
        </link>
        <link id="M11791.1" db_id="162">
        </link>
        <link id="M27875.1" db_id="162">
        </link>
        <link id="M29068.1" db_id="162">
        </link>
        <link id="NM_000039.1" db_id="162">
        </link>
        <link id="X00566.1" db_id="162">
        </link>
        <link id="X02162.1" db_id="162">
        </link>
        <link id="XM_005271539.1" db_id="162">
        </link>
        <link id="XM_005271540.1" db_id="162">
        </link>
        <link id="ABBA01039746.1" db_id="163">
        </link>
        <link id="AC_000143.1" db_id="163">
        </link>
        <link id="AF148963.1" db_id="163">
        </link>
        <link id="AF485255.1" db_id="163">
        </link>
        <link id="AMYH02025623.1" db_id="163">
        </link>
        <link id="AP006216.1" db_id="163">
        </link>
        <link id="AY422952.1" db_id="163">
        </link>
        <link id="AY555191.1" db_id="163">
        </link>
        <link id="CH471065.1" db_id="163">
        </link>
        <link id="EF444948.1" db_id="163">
        </link>
        <link id="J00098.1" db_id="163">
        </link>
        <link id="J04066.1" db_id="163">
        </link>
        <link id="NC_000011.10" db_id="163">
        </link>
        <link id="NC_018922.2" db_id="163">
        </link>
        <link id="NG_012021.1" db_id="163">
        </link>
        <link id="NT_033899.9" db_id="163">
        </link>
        <link id="NW_001838042.2" db_id="163">
        </link>
        <link id="NW_004929381.1" db_id="163">
        </link>
        <link id="X01038.1" db_id="163">
        </link>
        <link id="X07496.1" db_id="163">
        </link>
        <link id="123992793" db_id="164">
        </link>
        <link id="123999569" db_id="164">
        </link>
        <link id="13529241" db_id="164">
        </link>
        <link id="158257893" db_id="164">
        </link>
        <link id="178772" db_id="164">
        </link>
        <link id="178774" db_id="164">
        </link>
        <link id="178776" db_id="164">
        </link>
        <link id="28765" db_id="164">
        </link>
        <link id="28771" db_id="164">
        </link>
        <link id="4557320" db_id="164">
        </link>
        <link id="490153" db_id="164">
        </link>
        <link id="512409" db_id="164">
        </link>
        <link id="530398066" db_id="164">
        </link>
        <link id="530398068" db_id="164">
        </link>
        <link id="82571471" db_id="164">
        </link>
        <link id="148152417" db_id="165">
        </link>
        <link id="157704452" db_id="165">
        </link>
        <link id="157812185" db_id="165">
        </link>
        <link id="167887481" db_id="165">
        </link>
        <link id="178763" db_id="165">
        </link>
        <link id="178765" db_id="165">
        </link>
        <link id="19569152" db_id="165">
        </link>
        <link id="237649060" db_id="165">
        </link>
        <link id="28411652" db_id="165">
        </link>
        <link id="28769" db_id="165">
        </link>
        <link id="28774" db_id="165">
        </link>
        <link id="37499464" db_id="165">
        </link>
        <link id="45593390" db_id="165">
        </link>
        <link id="4960065" db_id="165">
        </link>
        <link id="511799749" db_id="165">
        </link>
        <link id="528474155" db_id="165">
        </link>
        <link id="528476600" db_id="165">
        </link>
        <link id="568815270" db_id="165">
        </link>
        <link id="568815587" db_id="165">
        </link>
        <link id="71517789" db_id="165">
        </link>
      </links>
      <connectivity isloaded="True">
        <item typeid="2" count="350"/>
        <item typeid="3" count="194"/>
        <item typeid="4" count="266"/>
        <item typeid="5" count="101"/>
        <item typeid="6" count="174"/>
        <item typeid="8" count="26"/>
        <item typeid="11" count="13"/>
        <item typeid="12" count="70"/>
        <item typeid="13" count="66"/>
        <item typeid="14" count="128"/>
      </connectivity>
      <attributes isloaded="True">
      </attributes>
    </vertex>
    <vertex id="4" componentid="73049" componenttype="2" marked="False" name="CFL1" x="4.3636508132079967" y="-2.5573656069101229" level="0">
      <synonyms>
        <synonym type="1">18 kDa phosphoprotein</synonym>
        <synonym type="1">CFL</synonym>
        <synonym type="1">CFL1</synonym>
        <synonym type="1">COF1</synonym>
        <synonym type="1">Cofilin, non-muscle isoform</synonym>
        <synonym type="1">Cofilin-1</synonym>
        <synonym type="1">p18</synonym>
        <synonym type="2">18-kda phosphoprotein</synonym>
        <synonym type="2">18-kda phosphoproteins</synonym>
        <synonym type="2">cofilin 1</synonym>
        <synonym type="3">cofilin 1 (non-muscle)</synonym>
        <synonym type="2">cofilin1</synonym>
        <synonym type="3">HEL-S-15</synonym>
      </synonyms>
      <species>
        <organism id="4689" name="Homo sapiens"/>
      </species>
      <links isloaded="True">
        <link id="P23528" db_id="2">
        </link>
        <link id="COF1_HUMAN" db_id="3">
        </link>
        <link id="AK097690" db_id="4">
        </link>
        <link id="BC011005" db_id="4">
        </link>
        <link id="BC012265" db_id="4">
        </link>
        <link id="BC012318" db_id="4">
        </link>
        <link id="BC018256" db_id="4">
        </link>
        <link id="BT006846" db_id="4">
        </link>
        <link id="CH471076" db_id="4">
        </link>
        <link id="D00682" db_id="4">
        </link>
        <link id="U21909" db_id="4">
        </link>
        <link id="X95404" db_id="4">
        </link>
        <link id="NP_005498.1" db_id="5">
        </link>
        <link id="P23528" db_id="6">
        </link>
        <link id="9606.ENSP00000309629" db_id="7">
        </link>
        <link id="B3KUQ1" db_id="9">
        </link>
        <link id="Q53Y87" db_id="9">
        </link>
        <link id="Q9UCA2" db_id="9">
        </link>
        <link id="P23528" db_id="10">
        </link>
        <link id="1072" db_id="11">
        </link>
        <link id="hsa:1072" db_id="13">
        </link>
        <link id="S12632" db_id="14">
        </link>
        <link id="NOG286948" db_id="17">
        </link>
        <link id="Hs.170622" db_id="19">
        </link>
        <link id="GO:0001755" db_id="20">
        </link>
        <link id="GO:0001842" db_id="20">
        </link>
        <link id="GO:0002576" db_id="20">
        </link>
        <link id="GO:0005615" db_id="20">
        </link>
        <link id="GO:0005634" db_id="20">
        </link>
        <link id="GO:0005737" db_id="20">
        </link>
        <link id="GO:0006468" db_id="20">
        </link>
        <link id="GO:0006606" db_id="20">
        </link>
        <link id="GO:0007010" db_id="20">
        </link>
        <link id="GO:0007266" db_id="20">
        </link>
        <link id="GO:0007411" db_id="20">
        </link>
        <link id="GO:0007596" db_id="20">
        </link>
        <link id="GO:0009615" db_id="20">
        </link>
        <link id="GO:0016363" db_id="20">
        </link>
        <link id="GO:0022604" db_id="20">
        </link>
        <link id="GO:0030010" db_id="20">
        </link>
        <link id="GO:0030036" db_id="20">
        </link>
        <link id="GO:0030042" db_id="20">
        </link>
        <link id="GO:0030168" db_id="20">
        </link>
        <link id="GO:0030836" db_id="20">
        </link>
        <link id="GO:0030864" db_id="20">
        </link>
        <link id="GO:0031258" db_id="20">
        </link>
        <link id="GO:0032587" db_id="20">
        </link>
        <link id="GO:0038096" db_id="20">
        </link>
        <link id="GO:0043066" db_id="20">
        </link>
        <link id="GO:0043200" db_id="20">
        </link>
        <link id="GO:0045087" db_id="20">
        </link>
        <link id="GO:0045792" db_id="20">
        </link>
        <link id="GO:0070062" db_id="20">
        </link>
        <link id="1Q8G" db_id="21">
        </link>
        <link id="1Q8X" db_id="21">
        </link>
        <link id="3J0S" db_id="21">
        </link>
        <link id="4BEX" db_id="21">
        </link>
        <link id="HOG000039697" db_id="23">
        </link>
        <link id="1Q8G" db_id="24">
        </link>
        <link id="1Q8X" db_id="24">
        </link>
        <link id="3J0S" db_id="24">
        </link>
        <link id="4BEX" db_id="24">
        </link>
        <link id="EOG7353Z9" db_id="25">
        </link>
        <link id="1072" db_id="26">
        </link>
        <link id="107499" db_id="27">
        </link>
        <link id="K05765" db_id="29">
        </link>
        <link id="P23528" db_id="33">
        </link>
        <link id="HBG000381" db_id="35">
        </link>
        <link id="IPR002108" db_id="36">
        </link>
        <link id="IPR017904" db_id="36">
        </link>
        <link id="P23528" db_id="37">
        </link>
        <link id="PF00241" db_id="38">
        </link>
        <link id="CHEMBL1075129" db_id="40">
        </link>
        <link id="ENSG00000172757" db_id="41">
        </link>
        <link id="ENST00000308162" db_id="41">
        </link>
        <link id="ENST00000525451" db_id="41">
        </link>
        <link id="P23528" db_id="42">
        </link>
        <link id="P23528" db_id="43">
        </link>
        <link id="PTHR11913" db_id="45">
        </link>
        <link id="MINT-4999473" db_id="47">
        </link>
        <link id="P23528" db_id="50">
        </link>
        <link id="PR00006" db_id="52">
        </link>
        <link id="uc001ofs.3" db_id="56">
        </link>
        <link id="SM00102" db_id="57">
        </link>
        <link id="PS51263" db_id="61">
        </link>
        <link id="DIP-33000N" db_id="63">
        </link>
        <link id="PR:P23528" db_id="65">
        </link>
        <link id="P23528" db_id="67">
        </link>
        <link id="P23528" db_id="70">
        </link>
        <link id="4476" db_id="71">
        </link>
        <link id="P23528" db_id="72">
        </link>
        <link id="P23528" db_id="73">
        </link>
        <link id="P23528" db_id="75">
        </link>
        <link id="TF328601" db_id="78">
        </link>
        <link id="CFL1" db_id="80">
        </link>
        <link id="1072" db_id="81">
        </link>
        <link id="1072" db_id="82">
        </link>
        <link id="116848" db_id="94">
        </link>
        <link id="GC11M065622" db_id="95">
        </link>
        <link id="1874" db_id="97">
        </link>
        <link id="HGNC:1874" db_id="97">
        </link>
        <link id="CAB037077" db_id="98">
        </link>
        <link id="601442" db_id="99">
        </link>
        <link id="NX_P23528" db_id="100">
        </link>
        <link id="PA26423" db_id="101">
        </link>
        <link id="REACT_111045" db_id="102">
        </link>
        <link id="REACT_604" db_id="102">
        </link>
        <link id="REACT_6900" db_id="102">
        </link>
        <link id="P23528" db_id="103">
        </link>
        <link id="Cofilin_1" db_id="104">
        </link>
        <link id="HIX0009009" db_id="105">
        </link>
        <link id="P23528" db_id="109">
        </link>
        <link id="P23528" db_id="111">
        </link>
        <link id="P23528" db_id="114">
        </link>
        <link id="IPI00012011" db_id="115">
        </link>
        <link id="P23528" db_id="126">
        </link>
        <link id="P23528" db_id="128">
        </link>
        <link id="P23528" db_id="129">
        </link>
        <link id="03261" db_id="154">
        </link>
        <link id="AAA64501.1" db_id="160">
        </link>
        <link id="AAH11005.1" db_id="160">
        </link>
        <link id="AAH12265.1" db_id="160">
        </link>
        <link id="AAH12318.1" db_id="160">
        </link>
        <link id="AAH18256.1" db_id="160">
        </link>
        <link id="AAP35492.1" db_id="160">
        </link>
        <link id="ABM82695.1" db_id="160">
        </link>
        <link id="ABW03425.1" db_id="160">
        </link>
        <link id="ACJ13657.1" db_id="160">
        </link>
        <link id="BAA00589.1" db_id="160">
        </link>
        <link id="BAG53513.1" db_id="160">
        </link>
        <link id="CAA64685.1" db_id="160">
        </link>
        <link id="EAW74448.1" db_id="160">
        </link>
        <link id="EAW74449.1" db_id="160">
        </link>
        <link id="EAW74450.1" db_id="160">
        </link>
        <link id="EAW74451.1" db_id="160">
        </link>
        <link id="EAW74452.1" db_id="160">
        </link>
        <link id="NP_005498.1" db_id="160">
        </link>
        <link id="P23528.3" db_id="160">
        </link>
        <link id="116848" db_id="161">
        </link>
        <link id="1177471" db_id="161">
        </link>
        <link id="119594854" db_id="161">
        </link>
        <link id="119594855" db_id="161">
        </link>
        <link id="119594856" db_id="161">
        </link>
        <link id="119594857" db_id="161">
        </link>
        <link id="119594858" db_id="161">
        </link>
        <link id="123981732" db_id="161">
        </link>
        <link id="15012201" db_id="161">
        </link>
        <link id="15126676" db_id="161">
        </link>
        <link id="15147369" db_id="161">
        </link>
        <link id="157928258" db_id="161">
        </link>
        <link id="17390594" db_id="161">
        </link>
        <link id="193783602" db_id="161">
        </link>
        <link id="211947871" db_id="161">
        </link>
        <link id="219545" db_id="161">
        </link>
        <link id="30582531" db_id="161">
        </link>
        <link id="5031635" db_id="161">
        </link>
        <link id="736400" db_id="161">
        </link>
        <link id="AK097690.1" db_id="162">
        </link>
        <link id="BC011005.2" db_id="162">
        </link>
        <link id="BC012265.1" db_id="162">
        </link>
        <link id="BC012318.1" db_id="162">
        </link>
        <link id="BC018256.2" db_id="162">
        </link>
        <link id="BC024975.1" db_id="162">
        </link>
        <link id="BT006846.1" db_id="162">
        </link>
        <link id="CB850882.1" db_id="162">
        </link>
        <link id="D00682.1" db_id="162">
        </link>
        <link id="DQ891769.2" db_id="162">
        </link>
        <link id="EU176624.1" db_id="162">
        </link>
        <link id="EU794603.1" db_id="162">
        </link>
        <link id="NM_005507.2" db_id="162">
        </link>
        <link id="U21909.1" db_id="162">
        </link>
        <link id="X95404.1" db_id="162">
        </link>
        <link id="ABBA01024098.1" db_id="163">
        </link>
        <link id="AC_000143.1" db_id="163">
        </link>
        <link id="AMYH02024966.1" db_id="163">
        </link>
        <link id="AP001266.4" db_id="163">
        </link>
        <link id="CH471076.1" db_id="163">
        </link>
        <link id="NC_000011.10" db_id="163">
        </link>
        <link id="NC_018922.2" db_id="163">
        </link>
        <link id="NT_167190.2" db_id="163">
        </link>
        <link id="NW_001838025.2" db_id="163">
        </link>
        <link id="NW_004929380.1" db_id="163">
        </link>
        <link id="1177470" db_id="164">
        </link>
        <link id="123981731" db_id="164">
        </link>
        <link id="15126675" db_id="164">
        </link>
        <link id="15147368" db_id="164">
        </link>
        <link id="157928257" db_id="164">
        </link>
        <link id="19035716" db_id="164">
        </link>
        <link id="211947870" db_id="164">
        </link>
        <link id="21757539" db_id="164">
        </link>
        <link id="219544" db_id="164">
        </link>
        <link id="30045651" db_id="164">
        </link>
        <link id="30582530" db_id="164">
        </link>
        <link id="33877528" db_id="164">
        </link>
        <link id="34189632" db_id="164">
        </link>
        <link id="49472823" db_id="164">
        </link>
        <link id="736399" db_id="164">
        </link>
        <link id="148168065" db_id="165">
        </link>
        <link id="157704452" db_id="165">
        </link>
        <link id="157812176" db_id="165">
        </link>
        <link id="21728145" db_id="165">
        </link>
        <link id="511800406" db_id="165">
        </link>
        <link id="528474186" db_id="165">
        </link>
        <link id="528476600" db_id="165">
        </link>
        <link id="568815271" db_id="165">
        </link>
        <link id="568815587" db_id="165">
        </link>
        <link id="71517006" db_id="165">
        </link>
      </links>
      <connectivity isloaded="True">
        <item typeid="2" count="163"/>
        <item typeid="3" count="52"/>
        <item typeid="4" count="24"/>
        <item typeid="5" count="36"/>
        <item typeid="6" count="41"/>
        <item typeid="7" count="6"/>
        <item typeid="8" count="21"/>
        <item typeid="11" count="2"/>
        <item typeid="12" count="4"/>
        <item typeid="13" count="15"/>
        <item typeid="14" count="22"/>
      </connectivity>
      <attributes isloaded="True">
      </attributes>
    </vertex>
    <vertex id="5" componentid="138903" componenttype="2" marked="False" name="FTL" x="-6.3981626667698386" y="-4.3246941577372313" level="0">
      <synonyms>
        <synonym type="1">Ferritin L subunit</synonym>
        <synonym type="1">Ferritin light chain</synonym>
        <synonym type="1">FRIL</synonym>
        <synonym type="1">FTL</synonym>
        <synonym type="2">ferritin l subunits</synonym>
        <synonym type="2">ferritin l-subunit</synonym>
        <synonym type="2">ferritin light</synonym>
        <synonym type="2">ferritin light-chain</synonym>
        <synonym type="2">ferritin subunit l</synonym>
        <synonym type="3">ferritin, light polypeptide</synonym>
        <synonym type="2">ferritin-light</synonym>
        <synonym type="2">ferritin-light chain</synonym>
        <synonym type="2">l ferritin subunit</synonym>
        <synonym type="2">l ferritin subunits</synonym>
        <synonym type="2">l subunit ferritin</synonym>
        <synonym type="2">l-ferritin subunit</synonym>
        <synonym type="2">l-ferritin subunits</synonym>
        <synonym type="2">l-subunit ferritin</synonym>
        <synonym type="2">l-subunit ferritins</synonym>
        <synonym type="2">l-type ferritin subunits</synonym>
        <synonym type="3">LFTD</synonym>
        <synonym type="2">light-chain ferritin</synonym>
        <synonym type="2">light-chain ferritins</synonym>
        <synonym type="2">light-ferritin</synonym>
        <synonym type="3">NBIA3</synonym>
      </synonyms>
      <species>
        <organism id="4689" name="Homo sapiens"/>
      </species>
      <links isloaded="True">
        <link id="P02792" db_id="2">
        </link>
        <link id="FRIL_HUMAN" db_id="3">
        </link>
        <link id="AC026803" db_id="4">
        </link>
        <link id="AK311773" db_id="4">
        </link>
        <link id="AY207005" db_id="4">
        </link>
        <link id="BC002991" db_id="4">
        </link>
        <link id="BC004245" db_id="4">
        </link>
        <link id="BC008439" db_id="4">
        </link>
        <link id="BC013928" db_id="4">
        </link>
        <link id="BC016346" db_id="4">
        </link>
        <link id="BC016354" db_id="4">
        </link>
        <link id="BC016715" db_id="4">
        </link>
        <link id="BC018990" db_id="4">
        </link>
        <link id="BC021670" db_id="4">
        </link>
        <link id="BC058820" db_id="4">
        </link>
        <link id="BC062708" db_id="4">
        </link>
        <link id="BX571748" db_id="4">
        </link>
        <link id="CR456715" db_id="4">
        </link>
        <link id="M10119" db_id="4">
        </link>
        <link id="M11147" db_id="4">
        </link>
        <link id="M12938" db_id="4">
        </link>
        <link id="X03742" db_id="4">
        </link>
        <link id="X03743" db_id="4">
        </link>
        <link id="NP_000137.2" db_id="5">
        </link>
        <link id="P02792" db_id="6">
        </link>
        <link id="9606.ENSP00000366525" db_id="7">
        </link>
        <link id="B2R4B9" db_id="9">
        </link>
        <link id="Q6IBT7" db_id="9">
        </link>
        <link id="Q7Z2W1" db_id="9">
        </link>
        <link id="Q86WI9" db_id="9">
        </link>
        <link id="Q8WU07" db_id="9">
        </link>
        <link id="Q96AU9" db_id="9">
        </link>
        <link id="Q96CU0" db_id="9">
        </link>
        <link id="Q9BTZ8" db_id="9">
        </link>
        <link id="P02792" db_id="10">
        </link>
        <link id="2512" db_id="11">
        </link>
        <link id="hsa:2512" db_id="13">
        </link>
        <link id="B23920" db_id="14">
        </link>
        <link id="NOG321513" db_id="17">
        </link>
        <link id="Hs.433670" db_id="19">
        </link>
        <link id="Hs.728304" db_id="19">
        </link>
        <link id="GO:0005506" db_id="20">
        </link>
        <link id="GO:0005829" db_id="20">
        </link>
        <link id="GO:0006826" db_id="20">
        </link>
        <link id="GO:0006879" db_id="20">
        </link>
        <link id="GO:0006892" db_id="20">
        </link>
        <link id="GO:0008043" db_id="20">
        </link>
        <link id="GO:0008199" db_id="20">
        </link>
        <link id="GO:0008219" db_id="20">
        </link>
        <link id="GO:0042802" db_id="20">
        </link>
        <link id="GO:0055072" db_id="20">
        </link>
        <link id="GO:0055085" db_id="20">
        </link>
        <link id="GO:0061024" db_id="20">
        </link>
        <link id="GO:0070062" db_id="20">
        </link>
        <link id="2FFX" db_id="21">
        </link>
        <link id="2FG4" db_id="21">
        </link>
        <link id="2FG8" db_id="21">
        </link>
        <link id="3HX2" db_id="21">
        </link>
        <link id="3HX5" db_id="21">
        </link>
        <link id="3HX7" db_id="21">
        </link>
        <link id="3KXU" db_id="21">
        </link>
        <link id="2FFX" db_id="24">
        </link>
        <link id="2FG4" db_id="24">
        </link>
        <link id="2FG8" db_id="24">
        </link>
        <link id="3HX2" db_id="24">
        </link>
        <link id="3HX5" db_id="24">
        </link>
        <link id="3HX7" db_id="24">
        </link>
        <link id="3KXU" db_id="24">
        </link>
        <link id="EOG7DRJ49" db_id="25">
        </link>
        <link id="2512" db_id="26">
        </link>
        <link id="108789" db_id="27">
        </link>
        <link id="K13625" db_id="29">
        </link>
        <link id="P02792" db_id="33">
        </link>
        <link id="ITIFRII" db_id="34">
        </link>
        <link id="HBG000410" db_id="35">
        </link>
        <link id="IPR001519" db_id="36">
        </link>
        <link id="IPR008331" db_id="36">
        </link>
        <link id="IPR009040" db_id="36">
        </link>
        <link id="IPR009078" db_id="36">
        </link>
        <link id="IPR012347" db_id="36">
        </link>
        <link id="IPR014034" db_id="36">
        </link>
        <link id="P02792" db_id="37">
        </link>
        <link id="PF00210" db_id="38">
        </link>
        <link id="ENSG00000087086" db_id="41">
        </link>
        <link id="ENST00000331825" db_id="41">
        </link>
        <link id="P02792" db_id="42">
        </link>
        <link id="P02792" db_id="43">
        </link>
        <link id="PTHR11431" db_id="45">
        </link>
        <link id="1.20.1260.10" db_id="46">
        </link>
        <link id="MINT-1187221" db_id="47">
        </link>
        <link id="P02792" db_id="50">
        </link>
        <link id="SSF47240" db_id="53">
        </link>
        <link id="uc002plo.3" db_id="56">
        </link>
        <link id="PS00204" db_id="61">
        </link>
        <link id="PS00540" db_id="61">
        </link>
        <link id="PS50905" db_id="61">
        </link>
        <link id="DIP-31248N" db_id="63">
        </link>
        <link id="PR:P02792" db_id="65">
        </link>
        <link id="P02792" db_id="67">
        </link>
        <link id="P02792" db_id="70">
        </link>
        <link id="9899" db_id="71">
        </link>
        <link id="P02792" db_id="72">
        </link>
        <link id="P02792" db_id="73">
        </link>
        <link id="P02792" db_id="75">
        </link>
        <link id="TF313885" db_id="78">
        </link>
        <link id="HS_FTL" db_id="79">
        </link>
        <link id="FTL" db_id="80">
        </link>
        <link id="2512" db_id="81">
        </link>
        <link id="2512" db_id="82">
        </link>
        <link id="120523" db_id="94">
        </link>
        <link id="GC19P049468" db_id="95">
        </link>
        <link id="3999" db_id="97">
        </link>
        <link id="HGNC:3999" db_id="97">
        </link>
        <link id="CAB020769" db_id="98">
        </link>
        <link id="HPA041602" db_id="98">
        </link>
        <link id="134790" db_id="99">
        </link>
        <link id="600886" db_id="99">
        </link>
        <link id="606159" db_id="99">
        </link>
        <link id="NX_P02792" db_id="100">
        </link>
        <link id="PA28412" db_id="101">
        </link>
        <link id="REACT_11123" db_id="102">
        </link>
        <link id="REACT_15518" db_id="102">
        </link>
        <link id="REACT_160300" db_id="102">
        </link>
        <link id="Ferritin_light_chain" db_id="104">
        </link>
        <link id="P02792" db_id="109">
        </link>
        <link id="DB00893" db_id="113">
        </link>
        <link id="157846" db_id="117">
        </link>
        <link id="163" db_id="117">
        </link>
        <link id="254704" db_id="117">
        </link>
        <link id="OTTHUMG00000183332" db_id="146">
        </link>
        <link id="00616" db_id="154">
        </link>
        <link id="AAA35831.1" db_id="160">
        </link>
        <link id="AAA52439.1" db_id="160">
        </link>
        <link id="AAA52440.1" db_id="160">
        </link>
        <link id="AAH02991.2" db_id="160">
        </link>
        <link id="AAH04245.1" db_id="160">
        </link>
        <link id="AAH08439.1" db_id="160">
        </link>
        <link id="AAH13928.1" db_id="160">
        </link>
        <link id="AAH16346.1" db_id="160">
        </link>
        <link id="AAH16354.1" db_id="160">
        </link>
        <link id="AAH16715.1" db_id="160">
        </link>
        <link id="AAH18990.1" db_id="160">
        </link>
        <link id="AAH21670.1" db_id="160">
        </link>
        <link id="AAH58820.1" db_id="160">
        </link>
        <link id="AAH62708.1" db_id="160">
        </link>
        <link id="AAO52739.1" db_id="160">
        </link>
        <link id="AAS45711.1" db_id="160">
        </link>
        <link id="AAT66408.1" db_id="160">
        </link>
        <link id="AAZ04399.1" db_id="160">
        </link>
        <link id="AAZ04400.1" db_id="160">
        </link>
        <link id="ABM83906.1" db_id="160">
        </link>
        <link id="ABM87227.1" db_id="160">
        </link>
        <link id="ACE86682.1" db_id="160">
        </link>
        <link id="ACE87366.1" db_id="160">
        </link>
        <link id="BAG34716.1" db_id="160">
        </link>
        <link id="CAA27382.1" db_id="160">
        </link>
        <link id="CAA27383.1" db_id="160">
        </link>
        <link id="CAA27384.1" db_id="160">
        </link>
        <link id="CAA70387.1" db_id="160">
        </link>
        <link id="CAE11873.1" db_id="160">
        </link>
        <link id="CAG32996.1" db_id="160">
        </link>
        <link id="EAW52422.1" db_id="160">
        </link>
        <link id="EAW52423.1" db_id="160">
        </link>
        <link id="NP_000137.2" db_id="160">
        </link>
        <link id="P02792.2" db_id="160">
        </link>
        <link id="119572807" db_id="161">
        </link>
        <link id="119572808" db_id="161">
        </link>
        <link id="120523" db_id="161">
        </link>
        <link id="123990191" db_id="161">
        </link>
        <link id="123999301" db_id="161">
        </link>
        <link id="13279005" db_id="161">
        </link>
        <link id="1340145" db_id="161">
        </link>
        <link id="1340146" db_id="161">
        </link>
        <link id="14250069" db_id="161">
        </link>
        <link id="15530277" db_id="161">
        </link>
        <link id="16740989" db_id="161">
        </link>
        <link id="16741009" db_id="161">
        </link>
        <link id="16876869" db_id="161">
        </link>
        <link id="17512032" db_id="161">
        </link>
        <link id="18203882" db_id="161">
        </link>
        <link id="182514" db_id="161">
        </link>
        <link id="182516" db_id="161">
        </link>
        <link id="182518" db_id="161">
        </link>
        <link id="189053094" db_id="161">
        </link>
        <link id="190689815" db_id="161">
        </link>
        <link id="190691183" db_id="161">
        </link>
        <link id="20149498" db_id="161">
        </link>
        <link id="2230869" db_id="161">
        </link>
        <link id="28519" db_id="161">
        </link>
        <link id="28894135" db_id="161">
        </link>
        <link id="31417042" db_id="161">
        </link>
        <link id="33096741" db_id="161">
        </link>
        <link id="37573985" db_id="161">
        </link>
        <link id="38541893" db_id="161">
        </link>
        <link id="42794548" db_id="161">
        </link>
        <link id="48145547" db_id="161">
        </link>
        <link id="49473438" db_id="161">
        </link>
        <link id="70004607" db_id="161">
        </link>
        <link id="70004664" db_id="161">
        </link>
        <link id="AF147331.1" db_id="162">
        </link>
        <link id="AK026534.1" db_id="162">
        </link>
        <link id="AK130191.1" db_id="162">
        </link>
        <link id="AK130205.1" db_id="162">
        </link>
        <link id="AK131048.1" db_id="162">
        </link>
        <link id="AK131050.1" db_id="162">
        </link>
        <link id="AK131053.1" db_id="162">
        </link>
        <link id="AK307065.1" db_id="162">
        </link>
        <link id="AK311773.1" db_id="162">
        </link>
        <link id="AY207005.1" db_id="162">
        </link>
        <link id="AY466472.1" db_id="162">
        </link>
        <link id="BC002991.1" db_id="162">
        </link>
        <link id="BC004245.1" db_id="162">
        </link>
        <link id="BC008439.1" db_id="162">
        </link>
        <link id="BC008441.1" db_id="162">
        </link>
        <link id="BC013928.1" db_id="162">
        </link>
        <link id="BC016346.1" db_id="162">
        </link>
        <link id="BC016354.1" db_id="162">
        </link>
        <link id="BC016715.1" db_id="162">
        </link>
        <link id="BC018990.2" db_id="162">
        </link>
        <link id="BC021670.1" db_id="162">
        </link>
        <link id="BC058820.1" db_id="162">
        </link>
        <link id="BC062708.1" db_id="162">
        </link>
        <link id="BC067772.1" db_id="162">
        </link>
        <link id="BX571748.1" db_id="162">
        </link>
        <link id="CR456715.1" db_id="162">
        </link>
        <link id="DQ892980.2" db_id="162">
        </link>
        <link id="DQ896228.2" db_id="162">
        </link>
        <link id="EU831925.1" db_id="162">
        </link>
        <link id="EU832020.1" db_id="162">
        </link>
        <link id="M10119.1" db_id="162">
        </link>
        <link id="M11147.1" db_id="162">
        </link>
        <link id="M12938.1" db_id="162">
        </link>
        <link id="NM_000146.3" db_id="162">
        </link>
        <link id="Y09188.1" db_id="162">
        </link>
        <link id="ABBA01032954.1" db_id="163">
        </link>
        <link id="AC026803.7" db_id="163">
        </link>
        <link id="AC245081.2" db_id="163">
        </link>
        <link id="AC_000151.1" db_id="163">
        </link>
        <link id="AY660755.1" db_id="163">
        </link>
        <link id="CH471177.1" db_id="163">
        </link>
        <link id="DQ094830.1" db_id="163">
        </link>
        <link id="DQ094831.1" db_id="163">
        </link>
        <link id="NC_000019.10" db_id="163">
        </link>
        <link id="NC_018930.2" db_id="163">
        </link>
        <link id="NG_008152.1" db_id="163">
        </link>
        <link id="NT_011109.17" db_id="163">
        </link>
        <link id="NW_001838497.2" db_id="163">
        </link>
        <link id="NW_004929415.1" db_id="163">
        </link>
        <link id="X03742.1" db_id="163">
        </link>
        <link id="X03743.1" db_id="163">
        </link>
        <link id="10439413" db_id="164">
        </link>
        <link id="123990190" db_id="164">
        </link>
        <link id="123999300" db_id="164">
        </link>
        <link id="12804264" db_id="164">
        </link>
        <link id="13279004" db_id="164">
        </link>
        <link id="14250068" db_id="164">
        </link>
        <link id="14250072" db_id="164">
        </link>
        <link id="15530276" db_id="164">
        </link>
        <link id="164691232" db_id="164">
        </link>
        <link id="164697506" db_id="164">
        </link>
        <link id="16740988" db_id="164">
        </link>
        <link id="16741008" db_id="164">
        </link>
        <link id="16876868" db_id="164">
        </link>
        <link id="18203881" db_id="164">
        </link>
        <link id="182513" db_id="164">
        </link>
        <link id="182515" db_id="164">
        </link>
        <link id="182517" db_id="164">
        </link>
        <link id="190689814" db_id="164">
        </link>
        <link id="190691182" db_id="164">
        </link>
        <link id="2230868" db_id="164">
        </link>
        <link id="28894134" db_id="164">
        </link>
        <link id="33096740" db_id="164">
        </link>
        <link id="33873848" db_id="164">
        </link>
        <link id="34526943" db_id="164">
        </link>
        <link id="34526960" db_id="164">
        </link>
        <link id="34528301" db_id="164">
        </link>
        <link id="34528303" db_id="164">
        </link>
        <link id="34528306" db_id="164">
        </link>
        <link id="37573984" db_id="164">
        </link>
        <link id="38541892" db_id="164">
        </link>
        <link id="42794547" db_id="164">
        </link>
        <link id="45709221" db_id="164">
        </link>
        <link id="4761682" db_id="164">
        </link>
        <link id="48145546" db_id="164">
        </link>
        <link id="56682960" db_id="164">
        </link>
        <link id="148159209" db_id="165">
        </link>
        <link id="157718668" db_id="165">
        </link>
        <link id="157812421" db_id="165">
        </link>
        <link id="193290112" db_id="165">
        </link>
        <link id="21844558" db_id="165">
        </link>
        <link id="28518" db_id="165">
        </link>
        <link id="28520" db_id="165">
        </link>
        <link id="392996974" db_id="165">
        </link>
        <link id="49473437" db_id="165">
        </link>
        <link id="528472713" db_id="165">
        </link>
        <link id="528476546" db_id="165">
        </link>
        <link id="568802131" db_id="165">
        </link>
        <link id="568815579" db_id="165">
        </link>
        <link id="70004606" db_id="165">
        </link>
        <link id="70004663" db_id="165">
        </link>
        <link id="71514456" db_id="165">
        </link>
      </links>
      <connectivity isloaded="True">
        <item typeid="2" count="54"/>
        <item typeid="3" count="13"/>
        <item typeid="4" count="13"/>
        <item typeid="5" count="5"/>
        <item typeid="6" count="23"/>
        <item typeid="7" count="4"/>
        <item typeid="8" count="3"/>
        <item typeid="11" count="4"/>
        <item typeid="12" count="1"/>
        <item typeid="13" count="5"/>
        <item typeid="14" count="12"/>
      </connectivity>
      <attributes isloaded="True">
      </attributes>
    </vertex>
    <vertex id="6" componentid="141973" componenttype="2" marked="False" name="GAPDH" x="4.8828669739950925" y="1.9359756821491487" level="0">
      <synonyms>
        <synonym type="1">EC 1.2.1.12</synonym>
        <synonym type="1">EC 2.6.99.-</synonym>
        <synonym type="1">G3P</synonym>
        <synonym type="1">GAPD</synonym>
        <synonym type="1">GAPDH</synonym>
        <synonym type="1">Glyceraldehyde-3-phosphate dehydrogenase</synonym>
        <synonym type="1">Peptidyl-cysteine S-nitrosylase GAPDH</synonym>
        <synonym type="2">g-apd</synonym>
        <synonym type="3">G3PD</synonym>
        <synonym type="2">ga-pd</synonym>
        <synonym type="2">gap-dh</synonym>
        <synonym type="2">gapd pseudogene</synonym>
        <synonym type="2">gapdh family</synonym>
        <synonym type="2">gapdh isoform</synonym>
        <synonym type="2">gapdh pseudogene</synonym>
        <synonym type="2">gbp2/glyceraldehyde-3-phosphate dehydrogenase</synonym>
        <synonym type="2">glyceraldehyde 3-phosphate dehydrogenase</synonym>
        <synonym type="2">glyceraldehyde 3-phosphate-dehydrogenase</synonym>
        <synonym type="2">glyceraldehyde-3-phosphate dehy-drogenase</synonym>
        <synonym type="2">glyceraldehyde-3-phosphate dehydro genase</synonym>
        <synonym type="2">glyceraldehyde-3-phosphate dehydro-genase</synonym>
        <synonym type="2">glyceraldehyde-3-phosphate-dehydrogenase</synonym>
        <synonym type="2">glyceraldehyde-3-phosphatedehydrogenase</synonym>
        <synonym type="2">glyceraldehydes-3-phosphate-dehydrogenase</synonym>
        <synonym type="3">HEL-S-162eP</synonym>
        <synonym type="2">isoform gapdh</synonym>
        <synonym type="2">type-gapdh</synonym>
      </synonyms>
      <species>
        <organism id="4689" name="Homo sapiens"/>
      </species>
      <links isloaded="True">
        <link id="P04406" db_id="2">
        </link>
        <link id="G3P_HUMAN" db_id="3">
        </link>
        <link id="AB062273" db_id="4">
        </link>
        <link id="AC006064" db_id="4">
        </link>
        <link id="AF261085" db_id="4">
        </link>
        <link id="AY007133" db_id="4">
        </link>
        <link id="AY340484" db_id="4">
        </link>
        <link id="BC001601" db_id="4">
        </link>
        <link id="BC004109" db_id="4">
        </link>
        <link id="BC009081" db_id="4">
        </link>
        <link id="BC013310" db_id="4">
        </link>
        <link id="BC023632" db_id="4">
        </link>
        <link id="BC025925" db_id="4">
        </link>
        <link id="BC026907" db_id="4">
        </link>
        <link id="BC029618" db_id="4">
        </link>
        <link id="BC083511" db_id="4">
        </link>
        <link id="BT006893" db_id="4">
        </link>
        <link id="CH471116" db_id="4">
        </link>
        <link id="CR407671" db_id="4">
        </link>
        <link id="J02642" db_id="4">
        </link>
        <link id="J04038" db_id="4">
        </link>
        <link id="M17851" db_id="4">
        </link>
        <link id="M33197" db_id="4">
        </link>
        <link id="X01677" db_id="4">
        </link>
        <link id="X53778" db_id="4">
        </link>
        <link id="NP_001243728.1" db_id="5">
        </link>
        <link id="NP_001276674.1" db_id="5">
        </link>
        <link id="NP_001276675.1" db_id="5">
        </link>
        <link id="NP_002037.2" db_id="5">
        </link>
        <link id="P04406" db_id="6">
        </link>
        <link id="9606.ENSP00000229239" db_id="7">
        </link>
        <link id="E7EUT4" db_id="9">
        </link>
        <link id="P00354" db_id="9">
        </link>
        <link id="Q53X65" db_id="9">
        </link>
        <link id="P04406" db_id="10">
        </link>
        <link id="2597" db_id="11">
        </link>
        <link id="hsa:2597" db_id="13">
        </link>
        <link id="A31988" db_id="14">
        </link>
        <link id="COG0057" db_id="17">
        </link>
        <link id="Hs.544577" db_id="19">
        </link>
        <link id="Hs.592355" db_id="19">
        </link>
        <link id="Hs.598320" db_id="19">
        </link>
        <link id="GO:0000226" db_id="20">
        </link>
        <link id="GO:0004365" db_id="20">
        </link>
        <link id="GO:0005634" db_id="20">
        </link>
        <link id="GO:0005737" db_id="20">
        </link>
        <link id="GO:0005811" db_id="20">
        </link>
        <link id="GO:0005829" db_id="20">
        </link>
        <link id="GO:0005886" db_id="20">
        </link>
        <link id="GO:0005975" db_id="20">
        </link>
        <link id="GO:0006006" db_id="20">
        </link>
        <link id="GO:0006094" db_id="20">
        </link>
        <link id="GO:0006096" db_id="20">
        </link>
        <link id="GO:0008017" db_id="20">
        </link>
        <link id="GO:0015630" db_id="20">
        </link>
        <link id="GO:0017148" db_id="20">
        </link>
        <link id="GO:0030529" db_id="20">
        </link>
        <link id="GO:0035605" db_id="20">
        </link>
        <link id="GO:0035606" db_id="20">
        </link>
        <link id="GO:0042802" db_id="20">
        </link>
        <link id="GO:0044281" db_id="20">
        </link>
        <link id="GO:0048471" db_id="20">
        </link>
        <link id="GO:0050661" db_id="20">
        </link>
        <link id="GO:0050821" db_id="20">
        </link>
        <link id="GO:0051287" db_id="20">
        </link>
        <link id="GO:0051402" db_id="20">
        </link>
        <link id="GO:0070062" db_id="20">
        </link>
        <link id="GO:0071346" db_id="20">
        </link>
        <link id="GO:0097452" db_id="20">
        </link>
        <link id="1U8F" db_id="21">
        </link>
        <link id="1ZNQ" db_id="21">
        </link>
        <link id="2FEH" db_id="21">
        </link>
        <link id="3GPD" db_id="21">
        </link>
        <link id="P04406" db_id="22">
        </link>
        <link id="HOG000071678" db_id="23">
        </link>
        <link id="1U8F" db_id="24">
        </link>
        <link id="1ZNQ" db_id="24">
        </link>
        <link id="2FEH" db_id="24">
        </link>
        <link id="3GPD" db_id="24">
        </link>
        <link id="EOG7Q5HDF" db_id="25">
        </link>
        <link id="2597" db_id="26">
        </link>
        <link id="108868" db_id="27">
        </link>
        <link id="K00134" db_id="29">
        </link>
        <link id="P04406" db_id="33">
        </link>
        <link id="KFASEGP" db_id="34">
        </link>
        <link id="HBG000227" db_id="35">
        </link>
        <link id="IPR006424" db_id="36">
        </link>
        <link id="IPR016040" db_id="36">
        </link>
        <link id="IPR020828" db_id="36">
        </link>
        <link id="IPR020829" db_id="36">
        </link>
        <link id="IPR020830" db_id="36">
        </link>
        <link id="IPR020831" db_id="36">
        </link>
        <link id="P04406" db_id="37">
        </link>
        <link id="PF00044" db_id="38">
        </link>
        <link id="PF02800" db_id="38">
        </link>
        <link id="MetaCyc:HS03433-MONOMER" db_id="39">
        </link>
        <link id="CHEMBL2284" db_id="40">
        </link>
        <link id="ENSG00000111640" db_id="41">
        </link>
        <link id="ENST00000229239" db_id="41">
        </link>
        <link id="ENST00000396858" db_id="41">
        </link>
        <link id="ENST00000396859" db_id="41">
        </link>
        <link id="ENST00000396861" db_id="41">
        </link>
        <link id="P04406" db_id="42">
        </link>
        <link id="P04406" db_id="43">
        </link>
        <link id="PTHR10836" db_id="45">
        </link>
        <link id="3.40.50.720" db_id="46">
        </link>
        <link id="MINT-1150338" db_id="47">
        </link>
        <link id="UPA00109" db_id="48">
        </link>
        <link id="P04406" db_id="50">
        </link>
        <link id="PR00078" db_id="52">
        </link>
        <link id="uc001qop.2" db_id="56">
        </link>
        <link id="SM00846" db_id="57">
        </link>
        <link id="PIRSF000149" db_id="58">
        </link>
        <link id="TIGR01534" db_id="60">
        </link>
        <link id="PS00071" db_id="61">
        </link>
        <link id="DIP-32521N" db_id="63">
        </link>
        <link id="PR:P04406" db_id="65">
        </link>
        <link id="1.2.1.12" db_id="66">
        </link>
        <link id="2.6.99.-" db_id="66">
        </link>
        <link id="P04406" db_id="67">
        </link>
        <link id="P04406" db_id="70">
        </link>
        <link id="10271" db_id="71">
        </link>
        <link id="P04406" db_id="72">
        </link>
        <link id="P04406" db_id="73">
        </link>
        <link id="P04406" db_id="75">
        </link>
        <link id="TF300533" db_id="78">
        </link>
        <link id="HS_GAPDH" db_id="79">
        </link>
        <link id="GAPDH" db_id="80">
        </link>
        <link id="2597" db_id="81">
        </link>
        <link id="2597" db_id="82">
        </link>
        <link id="120649" db_id="94">
        </link>
        <link id="GC12P006643" db_id="95">
        </link>
        <link id="4141" db_id="97">
        </link>
        <link id="HGNC:4141" db_id="97">
        </link>
        <link id="CAB005197" db_id="98">
        </link>
        <link id="CAB016392" db_id="98">
        </link>
        <link id="HPA040067" db_id="98">
        </link>
        <link id="138400" db_id="99">
        </link>
        <link id="NX_P04406" db_id="100">
        </link>
        <link id="PA28554" db_id="101">
        </link>
        <link id="REACT_111217" db_id="102">
        </link>
        <link id="REACT_116125" db_id="102">
        </link>
        <link id="Glyceraldehyde_3-phosphate_dehydrogenase" db_id="104">
        </link>
        <link id="HIX0000949" db_id="105">
        </link>
        <link id="HIX0024996" db_id="105">
        </link>
        <link id="1.2.1.12" db_id="108">
        </link>
        <link id="P04406" db_id="109">
        </link>
        <link id="P04406" db_id="110">
        </link>
        <link id="P04406" db_id="111">
        </link>
        <link id="DB00157" db_id="113">
        </link>
        <link id="P04406" db_id="114">
        </link>
        <link id="IPI00219018" db_id="115">
        </link>
        <link id="P04406" db_id="115">
        </link>
        <link id="P04406" db_id="126">
        </link>
        <link id="P04406" db_id="128">
        </link>
        <link id="OTTHUMG00000137379" db_id="146">
        </link>
        <link id="00713" db_id="154">
        </link>
        <link id="AAA52496.1" db_id="160">
        </link>
        <link id="AAA52518.1" db_id="160">
        </link>
        <link id="AAA52519.1" db_id="160">
        </link>
        <link id="AAA53191.1" db_id="160">
        </link>
        <link id="AAA86283.1" db_id="160">
        </link>
        <link id="AAF99678.1" db_id="160">
        </link>
        <link id="AAG01996.1" db_id="160">
        </link>
        <link id="AAH01601.1" db_id="160">
        </link>
        <link id="AAH04109.1" db_id="160">
        </link>
        <link id="AAH09081.1" db_id="160">
        </link>
        <link id="AAH13310.1" db_id="160">
        </link>
        <link id="AAH23632.1" db_id="160">
        </link>
        <link id="AAH25925.1" db_id="160">
        </link>
        <link id="AAH26907.1" db_id="160">
        </link>
        <link id="AAH29618.1" db_id="160">
        </link>
        <link id="AAH83511.1" db_id="160">
        </link>
        <link id="AAP35539.1" db_id="160">
        </link>
        <link id="AAP88932.1" db_id="160">
        </link>
        <link id="AAV33305.1" db_id="160">
        </link>
        <link id="ABD77190.1" db_id="160">
        </link>
        <link id="ABM82483.1" db_id="160">
        </link>
        <link id="ABM85670.1" db_id="160">
        </link>
        <link id="ABO65084.1" db_id="160">
        </link>
        <link id="ACF94474.1" db_id="160">
        </link>
        <link id="AET97565.1" db_id="160">
        </link>
        <link id="BAB93466.1" db_id="160">
        </link>
        <link id="BAG61421.1" db_id="160">
        </link>
        <link id="CAA25833.1" db_id="160">
        </link>
        <link id="CAA37794.1" db_id="160">
        </link>
        <link id="CAG28599.1" db_id="160">
        </link>
        <link id="CAH59755.1" db_id="160">
        </link>
        <link id="CAH59756.1" db_id="160">
        </link>
        <link id="EAW88786.1" db_id="160">
        </link>
        <link id="EAW88787.1" db_id="160">
        </link>
        <link id="NP_001243728.1" db_id="160">
        </link>
        <link id="NP_001276674.1" db_id="160">
        </link>
        <link id="NP_001276675.1" db_id="160">
        </link>
        <link id="NP_002037.2" db_id="160">
        </link>
        <link id="P04406.3" db_id="160">
        </link>
        <link id="119609192" db_id="161">
        </link>
        <link id="119609193" db_id="161">
        </link>
        <link id="120649" db_id="161">
        </link>
        <link id="123981308" db_id="161">
        </link>
        <link id="123996137" db_id="161">
        </link>
        <link id="12804399" db_id="161">
        </link>
        <link id="13278654" db_id="161">
        </link>
        <link id="134254708" db_id="161">
        </link>
        <link id="14290603" db_id="161">
        </link>
        <link id="15342078" db_id="161">
        </link>
        <link id="182861" db_id="161">
        </link>
        <link id="182863" db_id="161">
        </link>
        <link id="182977" db_id="161">
        </link>
        <link id="182979" db_id="161">
        </link>
        <link id="182981" db_id="161">
        </link>
        <link id="194388808" db_id="161">
        </link>
        <link id="194739605" db_id="161">
        </link>
        <link id="19684110" db_id="161">
        </link>
        <link id="20070830" db_id="161">
        </link>
        <link id="20809306" db_id="161">
        </link>
        <link id="21104392" db_id="161">
        </link>
        <link id="23959036" db_id="161">
        </link>
        <link id="30582625" db_id="161">
        </link>
        <link id="31645" db_id="161">
        </link>
        <link id="32891805" db_id="161">
        </link>
        <link id="35053" db_id="161">
        </link>
        <link id="357966941" db_id="161">
        </link>
        <link id="378404908" db_id="161">
        </link>
        <link id="47115279" db_id="161">
        </link>
        <link id="53734502" db_id="161">
        </link>
        <link id="54303910" db_id="161">
        </link>
        <link id="54304026" db_id="161">
        </link>
        <link id="54304028" db_id="161">
        </link>
        <link id="576583519" db_id="161">
        </link>
        <link id="576583524" db_id="161">
        </link>
        <link id="7669492" db_id="161">
        </link>
        <link id="89573929" db_id="161">
        </link>
        <link id="9802302" db_id="161">
        </link>
        <link id="9956035" db_id="161">
        </link>
        <link id="AB062273.1" db_id="162">
        </link>
        <link id="AF261085.1" db_id="162">
        </link>
        <link id="AJ844644.1" db_id="162">
        </link>
        <link id="AJ844645.1" db_id="162">
        </link>
        <link id="AK026525.1" db_id="162">
        </link>
        <link id="AK299448.1" db_id="162">
        </link>
        <link id="AK308198.1" db_id="162">
        </link>
        <link id="AY007133.1" db_id="162">
        </link>
        <link id="AY633612.1" db_id="162">
        </link>
        <link id="BC001601.1" db_id="162">
        </link>
        <link id="BC004109.2" db_id="162">
        </link>
        <link id="BC009081.1" db_id="162">
        </link>
        <link id="BC013310.2" db_id="162">
        </link>
        <link id="BC020308.1" db_id="162">
        </link>
        <link id="BC023632.2" db_id="162">
        </link>
        <link id="BC025925.1" db_id="162">
        </link>
        <link id="BC026907.1" db_id="162">
        </link>
        <link id="BC029340.1" db_id="162">
        </link>
        <link id="BC029618.1" db_id="162">
        </link>
        <link id="BC083511.1" db_id="162">
        </link>
        <link id="BE893087.1" db_id="162">
        </link>
        <link id="BG724119.1" db_id="162">
        </link>
        <link id="BI463134.1" db_id="162">
        </link>
        <link id="BM763361.1" db_id="162">
        </link>
        <link id="BT006893.1" db_id="162">
        </link>
        <link id="BU155402.1" db_id="162">
        </link>
        <link id="CR407671.1" db_id="162">
        </link>
        <link id="DQ403057.1" db_id="162">
        </link>
        <link id="DQ891557.2" db_id="162">
        </link>
        <link id="DQ894744.2" db_id="162">
        </link>
        <link id="EF036498.1" db_id="162">
        </link>
        <link id="EU668321.1" db_id="162">
        </link>
        <link id="HQ727992.1" db_id="162">
        </link>
        <link id="HY000136.1" db_id="162">
        </link>
        <link id="HY004110.1" db_id="162">
        </link>
        <link id="HY022295.1" db_id="162">
        </link>
        <link id="HY046784.1" db_id="162">
        </link>
        <link id="J02642.1" db_id="162">
        </link>
        <link id="M17851.1" db_id="162">
        </link>
        <link id="M28283.1" db_id="162">
        </link>
        <link id="M33197.1" db_id="162">
        </link>
        <link id="M36164.1" db_id="162">
        </link>
        <link id="NM_001256799.2" db_id="162">
        </link>
        <link id="NM_001289745.1" db_id="162">
        </link>
        <link id="NM_001289746.1" db_id="162">
        </link>
        <link id="NM_002046.5" db_id="162">
        </link>
        <link id="X01677.1" db_id="162">
        </link>
        <link id="X53778.1" db_id="162">
        </link>
        <link id="ABBA01017643.1" db_id="163">
        </link>
        <link id="AC006064.10" db_id="163">
        </link>
        <link id="AC_000144.1" db_id="163">
        </link>
        <link id="AMYH02025953.1" db_id="163">
        </link>
        <link id="AY340484.1" db_id="163">
        </link>
        <link id="CH471116.2" db_id="163">
        </link>
        <link id="J04038.1" db_id="163">
        </link>
        <link id="NC_000012.12" db_id="163">
        </link>
        <link id="NC_018923.2" db_id="163">
        </link>
        <link id="NG_007073.2" db_id="163">
        </link>
        <link id="NT_009759.17" db_id="163">
        </link>
        <link id="NW_001838050.1" db_id="163">
        </link>
        <link id="NW_004929382.1" db_id="163">
        </link>
        <link id="10354093" db_id="164">
        </link>
        <link id="10439402" db_id="164">
        </link>
        <link id="123981307" db_id="164">
        </link>
        <link id="123996136" db_id="164">
        </link>
        <link id="12804398" db_id="164">
        </link>
        <link id="134254707" db_id="164">
        </link>
        <link id="14003306" db_id="164">
        </link>
        <link id="14290602" db_id="164">
        </link>
        <link id="15253790" db_id="164">
        </link>
        <link id="164694358" db_id="164">
        </link>
        <link id="17946825" db_id="164">
        </link>
        <link id="182860" db_id="164">
        </link>
        <link id="182862" db_id="164">
        </link>
        <link id="182975" db_id="164">
        </link>
        <link id="182976" db_id="164">
        </link>
        <link id="182978" db_id="164">
        </link>
        <link id="19092976" db_id="164">
        </link>
        <link id="194388807" db_id="164">
        </link>
        <link id="194739604" db_id="164">
        </link>
        <link id="19684109" db_id="164">
        </link>
        <link id="20070829" db_id="164">
        </link>
        <link id="20379463" db_id="164">
        </link>
        <link id="20809305" db_id="164">
        </link>
        <link id="21104391" db_id="164">
        </link>
        <link id="22668934" db_id="164">
        </link>
        <link id="30582624" db_id="164">
        </link>
        <link id="31644" db_id="164">
        </link>
        <link id="33871196" db_id="164">
        </link>
        <link id="35052" db_id="164">
        </link>
        <link id="357966940" db_id="164">
        </link>
        <link id="38196986" db_id="164">
        </link>
        <link id="388896373" db_id="164">
        </link>
        <link id="388897424" db_id="164">
        </link>
        <link id="388921503" db_id="164">
        </link>
        <link id="388974299" db_id="164">
        </link>
        <link id="40226183" db_id="164">
        </link>
        <link id="47115278" db_id="164">
        </link>
        <link id="53734501" db_id="164">
        </link>
        <link id="54303909" db_id="164">
        </link>
        <link id="54304025" db_id="164">
        </link>
        <link id="54304027" db_id="164">
        </link>
        <link id="576583510" db_id="164">
        </link>
        <link id="576583514" db_id="164">
        </link>
        <link id="576583518" db_id="164">
        </link>
        <link id="576583523" db_id="164">
        </link>
        <link id="89573928" db_id="164">
        </link>
        <link id="9802301" db_id="164">
        </link>
        <link id="9956034" db_id="164">
        </link>
        <link id="148174520" db_id="165">
        </link>
        <link id="157696927" db_id="165">
        </link>
        <link id="157704453" db_id="165">
        </link>
        <link id="163954974" db_id="165">
        </link>
        <link id="182980" db_id="165">
        </link>
        <link id="28191361" db_id="165">
        </link>
        <link id="32891804" db_id="165">
        </link>
        <link id="511799419" db_id="165">
        </link>
        <link id="528474129" db_id="165">
        </link>
        <link id="528476594" db_id="165">
        </link>
        <link id="568815269" db_id="165">
        </link>
        <link id="568815586" db_id="165">
        </link>
        <link id="74230026" db_id="165">
        </link>
      </links>
      <connectivity isloaded="True">
        <item typeid="2" count="544"/>
        <item typeid="3" count="267"/>
        <item typeid="4" count="165"/>
        <item typeid="5" count="76"/>
        <item typeid="6" count="57"/>
        <item typeid="7" count="26"/>
        <item typeid="8" count="38"/>
        <item typeid="11" count="10"/>
        <item typeid="12" count="36"/>
        <item typeid="13" count="13"/>
        <item typeid="14" count="37"/>
      </connectivity>
      <attributes isloaded="True">
      </attributes>
    </vertex>
    <vertex id="7" componentid="213698" componenttype="2" marked="False" name="LDHB" x="-7.8876005557685254" y="0.033563343163134363" level="0">
      <synonyms>
        <synonym type="1">EC 1.1.1.27</synonym>
        <synonym type="1">L-lactate dehydrogenase B chain</synonym>
        <synonym type="1">LDH heart subunit</synonym>
        <synonym type="1">LDH-B</synonym>
        <synonym type="1">LDH-H</synonym>
        <synonym type="1">LDHB</synonym>
        <synonym type="1">Renal carcinoma antigen NY-REN-46</synonym>
        <synonym type="3">HEL-S-281</synonym>
        <synonym type="3">lactate dehydrogenase B</synonym>
        <synonym type="2">ldh b</synonym>
        <synonym type="2">ldh-beta</synonym>
        <synonym type="3">LDHBD</synonym>
        <synonym type="2">ldhh</synonym>
        <synonym type="3">TRG-5</synonym>
      </synonyms>
      <species>
        <organism id="4689" name="Homo sapiens"/>
      </species>
      <links isloaded="True">
        <link id="P07195" db_id="2">
        </link>
        <link id="LDHB_HUMAN" db_id="3">
        </link>
        <link id="BC002362" db_id="4">
        </link>
        <link id="BC015122" db_id="4">
        </link>
        <link id="BC071860" db_id="4">
        </link>
        <link id="X13794" db_id="4">
        </link>
        <link id="X13795" db_id="4">
        </link>
        <link id="X13796" db_id="4">
        </link>
        <link id="X13797" db_id="4">
        </link>
        <link id="X13798" db_id="4">
        </link>
        <link id="X13799" db_id="4">
        </link>
        <link id="X13800" db_id="4">
        </link>
        <link id="Y00711" db_id="4">
        </link>
        <link id="NP_001167568.1" db_id="5">
        </link>
        <link id="NP_002291.1" db_id="5">
        </link>
        <link id="P07195" db_id="6">
        </link>
        <link id="9606.ENSP00000229319" db_id="7">
        </link>
        <link id="P07195" db_id="10">
        </link>
        <link id="3945" db_id="11">
        </link>
        <link id="hsa:3945" db_id="13">
        </link>
        <link id="S02795" db_id="14">
        </link>
        <link id="COG0039" db_id="17">
        </link>
        <link id="Hs.446149" db_id="19">
        </link>
        <link id="GO:0004459" db_id="20">
        </link>
        <link id="GO:0005737" db_id="20">
        </link>
        <link id="GO:0005739" db_id="20">
        </link>
        <link id="GO:0005829" db_id="20">
        </link>
        <link id="GO:0006089" db_id="20">
        </link>
        <link id="GO:0006090" db_id="20">
        </link>
        <link id="GO:0006096" db_id="20">
        </link>
        <link id="GO:0019674" db_id="20">
        </link>
        <link id="GO:0044237" db_id="20">
        </link>
        <link id="GO:0044262" db_id="20">
        </link>
        <link id="GO:0044281" db_id="20">
        </link>
        <link id="GO:0051287" db_id="20">
        </link>
        <link id="GO:0070062" db_id="20">
        </link>
        <link id="1I0Z" db_id="21">
        </link>
        <link id="1T2F" db_id="21">
        </link>
        <link id="P07195" db_id="22">
        </link>
        <link id="HOG000213793" db_id="23">
        </link>
        <link id="1I0Z" db_id="24">
        </link>
        <link id="1T2F" db_id="24">
        </link>
        <link id="EOG7X0VH3" db_id="25">
        </link>
        <link id="3945" db_id="26">
        </link>
        <link id="110137" db_id="27">
        </link>
        <link id="K00016" db_id="29">
        </link>
        <link id="P07195" db_id="33">
        </link>
        <link id="ANIMAEV" db_id="34">
        </link>
        <link id="HBG000462" db_id="35">
        </link>
        <link id="IPR001236" db_id="36">
        </link>
        <link id="IPR001557" db_id="36">
        </link>
        <link id="IPR011304" db_id="36">
        </link>
        <link id="IPR015955" db_id="36">
        </link>
        <link id="IPR016040" db_id="36">
        </link>
        <link id="IPR018177" db_id="36">
        </link>
        <link id="IPR022383" db_id="36">
        </link>
        <link id="P07195" db_id="37">
        </link>
        <link id="PF00056" db_id="38">
        </link>
        <link id="PF02866" db_id="38">
        </link>
        <link id="CHEMBL4940" db_id="40">
        </link>
        <link id="ENSG00000111716" db_id="41">
        </link>
        <link id="ENST00000350669" db_id="41">
        </link>
        <link id="ENST00000396076" db_id="41">
        </link>
        <link id="P07195" db_id="42">
        </link>
        <link id="P07195" db_id="43">
        </link>
        <link id="MF_00488" db_id="44">
        </link>
        <link id="PTHR11540" db_id="45">
        </link>
        <link id="3.40.50.720" db_id="46">
        </link>
        <link id="3.90.110.10" db_id="46">
        </link>
        <link id="MINT-1144561" db_id="47">
        </link>
        <link id="UPA00554" db_id="48">
        </link>
        <link id="P07195" db_id="50">
        </link>
        <link id="PR00086" db_id="52">
        </link>
        <link id="SSF56327" db_id="53">
        </link>
        <link id="uc001rfd.3" db_id="56">
        </link>
        <link id="PIRSF000102" db_id="58">
        </link>
        <link id="TIGR01771" db_id="60">
        </link>
        <link id="PS00064" db_id="61">
        </link>
        <link id="PR:P07195" db_id="65">
        </link>
        <link id="1.1.1.27" db_id="66">
        </link>
        <link id="P07195" db_id="67">
        </link>
        <link id="P07195" db_id="70">
        </link>
        <link id="15479" db_id="71">
        </link>
        <link id="P07195" db_id="72">
        </link>
        <link id="P07195" db_id="73">
        </link>
        <link id="P07195" db_id="75">
        </link>
        <link id="TF314963" db_id="78">
        </link>
        <link id="HS_LDHB" db_id="79">
        </link>
        <link id="LDHB" db_id="80">
        </link>
        <link id="3945" db_id="81">
        </link>
        <link id="3945" db_id="82">
        </link>
        <link id="126041" db_id="94">
        </link>
        <link id="GC12M021788" db_id="95">
        </link>
        <link id="6541" db_id="97">
        </link>
        <link id="HGNC:6541" db_id="97">
        </link>
        <link id="CAB004641" db_id="98">
        </link>
        <link id="HPA019007" db_id="98">
        </link>
        <link id="150100" db_id="99">
        </link>
        <link id="614128" db_id="99">
        </link>
        <link id="NX_P07195" db_id="100">
        </link>
        <link id="PA30325" db_id="101">
        </link>
        <link id="REACT_111217" db_id="102">
        </link>
        <link id="REACT_116125" db_id="102">
        </link>
        <link id="P07195" db_id="109">
        </link>
        <link id="P07195" db_id="110">
        </link>
        <link id="P07195" db_id="111">
        </link>
        <link id="DB00157" db_id="113">
        </link>
        <link id="P07195" db_id="114">
        </link>
        <link id="IPI00219217" db_id="115">
        </link>
        <link id="284435" db_id="117">
        </link>
        <link id="P07195" db_id="126">
        </link>
        <link id="P07195" db_id="128">
        </link>
        <link id="OTTHUMG00000133760" db_id="146">
        </link>
        <link id="01026" db_id="154">
        </link>
        <link id="AAH02362.1" db_id="160">
        </link>
        <link id="AAH15122.1" db_id="160">
        </link>
        <link id="AAH71860.1" db_id="160">
        </link>
        <link id="AAO85222.1" db_id="160">
        </link>
        <link id="AAV38569.1" db_id="160">
        </link>
        <link id="AAV38570.1" db_id="160">
        </link>
        <link id="ABM82780.1" db_id="160">
        </link>
        <link id="ACF98331.1" db_id="160">
        </link>
        <link id="ACJ13687.1" db_id="160">
        </link>
        <link id="BAA05734.1" db_id="160">
        </link>
        <link id="BAD92468.1" db_id="160">
        </link>
        <link id="BAG35250.1" db_id="160">
        </link>
        <link id="CAA32033.1" db_id="160">
        </link>
        <link id="CAA68701.1" db_id="160">
        </link>
        <link id="EAW96448.1" db_id="160">
        </link>
        <link id="EAW96449.1" db_id="160">
        </link>
        <link id="NP_001167568.1" db_id="160">
        </link>
        <link id="NP_002291.1" db_id="160">
        </link>
        <link id="P07195.2" db_id="160">
        </link>
        <link id="XP_006719137.1" db_id="160">
        </link>
        <link id="119616854" db_id="161">
        </link>
        <link id="119616855" db_id="161">
        </link>
        <link id="1200083" db_id="161">
        </link>
        <link id="123981902" db_id="161">
        </link>
        <link id="126041" db_id="161">
        </link>
        <link id="12803117" db_id="161">
        </link>
        <link id="15929376" db_id="161">
        </link>
        <link id="189065411" db_id="161">
        </link>
        <link id="195542262" db_id="161">
        </link>
        <link id="211947931" db_id="161">
        </link>
        <link id="291575128" db_id="161">
        </link>
        <link id="34329" db_id="161">
        </link>
        <link id="37779174" db_id="161">
        </link>
        <link id="4433168" db_id="161">
        </link>
        <link id="4557032" db_id="161">
        </link>
        <link id="48734977" db_id="161">
        </link>
        <link id="54696394" db_id="161">
        </link>
        <link id="54696396" db_id="161">
        </link>
        <link id="578822859" db_id="161">
        </link>
        <link id="62088042" db_id="161">
        </link>
        <link id="AB209231.1" db_id="162">
        </link>
        <link id="AK129881.1" db_id="162">
        </link>
        <link id="AK312328.1" db_id="162">
        </link>
        <link id="AL516910.3" db_id="162">
        </link>
        <link id="AY189689.1" db_id="162">
        </link>
        <link id="BC002362.1" db_id="162">
        </link>
        <link id="BC015122.1" db_id="162">
        </link>
        <link id="BC022835.1" db_id="162">
        </link>
        <link id="BC071860.1" db_id="162">
        </link>
        <link id="BT019764.1" db_id="162">
        </link>
        <link id="BT019765.1" db_id="162">
        </link>
        <link id="CX867875.1" db_id="162">
        </link>
        <link id="D28368.1" db_id="162">
        </link>
        <link id="DQ891854.2" db_id="162">
        </link>
        <link id="EU794633.1" db_id="162">
        </link>
        <link id="NM_001174097.1" db_id="162">
        </link>
        <link id="NM_002300.6" db_id="162">
        </link>
        <link id="XM_006719074.1" db_id="162">
        </link>
        <link id="Y00711.1" db_id="162">
        </link>
        <link id="ABBA01067971.1" db_id="163">
        </link>
        <link id="AC010197.7" db_id="163">
        </link>
        <link id="AC_000144.1" db_id="163">
        </link>
        <link id="AMYH02026169.1" db_id="163">
        </link>
        <link id="CH471094.1" db_id="163">
        </link>
        <link id="EU919185.1" db_id="163">
        </link>
        <link id="NC_000012.12" db_id="163">
        </link>
        <link id="NC_018923.2" db_id="163">
        </link>
        <link id="NG_017038.1" db_id="163">
        </link>
        <link id="NT_009714.18" db_id="163">
        </link>
        <link id="NW_001838052.1" db_id="163">
        </link>
        <link id="NW_004929383.1" db_id="163">
        </link>
        <link id="X13794.1" db_id="163">
        </link>
        <link id="X13800.1" db_id="163">
        </link>
        <link id="123981901" db_id="164">
        </link>
        <link id="12803116" db_id="164">
        </link>
        <link id="15929375" db_id="164">
        </link>
        <link id="164689929" db_id="164">
        </link>
        <link id="18605973" db_id="164">
        </link>
        <link id="211947930" db_id="164">
        </link>
        <link id="291575126" db_id="164">
        </link>
        <link id="291575127" db_id="164">
        </link>
        <link id="34328" db_id="164">
        </link>
        <link id="34526579" db_id="164">
        </link>
        <link id="37779173" db_id="164">
        </link>
        <link id="45653519" db_id="164">
        </link>
        <link id="461202" db_id="164">
        </link>
        <link id="48734976" db_id="164">
        </link>
        <link id="54696393" db_id="164">
        </link>
        <link id="54696395" db_id="164">
        </link>
        <link id="578822858" db_id="164">
        </link>
        <link id="58551049" db_id="164">
        </link>
        <link id="62088041" db_id="164">
        </link>
        <link id="148124192" db_id="165">
        </link>
        <link id="157696929" db_id="165">
        </link>
        <link id="157704453" db_id="165">
        </link>
        <link id="195542261" db_id="165">
        </link>
        <link id="294459972" db_id="165">
        </link>
        <link id="34314" db_id="165">
        </link>
        <link id="34326" db_id="165">
        </link>
        <link id="511799203" db_id="165">
        </link>
        <link id="528474103" db_id="165">
        </link>
        <link id="528476594" db_id="165">
        </link>
        <link id="568815268" db_id="165">
        </link>
        <link id="568815586" db_id="165">
        </link>
        <link id="6143841" db_id="165">
        </link>
        <link id="71516078" db_id="165">
        </link>
      </links>
      <connectivity isloaded="True">
        <item typeid="2" count="22"/>
        <item typeid="3" count="35"/>
        <item typeid="4" count="19"/>
        <item typeid="5" count="11"/>
        <item typeid="6" count="11"/>
        <item typeid="7" count="10"/>
        <item typeid="8" count="2"/>
        <item typeid="11" count="8"/>
        <item typeid="12" count="3"/>
        <item typeid="13" count="1"/>
        <item typeid="14" count="8"/>
      </connectivity>
      <attributes isloaded="True">
      </attributes>
    </vertex>
    <vertex id="8" componentid="214338" componenttype="2" marked="False" name="Galectin-3" x="-5.5884369530605191" y="6.7163037545019204" level="0">
      <synonyms>
        <synonym type="1">35 kDa lectin</synonym>
        <synonym type="1">Carbohydrate-binding protein 35</synonym>
        <synonym type="1">CBP 35</synonym>
        <synonym type="1">Gal-3</synonym>
        <synonym type="1">Galactose-specific lectin 3</synonym>
        <synonym type="1">Galactoside-binding protein</synonym>
        <synonym type="1">GALBP</synonym>
        <synonym type="1">Galectin-3</synonym>
        <synonym type="1">IgE-binding protein</synonym>
        <synonym type="1">L-31</synonym>
        <synonym type="1">Laminin-binding protein</synonym>
        <synonym type="1">Lectin L-29</synonym>
        <synonym type="1">LEG3</synonym>
        <synonym type="1">LGALS3</synonym>
        <synonym type="1">Mac-2 antigen</synonym>
        <synonym type="1">MAC2</synonym>
        <synonym type="2">35kda lectin</synonym>
        <synonym type="2">antigen mac-2</synonym>
        <synonym type="3">CBP35</synonym>
        <synonym type="3">GAL3</synonym>
        <synonym type="3">GALIG</synonym>
        <synonym type="3">L31</synonym>
        <synonym type="3">lectin, galactoside-binding, soluble, 3</synonym>
        <synonym type="2">lgals-3</synonym>
        <synonym type="3">LGALS2</synonym>
        <synonym type="2">mac-2-antigen</synonym>
        <synonym type="2">mac-ii antigen</synonym>
        <synonym type="2">mac2 antigen</synonym>
      </synonyms>
      <species>
        <organism id="4689" name="Homo sapiens"/>
      </species>
      <links isloaded="True">
        <link id="P17931" db_id="2">
        </link>
        <link id="LEG3_HUMAN" db_id="3">
        </link>
        <link id="AB006780" db_id="4">
        </link>
        <link id="AF031422" db_id="4">
        </link>
        <link id="AF031423" db_id="4">
        </link>
        <link id="AF031424" db_id="4">
        </link>
        <link id="AF031425" db_id="4">
        </link>
        <link id="AK314929" db_id="4">
        </link>
        <link id="AL139316" db_id="4">
        </link>
        <link id="BC001120" db_id="4">
        </link>
        <link id="BC053667" db_id="4">
        </link>
        <link id="CH471061" db_id="4">
        </link>
        <link id="CR456897" db_id="4">
        </link>
        <link id="M35368" db_id="4">
        </link>
        <link id="M36682" db_id="4">
        </link>
        <link id="M57710" db_id="4">
        </link>
        <link id="M64303" db_id="4">
        </link>
        <link id="S59012" db_id="4">
        </link>
        <link id="NP_002297.2" db_id="5">
        </link>
        <link id="P17931" db_id="6">
        </link>
        <link id="9606.ENSP00000254301" db_id="7">
        </link>
        <link id="B2RC38" db_id="9">
        </link>
        <link id="Q16005" db_id="9">
        </link>
        <link id="Q6IBA7" db_id="9">
        </link>
        <link id="Q96J47" db_id="9">
        </link>
        <link id="P17931" db_id="10">
        </link>
        <link id="3958" db_id="11">
        </link>
        <link id="hsa:3958" db_id="13">
        </link>
        <link id="A35820" db_id="14">
        </link>
        <link id="NOG312075" db_id="17">
        </link>
        <link id="Hs.531081" db_id="19">
        </link>
        <link id="GO:0001501" db_id="20">
        </link>
        <link id="GO:0001772" db_id="20">
        </link>
        <link id="GO:0002548" db_id="20">
        </link>
        <link id="GO:0005578" db_id="20">
        </link>
        <link id="GO:0005615" db_id="20">
        </link>
        <link id="GO:0005634" db_id="20">
        </link>
        <link id="GO:0005681" db_id="20">
        </link>
        <link id="GO:0005737" db_id="20">
        </link>
        <link id="GO:0005743" db_id="20">
        </link>
        <link id="GO:0005886" db_id="20">
        </link>
        <link id="GO:0006397" db_id="20">
        </link>
        <link id="GO:0008380" db_id="20">
        </link>
        <link id="GO:0019863" db_id="20">
        </link>
        <link id="GO:0030198" db_id="20">
        </link>
        <link id="GO:0030246" db_id="20">
        </link>
        <link id="GO:0030593" db_id="20">
        </link>
        <link id="GO:0030855" db_id="20">
        </link>
        <link id="GO:0042056" db_id="20">
        </link>
        <link id="GO:0043236" db_id="20">
        </link>
        <link id="GO:0044822" db_id="20">
        </link>
        <link id="GO:0045087" db_id="20">
        </link>
        <link id="GO:0045806" db_id="20">
        </link>
        <link id="GO:0048245" db_id="20">
        </link>
        <link id="GO:0048246" db_id="20">
        </link>
        <link id="GO:0050860" db_id="20">
        </link>
        <link id="GO:0050918" db_id="20">
        </link>
        <link id="GO:0070062" db_id="20">
        </link>
        <link id="GO:0070232" db_id="20">
        </link>
        <link id="GO:0071674" db_id="20">
        </link>
        <link id="GO:0071677" db_id="20">
        </link>
        <link id="GO:0090280" db_id="20">
        </link>
        <link id="GO:1902041" db_id="20">
        </link>
        <link id="GO:2000521" db_id="20">
        </link>
        <link id="GO:2001189" db_id="20">
        </link>
        <link id="GO:2001237" db_id="20">
        </link>
        <link id="1A3K" db_id="21">
        </link>
        <link id="1KJL" db_id="21">
        </link>
        <link id="1KJR" db_id="21">
        </link>
        <link id="2NMN" db_id="21">
        </link>
        <link id="2NMO" db_id="21">
        </link>
        <link id="2NN8" db_id="21">
        </link>
        <link id="2XG3" db_id="21">
        </link>
        <link id="3AYA" db_id="21">
        </link>
        <link id="3AYC" db_id="21">
        </link>
        <link id="3AYD" db_id="21">
        </link>
        <link id="3AYE" db_id="21">
        </link>
        <link id="3T1L" db_id="21">
        </link>
        <link id="3T1M" db_id="21">
        </link>
        <link id="3ZSJ" db_id="21">
        </link>
        <link id="3ZSK" db_id="21">
        </link>
        <link id="3ZSL" db_id="21">
        </link>
        <link id="3ZSM" db_id="21">
        </link>
        <link id="4JC1" db_id="21">
        </link>
        <link id="4JCK" db_id="21">
        </link>
        <link id="4LBJ" db_id="21">
        </link>
        <link id="4LBK" db_id="21">
        </link>
        <link id="4LBL" db_id="21">
        </link>
        <link id="4LBM" db_id="21">
        </link>
        <link id="4LBN" db_id="21">
        </link>
        <link id="4LBO" db_id="21">
        </link>
        <link id="P17931" db_id="22">
        </link>
        <link id="1A3K" db_id="24">
        </link>
        <link id="1KJL" db_id="24">
        </link>
        <link id="1KJR" db_id="24">
        </link>
        <link id="2NMN" db_id="24">
        </link>
        <link id="2NMO" db_id="24">
        </link>
        <link id="2NN8" db_id="24">
        </link>
        <link id="2XG3" db_id="24">
        </link>
        <link id="3AYA" db_id="24">
        </link>
        <link id="3AYC" db_id="24">
        </link>
        <link id="3AYD" db_id="24">
        </link>
        <link id="3AYE" db_id="24">
        </link>
        <link id="3T1L" db_id="24">
        </link>
        <link id="3T1M" db_id="24">
        </link>
        <link id="3ZSJ" db_id="24">
        </link>
        <link id="3ZSK" db_id="24">
        </link>
        <link id="3ZSL" db_id="24">
        </link>
        <link id="3ZSM" db_id="24">
        </link>
        <link id="4JC1" db_id="24">
        </link>
        <link id="4JCK" db_id="24">
        </link>
        <link id="4LBJ" db_id="24">
        </link>
        <link id="4LBK" db_id="24">
        </link>
        <link id="4LBL" db_id="24">
        </link>
        <link id="4LBM" db_id="24">
        </link>
        <link id="4LBN" db_id="24">
        </link>
        <link id="4LBO" db_id="24">
        </link>
        <link id="3958" db_id="26">
        </link>
        <link id="110149" db_id="27">
        </link>
        <link id="K06831" db_id="29">
        </link>
        <link id="P17931" db_id="33">
        </link>
        <link id="QGPPGAY" db_id="34">
        </link>
        <link id="HBG006255" db_id="35">
        </link>
        <link id="IPR001079" db_id="36">
        </link>
        <link id="IPR008985" db_id="36">
        </link>
        <link id="IPR013320" db_id="36">
        </link>
        <link id="P17931" db_id="37">
        </link>
        <link id="PF00337" db_id="38">
        </link>
        <link id="CHEMBL4531" db_id="40">
        </link>
        <link id="ENSG00000131981" db_id="41">
        </link>
        <link id="ENST00000254301" db_id="41">
        </link>
        <link id="P17931" db_id="42">
        </link>
        <link id="P17931" db_id="43">
        </link>
        <link id="2.60.120.200" db_id="46">
        </link>
        <link id="P17931" db_id="50">
        </link>
        <link id="SSF49899" db_id="53">
        </link>
        <link id="uc001xbr.3" db_id="56">
        </link>
        <link id="SM00276" db_id="57">
        </link>
        <link id="SM00908" db_id="57">
        </link>
        <link id="PS51304" db_id="61">
        </link>
        <link id="DIP-45623N" db_id="63">
        </link>
        <link id="PR:P17931" db_id="65">
        </link>
        <link id="P17931" db_id="67">
        </link>
        <link id="P17931" db_id="70">
        </link>
        <link id="15531" db_id="71">
        </link>
        <link id="P17931" db_id="72">
        </link>
        <link id="P17931" db_id="73">
        </link>
        <link id="P17931" db_id="75">
        </link>
        <link id="TF315551" db_id="78">
        </link>
        <link id="HS_LGALS3" db_id="79">
        </link>
        <link id="3958" db_id="81">
        </link>
        <link id="3958" db_id="82">
        </link>
        <link id="215274262" db_id="94">
        </link>
        <link id="GC14P055595" db_id="95">
        </link>
        <link id="6563" db_id="97">
        </link>
        <link id="HGNC:6563" db_id="97">
        </link>
        <link id="CAB005191" db_id="98">
        </link>
        <link id="HPA003162" db_id="98">
        </link>
        <link id="153619" db_id="99">
        </link>
        <link id="NX_P17931" db_id="100">
        </link>
        <link id="PA30340" db_id="101">
        </link>
        <link id="REACT_6900" db_id="102">
        </link>
        <link id="LGALS3" db_id="104">
        </link>
        <link id="P17931" db_id="109">
        </link>
        <link id="IPI00465431" db_id="115">
        </link>
        <link id="P17931" db_id="126">
        </link>
        <link id="P17931" db_id="128">
        </link>
        <link id="Q6IBA7" db_id="129">
        </link>
        <link id="OTTHUMG00000171030" db_id="146">
        </link>
        <link id="01090" db_id="154">
        </link>
        <link id="17026" db_id="154">
        </link>
        <link id="AAA35607.1" db_id="160">
        </link>
        <link id="AAA36163.1" db_id="160">
        </link>
        <link id="AAA88086.1" db_id="160">
        </link>
        <link id="AAB26229.1" db_id="160">
        </link>
        <link id="AAB86584.1" db_id="160">
        </link>
        <link id="AAG44701.1" db_id="160">
        </link>
        <link id="AAG44702.1" db_id="160">
        </link>
        <link id="AAH01120.1" db_id="160">
        </link>
        <link id="AAH53667.1" db_id="160">
        </link>
        <link id="AAH68068.1" db_id="160">
        </link>
        <link id="ABM83520.1" db_id="160">
        </link>
        <link id="ABW03507.1" db_id="160">
        </link>
        <link id="BAA22164.1" db_id="160">
        </link>
        <link id="BAC45249.1" db_id="160">
        </link>
        <link id="BAD92628.1" db_id="160">
        </link>
        <link id="BAG37435.1" db_id="160">
        </link>
        <link id="CAD61918.1" db_id="160">
        </link>
        <link id="CAE46042.1" db_id="160">
        </link>
        <link id="CAG33178.1" db_id="160">
        </link>
        <link id="CAG46894.1" db_id="160">
        </link>
        <link id="CBX53892.1" db_id="160">
        </link>
        <link id="EAW80658.1" db_id="160">
        </link>
        <link id="EAW80660.1" db_id="160">
        </link>
        <link id="NP_001170859.1" db_id="160">
        </link>
        <link id="NP_002297.2" db_id="160">
        </link>
        <link id="P17931.5" db_id="160">
        </link>
        <link id="115430223" db_id="161">
        </link>
        <link id="119601064" db_id="161">
        </link>
        <link id="119601066" db_id="161">
        </link>
        <link id="1196442" db_id="161">
        </link>
        <link id="12005990" db_id="161">
        </link>
        <link id="12005991" db_id="161">
        </link>
        <link id="123984349" db_id="161">
        </link>
        <link id="12654571" db_id="161">
        </link>
        <link id="157928422" db_id="161">
        </link>
        <link id="179531" db_id="161">
        </link>
        <link id="186922" db_id="161">
        </link>
        <link id="189067453" db_id="161">
        </link>
        <link id="215274262" db_id="161">
        </link>
        <link id="2385452" db_id="161">
        </link>
        <link id="2623892" db_id="161">
        </link>
        <link id="27348224" db_id="161">
        </link>
        <link id="28071074" db_id="161">
        </link>
        <link id="294345475" db_id="161">
        </link>
        <link id="299602" db_id="161">
        </link>
        <link id="311461928" db_id="161">
        </link>
        <link id="31657226" db_id="161">
        </link>
        <link id="34365022" db_id="161">
        </link>
        <link id="45786143" db_id="161">
        </link>
        <link id="48145911" db_id="161">
        </link>
        <link id="49457147" db_id="161">
        </link>
        <link id="62088362" db_id="161">
        </link>
        <link id="AB006780.1" db_id="162">
        </link>
        <link id="AB209391.1" db_id="162">
        </link>
        <link id="AF266280.1" db_id="162">
        </link>
        <link id="AK314929.1" db_id="162">
        </link>
        <link id="BC001120.2" db_id="162">
        </link>
        <link id="BC053667.1" db_id="162">
        </link>
        <link id="BC068068.1" db_id="162">
        </link>
        <link id="BC128253.1" db_id="162">
        </link>
        <link id="BC128403.1" db_id="162">
        </link>
        <link id="BG332134.1" db_id="162">
        </link>
        <link id="BQ645629.1" db_id="162">
        </link>
        <link id="BU681070.1" db_id="162">
        </link>
        <link id="BX161455.1" db_id="162">
        </link>
        <link id="BX641090.1" db_id="162">
        </link>
        <link id="CD518618.1" db_id="162">
        </link>
        <link id="CR456897.1" db_id="162">
        </link>
        <link id="CR542097.1" db_id="162">
        </link>
        <link id="DQ892594.2" db_id="162">
        </link>
        <link id="EU176706.1" db_id="162">
        </link>
        <link id="M35368.1" db_id="162">
        </link>
        <link id="M36682.1" db_id="162">
        </link>
        <link id="M57710.1" db_id="162">
        </link>
        <link id="M64303.1" db_id="162">
        </link>
        <link id="NM_001177388.1" db_id="162">
        </link>
        <link id="NM_002306.3" db_id="162">
        </link>
        <link id="NR_003225.2" db_id="162">
        </link>
        <link id="S59012.1" db_id="162">
        </link>
        <link id="AB086821.1" db_id="163">
        </link>
        <link id="ABBA01018201.1" db_id="163">
        </link>
        <link id="AC_000146.1" db_id="163">
        </link>
        <link id="AF031425.1" db_id="163">
        </link>
        <link id="AL139316.5" db_id="163">
        </link>
        <link id="AMYH02029232.1" db_id="163">
        </link>
        <link id="CH471061.1" db_id="163">
        </link>
        <link id="HI179168.1" db_id="163">
        </link>
        <link id="NC_000014.9" db_id="163">
        </link>
        <link id="NC_018925.2" db_id="163">
        </link>
        <link id="NG_017089.1" db_id="163">
        </link>
        <link id="NT_026437.13" db_id="163">
        </link>
        <link id="NW_001838111.1" db_id="163">
        </link>
        <link id="NW_004929393.1" db_id="163">
        </link>
        <link id="U10300.1" db_id="163">
        </link>
        <link id="1196441" db_id="164">
        </link>
        <link id="12005989" db_id="164">
        </link>
        <link id="123984348" db_id="164">
        </link>
        <link id="124504254" db_id="164">
        </link>
        <link id="124504290" db_id="164">
        </link>
        <link id="13138572" db_id="164">
        </link>
        <link id="157928421" db_id="164">
        </link>
        <link id="164693134" db_id="164">
        </link>
        <link id="179530" db_id="164">
        </link>
        <link id="186921" db_id="164">
        </link>
        <link id="21769801" db_id="164">
        </link>
        <link id="23530622" db_id="164">
        </link>
        <link id="2385451" db_id="164">
        </link>
        <link id="28071073" db_id="164">
        </link>
        <link id="294345472" db_id="164">
        </link>
        <link id="294345473" db_id="164">
        </link>
        <link id="294345474" db_id="164">
        </link>
        <link id="299601" db_id="164">
        </link>
        <link id="31450336" db_id="164">
        </link>
        <link id="31657225" db_id="164">
        </link>
        <link id="34365021" db_id="164">
        </link>
        <link id="37589086" db_id="164">
        </link>
        <link id="413862" db_id="164">
        </link>
        <link id="45786142" db_id="164">
        </link>
        <link id="48145910" db_id="164">
        </link>
        <link id="49457146" db_id="164">
        </link>
        <link id="62088361" db_id="164">
        </link>
        <link id="14268353" db_id="165">
        </link>
        <link id="148173962" db_id="165">
        </link>
        <link id="157696989" db_id="165">
        </link>
        <link id="157704455" db_id="165">
        </link>
        <link id="2623890" db_id="165">
        </link>
        <link id="27348223" db_id="165">
        </link>
        <link id="294610641" db_id="165">
        </link>
        <link id="311461927" db_id="165">
        </link>
        <link id="499278" db_id="165">
        </link>
        <link id="511796140" db_id="165">
        </link>
        <link id="528473834" db_id="165">
        </link>
        <link id="528476581" db_id="165">
        </link>
        <link id="568802206" db_id="165">
        </link>
        <link id="568815584" db_id="165">
        </link>
        <link id="71518097" db_id="165">
        </link>
      </links>
      <connectivity isloaded="True">
        <item typeid="2" count="305"/>
        <item typeid="3" count="173"/>
        <item typeid="4" count="90"/>
        <item typeid="5" count="112"/>
        <item typeid="6" count="192"/>
        <item typeid="7" count="2"/>
        <item typeid="8" count="26"/>
        <item typeid="11" count="3"/>
        <item typeid="12" count="20"/>
        <item typeid="13" count="53"/>
        <item typeid="14" count="122"/>
      </connectivity>
      <attributes isloaded="True">
      </attributes>
    </vertex>
    <vertex id="9" componentid="246642" componenttype="2" marked="False" name="Moesin" x="-3.6732210549504103" y="7.418783792711773" level="0">
      <synonyms>
        <synonym type="1">Membrane-organizing extension spike protein</synonym>
        <synonym type="1">MOES</synonym>
        <synonym type="1">Moesin</synonym>
        <synonym type="1">MSN</synonym>
        <synonym type="3">HEL70</synonym>
        <synonym type="2">moesin family</synonym>
        <synonym type="2">moesin pseudogene</synonym>
        <synonym type="2">moesin-family</synonym>
      </synonyms>
      <species>
        <organism id="4689" name="Homo sapiens"/>
      </species>
      <links isloaded="True">
        <link id="P26038" db_id="2">
        </link>
        <link id="MOES_HUMAN" db_id="3">
        </link>
        <link id="BC017293" db_id="4">
        </link>
        <link id="M69066" db_id="4">
        </link>
        <link id="Z98946" db_id="4">
        </link>
        <link id="NP_002435.1" db_id="5">
        </link>
        <link id="P26038" db_id="6">
        </link>
        <link id="9606.ENSP00000353408" db_id="7">
        </link>
        <link id="P26038" db_id="10">
        </link>
        <link id="4478" db_id="11">
        </link>
        <link id="hsa:4478" db_id="13">
        </link>
        <link id="A41289" db_id="14">
        </link>
        <link id="NOG236035" db_id="17">
        </link>
        <link id="Hs.87752" db_id="19">
        </link>
        <link id="GO:0001931" db_id="20">
        </link>
        <link id="GO:0003725" db_id="20">
        </link>
        <link id="GO:0005102" db_id="20">
        </link>
        <link id="GO:0005200" db_id="20">
        </link>
        <link id="GO:0005737" db_id="20">
        </link>
        <link id="GO:0005856" db_id="20">
        </link>
        <link id="GO:0005886" db_id="20">
        </link>
        <link id="GO:0005902" db_id="20">
        </link>
        <link id="GO:0006928" db_id="20">
        </link>
        <link id="GO:0007159" db_id="20">
        </link>
        <link id="GO:0010628" db_id="20">
        </link>
        <link id="GO:0016323" db_id="20">
        </link>
        <link id="GO:0016324" db_id="20">
        </link>
        <link id="GO:0019898" db_id="20">
        </link>
        <link id="GO:0019901" db_id="20">
        </link>
        <link id="GO:0022614" db_id="20">
        </link>
        <link id="GO:0030175" db_id="20">
        </link>
        <link id="GO:0031528" db_id="20">
        </link>
        <link id="GO:0045177" db_id="20">
        </link>
        <link id="GO:0050839" db_id="20">
        </link>
        <link id="GO:0050900" db_id="20">
        </link>
        <link id="GO:0061028" db_id="20">
        </link>
        <link id="GO:0070062" db_id="20">
        </link>
        <link id="GO:0072562" db_id="20">
        </link>
        <link id="GO:2000401" db_id="20">
        </link>
        <link id="1E5W" db_id="21">
        </link>
        <link id="1EF1" db_id="21">
        </link>
        <link id="1SGH" db_id="21">
        </link>
        <link id="HOG000007113" db_id="23">
        </link>
        <link id="1E5W" db_id="24">
        </link>
        <link id="1EF1" db_id="24">
        </link>
        <link id="1SGH" db_id="24">
        </link>
        <link id="EOG7BGHK6" db_id="25">
        </link>
        <link id="4478" db_id="26">
        </link>
        <link id="110584" db_id="27">
        </link>
        <link id="K05763" db_id="29">
        </link>
        <link id="P26038" db_id="33">
        </link>
        <link id="PHVTEPM" db_id="34">
        </link>
        <link id="HBG002185" db_id="35">
        </link>
        <link id="IPR000299" db_id="36">
        </link>
        <link id="IPR000798" db_id="36">
        </link>
        <link id="IPR008954" db_id="36">
        </link>
        <link id="IPR011174" db_id="36">
        </link>
        <link id="IPR011259" db_id="36">
        </link>
        <link id="IPR011993" db_id="36">
        </link>
        <link id="IPR014352" db_id="36">
        </link>
        <link id="IPR018979" db_id="36">
        </link>
        <link id="IPR018980" db_id="36">
        </link>
        <link id="IPR019747" db_id="36">
        </link>
        <link id="IPR019748" db_id="36">
        </link>
        <link id="IPR019749" db_id="36">
        </link>
        <link id="IPR019750" db_id="36">
        </link>
        <link id="P26038" db_id="37">
        </link>
        <link id="PF00373" db_id="38">
        </link>
        <link id="PF00769" db_id="38">
        </link>
        <link id="PF09379" db_id="38">
        </link>
        <link id="PF09380" db_id="38">
        </link>
        <link id="ENSG00000147065" db_id="41">
        </link>
        <link id="ENST00000360270" db_id="41">
        </link>
        <link id="P26038" db_id="42">
        </link>
        <link id="P26038" db_id="43">
        </link>
        <link id="1.20.80.10" db_id="46">
        </link>
        <link id="2.30.29.30" db_id="46">
        </link>
        <link id="MINT-3010439" db_id="47">
        </link>
        <link id="P26038" db_id="50">
        </link>
        <link id="PR00661" db_id="52">
        </link>
        <link id="PR00935" db_id="52">
        </link>
        <link id="SSF47031" db_id="53">
        </link>
        <link id="SSF48678" db_id="53">
        </link>
        <link id="uc004dwf.3" db_id="56">
        </link>
        <link id="SM00295" db_id="57">
        </link>
        <link id="PIRSF002305" db_id="58">
        </link>
        <link id="PS00660" db_id="61">
        </link>
        <link id="PS00661" db_id="61">
        </link>
        <link id="PS50057" db_id="61">
        </link>
        <link id="PR:P26038" db_id="65">
        </link>
        <link id="P26038" db_id="67">
        </link>
        <link id="P26038" db_id="70">
        </link>
        <link id="17331" db_id="71">
        </link>
        <link id="P26038" db_id="72">
        </link>
        <link id="P26038" db_id="73">
        </link>
        <link id="P26038" db_id="75">
        </link>
        <link id="TF313935" db_id="78">
        </link>
        <link id="HS_MSN" db_id="79">
        </link>
        <link id="MSN" db_id="80">
        </link>
        <link id="4478" db_id="81">
        </link>
        <link id="4478" db_id="82">
        </link>
        <link id="127234" db_id="94">
        </link>
        <link id="GC0XP064887" db_id="95">
        </link>
        <link id="7373" db_id="97">
        </link>
        <link id="HGNC:7373" db_id="97">
        </link>
        <link id="CAB010898" db_id="98">
        </link>
        <link id="CAB047336" db_id="98">
        </link>
        <link id="CAB047338" db_id="98">
        </link>
        <link id="HPA000263" db_id="98">
        </link>
        <link id="HPA000763" db_id="98">
        </link>
        <link id="HPA011135" db_id="98">
        </link>
        <link id="HPA011227" db_id="98">
        </link>
        <link id="309845" db_id="99">
        </link>
        <link id="NX_P26038" db_id="100">
        </link>
        <link id="PA31178" db_id="101">
        </link>
        <link id="REACT_111045" db_id="102">
        </link>
        <link id="Moesin" db_id="104">
        </link>
        <link id="P26038" db_id="114">
        </link>
        <link id="P26038" db_id="116">
        </link>
        <link id="P26038" db_id="129">
        </link>
        <link id="OTTHUMG00000021723" db_id="146">
        </link>
        <link id="02399" db_id="154">
        </link>
        <link id="AAA36322.1" db_id="160">
        </link>
        <link id="AAH01112.1" db_id="160">
        </link>
        <link id="AAH11827.1" db_id="160">
        </link>
        <link id="AAH17293.1" db_id="160">
        </link>
        <link id="ABM83579.1" db_id="160">
        </link>
        <link id="ABM86818.1" db_id="160">
        </link>
        <link id="ACJ13690.1" db_id="160">
        </link>
        <link id="BAH12513.1" db_id="160">
        </link>
        <link id="CAB46379.1" db_id="160">
        </link>
        <link id="EAX05398.1" db_id="160">
        </link>
        <link id="EAX05399.1" db_id="160">
        </link>
        <link id="NP_002435.1" db_id="160">
        </link>
        <link id="P26038.3" db_id="160">
        </link>
        <link id="XP_005262326.1" db_id="160">
        </link>
        <link id="119625803" db_id="161">
        </link>
        <link id="119625804" db_id="161">
        </link>
        <link id="123984467" db_id="161">
        </link>
        <link id="123998433" db_id="161">
        </link>
        <link id="127234" db_id="161">
        </link>
        <link id="16878176" db_id="161">
        </link>
        <link id="188626" db_id="161">
        </link>
        <link id="211947937" db_id="161">
        </link>
        <link id="221041672" db_id="161">
        </link>
        <link id="33988037" db_id="161">
        </link>
        <link id="33990713" db_id="161">
        </link>
        <link id="4505257" db_id="161">
        </link>
        <link id="530421753" db_id="161">
        </link>
        <link id="5419633" db_id="161">
        </link>
        <link id="AK297165.1" db_id="162">
        </link>
        <link id="AK308486.1" db_id="162">
        </link>
        <link id="AK309986.1" db_id="162">
        </link>
        <link id="BC001112.2" db_id="162">
        </link>
        <link id="BC011827.2" db_id="162">
        </link>
        <link id="BC017293.2" db_id="162">
        </link>
        <link id="CN386296.1" db_id="162">
        </link>
        <link id="DQ892653.2" db_id="162">
        </link>
        <link id="DQ895892.2" db_id="162">
        </link>
        <link id="EU794636.1" db_id="162">
        </link>
        <link id="M69066.1" db_id="162">
        </link>
        <link id="NM_002444.2" db_id="162">
        </link>
        <link id="XM_005262269.1" db_id="162">
        </link>
        <link id="ABBA01067039.1" db_id="163">
        </link>
        <link id="ABBA01067040.1" db_id="163">
        </link>
        <link id="ABBA01067041.1" db_id="163">
        </link>
        <link id="ABBA01067042.1" db_id="163">
        </link>
        <link id="ABBA01067043.1" db_id="163">
        </link>
        <link id="ABBA01067044.1" db_id="163">
        </link>
        <link id="AC_000155.1" db_id="163">
        </link>
        <link id="AL354652.11" db_id="163">
        </link>
        <link id="AMYH02039614.1" db_id="163">
        </link>
        <link id="AMYH02039615.1" db_id="163">
        </link>
        <link id="CH471132.2" db_id="163">
        </link>
        <link id="NC_000023.11" db_id="163">
        </link>
        <link id="NC_018934.2" db_id="163">
        </link>
        <link id="NG_012516.1" db_id="163">
        </link>
        <link id="NT_011651.18" db_id="163">
        </link>
        <link id="NW_001842373.1" db_id="163">
        </link>
        <link id="NW_004929443.1" db_id="163">
        </link>
        <link id="Z98946.15" db_id="163">
        </link>
        <link id="123984466" db_id="164">
        </link>
        <link id="123998432" db_id="164">
        </link>
        <link id="164690858" db_id="164">
        </link>
        <link id="164695834" db_id="164">
        </link>
        <link id="188625" db_id="164">
        </link>
        <link id="211947936" db_id="164">
        </link>
        <link id="221041671" db_id="164">
        </link>
        <link id="33878620" db_id="164">
        </link>
        <link id="33988036" db_id="164">
        </link>
        <link id="33990712" db_id="164">
        </link>
        <link id="47373891" db_id="164">
        </link>
        <link id="530421752" db_id="164">
        </link>
        <link id="53729335" db_id="164">
        </link>
        <link id="148125119" db_id="165">
        </link>
        <link id="148125120" db_id="165">
        </link>
        <link id="148125121" db_id="165">
        </link>
        <link id="148125122" db_id="165">
        </link>
        <link id="148125123" db_id="165">
        </link>
        <link id="148125124" db_id="165">
        </link>
        <link id="157697980" db_id="165">
        </link>
        <link id="157734237" db_id="165">
        </link>
        <link id="244538269" db_id="165">
        </link>
        <link id="254911084" db_id="165">
        </link>
        <link id="4902640" db_id="165">
        </link>
        <link id="511785515" db_id="165">
        </link>
        <link id="511785516" db_id="165">
        </link>
        <link id="528471757" db_id="165">
        </link>
        <link id="528476524" db_id="165">
        </link>
        <link id="568801958" db_id="165">
        </link>
        <link id="568815575" db_id="165">
        </link>
        <link id="74230019" db_id="165">
        </link>
      </links>
      <connectivity isloaded="True">
        <item typeid="2" count="90"/>
        <item typeid="3" count="29"/>
        <item typeid="4" count="16"/>
        <item typeid="5" count="28"/>
        <item typeid="6" count="30"/>
        <item typeid="7" count="10"/>
        <item typeid="8" count="22"/>
        <item typeid="11" count="6"/>
        <item typeid="12" count="3"/>
        <item typeid="13" count="6"/>
        <item typeid="14" count="5"/>
      </connectivity>
      <attributes isloaded="True">
      </attributes>
    </vertex>
    <vertex id="10" componentid="295471" componenttype="2" marked="False" name="PARK7" x="-2.1913819055156694" y="-1.1340574347323837" level="0">
      <synonyms>
        <synonym type="1">EC 3.4.-.-</synonym>
        <synonym type="1">Oncogene DJ1</synonym>
        <synonym type="1">PARK7</synonym>
        <synonym type="1">Parkinson disease protein 7</synonym>
        <synonym type="1">Protein DJ-1 precursor</synonym>
        <synonym type="3">DJ-1</synonym>
        <synonym type="3">DJ1</synonym>
        <synonym type="3">HEL-S-67p</synonym>
        <synonym type="2">oncogene dj-1</synonym>
        <synonym type="2">oncogenes dj-1</synonym>
        <synonym type="2">park 7</synonym>
        <synonym type="2">park-7</synonym>
        <synonym type="3">parkinson protein 7</synonym>
      </synonyms>
      <species>
        <organism id="4689" name="Homo sapiens"/>
      </species>
      <links isloaded="True">
        <link id="Q99497" db_id="2">
        </link>
        <link id="PARK7_HUMAN" db_id="3">
        </link>
        <link id="AB045294" db_id="4">
        </link>
        <link id="AB073864" db_id="4">
        </link>
        <link id="AF021819" db_id="4">
        </link>
        <link id="AK312000" db_id="4">
        </link>
        <link id="AL034417" db_id="4">
        </link>
        <link id="AY648999" db_id="4">
        </link>
        <link id="BC008188" db_id="4">
        </link>
        <link id="CH471130" db_id="4">
        </link>
        <link id="D61380" db_id="4">
        </link>
        <link id="NP_001116849.1" db_id="5">
        </link>
        <link id="NP_009193.2" db_id="5">
        </link>
        <link id="XP_005263481.1" db_id="5">
        </link>
        <link id="Q99497" db_id="6">
        </link>
        <link id="9606.ENSP00000340278" db_id="7">
        </link>
        <link id="B2R4Z1" db_id="9">
        </link>
        <link id="O14805" db_id="9">
        </link>
        <link id="Q6DR95" db_id="9">
        </link>
        <link id="Q7LFU2" db_id="9">
        </link>
        <link id="Q99497" db_id="10">
        </link>
        <link id="11315" db_id="11">
        </link>
        <link id="hsa:11315" db_id="13">
        </link>
        <link id="JC5394" db_id="14">
        </link>
        <link id="COG0693" db_id="17">
        </link>
        <link id="Hs.419640" db_id="19">
        </link>
        <link id="GO:0003729" db_id="20">
        </link>
        <link id="GO:0004601" db_id="20">
        </link>
        <link id="GO:0005634" db_id="20">
        </link>
        <link id="GO:0005737" db_id="20">
        </link>
        <link id="GO:0005739" db_id="20">
        </link>
        <link id="GO:0005829" db_id="20">
        </link>
        <link id="GO:0005886" db_id="20">
        </link>
        <link id="GO:0006914" db_id="20">
        </link>
        <link id="GO:0006954" db_id="20">
        </link>
        <link id="GO:0007005" db_id="20">
        </link>
        <link id="GO:0007338" db_id="20">
        </link>
        <link id="GO:0008219" db_id="20">
        </link>
        <link id="GO:0008233" db_id="20">
        </link>
        <link id="GO:0008344" db_id="20">
        </link>
        <link id="GO:0032091" db_id="20">
        </link>
        <link id="GO:0042743" db_id="20">
        </link>
        <link id="GO:0042803" db_id="20">
        </link>
        <link id="GO:0043523" db_id="20">
        </link>
        <link id="GO:0043524" db_id="20">
        </link>
        <link id="GO:0045121" db_id="20">
        </link>
        <link id="GO:0050681" db_id="20">
        </link>
        <link id="GO:0050727" db_id="20">
        </link>
        <link id="GO:0050821" db_id="20">
        </link>
        <link id="GO:0051583" db_id="20">
        </link>
        <link id="GO:0051899" db_id="20">
        </link>
        <link id="GO:0051920" db_id="20">
        </link>
        <link id="GO:0055114" db_id="20">
        </link>
        <link id="GO:0060081" db_id="20">
        </link>
        <link id="GO:0060548" db_id="20">
        </link>
        <link id="GO:0060765" db_id="20">
        </link>
        <link id="GO:0070062" db_id="20">
        </link>
        <link id="GO:0070301" db_id="20">
        </link>
        <link id="GO:2000277" db_id="20">
        </link>
        <link id="GO:2001237" db_id="20">
        </link>
        <link id="1J42" db_id="21">
        </link>
        <link id="1P5F" db_id="21">
        </link>
        <link id="1PDV" db_id="21">
        </link>
        <link id="1PDW" db_id="21">
        </link>
        <link id="1PE0" db_id="21">
        </link>
        <link id="1Q2U" db_id="21">
        </link>
        <link id="1SOA" db_id="21">
        </link>
        <link id="1UCF" db_id="21">
        </link>
        <link id="2OR3" db_id="21">
        </link>
        <link id="2R1T" db_id="21">
        </link>
        <link id="2R1U" db_id="21">
        </link>
        <link id="2R1V" db_id="21">
        </link>
        <link id="2RK3" db_id="21">
        </link>
        <link id="2RK4" db_id="21">
        </link>
        <link id="2RK6" db_id="21">
        </link>
        <link id="3B36" db_id="21">
        </link>
        <link id="3B38" db_id="21">
        </link>
        <link id="3B3A" db_id="21">
        </link>
        <link id="3BWE" db_id="21">
        </link>
        <link id="3CY6" db_id="21">
        </link>
        <link id="3CYF" db_id="21">
        </link>
        <link id="3CZ9" db_id="21">
        </link>
        <link id="3CZA" db_id="21">
        </link>
        <link id="3EZG" db_id="21">
        </link>
        <link id="3F71" db_id="21">
        </link>
        <link id="3SF8" db_id="21">
        </link>
        <link id="4BTE" db_id="21">
        </link>
        <link id="4MNT" db_id="21">
        </link>
        <link id="4MTC" db_id="21">
        </link>
        <link id="4N0M" db_id="21">
        </link>
        <link id="4N12" db_id="21">
        </link>
        <link id="4OQ4" db_id="21">
        </link>
        <link id="HOG000063194" db_id="23">
        </link>
        <link id="1J42" db_id="24">
        </link>
        <link id="1P5F" db_id="24">
        </link>
        <link id="1PDV" db_id="24">
        </link>
        <link id="1PDW" db_id="24">
        </link>
        <link id="1PE0" db_id="24">
        </link>
        <link id="1Q2U" db_id="24">
        </link>
        <link id="1SOA" db_id="24">
        </link>
        <link id="1UCF" db_id="24">
        </link>
        <link id="2OR3" db_id="24">
        </link>
        <link id="2R1T" db_id="24">
        </link>
        <link id="2R1U" db_id="24">
        </link>
        <link id="2R1V" db_id="24">
        </link>
        <link id="2RK3" db_id="24">
        </link>
        <link id="2RK4" db_id="24">
        </link>
        <link id="2RK6" db_id="24">
        </link>
        <link id="3B36" db_id="24">
        </link>
        <link id="3B38" db_id="24">
        </link>
        <link id="3B3A" db_id="24">
        </link>
        <link id="3BWE" db_id="24">
        </link>
        <link id="3CY6" db_id="24">
        </link>
        <link id="3CYF" db_id="24">
        </link>
        <link id="3CZ9" db_id="24">
        </link>
        <link id="3CZA" db_id="24">
        </link>
        <link id="3EZG" db_id="24">
        </link>
        <link id="3F71" db_id="24">
        </link>
        <link id="3SF8" db_id="24">
        </link>
        <link id="4BTE" db_id="24">
        </link>
        <link id="4MNT" db_id="24">
        </link>
        <link id="4MTC" db_id="24">
        </link>
        <link id="4N0M" db_id="24">
        </link>
        <link id="4N12" db_id="24">
        </link>
        <link id="4OQ4" db_id="24">
        </link>
        <link id="EOG7CVPZX" db_id="25">
        </link>
        <link id="11315" db_id="26">
        </link>
        <link id="116446" db_id="27">
        </link>
        <link id="C56.002" db_id="28">
        </link>
        <link id="K05687" db_id="29">
        </link>
        <link id="Q99497" db_id="33">
        </link>
        <link id="GTTFPFA" db_id="34">
        </link>
        <link id="HBG053511" db_id="35">
        </link>
        <link id="IPR002818" db_id="36">
        </link>
        <link id="IPR006287" db_id="36">
        </link>
        <link id="Q99497" db_id="37">
        </link>
        <link id="PF01965" db_id="38">
        </link>
        <link id="ENSG00000116288" db_id="41">
        </link>
        <link id="ENST00000338639" db_id="41">
        </link>
        <link id="ENST00000377488" db_id="41">
        </link>
        <link id="ENST00000377491" db_id="41">
        </link>
        <link id="ENST00000493373" db_id="41">
        </link>
        <link id="ENST00000493678" db_id="41">
        </link>
        <link id="Q99497" db_id="42">
        </link>
        <link id="Q99497" db_id="43">
        </link>
        <link id="MINT-5003468" db_id="47">
        </link>
        <link id="Q99497" db_id="50">
        </link>
        <link id="uc001aou.4" db_id="56">
        </link>
        <link id="TIGR01383" db_id="60">
        </link>
        <link id="DIP-35515N" db_id="63">
        </link>
        <link id="PR:Q99497" db_id="65">
        </link>
        <link id="3.4.-.-" db_id="66">
        </link>
        <link id="Q99497" db_id="67">
        </link>
        <link id="Q99497" db_id="70">
        </link>
        <link id="42983" db_id="71">
        </link>
        <link id="Q99497" db_id="72">
        </link>
        <link id="Q99497" db_id="73">
        </link>
        <link id="Q99497" db_id="75">
        </link>
        <link id="TF300119" db_id="78">
        </link>
        <link id="HS_PARK7" db_id="79">
        </link>
        <link id="11315" db_id="81">
        </link>
        <link id="11315" db_id="82">
        </link>
        <link id="56404943" db_id="94">
        </link>
        <link id="GC01P008014" db_id="95">
        </link>
        <link id="16369" db_id="97">
        </link>
        <link id="HGNC:16369" db_id="97">
        </link>
        <link id="CAB005870" db_id="98">
        </link>
        <link id="HPA004190" db_id="98">
        </link>
        <link id="168600" db_id="99">
        </link>
        <link id="602533" db_id="99">
        </link>
        <link id="606324" db_id="99">
        </link>
        <link id="NX_Q99497" db_id="100">
        </link>
        <link id="PA32946" db_id="101">
        </link>
        <link id="Q99497" db_id="103">
        </link>
        <link id="PARK7" db_id="104">
        </link>
        <link id="Q99497" db_id="109">
        </link>
        <link id="Q99497" db_id="114">
        </link>
        <link id="IPI00298547" db_id="115">
        </link>
        <link id="Q99497" db_id="116">
        </link>
        <link id="2828" db_id="117">
        </link>
        <link id="90020" db_id="117">
        </link>
        <link id="O14805" db_id="128">
        </link>
        <link id="Q99497" db_id="128">
        </link>
        <link id="Q99497" db_id="129">
        </link>
        <link id="OTTHUMG00000001210" db_id="146">
        </link>
        <link id="03961" db_id="154">
        </link>
        <link id="AAC12806.1" db_id="160">
        </link>
        <link id="AAH08188.1" db_id="160">
        </link>
        <link id="AAT68961.1" db_id="160">
        </link>
        <link id="ACJ13695.1" db_id="160">
        </link>
        <link id="ADQ32403.1" db_id="160">
        </link>
        <link id="BAA09603.2" db_id="160">
        </link>
        <link id="BAB71782.1" db_id="160">
        </link>
        <link id="BAG34938.1" db_id="160">
        </link>
        <link id="EAW71591.1" db_id="160">
        </link>
        <link id="NP_001116849.1" db_id="160">
        </link>
        <link id="NP_009193.2" db_id="160">
        </link>
        <link id="Q99497.2" db_id="160">
        </link>
        <link id="XP_005263481.1" db_id="160">
        </link>
        <link id="119591997" db_id="161">
        </link>
        <link id="14198257" db_id="161">
        </link>
        <link id="16751471" db_id="161">
        </link>
        <link id="183227678" db_id="161">
        </link>
        <link id="189065215" db_id="161">
        </link>
        <link id="211947947" db_id="161">
        </link>
        <link id="2460318" db_id="161">
        </link>
        <link id="30038760" db_id="161">
        </link>
        <link id="312151782" db_id="161">
        </link>
        <link id="31543380" db_id="161">
        </link>
        <link id="50058384" db_id="161">
        </link>
        <link id="530360487" db_id="161">
        </link>
        <link id="56404943" db_id="161">
        </link>
        <link id="AB073864.1" db_id="162">
        </link>
        <link id="AF021819.1" db_id="162">
        </link>
        <link id="AK091679.1" db_id="162">
        </link>
        <link id="AK130886.1" db_id="162">
        </link>
        <link id="AK312000.1" db_id="162">
        </link>
        <link id="BC008188.2" db_id="162">
        </link>
        <link id="BP248330.1" db_id="162">
        </link>
        <link id="D61380.2" db_id="162">
        </link>
        <link id="EU794641.1" db_id="162">
        </link>
        <link id="HQ447919.1" db_id="162">
        </link>
        <link id="NM_001123377.1" db_id="162">
        </link>
        <link id="NM_007262.4" db_id="162">
        </link>
        <link id="XM_005263424.1" db_id="162">
        </link>
        <link id="ABBA01035499.1" db_id="163">
        </link>
        <link id="ABBA01035500.1" db_id="163">
        </link>
        <link id="AC_000133.1" db_id="163">
        </link>
        <link id="AL034417.14" db_id="163">
        </link>
        <link id="AMYH02000203.1" db_id="163">
        </link>
        <link id="AY648999.1" db_id="163">
        </link>
        <link id="CH471130.1" db_id="163">
        </link>
        <link id="NC_000001.11" db_id="163">
        </link>
        <link id="NC_018912.2" db_id="163">
        </link>
        <link id="NG_008271.1" db_id="163">
        </link>
        <link id="NT_032977.10" db_id="163">
        </link>
        <link id="NW_001838523.1" db_id="163">
        </link>
        <link id="NW_004929289.1" db_id="163">
        </link>
        <link id="164698131" db_id="164">
        </link>
        <link id="16751470" db_id="164">
        </link>
        <link id="183227676" db_id="164">
        </link>
        <link id="183227677" db_id="164">
        </link>
        <link id="211947946" db_id="164">
        </link>
        <link id="21750104" db_id="164">
        </link>
        <link id="2460317" db_id="164">
        </link>
        <link id="30038759" db_id="164">
        </link>
        <link id="312151781" db_id="164">
        </link>
        <link id="34193707" db_id="164">
        </link>
        <link id="34528108" db_id="164">
        </link>
        <link id="52130609" db_id="164">
        </link>
        <link id="530360486" db_id="164">
        </link>
        <link id="148156663" db_id="165">
        </link>
        <link id="148156664" db_id="165">
        </link>
        <link id="157696179" db_id="165">
        </link>
        <link id="157704448" db_id="165">
        </link>
        <link id="194394162" db_id="165">
        </link>
        <link id="50058383" db_id="165">
        </link>
        <link id="5102616" db_id="165">
        </link>
        <link id="511873846" db_id="165">
        </link>
        <link id="528476460" db_id="165">
        </link>
        <link id="528476670" db_id="165">
        </link>
        <link id="568815361" db_id="165">
        </link>
        <link id="568815597" db_id="165">
        </link>
        <link id="71515079" db_id="165">
        </link>
      </links>
      <connectivity isloaded="True">
        <item typeid="2" count="130"/>
        <item typeid="3" count="68"/>
        <item typeid="4" count="40"/>
        <item typeid="5" count="72"/>
        <item typeid="6" count="76"/>
        <item typeid="7" count="5"/>
        <item typeid="8" count="12"/>
        <item typeid="11" count="7"/>
        <item typeid="12" count="8"/>
        <item typeid="13" count="14"/>
        <item typeid="14" count="48"/>
      </connectivity>
      <attributes isloaded="True">
      </attributes>
    </vertex>
    <vertex id="11" componentid="329998" componenttype="2" marked="False" name="PSME1" x="-1.2572583019535841" y="5.9697166166843285" level="0">
      <synonyms>
        <synonym type="1">11S regulator complex subunit alpha</synonym>
        <synonym type="1">Activator of multicatalytic protease subunit 1</synonym>
        <synonym type="1">IFI5111</synonym>
        <synonym type="1">IGUP I-5111</synonym>
        <synonym type="1">Interferon gamma up-regulated I-5111 protein</synonym>
        <synonym type="1">PA28a</synonym>
        <synonym type="1">PA28alpha</synonym>
        <synonym type="1">Proteasome activator 28 subunit alpha</synonym>
        <synonym type="1">Proteasome activator complex subunit 1</synonym>
        <synonym type="1">PSME1</synonym>
        <synonym type="1">REG-alpha</synonym>
        <synonym type="3">proteasome (prosome, macropain) activator subunit 1 (PA28 alpha)</synonym>
        <synonym type="2">r-ega</synonym>
        <synonym type="2">reg-a</synonym>
        <synonym type="2">rega</synonym>
        <synonym type="2">rega+</synonym>
        <synonym type="3">REGalpha</synonym>
      </synonyms>
      <species>
        <organism id="4689" name="Homo sapiens"/>
      </species>
      <links isloaded="True">
        <link id="Q06323" db_id="2">
        </link>
        <link id="PSME1_HUMAN" db_id="3">
        </link>
        <link id="AB007137" db_id="4">
        </link>
        <link id="AF078829" db_id="4">
        </link>
        <link id="AK312211" db_id="4">
        </link>
        <link id="AL136295" db_id="4">
        </link>
        <link id="BC000352" db_id="4">
        </link>
        <link id="BC007503" db_id="4">
        </link>
        <link id="BT019337" db_id="4">
        </link>
        <link id="CH471078" db_id="4">
        </link>
        <link id="CR456780" db_id="4">
        </link>
        <link id="L07633" db_id="4">
        </link>
        <link id="U10360" db_id="4">
        </link>
        <link id="NP_006254.1" db_id="5">
        </link>
        <link id="Q06323" db_id="6">
        </link>
        <link id="9606.ENSP00000372155" db_id="7">
        </link>
        <link id="A6NJG9" db_id="9">
        </link>
        <link id="Q6IBM2" db_id="9">
        </link>
        <link id="Q9UEF4" db_id="9">
        </link>
        <link id="Q06323" db_id="10">
        </link>
        <link id="5720" db_id="11">
        </link>
        <link id="hsa:5720" db_id="13">
        </link>
        <link id="A54859" db_id="14">
        </link>
        <link id="NOG265006" db_id="17">
        </link>
        <link id="Hs.75348" db_id="19">
        </link>
        <link id="GO:0000082" db_id="20">
        </link>
        <link id="GO:0000209" db_id="20">
        </link>
        <link id="GO:0000278" db_id="20">
        </link>
        <link id="GO:0000502" db_id="20">
        </link>
        <link id="GO:0002474" db_id="20">
        </link>
        <link id="GO:0002479" db_id="20">
        </link>
        <link id="GO:0005654" db_id="20">
        </link>
        <link id="GO:0005737" db_id="20">
        </link>
        <link id="GO:0005829" db_id="20">
        </link>
        <link id="GO:0006521" db_id="20">
        </link>
        <link id="GO:0006915" db_id="20">
        </link>
        <link id="GO:0006977" db_id="20">
        </link>
        <link id="GO:0008537" db_id="20">
        </link>
        <link id="GO:0010467" db_id="20">
        </link>
        <link id="GO:0016032" db_id="20">
        </link>
        <link id="GO:0016070" db_id="20">
        </link>
        <link id="GO:0016071" db_id="20">
        </link>
        <link id="GO:0031145" db_id="20">
        </link>
        <link id="GO:0034641" db_id="20">
        </link>
        <link id="GO:0042590" db_id="20">
        </link>
        <link id="GO:0042981" db_id="20">
        </link>
        <link id="GO:0043066" db_id="20">
        </link>
        <link id="GO:0044281" db_id="20">
        </link>
        <link id="GO:0051436" db_id="20">
        </link>
        <link id="GO:0051437" db_id="20">
        </link>
        <link id="GO:0051439" db_id="20">
        </link>
        <link id="GO:0061133" db_id="20">
        </link>
        <link id="GO:0070062" db_id="20">
        </link>
        <link id="1AVO" db_id="21">
        </link>
        <link id="HOG000282822" db_id="23">
        </link>
        <link id="1AVO" db_id="24">
        </link>
        <link id="EOG7GTT4C" db_id="25">
        </link>
        <link id="5720" db_id="26">
        </link>
        <link id="111692" db_id="27">
        </link>
        <link id="K06696" db_id="29">
        </link>
        <link id="Q06323" db_id="33">
        </link>
        <link id="MINTQSE" db_id="34">
        </link>
        <link id="HBG053745" db_id="35">
        </link>
        <link id="IPR003185" db_id="36">
        </link>
        <link id="IPR003186" db_id="36">
        </link>
        <link id="IPR009077" db_id="36">
        </link>
        <link id="Q06323" db_id="37">
        </link>
        <link id="PF02251" db_id="38">
        </link>
        <link id="PF02252" db_id="38">
        </link>
        <link id="ENSG00000092010" db_id="41">
        </link>
        <link id="ENST00000206451" db_id="41">
        </link>
        <link id="ENST00000382708" db_id="41">
        </link>
        <link id="Q06323" db_id="42">
        </link>
        <link id="Q06323" db_id="43">
        </link>
        <link id="PTHR10660" db_id="45">
        </link>
        <link id="1.20.120.180" db_id="46">
        </link>
        <link id="1.20.5.120" db_id="46">
        </link>
        <link id="MINT-5002728" db_id="47">
        </link>
        <link id="Q06323" db_id="50">
        </link>
        <link id="SSF47216" db_id="53">
        </link>
        <link id="uc001wmg.3" db_id="56">
        </link>
        <link id="PR:Q06323" db_id="65">
        </link>
        <link id="Q06323" db_id="67">
        </link>
        <link id="Q06323" db_id="70">
        </link>
        <link id="22232" db_id="71">
        </link>
        <link id="Q06323" db_id="72">
        </link>
        <link id="Q06323" db_id="73">
        </link>
        <link id="TF106236" db_id="78">
        </link>
        <link id="HS_PSME1" db_id="79">
        </link>
        <link id="5720" db_id="81">
        </link>
        <link id="5720" db_id="82">
        </link>
        <link id="1170519" db_id="94">
        </link>
        <link id="GC14P024605" db_id="95">
        </link>
        <link id="9568" db_id="97">
        </link>
        <link id="HGNC:9568" db_id="97">
        </link>
        <link id="HPA006632" db_id="98">
        </link>
        <link id="600654" db_id="99">
        </link>
        <link id="NX_Q06323" db_id="100">
        </link>
        <link id="PA33914" db_id="101">
        </link>
        <link id="REACT_111102" db_id="102">
        </link>
        <link id="REACT_111217" db_id="102">
        </link>
        <link id="REACT_115566" db_id="102">
        </link>
        <link id="REACT_116125" db_id="102">
        </link>
        <link id="REACT_13505" db_id="102">
        </link>
        <link id="REACT_21257" db_id="102">
        </link>
        <link id="REACT_21300" db_id="102">
        </link>
        <link id="REACT_383" db_id="102">
        </link>
        <link id="REACT_578" db_id="102">
        </link>
        <link id="REACT_6850" db_id="102">
        </link>
        <link id="REACT_6900" db_id="102">
        </link>
        <link id="REACT_71" db_id="102">
        </link>
        <link id="PSME1" db_id="104">
        </link>
        <link id="Q06323" db_id="109">
        </link>
        <link id="Q06323" db_id="111">
        </link>
        <link id="Q06323" db_id="114">
        </link>
        <link id="Q06323" db_id="126">
        </link>
        <link id="OTTHUMG00000028795" db_id="146">
        </link>
        <link id="02803" db_id="154">
        </link>
        <link id="AAA16521.1" db_id="160">
        </link>
        <link id="AAA53230.1" db_id="160">
        </link>
        <link id="AAF02217.1" db_id="160">
        </link>
        <link id="AAH00352.1" db_id="160">
        </link>
        <link id="AAH07503.1" db_id="160">
        </link>
        <link id="AAV38144.1" db_id="160">
        </link>
        <link id="ABM82764.1" db_id="160">
        </link>
        <link id="ABM85950.1" db_id="160">
        </link>
        <link id="BAA28836.1" db_id="160">
        </link>
        <link id="BAG35144.1" db_id="160">
        </link>
        <link id="CAD62621.1" db_id="160">
        </link>
        <link id="CAG33061.1" db_id="160">
        </link>
        <link id="CAG46459.1" db_id="160">
        </link>
        <link id="EAW66105.1" db_id="160">
        </link>
        <link id="EAW66106.1" db_id="160">
        </link>
        <link id="NP_001268457.1" db_id="160">
        </link>
        <link id="NP_001268458.1" db_id="160">
        </link>
        <link id="NP_006254.1" db_id="160">
        </link>
        <link id="NP_788955.1" db_id="160">
        </link>
        <link id="Q06323.1" db_id="160">
        </link>
        <link id="1170519" db_id="161">
        </link>
        <link id="119586509" db_id="161">
        </link>
        <link id="119586510" db_id="161">
        </link>
        <link id="123981870" db_id="161">
        </link>
        <link id="123996697" db_id="161">
        </link>
        <link id="12653169" db_id="161">
        </link>
        <link id="13960124" db_id="161">
        </link>
        <link id="186513" db_id="161">
        </link>
        <link id="189053332" db_id="161">
        </link>
        <link id="28207935" db_id="161">
        </link>
        <link id="30581141" db_id="161">
        </link>
        <link id="3219284" db_id="161">
        </link>
        <link id="48145677" db_id="161">
        </link>
        <link id="49456277" db_id="161">
        </link>
        <link id="528078353" db_id="161">
        </link>
        <link id="528078355" db_id="161">
        </link>
        <link id="5453990" db_id="161">
        </link>
        <link id="54695544" db_id="161">
        </link>
        <link id="551491" db_id="161">
        </link>
        <link id="6048401" db_id="161">
        </link>
        <link id="AI445328.1" db_id="162">
        </link>
        <link id="AK307150.1" db_id="162">
        </link>
        <link id="AK308572.1" db_id="162">
        </link>
        <link id="AK311490.1" db_id="162">
        </link>
        <link id="AK312211.1" db_id="162">
        </link>
        <link id="BC000352.2" db_id="162">
        </link>
        <link id="BC007503.2" db_id="162">
        </link>
        <link id="BJ993879.1" db_id="162">
        </link>
        <link id="BM470561.1" db_id="162">
        </link>
        <link id="BM981616.1" db_id="162">
        </link>
        <link id="BQ060125.1" db_id="162">
        </link>
        <link id="BT019337.1" db_id="162">
        </link>
        <link id="BU192084.1" db_id="162">
        </link>
        <link id="BU731923.1" db_id="162">
        </link>
        <link id="BX248293.1" db_id="162">
        </link>
        <link id="CR456780.1" db_id="162">
        </link>
        <link id="CR541658.1" db_id="162">
        </link>
        <link id="DQ185047.1" db_id="162">
        </link>
        <link id="DQ891838.2" db_id="162">
        </link>
        <link id="DQ895024.2" db_id="162">
        </link>
        <link id="L07633.1" db_id="162">
        </link>
        <link id="NM_001281528.1" db_id="162">
        </link>
        <link id="NM_001281529.1" db_id="162">
        </link>
        <link id="NM_006263.3" db_id="162">
        </link>
        <link id="NM_176783.2" db_id="162">
        </link>
        <link id="AB007137.1" db_id="163">
        </link>
        <link id="ABBA01061332.1" db_id="163">
        </link>
        <link id="ABBA01061333.1" db_id="163">
        </link>
        <link id="AC_000146.1" db_id="163">
        </link>
        <link id="AF078829.1" db_id="163">
        </link>
        <link id="AL136295.3" db_id="163">
        </link>
        <link id="AMYH02028879.1" db_id="163">
        </link>
        <link id="CH471078.2" db_id="163">
        </link>
        <link id="NC_000014.9" db_id="163">
        </link>
        <link id="NC_018925.2" db_id="163">
        </link>
        <link id="NT_026437.13" db_id="163">
        </link>
        <link id="NW_001838110.1" db_id="163">
        </link>
        <link id="NW_004929393.1" db_id="163">
        </link>
        <link id="U10360.1" db_id="163">
        </link>
        <link id="123981869" db_id="164">
        </link>
        <link id="123996696" db_id="164">
        </link>
        <link id="143806769" db_id="164">
        </link>
        <link id="164689614" db_id="164">
        </link>
        <link id="164691317" db_id="164">
        </link>
        <link id="164695920" db_id="164">
        </link>
        <link id="164696826" db_id="164">
        </link>
        <link id="18519603" db_id="164">
        </link>
        <link id="186512" db_id="164">
        </link>
        <link id="19604288" db_id="164">
        </link>
        <link id="19819432" db_id="164">
        </link>
        <link id="22706068" db_id="164">
        </link>
        <link id="23657300" db_id="164">
        </link>
        <link id="28207934" db_id="164">
        </link>
        <link id="33875341" db_id="164">
        </link>
        <link id="33988241" db_id="164">
        </link>
        <link id="4285340" db_id="164">
        </link>
        <link id="48145676" db_id="164">
        </link>
        <link id="49456276" db_id="164">
        </link>
        <link id="528078350" db_id="164">
        </link>
        <link id="528078351" db_id="164">
        </link>
        <link id="528078352" db_id="164">
        </link>
        <link id="528078354" db_id="164">
        </link>
        <link id="54695543" db_id="164">
        </link>
        <link id="86651731" db_id="164">
        </link>
        <link id="14148953" db_id="165">
        </link>
        <link id="148130830" db_id="165">
        </link>
        <link id="148130831" db_id="165">
        </link>
        <link id="157696988" db_id="165">
        </link>
        <link id="157704455" db_id="165">
        </link>
        <link id="3219283" db_id="165">
        </link>
        <link id="511796493" db_id="165">
        </link>
        <link id="528473834" db_id="165">
        </link>
        <link id="528476581" db_id="165">
        </link>
        <link id="551490" db_id="165">
        </link>
        <link id="568802206" db_id="165">
        </link>
        <link id="568815584" db_id="165">
        </link>
        <link id="6048400" db_id="165">
        </link>
        <link id="74230042" db_id="165">
        </link>
      </links>
      <connectivity isloaded="True">
        <item typeid="2" count="48"/>
        <item typeid="3" count="17"/>
        <item typeid="4" count="4"/>
        <item typeid="5" count="6"/>
        <item typeid="6" count="5"/>
        <item typeid="7" count="5"/>
        <item typeid="8" count="3"/>
        <item typeid="11" count="1"/>
        <item typeid="12" count="1"/>
        <item typeid="13" count="4"/>
        <item typeid="14" count="5"/>
      </connectivity>
      <attributes isloaded="True">
      </attributes>
    </vertex>
    <vertex id="12" componentid="330004" componenttype="2" marked="False" name="PSME2" x="1.3192165893883079" y="6.0810886691666628" level="0">
      <synonyms>
        <synonym type="1">11S regulator complex subunit beta</synonym>
        <synonym type="1">Activator of multicatalytic protease subunit 2</synonym>
        <synonym type="1">PA28b</synonym>
        <synonym type="1">PA28beta</synonym>
        <synonym type="1">Proteasome activator 28 subunit beta</synonym>
        <synonym type="1">Proteasome activator complex subunit 2</synonym>
        <synonym type="1">PSME2</synonym>
        <synonym type="1">REG-beta</synonym>
        <synonym type="3">proteasome (prosome, macropain) activator subunit 2 (PA28 beta)</synonym>
        <synonym type="2">r-egb</synonym>
        <synonym type="2">reg b</synonym>
        <synonym type="3">REGbeta</synonym>
      </synonyms>
      <species>
        <organism id="4689" name="Homo sapiens"/>
      </species>
      <links isloaded="True">
        <link id="Q9UL46" db_id="2">
        </link>
        <link id="PSME2_HUMAN" db_id="3">
        </link>
        <link id="AF079558" db_id="4">
        </link>
        <link id="AL136295" db_id="4">
        </link>
        <link id="BC004368" db_id="4">
        </link>
        <link id="BC019885" db_id="4">
        </link>
        <link id="BC072025" db_id="4">
        </link>
        <link id="D45248" db_id="4">
        </link>
        <link id="NP_002809.2" db_id="5">
        </link>
        <link id="Q9UL46" db_id="6">
        </link>
        <link id="9606.ENSP00000216802" db_id="7">
        </link>
        <link id="Q15129" db_id="9">
        </link>
        <link id="Q9UL46" db_id="10">
        </link>
        <link id="5721" db_id="11">
        </link>
        <link id="hsa:5721" db_id="13">
        </link>
        <link id="I53518" db_id="14">
        </link>
        <link id="NOG280316" db_id="17">
        </link>
        <link id="Hs.434081" db_id="19">
        </link>
        <link id="Hs.512410" db_id="19">
        </link>
        <link id="GO:0000082" db_id="20">
        </link>
        <link id="GO:0000209" db_id="20">
        </link>
        <link id="GO:0000278" db_id="20">
        </link>
        <link id="GO:0000502" db_id="20">
        </link>
        <link id="GO:0002474" db_id="20">
        </link>
        <link id="GO:0002479" db_id="20">
        </link>
        <link id="GO:0005654" db_id="20">
        </link>
        <link id="GO:0005829" db_id="20">
        </link>
        <link id="GO:0006521" db_id="20">
        </link>
        <link id="GO:0006915" db_id="20">
        </link>
        <link id="GO:0006977" db_id="20">
        </link>
        <link id="GO:0008537" db_id="20">
        </link>
        <link id="GO:0010467" db_id="20">
        </link>
        <link id="GO:0016032" db_id="20">
        </link>
        <link id="GO:0016070" db_id="20">
        </link>
        <link id="GO:0016071" db_id="20">
        </link>
        <link id="GO:0031145" db_id="20">
        </link>
        <link id="GO:0034641" db_id="20">
        </link>
        <link id="GO:0042590" db_id="20">
        </link>
        <link id="GO:0042981" db_id="20">
        </link>
        <link id="GO:0043066" db_id="20">
        </link>
        <link id="GO:0044281" db_id="20">
        </link>
        <link id="GO:0051436" db_id="20">
        </link>
        <link id="GO:0051437" db_id="20">
        </link>
        <link id="GO:0051439" db_id="20">
        </link>
        <link id="GO:0070062" db_id="20">
        </link>
        <link id="HOG000282822" db_id="23">
        </link>
        <link id="5721" db_id="26">
        </link>
        <link id="111693" db_id="27">
        </link>
        <link id="K06697" db_id="29">
        </link>
        <link id="Q9UL46" db_id="33">
        </link>
        <link id="DGFQTNI" db_id="34">
        </link>
        <link id="HBG053745" db_id="35">
        </link>
        <link id="IPR003185" db_id="36">
        </link>
        <link id="IPR003186" db_id="36">
        </link>
        <link id="IPR009077" db_id="36">
        </link>
        <link id="Q9UL46" db_id="37">
        </link>
        <link id="PF02251" db_id="38">
        </link>
        <link id="PF02252" db_id="38">
        </link>
        <link id="ENSG00000100911" db_id="41">
        </link>
        <link id="ENST00000216802" db_id="41">
        </link>
        <link id="Q9UL46" db_id="42">
        </link>
        <link id="PTHR10660" db_id="45">
        </link>
        <link id="1.20.120.180" db_id="46">
        </link>
        <link id="1.20.5.120" db_id="46">
        </link>
        <link id="MINT-1478095" db_id="47">
        </link>
        <link id="Q9UL46" db_id="50">
        </link>
        <link id="SSF47216" db_id="53">
        </link>
        <link id="uc001wmj.3" db_id="56">
        </link>
        <link id="PR:Q9UL46" db_id="65">
        </link>
        <link id="Q9UL46" db_id="67">
        </link>
        <link id="Q9UL46" db_id="70">
        </link>
        <link id="22238" db_id="71">
        </link>
        <link id="Q9UL46" db_id="72">
        </link>
        <link id="Q9UL46" db_id="73">
        </link>
        <link id="TF106236" db_id="78">
        </link>
        <link id="HS_PSME2" db_id="79">
        </link>
        <link id="PSME2" db_id="80">
        </link>
        <link id="5721" db_id="81">
        </link>
        <link id="5721" db_id="82">
        </link>
        <link id="296453017" db_id="94">
        </link>
        <link id="GC14M024612" db_id="95">
        </link>
        <link id="9569" db_id="97">
        </link>
        <link id="HGNC:9569" db_id="97">
        </link>
        <link id="602161" db_id="99">
        </link>
        <link id="NX_Q9UL46" db_id="100">
        </link>
        <link id="PA33915" db_id="101">
        </link>
        <link id="REACT_111102" db_id="102">
        </link>
        <link id="REACT_111217" db_id="102">
        </link>
        <link id="REACT_115566" db_id="102">
        </link>
        <link id="REACT_116125" db_id="102">
        </link>
        <link id="REACT_13505" db_id="102">
        </link>
        <link id="REACT_21257" db_id="102">
        </link>
        <link id="REACT_21300" db_id="102">
        </link>
        <link id="REACT_383" db_id="102">
        </link>
        <link id="REACT_578" db_id="102">
        </link>
        <link id="REACT_6850" db_id="102">
        </link>
        <link id="REACT_6900" db_id="102">
        </link>
        <link id="REACT_71" db_id="102">
        </link>
        <link id="PSME2" db_id="104">
        </link>
        <link id="Q9UL46" db_id="114">
        </link>
        <link id="IPI00384051" db_id="115">
        </link>
        <link id="OTTHUMG00000028797" db_id="146">
        </link>
        <link id="03697" db_id="154">
        </link>
        <link id="AAF02218.1" db_id="160">
        </link>
        <link id="AAH04368.1" db_id="160">
        </link>
        <link id="AAH19885.1" db_id="160">
        </link>
        <link id="AAH72025.1" db_id="160">
        </link>
        <link id="AAX11425.1" db_id="160">
        </link>
        <link id="ABM84330.1" db_id="160">
        </link>
        <link id="ABM87721.1" db_id="160">
        </link>
        <link id="BAA08205.1" db_id="160">
        </link>
        <link id="CAD61943.1" db_id="160">
        </link>
        <link id="CAG46458.1" db_id="160">
        </link>
        <link id="CAG46543.1" db_id="160">
        </link>
        <link id="EAW66100.1" db_id="160">
        </link>
        <link id="EAW66101.1" db_id="160">
        </link>
        <link id="NP_002809.2" db_id="160">
        </link>
        <link id="Q9UL46.4" db_id="160">
        </link>
        <link id="XP_006720275.1" db_id="160">
        </link>
        <link id="XP_006720276.1" db_id="160">
        </link>
        <link id="1008915" db_id="161">
        </link>
        <link id="119586504" db_id="161">
        </link>
        <link id="119586505" db_id="161">
        </link>
        <link id="123993457" db_id="161">
        </link>
        <link id="124000425" db_id="161">
        </link>
        <link id="13325110" db_id="161">
        </link>
        <link id="18044744" db_id="161">
        </link>
        <link id="28071124" db_id="161">
        </link>
        <link id="296453017" db_id="161">
        </link>
        <link id="30410792" db_id="161">
        </link>
        <link id="48734793" db_id="161">
        </link>
        <link id="49456275" db_id="161">
        </link>
        <link id="49456445" db_id="161">
        </link>
        <link id="578825985" db_id="161">
        </link>
        <link id="578825987" db_id="161">
        </link>
        <link id="59896128" db_id="161">
        </link>
        <link id="6048403" db_id="161">
        </link>
        <link id="AK026580.1" db_id="162">
        </link>
        <link id="AK225876.1" db_id="162">
        </link>
        <link id="AK311569.1" db_id="162">
        </link>
        <link id="AY771595.1" db_id="162">
        </link>
        <link id="BC004368.1" db_id="162">
        </link>
        <link id="BC019885.1" db_id="162">
        </link>
        <link id="BC072025.1" db_id="162">
        </link>
        <link id="BX161498.1" db_id="162">
        </link>
        <link id="CR541657.1" db_id="162">
        </link>
        <link id="CR541743.1" db_id="162">
        </link>
        <link id="D45248.1" db_id="162">
        </link>
        <link id="DQ893404.2" db_id="162">
        </link>
        <link id="DQ896722.2" db_id="162">
        </link>
        <link id="NM_002818.2" db_id="162">
        </link>
        <link id="XM_006720212.1" db_id="162">
        </link>
        <link id="XM_006720213.1" db_id="162">
        </link>
        <link id="ABBA01061333.1" db_id="163">
        </link>
        <link id="AC_000146.1" db_id="163">
        </link>
        <link id="AF079558.1" db_id="163">
        </link>
        <link id="AL136295.3" db_id="163">
        </link>
        <link id="AMYH02028879.1" db_id="163">
        </link>
        <link id="CH471078.2" db_id="163">
        </link>
        <link id="NC_000014.9" db_id="163">
        </link>
        <link id="NC_018925.2" db_id="163">
        </link>
        <link id="NT_026437.13" db_id="163">
        </link>
        <link id="NW_001838110.1" db_id="163">
        </link>
        <link id="NW_004929393.1" db_id="163">
        </link>
        <link id="1008914" db_id="164">
        </link>
        <link id="10439464" db_id="164">
        </link>
        <link id="110624312" db_id="164">
        </link>
        <link id="123993456" db_id="164">
        </link>
        <link id="124000424" db_id="164">
        </link>
        <link id="13325109" db_id="164">
        </link>
        <link id="164696905" db_id="164">
        </link>
        <link id="18044743" db_id="164">
        </link>
        <link id="28071123" db_id="164">
        </link>
        <link id="30410791" db_id="164">
        </link>
        <link id="48734792" db_id="164">
        </link>
        <link id="49456274" db_id="164">
        </link>
        <link id="49456444" db_id="164">
        </link>
        <link id="578825984" db_id="164">
        </link>
        <link id="578825986" db_id="164">
        </link>
        <link id="59896127" db_id="164">
        </link>
        <link id="14148953" db_id="165">
        </link>
        <link id="148130830" db_id="165">
        </link>
        <link id="157696988" db_id="165">
        </link>
        <link id="157704455" db_id="165">
        </link>
        <link id="511796493" db_id="165">
        </link>
        <link id="528473834" db_id="165">
        </link>
        <link id="528476581" db_id="165">
        </link>
        <link id="568802206" db_id="165">
        </link>
        <link id="568815584" db_id="165">
        </link>
        <link id="6048402" db_id="165">
        </link>
        <link id="74230042" db_id="165">
        </link>
      </links>
      <connectivity isloaded="True">
        <item typeid="2" count="24"/>
        <item typeid="3" count="3"/>
        <item typeid="6" count="3"/>
        <item typeid="8" count="2"/>
        <item typeid="14" count="1"/>
      </connectivity>
      <attributes isloaded="True">
      </attributes>
    </vertex>
    <vertex id="13" componentid="445964" componenttype="2" marked="False" name="SNX5" x="5.9028920081159484" y="5.6070768859971256" level="0">
      <synonyms>
        <synonym type="1">SNX5</synonym>
        <synonym type="1">Sorting nexin-5</synonym>
        <synonym type="3">sorting nexin 5</synonym>
      </synonyms>
      <species>
        <organism id="4689" name="Homo sapiens"/>
      </species>
      <links isloaded="True">
        <link id="Q9Y5X3" db_id="2">
        </link>
        <link id="SNX5_HUMAN" db_id="3">
        </link>
        <link id="AF121855" db_id="4">
        </link>
        <link id="AK001793" db_id="4">
        </link>
        <link id="AL121585" db_id="4">
        </link>
        <link id="BC000100" db_id="4">
        </link>
        <link id="BC093623" db_id="4">
        </link>
        <link id="BC093980" db_id="4">
        </link>
        <link id="BC143274" db_id="4">
        </link>
        <link id="CH471133" db_id="4">
        </link>
        <link id="NP_055241.1" db_id="5">
        </link>
        <link id="NP_689413.1" db_id="5">
        </link>
        <link id="Q9Y5X3" db_id="6">
        </link>
        <link id="9606.ENSP00000366988" db_id="7">
        </link>
        <link id="B7ZKN3" db_id="9">
        </link>
        <link id="D3DW26" db_id="9">
        </link>
        <link id="Q52LC4" db_id="9">
        </link>
        <link id="Q9BWP0" db_id="9">
        </link>
        <link id="Q9Y5X3" db_id="10">
        </link>
        <link id="27131" db_id="11">
        </link>
        <link id="hsa:27131" db_id="13">
        </link>
        <link id="NOG255198" db_id="17">
        </link>
        <link id="Hs.316890" db_id="19">
        </link>
        <link id="GO:0001726" db_id="20">
        </link>
        <link id="GO:0001891" db_id="20">
        </link>
        <link id="GO:0006886" db_id="20">
        </link>
        <link id="GO:0006907" db_id="20">
        </link>
        <link id="GO:0030659" db_id="20">
        </link>
        <link id="GO:0031234" db_id="20">
        </link>
        <link id="GO:0031313" db_id="20">
        </link>
        <link id="GO:0031901" db_id="20">
        </link>
        <link id="GO:0035091" db_id="20">
        </link>
        <link id="GO:0070685" db_id="20">
        </link>
        <link id="1SYS" db_id="21">
        </link>
        <link id="1SYS" db_id="24">
        </link>
        <link id="EOG7X0VH4" db_id="25">
        </link>
        <link id="27131" db_id="26">
        </link>
        <link id="118022" db_id="27">
        </link>
        <link id="K17920" db_id="29">
        </link>
        <link id="Q9Y5X3" db_id="33">
        </link>
        <link id="IKDSCAK" db_id="34">
        </link>
        <link id="HBG000716" db_id="35">
        </link>
        <link id="IPR001683" db_id="36">
        </link>
        <link id="IPR014637" db_id="36">
        </link>
        <link id="IPR015404" db_id="36">
        </link>
        <link id="IPR028654" db_id="36">
        </link>
        <link id="Q9Y5X3" db_id="37">
        </link>
        <link id="PF00787" db_id="38">
        </link>
        <link id="PF09325" db_id="38">
        </link>
        <link id="ENSG00000089006" db_id="41">
        </link>
        <link id="ENST00000377759" db_id="41">
        </link>
        <link id="ENST00000377768" db_id="41">
        </link>
        <link id="Q9Y5X3" db_id="42">
        </link>
        <link id="Q9Y5X3" db_id="43">
        </link>
        <link id="PTHR10555:SF6" db_id="45">
        </link>
        <link id="3.30.1520.10" db_id="46">
        </link>
        <link id="MINT-2823978" db_id="47">
        </link>
        <link id="Q9Y5X3" db_id="50">
        </link>
        <link id="SSF64268" db_id="53">
        </link>
        <link id="uc002wqc.3" db_id="56">
        </link>
        <link id="SM00312" db_id="57">
        </link>
        <link id="PIRSF036924" db_id="58">
        </link>
        <link id="PS50195" db_id="61">
        </link>
        <link id="PR:Q9Y5X3" db_id="65">
        </link>
        <link id="Q9Y5X3" db_id="67">
        </link>
        <link id="Q9Y5X3" db_id="70">
        </link>
        <link id="49854" db_id="71">
        </link>
        <link id="Q9Y5X3" db_id="72">
        </link>
        <link id="Q9Y5X3" db_id="73">
        </link>
        <link id="Q9Y5X3" db_id="75">
        </link>
        <link id="TF313698" db_id="78">
        </link>
        <link id="HS_SNX5" db_id="79">
        </link>
        <link id="SNX5" db_id="80">
        </link>
        <link id="27131" db_id="81">
        </link>
        <link id="27131" db_id="82">
        </link>
        <link id="10720289" db_id="94">
        </link>
        <link id="GC20M017870" db_id="95">
        </link>
        <link id="14969" db_id="97">
        </link>
        <link id="HGNC:14969" db_id="97">
        </link>
        <link id="CAB020679" db_id="98">
        </link>
        <link id="605937" db_id="99">
        </link>
        <link id="NX_Q9Y5X3" db_id="100">
        </link>
        <link id="PA37945" db_id="101">
        </link>
        <link id="REACT_11123" db_id="102">
        </link>
        <link id="SNX5" db_id="104">
        </link>
        <link id="Q9Y5X3" db_id="109">
        </link>
        <link id="OTTHUMG00000031953" db_id="146">
        </link>
        <link id="10439" db_id="154">
        </link>
        <link id="AAD27828.1" db_id="160">
        </link>
        <link id="AAH62638.1" db_id="160">
        </link>
        <link id="AAH93623.1" db_id="160">
        </link>
        <link id="AAH93980.1" db_id="160">
        </link>
        <link id="AAI43275.1" db_id="160">
        </link>
        <link id="AAP35855.1" db_id="160">
        </link>
        <link id="BAA91914.1" db_id="160">
        </link>
        <link id="BAD97028.1" db_id="160">
        </link>
        <link id="BAG53980.1" db_id="160">
        </link>
        <link id="BAH12462.1" db_id="160">
        </link>
        <link id="EAX10263.1" db_id="160">
        </link>
        <link id="EAX10264.1" db_id="160">
        </link>
        <link id="EAX10265.1" db_id="160">
        </link>
        <link id="EAX10266.1" db_id="160">
        </link>
        <link id="EAX10267.1" db_id="160">
        </link>
        <link id="EAX10268.1" db_id="160">
        </link>
        <link id="NP_001269383.1" db_id="160">
        </link>
        <link id="NP_055241.1" db_id="160">
        </link>
        <link id="NP_689413.1" db_id="160">
        </link>
        <link id="Q9Y5X3.1" db_id="160">
        </link>
        <link id="10720289" db_id="161">
        </link>
        <link id="119630668" db_id="161">
        </link>
        <link id="119630669" db_id="161">
        </link>
        <link id="119630670" db_id="161">
        </link>
        <link id="119630671" db_id="161">
        </link>
        <link id="119630672" db_id="161">
        </link>
        <link id="119630673" db_id="161">
        </link>
        <link id="193784827" db_id="161">
        </link>
        <link id="219517769" db_id="161">
        </link>
        <link id="221041570" db_id="161">
        </link>
        <link id="23111047" db_id="161">
        </link>
        <link id="30583221" db_id="161">
        </link>
        <link id="38511830" db_id="161">
        </link>
        <link id="4689250" db_id="161">
        </link>
        <link id="540344544" db_id="161">
        </link>
        <link id="62739672" db_id="161">
        </link>
        <link id="62739847" db_id="161">
        </link>
        <link id="62898177" db_id="161">
        </link>
        <link id="7023288" db_id="161">
        </link>
        <link id="7657599" db_id="161">
        </link>
        <link id="AF121855.1" db_id="162">
        </link>
        <link id="AK001793.1" db_id="162">
        </link>
        <link id="AK026227.1" db_id="162">
        </link>
        <link id="AK054634.1" db_id="162">
        </link>
        <link id="AK123903.1" db_id="162">
        </link>
        <link id="AK129505.1" db_id="162">
        </link>
        <link id="AK223308.1" db_id="162">
        </link>
        <link id="AK296947.1" db_id="162">
        </link>
        <link id="AK308017.1" db_id="162">
        </link>
        <link id="AL832967.1" db_id="162">
        </link>
        <link id="AW470866.1" db_id="162">
        </link>
        <link id="BC000100.3" db_id="162">
        </link>
        <link id="BC002724.1" db_id="162">
        </link>
        <link id="BC062638.1" db_id="162">
        </link>
        <link id="BC093623.1" db_id="162">
        </link>
        <link id="BC093980.1" db_id="162">
        </link>
        <link id="BC143274.1" db_id="162">
        </link>
        <link id="BT007191.1" db_id="162">
        </link>
        <link id="DA567854.1" db_id="162">
        </link>
        <link id="DB118420.1" db_id="162">
        </link>
        <link id="NM_001282454.1" db_id="162">
        </link>
        <link id="NM_014426.3" db_id="162">
        </link>
        <link id="NM_152227.2" db_id="162">
        </link>
        <link id="ABBA01054034.1" db_id="163">
        </link>
        <link id="AC_000152.1" db_id="163">
        </link>
        <link id="AL121585.22" db_id="163">
        </link>
        <link id="AMYH02036773.1" db_id="163">
        </link>
        <link id="CH471133.3" db_id="163">
        </link>
        <link id="KF511290.1" db_id="163">
        </link>
        <link id="NC_000020.11" db_id="163">
        </link>
        <link id="NC_018931.2" db_id="163">
        </link>
        <link id="NT_011387.9" db_id="163">
        </link>
        <link id="NW_001838652.1" db_id="163">
        </link>
        <link id="NW_004929416.1" db_id="163">
        </link>
        <link id="10439009" db_id="164">
        </link>
        <link id="12803768" db_id="164">
        </link>
        <link id="164694174" db_id="164">
        </link>
        <link id="16549216" db_id="164">
        </link>
        <link id="21733555" db_id="164">
        </link>
        <link id="219517768" db_id="164">
        </link>
        <link id="221041569" db_id="164">
        </link>
        <link id="30583220" db_id="164">
        </link>
        <link id="33870934" db_id="164">
        </link>
        <link id="34526055" db_id="164">
        </link>
        <link id="34529556" db_id="164">
        </link>
        <link id="38511829" db_id="164">
        </link>
        <link id="4689249" db_id="164">
        </link>
        <link id="540344541" db_id="164">
        </link>
        <link id="540344542" db_id="164">
        </link>
        <link id="540344543" db_id="164">
        </link>
        <link id="62739671" db_id="164">
        </link>
        <link id="62739846" db_id="164">
        </link>
        <link id="62898176" db_id="164">
        </link>
        <link id="7023287" db_id="164">
        </link>
        <link id="7040972" db_id="164">
        </link>
        <link id="81183314" db_id="164">
        </link>
        <link id="83213221" db_id="164">
        </link>
        <link id="148138129" db_id="165">
        </link>
        <link id="157697840" db_id="165">
        </link>
        <link id="157726890" db_id="165">
        </link>
        <link id="511788591" db_id="165">
        </link>
        <link id="528472649" db_id="165">
        </link>
        <link id="528476541" db_id="165">
        </link>
        <link id="529606175" db_id="165">
        </link>
        <link id="568802124" db_id="165">
        </link>
        <link id="568815578" db_id="165">
        </link>
        <link id="74230018" db_id="165">
        </link>
        <link id="8248733" db_id="165">
        </link>
      </links>
      <connectivity isloaded="True">
        <item typeid="2" count="24"/>
        <item typeid="3" count="7"/>
        <item typeid="4" count="2"/>
        <item typeid="5" count="7"/>
        <item typeid="7" count="2"/>
        <item typeid="8" count="12"/>
        <item typeid="11" count="2"/>
        <item typeid="12" count="1"/>
      </connectivity>
      <attributes isloaded="True">
      </attributes>
    </vertex>
    <vertex id="14" componentid="495698" componenttype="2" marked="False" name="TTR" x="-2.5613970424254617" y="-4.3809405191511361" level="0">
      <synonyms>
        <synonym type="1">ATTR</synonym>
        <synonym type="1">PALB</synonym>
        <synonym type="1">Prealbumin</synonym>
        <synonym type="1">TBPA</synonym>
        <synonym type="1">Transthyretin precursor</synonym>
        <synonym type="1">TTHY</synonym>
        <synonym type="1">TTR</synonym>
        <synonym type="2">att r</synonym>
        <synonym type="2">att-r</synonym>
        <synonym type="3">CTS</synonym>
        <synonym type="3">CTS1</synonym>
        <synonym type="3">HEL111</synonym>
        <synonym type="3">HsT2651</synonym>
        <synonym type="2">p alb</synonym>
        <synonym type="2">p-alb</synonym>
        <synonym type="2">pal-b</synonym>
        <synonym type="2">pre albumin</synonym>
        <synonym type="2">pre- albumin</synonym>
        <synonym type="2">pre-albumin</synonym>
        <synonym type="2">precursor transthyretin</synonym>
        <synonym type="2">t-bpa</synonym>
        <synonym type="2">tbp-a</synonym>
        <synonym type="3">transthyretin</synonym>
        <synonym type="2">transthyretin family</synonym>
        <synonym type="2">transthyretin isoform</synonym>
        <synonym type="2">transthyretin-type</synonym>
      </synonyms>
      <species>
        <organism id="4689" name="Homo sapiens"/>
      </species>
      <links isloaded="True">
        <link id="P02766" db_id="2">
        </link>
        <link id="TTHY_HUMAN" db_id="3">
        </link>
        <link id="AF162690" db_id="4">
        </link>
        <link id="AK312051" db_id="4">
        </link>
        <link id="BC005310" db_id="4">
        </link>
        <link id="BC020791" db_id="4">
        </link>
        <link id="BT007189" db_id="4">
        </link>
        <link id="CH471088" db_id="4">
        </link>
        <link id="CR456908" db_id="4">
        </link>
        <link id="D00096" db_id="4">
        </link>
        <link id="K02091" db_id="4">
        </link>
        <link id="M10605" db_id="4">
        </link>
        <link id="M11518" db_id="4">
        </link>
        <link id="M11714" db_id="4">
        </link>
        <link id="M11844" db_id="4">
        </link>
        <link id="M15515" db_id="4">
        </link>
        <link id="M15516" db_id="4">
        </link>
        <link id="M15517" db_id="4">
        </link>
        <link id="M63285" db_id="4">
        </link>
        <link id="S63185" db_id="4">
        </link>
        <link id="S72385" db_id="4">
        </link>
        <link id="U19780" db_id="4">
        </link>
        <link id="X59498" db_id="4">
        </link>
        <link id="NP_000362.1" db_id="5">
        </link>
        <link id="P02766" db_id="6">
        </link>
        <link id="9606.ENSP00000237014" db_id="7">
        </link>
        <link id="Q549C7" db_id="9">
        </link>
        <link id="Q6IB96" db_id="9">
        </link>
        <link id="Q9UBZ6" db_id="9">
        </link>
        <link id="Q9UCM9" db_id="9">
        </link>
        <link id="P02766" db_id="10">
        </link>
        <link id="7276" db_id="11">
        </link>
        <link id="hsa:7276" db_id="13">
        </link>
        <link id="A91532" db_id="14">
        </link>
        <link id="NOG321124" db_id="17">
        </link>
        <link id="Hs.427202" db_id="19">
        </link>
        <link id="GO:0001523" db_id="20">
        </link>
        <link id="GO:0005576" db_id="20">
        </link>
        <link id="GO:0005615" db_id="20">
        </link>
        <link id="GO:0005737" db_id="20">
        </link>
        <link id="GO:0006810" db_id="20">
        </link>
        <link id="GO:0007603" db_id="20">
        </link>
        <link id="GO:0030198" db_id="20">
        </link>
        <link id="GO:0042562" db_id="20">
        </link>
        <link id="GO:0042572" db_id="20">
        </link>
        <link id="GO:0042802" db_id="20">
        </link>
        <link id="GO:0043234" db_id="20">
        </link>
        <link id="1BM7" db_id="21">
        </link>
        <link id="1BMZ" db_id="21">
        </link>
        <link id="1BZ8" db_id="21">
        </link>
        <link id="1BZD" db_id="21">
        </link>
        <link id="1BZE" db_id="21">
        </link>
        <link id="1DVQ" db_id="21">
        </link>
        <link id="1DVS" db_id="21">
        </link>
        <link id="1DVT" db_id="21">
        </link>
        <link id="1DVU" db_id="21">
        </link>
        <link id="1DVX" db_id="21">
        </link>
        <link id="1DVY" db_id="21">
        </link>
        <link id="1DVZ" db_id="21">
        </link>
        <link id="1E3F" db_id="21">
        </link>
        <link id="1E4H" db_id="21">
        </link>
        <link id="1E5A" db_id="21">
        </link>
        <link id="1ETA" db_id="21">
        </link>
        <link id="1ETB" db_id="21">
        </link>
        <link id="1F41" db_id="21">
        </link>
        <link id="1F64" db_id="21">
        </link>
        <link id="1F86" db_id="21">
        </link>
        <link id="1FH2" db_id="21">
        </link>
        <link id="1FHN" db_id="21">
        </link>
        <link id="1G1O" db_id="21">
        </link>
        <link id="1GKO" db_id="21">
        </link>
        <link id="1ICT" db_id="21">
        </link>
        <link id="1III" db_id="21">
        </link>
        <link id="1IIK" db_id="21">
        </link>
        <link id="1IJN" db_id="21">
        </link>
        <link id="1QAB" db_id="21">
        </link>
        <link id="1QWH" db_id="21">
        </link>
        <link id="1RLB" db_id="21">
        </link>
        <link id="1SOK" db_id="21">
        </link>
        <link id="1SOQ" db_id="21">
        </link>
        <link id="1THA" db_id="21">
        </link>
        <link id="1THC" db_id="21">
        </link>
        <link id="1TLM" db_id="21">
        </link>
        <link id="1TSH" db_id="21">
        </link>
        <link id="1TT6" db_id="21">
        </link>
        <link id="1TTA" db_id="21">
        </link>
        <link id="1TTB" db_id="21">
        </link>
        <link id="1TTC" db_id="21">
        </link>
        <link id="1TTR" db_id="21">
        </link>
        <link id="1TYR" db_id="21">
        </link>
        <link id="1TZ8" db_id="21">
        </link>
        <link id="1U21" db_id="21">
        </link>
        <link id="1X7S" db_id="21">
        </link>
        <link id="1X7T" db_id="21">
        </link>
        <link id="1Y1D" db_id="21">
        </link>
        <link id="1Z7J" db_id="21">
        </link>
        <link id="1ZCR" db_id="21">
        </link>
        <link id="1ZD6" db_id="21">
        </link>
        <link id="2B14" db_id="21">
        </link>
        <link id="2B15" db_id="21">
        </link>
        <link id="2B16" db_id="21">
        </link>
        <link id="2B77" db_id="21">
        </link>
        <link id="2B9A" db_id="21">
        </link>
        <link id="2F7I" db_id="21">
        </link>
        <link id="2F8I" db_id="21">
        </link>
        <link id="2FBR" db_id="21">
        </link>
        <link id="2FLM" db_id="21">
        </link>
        <link id="2G3X" db_id="21">
        </link>
        <link id="2G3Z" db_id="21">
        </link>
        <link id="2G4E" db_id="21">
        </link>
        <link id="2G4G" db_id="21">
        </link>
        <link id="2G5U" db_id="21">
        </link>
        <link id="2G9K" db_id="21">
        </link>
        <link id="2GAB" db_id="21">
        </link>
        <link id="2H4E" db_id="21">
        </link>
        <link id="2M5N" db_id="21">
        </link>
        <link id="2NOY" db_id="21">
        </link>
        <link id="2PAB" db_id="21">
        </link>
        <link id="2QEL" db_id="21">
        </link>
        <link id="2QGB" db_id="21">
        </link>
        <link id="2QGC" db_id="21">
        </link>
        <link id="2QGD" db_id="21">
        </link>
        <link id="2QGE" db_id="21">
        </link>
        <link id="2ROX" db_id="21">
        </link>
        <link id="2ROY" db_id="21">
        </link>
        <link id="2TRH" db_id="21">
        </link>
        <link id="2TRY" db_id="21">
        </link>
        <link id="2WQA" db_id="21">
        </link>
        <link id="3A4D" db_id="21">
        </link>
        <link id="3A4E" db_id="21">
        </link>
        <link id="3A4F" db_id="21">
        </link>
        <link id="3B56" db_id="21">
        </link>
        <link id="3BSZ" db_id="21">
        </link>
        <link id="3BT0" db_id="21">
        </link>
        <link id="3CBR" db_id="21">
        </link>
        <link id="3CFM" db_id="21">
        </link>
        <link id="3CFN" db_id="21">
        </link>
        <link id="3CFQ" db_id="21">
        </link>
        <link id="3CFT" db_id="21">
        </link>
        <link id="3CN0" db_id="21">
        </link>
        <link id="3CN1" db_id="21">
        </link>
        <link id="3CN2" db_id="21">
        </link>
        <link id="3CN3" db_id="21">
        </link>
        <link id="3CN4" db_id="21">
        </link>
        <link id="3CXF" db_id="21">
        </link>
        <link id="3D2T" db_id="21">
        </link>
        <link id="3D7P" db_id="21">
        </link>
        <link id="3DGD" db_id="21">
        </link>
        <link id="3DID" db_id="21">
        </link>
        <link id="3DJR" db_id="21">
        </link>
        <link id="3DJS" db_id="21">
        </link>
        <link id="3DJT" db_id="21">
        </link>
        <link id="3DJZ" db_id="21">
        </link>
        <link id="3DK0" db_id="21">
        </link>
        <link id="3DK2" db_id="21">
        </link>
        <link id="3DO4" db_id="21">
        </link>
        <link id="3ESN" db_id="21">
        </link>
        <link id="3ESO" db_id="21">
        </link>
        <link id="3ESP" db_id="21">
        </link>
        <link id="3FC8" db_id="21">
        </link>
        <link id="3FCB" db_id="21">
        </link>
        <link id="3GLZ" db_id="21">
        </link>
        <link id="3GPS" db_id="21">
        </link>
        <link id="3GRB" db_id="21">
        </link>
        <link id="3GRG" db_id="21">
        </link>
        <link id="3GS0" db_id="21">
        </link>
        <link id="3GS4" db_id="21">
        </link>
        <link id="3GS7" db_id="21">
        </link>
        <link id="3HJ0" db_id="21">
        </link>
        <link id="3I9A" db_id="21">
        </link>
        <link id="3I9I" db_id="21">
        </link>
        <link id="3I9P" db_id="21">
        </link>
        <link id="3IMR" db_id="21">
        </link>
        <link id="3IMS" db_id="21">
        </link>
        <link id="3IMT" db_id="21">
        </link>
        <link id="3IMU" db_id="21">
        </link>
        <link id="3IMV" db_id="21">
        </link>
        <link id="3IMW" db_id="21">
        </link>
        <link id="3IPB" db_id="21">
        </link>
        <link id="3IPE" db_id="21">
        </link>
        <link id="3KGS" db_id="21">
        </link>
        <link id="3KGT" db_id="21">
        </link>
        <link id="3KGU" db_id="21">
        </link>
        <link id="3M1O" db_id="21">
        </link>
        <link id="3NEE" db_id="21">
        </link>
        <link id="3NEO" db_id="21">
        </link>
        <link id="3NES" db_id="21">
        </link>
        <link id="3NEX" db_id="21">
        </link>
        <link id="3NG5" db_id="21">
        </link>
        <link id="3OZK" db_id="21">
        </link>
        <link id="3OZL" db_id="21">
        </link>
        <link id="3P3R" db_id="21">
        </link>
        <link id="3P3S" db_id="21">
        </link>
        <link id="3P3T" db_id="21">
        </link>
        <link id="3P3U" db_id="21">
        </link>
        <link id="3SSG" db_id="21">
        </link>
        <link id="3TCT" db_id="21">
        </link>
        <link id="3TFB" db_id="21">
        </link>
        <link id="3U2I" db_id="21">
        </link>
        <link id="3U2J" db_id="21">
        </link>
        <link id="3W3B" db_id="21">
        </link>
        <link id="4ABQ" db_id="21">
        </link>
        <link id="4ABU" db_id="21">
        </link>
        <link id="4ABV" db_id="21">
        </link>
        <link id="4ABW" db_id="21">
        </link>
        <link id="4AC2" db_id="21">
        </link>
        <link id="4AC4" db_id="21">
        </link>
        <link id="4ACT" db_id="21">
        </link>
        <link id="4ANK" db_id="21">
        </link>
        <link id="4DER" db_id="21">
        </link>
        <link id="4DES" db_id="21">
        </link>
        <link id="4DET" db_id="21">
        </link>
        <link id="4DEU" db_id="21">
        </link>
        <link id="4DEW" db_id="21">
        </link>
        <link id="4FI6" db_id="21">
        </link>
        <link id="4FI7" db_id="21">
        </link>
        <link id="4FI8" db_id="21">
        </link>
        <link id="4HIQ" db_id="21">
        </link>
        <link id="4HIS" db_id="21">
        </link>
        <link id="4HJS" db_id="21">
        </link>
        <link id="4HJT" db_id="21">
        </link>
        <link id="4HJU" db_id="21">
        </link>
        <link id="4I85" db_id="21">
        </link>
        <link id="4I87" db_id="21">
        </link>
        <link id="4I89" db_id="21">
        </link>
        <link id="4IIZ" db_id="21">
        </link>
        <link id="4IK6" db_id="21">
        </link>
        <link id="4IK7" db_id="21">
        </link>
        <link id="4IKI" db_id="21">
        </link>
        <link id="4IKJ" db_id="21">
        </link>
        <link id="4IKK" db_id="21">
        </link>
        <link id="4IKL" db_id="21">
        </link>
        <link id="4KY2" db_id="21">
        </link>
        <link id="4L1S" db_id="21">
        </link>
        <link id="4L1T" db_id="21">
        </link>
        <link id="4MAS" db_id="21">
        </link>
        <link id="4MRB" db_id="21">
        </link>
        <link id="4MRC" db_id="21">
        </link>
        <link id="4N85" db_id="21">
        </link>
        <link id="4N86" db_id="21">
        </link>
        <link id="4N87" db_id="21">
        </link>
        <link id="5TTR" db_id="21">
        </link>
        <link id="P02766" db_id="22">
        </link>
        <link id="HOG000251776" db_id="23">
        </link>
        <link id="1BM7" db_id="24">
        </link>
        <link id="1BMZ" db_id="24">
        </link>
        <link id="1BZ8" db_id="24">
        </link>
        <link id="1BZD" db_id="24">
        </link>
        <link id="1BZE" db_id="24">
        </link>
        <link id="1DVQ" db_id="24">
        </link>
        <link id="1DVS" db_id="24">
        </link>
        <link id="1DVT" db_id="24">
        </link>
        <link id="1DVU" db_id="24">
        </link>
        <link id="1DVX" db_id="24">
        </link>
        <link id="1DVY" db_id="24">
        </link>
        <link id="1DVZ" db_id="24">
        </link>
        <link id="1E3F" db_id="24">
        </link>
        <link id="1E4H" db_id="24">
        </link>
        <link id="1E5A" db_id="24">
        </link>
        <link id="1ETA" db_id="24">
        </link>
        <link id="1ETB" db_id="24">
        </link>
        <link id="1F41" db_id="24">
        </link>
        <link id="1F64" db_id="24">
        </link>
        <link id="1F86" db_id="24">
        </link>
        <link id="1FH2" db_id="24">
        </link>
        <link id="1FHN" db_id="24">
        </link>
        <link id="1G1O" db_id="24">
        </link>
        <link id="1GKO" db_id="24">
        </link>
        <link id="1ICT" db_id="24">
        </link>
        <link id="1III" db_id="24">
        </link>
        <link id="1IIK" db_id="24">
        </link>
        <link id="1IJN" db_id="24">
        </link>
        <link id="1QAB" db_id="24">
        </link>
        <link id="1QWH" db_id="24">
        </link>
        <link id="1RLB" db_id="24">
        </link>
        <link id="1SOK" db_id="24">
        </link>
        <link id="1SOQ" db_id="24">
        </link>
        <link id="1THA" db_id="24">
        </link>
        <link id="1THC" db_id="24">
        </link>
        <link id="1TLM" db_id="24">
        </link>
        <link id="1TSH" db_id="24">
        </link>
        <link id="1TT6" db_id="24">
        </link>
        <link id="1TTA" db_id="24">
        </link>
        <link id="1TTB" db_id="24">
        </link>
        <link id="1TTC" db_id="24">
        </link>
        <link id="1TTR" db_id="24">
        </link>
        <link id="1TYR" db_id="24">
        </link>
        <link id="1TZ8" db_id="24">
        </link>
        <link id="1U21" db_id="24">
        </link>
        <link id="1X7S" db_id="24">
        </link>
        <link id="1X7T" db_id="24">
        </link>
        <link id="1Y1D" db_id="24">
        </link>
        <link id="1Z7J" db_id="24">
        </link>
        <link id="1ZCR" db_id="24">
        </link>
        <link id="1ZD6" db_id="24">
        </link>
        <link id="2B14" db_id="24">
        </link>
        <link id="2B15" db_id="24">
        </link>
        <link id="2B16" db_id="24">
        </link>
        <link id="2B77" db_id="24">
        </link>
        <link id="2B9A" db_id="24">
        </link>
        <link id="2F7I" db_id="24">
        </link>
        <link id="2F8I" db_id="24">
        </link>
        <link id="2FBR" db_id="24">
        </link>
        <link id="2FLM" db_id="24">
        </link>
        <link id="2G3X" db_id="24">
        </link>
        <link id="2G3Z" db_id="24">
        </link>
        <link id="2G4E" db_id="24">
        </link>
        <link id="2G4G" db_id="24">
        </link>
        <link id="2G5U" db_id="24">
        </link>
        <link id="2G9K" db_id="24">
        </link>
        <link id="2GAB" db_id="24">
        </link>
        <link id="2H4E" db_id="24">
        </link>
        <link id="2M5N" db_id="24">
        </link>
        <link id="2NOY" db_id="24">
        </link>
        <link id="2PAB" db_id="24">
        </link>
        <link id="2QEL" db_id="24">
        </link>
        <link id="2QGB" db_id="24">
        </link>
        <link id="2QGC" db_id="24">
        </link>
        <link id="2QGD" db_id="24">
        </link>
        <link id="2QGE" db_id="24">
        </link>
        <link id="2ROX" db_id="24">
        </link>
        <link id="2ROY" db_id="24">
        </link>
        <link id="2TRH" db_id="24">
        </link>
        <link id="2TRY" db_id="24">
        </link>
        <link id="2WQA" db_id="24">
        </link>
        <link id="3A4D" db_id="24">
        </link>
        <link id="3A4E" db_id="24">
        </link>
        <link id="3A4F" db_id="24">
        </link>
        <link id="3B56" db_id="24">
        </link>
        <link id="3BSZ" db_id="24">
        </link>
        <link id="3BT0" db_id="24">
        </link>
        <link id="3CBR" db_id="24">
        </link>
        <link id="3CFM" db_id="24">
        </link>
        <link id="3CFN" db_id="24">
        </link>
        <link id="3CFQ" db_id="24">
        </link>
        <link id="3CFT" db_id="24">
        </link>
        <link id="3CN0" db_id="24">
        </link>
        <link id="3CN1" db_id="24">
        </link>
        <link id="3CN2" db_id="24">
        </link>
        <link id="3CN3" db_id="24">
        </link>
        <link id="3CN4" db_id="24">
        </link>
        <link id="3CXF" db_id="24">
        </link>
        <link id="3D2T" db_id="24">
        </link>
        <link id="3D7P" db_id="24">
        </link>
        <link id="3DGD" db_id="24">
        </link>
        <link id="3DID" db_id="24">
        </link>
        <link id="3DJR" db_id="24">
        </link>
        <link id="3DJS" db_id="24">
        </link>
        <link id="3DJT" db_id="24">
        </link>
        <link id="3DJZ" db_id="24">
        </link>
        <link id="3DK0" db_id="24">
        </link>
        <link id="3DK2" db_id="24">
        </link>
        <link id="3DO4" db_id="24">
        </link>
        <link id="3ESN" db_id="24">
        </link>
        <link id="3ESO" db_id="24">
        </link>
        <link id="3ESP" db_id="24">
        </link>
        <link id="3FC8" db_id="24">
        </link>
        <link id="3FCB" db_id="24">
        </link>
        <link id="3GLZ" db_id="24">
        </link>
        <link id="3GPS" db_id="24">
        </link>
        <link id="3GRB" db_id="24">
        </link>
        <link id="3GRG" db_id="24">
        </link>
        <link id="3GS0" db_id="24">
        </link>
        <link id="3GS4" db_id="24">
        </link>
        <link id="3GS7" db_id="24">
        </link>
        <link id="3HJ0" db_id="24">
        </link>
        <link id="3I9A" db_id="24">
        </link>
        <link id="3I9I" db_id="24">
        </link>
        <link id="3I9P" db_id="24">
        </link>
        <link id="3IMR" db_id="24">
        </link>
        <link id="3IMS" db_id="24">
        </link>
        <link id="3IMT" db_id="24">
        </link>
        <link id="3IMU" db_id="24">
        </link>
        <link id="3IMV" db_id="24">
        </link>
        <link id="3IMW" db_id="24">
        </link>
        <link id="3IPB" db_id="24">
        </link>
        <link id="3IPE" db_id="24">
        </link>
        <link id="3KGS" db_id="24">
        </link>
        <link id="3KGT" db_id="24">
        </link>
        <link id="3KGU" db_id="24">
        </link>
        <link id="3M1O" db_id="24">
        </link>
        <link id="3NEE" db_id="24">
        </link>
        <link id="3NEO" db_id="24">
        </link>
        <link id="3NES" db_id="24">
        </link>
        <link id="3NEX" db_id="24">
        </link>
        <link id="3NG5" db_id="24">
        </link>
        <link id="3OZK" db_id="24">
        </link>
        <link id="3OZL" db_id="24">
        </link>
        <link id="3P3R" db_id="24">
        </link>
        <link id="3P3S" db_id="24">
        </link>
        <link id="3P3T" db_id="24">
        </link>
        <link id="3P3U" db_id="24">
        </link>
        <link id="3SSG" db_id="24">
        </link>
        <link id="3TCT" db_id="24">
        </link>
        <link id="3TFB" db_id="24">
        </link>
        <link id="3U2I" db_id="24">
        </link>
        <link id="3U2J" db_id="24">
        </link>
        <link id="3W3B" db_id="24">
        </link>
        <link id="4ABQ" db_id="24">
        </link>
        <link id="4ABU" db_id="24">
        </link>
        <link id="4ABV" db_id="24">
        </link>
        <link id="4ABW" db_id="24">
        </link>
        <link id="4AC2" db_id="24">
        </link>
        <link id="4AC4" db_id="24">
        </link>
        <link id="4ACT" db_id="24">
        </link>
        <link id="4ANK" db_id="24">
        </link>
        <link id="4DER" db_id="24">
        </link>
        <link id="4DES" db_id="24">
        </link>
        <link id="4DET" db_id="24">
        </link>
        <link id="4DEU" db_id="24">
        </link>
        <link id="4DEW" db_id="24">
        </link>
        <link id="4FI6" db_id="24">
        </link>
        <link id="4FI7" db_id="24">
        </link>
        <link id="4FI8" db_id="24">
        </link>
        <link id="4HIQ" db_id="24">
        </link>
        <link id="4HIS" db_id="24">
        </link>
        <link id="4HJS" db_id="24">
        </link>
        <link id="4HJT" db_id="24">
        </link>
        <link id="4HJU" db_id="24">
        </link>
        <link id="4I85" db_id="24">
        </link>
        <link id="4I87" db_id="24">
        </link>
        <link id="4I89" db_id="24">
        </link>
        <link id="4IIZ" db_id="24">
        </link>
        <link id="4IK6" db_id="24">
        </link>
        <link id="4IK7" db_id="24">
        </link>
        <link id="4IKI" db_id="24">
        </link>
        <link id="4IKJ" db_id="24">
        </link>
        <link id="4IKK" db_id="24">
        </link>
        <link id="4IKL" db_id="24">
        </link>
        <link id="4KY2" db_id="24">
        </link>
        <link id="4L1S" db_id="24">
        </link>
        <link id="4L1T" db_id="24">
        </link>
        <link id="4MAS" db_id="24">
        </link>
        <link id="4MRB" db_id="24">
        </link>
        <link id="4MRC" db_id="24">
        </link>
        <link id="4N85" db_id="24">
        </link>
        <link id="4N86" db_id="24">
        </link>
        <link id="4N87" db_id="24">
        </link>
        <link id="5TTR" db_id="24">
        </link>
        <link id="EOG7S4X7V" db_id="25">
        </link>
        <link id="7276" db_id="26">
        </link>
        <link id="113127" db_id="27">
        </link>
        <link id="P02766" db_id="33">
        </link>
        <link id="RRYTIAA" db_id="34">
        </link>
        <link id="HBG000285" db_id="35">
        </link>
        <link id="IPR000895" db_id="36">
        </link>
        <link id="IPR023416" db_id="36">
        </link>
        <link id="IPR023418" db_id="36">
        </link>
        <link id="IPR023419" db_id="36">
        </link>
        <link id="P02766" db_id="37">
        </link>
        <link id="PF00576" db_id="38">
        </link>
        <link id="CHEMBL3194" db_id="40">
        </link>
        <link id="ENSG00000118271" db_id="41">
        </link>
        <link id="ENST00000237014" db_id="41">
        </link>
        <link id="P02766" db_id="42">
        </link>
        <link id="P02766" db_id="43">
        </link>
        <link id="2.60.40.180" db_id="46">
        </link>
        <link id="MINT-1374623" db_id="47">
        </link>
        <link id="P02766" db_id="50">
        </link>
        <link id="PR00189" db_id="52">
        </link>
        <link id="SSF49472" db_id="53">
        </link>
        <link id="uc002kwx.4" db_id="56">
        </link>
        <link id="SM00095" db_id="57">
        </link>
        <link id="PS00768" db_id="61">
        </link>
        <link id="PS00769" db_id="61">
        </link>
        <link id="DIP-1083N" db_id="63">
        </link>
        <link id="PR:P02766" db_id="65">
        </link>
        <link id="P02766" db_id="67">
        </link>
        <link id="P02766" db_id="70">
        </link>
        <link id="28455" db_id="71">
        </link>
        <link id="P02766" db_id="72">
        </link>
        <link id="P02766" db_id="73">
        </link>
        <link id="P02766" db_id="75">
        </link>
        <link id="TF300210" db_id="78">
        </link>
        <link id="HS_TTR" db_id="79">
        </link>
        <link id="TTR" db_id="80">
        </link>
        <link id="7276" db_id="81">
        </link>
        <link id="7276" db_id="82">
        </link>
        <link id="136464" db_id="94">
        </link>
        <link id="GC18P029194" db_id="95">
        </link>
        <link id="12405" db_id="97">
        </link>
        <link id="HGNC:12405" db_id="97">
        </link>
        <link id="CAB002517" db_id="98">
        </link>
        <link id="CAB062567" db_id="98">
        </link>
        <link id="HPA002550" db_id="98">
        </link>
        <link id="105210" db_id="99">
        </link>
        <link id="115430" db_id="99">
        </link>
        <link id="145680" db_id="99">
        </link>
        <link id="176300" db_id="99">
        </link>
        <link id="NX_P02766" db_id="100">
        </link>
        <link id="PA37069" db_id="101">
        </link>
        <link id="REACT_111102" db_id="102">
        </link>
        <link id="REACT_116125" db_id="102">
        </link>
        <link id="REACT_118779" db_id="102">
        </link>
        <link id="Transthyretin" db_id="104">
        </link>
        <link id="P02766" db_id="109">
        </link>
        <link id="P02766" db_id="111">
        </link>
        <link id="DB00255" db_id="113">
        </link>
        <link id="DB00279" db_id="113">
        </link>
        <link id="DB00451" db_id="113">
        </link>
        <link id="DB00586" db_id="113">
        </link>
        <link id="DB00861" db_id="113">
        </link>
        <link id="DB01093" db_id="113">
        </link>
        <link id="P02766" db_id="115">
        </link>
        <link id="P02766" db_id="116">
        </link>
        <link id="85447" db_id="117">
        </link>
        <link id="85451" db_id="117">
        </link>
        <link id="P02766" db_id="126">
        </link>
        <link id="P02766" db_id="128">
        </link>
        <link id="P02766" db_id="129">
        </link>
        <link id="OTTHUMG00000131984" db_id="146">
        </link>
        <link id="01447" db_id="154">
        </link>
        <link id="AAA36784.1" db_id="160">
        </link>
        <link id="AAA60011.1" db_id="160">
        </link>
        <link id="AAA60012.1" db_id="160">
        </link>
        <link id="AAA60013.1" db_id="160">
        </link>
        <link id="AAA60018.1" db_id="160">
        </link>
        <link id="AAA61181.1" db_id="160">
        </link>
        <link id="AAA73473.1" db_id="160">
        </link>
        <link id="AAA98771.1" db_id="160">
        </link>
        <link id="AAB36045.1" db_id="160">
        </link>
        <link id="AAD14098.1" db_id="160">
        </link>
        <link id="AAD14937.2" db_id="160">
        </link>
        <link id="AAD45014.1" db_id="160">
        </link>
        <link id="AAH05310.1" db_id="160">
        </link>
        <link id="AAH20791.1" db_id="160">
        </link>
        <link id="AAL92042.1" db_id="160">
        </link>
        <link id="AAL92043.1" db_id="160">
        </link>
        <link id="AAP35853.1" db_id="160">
        </link>
        <link id="ABI63351.1" db_id="160">
        </link>
        <link id="ACJ13724.1" db_id="160">
        </link>
        <link id="ADU87635.1" db_id="160">
        </link>
        <link id="ADZ15764.1" db_id="160">
        </link>
        <link id="BAA00059.1" db_id="160">
        </link>
        <link id="BAG34987.1" db_id="160">
        </link>
        <link id="CAA42087.1" db_id="160">
        </link>
        <link id="CAG33189.1" db_id="160">
        </link>
        <link id="EAX01264.1" db_id="160">
        </link>
        <link id="EAX01265.1" db_id="160">
        </link>
        <link id="EAX01266.1" db_id="160">
        </link>
        <link id="NP_000362.1" db_id="160">
        </link>
        <link id="P02766.1" db_id="160">
        </link>
        <link id="114319005" db_id="161">
        </link>
        <link id="119621669" db_id="161">
        </link>
        <link id="119621670" db_id="161">
        </link>
        <link id="119621671" db_id="161">
        </link>
        <link id="1336728" db_id="161">
        </link>
        <link id="13529050" db_id="161">
        </link>
        <link id="136464" db_id="161">
        </link>
        <link id="18089145" db_id="161">
        </link>
        <link id="189065264" db_id="161">
        </link>
        <link id="189582" db_id="161">
        </link>
        <link id="189584" db_id="161">
        </link>
        <link id="19569269" db_id="161">
        </link>
        <link id="19569271" db_id="161">
        </link>
        <link id="211948005" db_id="161">
        </link>
        <link id="219978" db_id="161">
        </link>
        <link id="30583217" db_id="161">
        </link>
        <link id="317040140" db_id="161">
        </link>
        <link id="325463987" db_id="161">
        </link>
        <link id="339685" db_id="161">
        </link>
        <link id="340015" db_id="161">
        </link>
        <link id="37483" db_id="161">
        </link>
        <link id="386998" db_id="161">
        </link>
        <link id="386999" db_id="161">
        </link>
        <link id="387000" db_id="161">
        </link>
        <link id="4261798" db_id="161">
        </link>
        <link id="4507725" db_id="161">
        </link>
        <link id="4572572" db_id="161">
        </link>
        <link id="48145933" db_id="161">
        </link>
        <link id="5533091" db_id="161">
        </link>
        <link id="847738" db_id="161">
        </link>
        <link id="AF162690.1" db_id="162">
        </link>
        <link id="AK312051.1" db_id="162">
        </link>
        <link id="BC005310.1" db_id="162">
        </link>
        <link id="BC020791.1" db_id="162">
        </link>
        <link id="BT007189.1" db_id="162">
        </link>
        <link id="CA948224.1" db_id="162">
        </link>
        <link id="CR456908.1" db_id="162">
        </link>
        <link id="D00096.1" db_id="162">
        </link>
        <link id="DB498675.1" db_id="162">
        </link>
        <link id="DQ839490.1" db_id="162">
        </link>
        <link id="EU794670.1" db_id="162">
        </link>
        <link id="GU727633.1" db_id="162">
        </link>
        <link id="JF432547.1" db_id="162">
        </link>
        <link id="K02091.1" db_id="162">
        </link>
        <link id="M10605.1" db_id="162">
        </link>
        <link id="M11714.1" db_id="162">
        </link>
        <link id="NM_000371.3" db_id="162">
        </link>
        <link id="U19780.1" db_id="162">
        </link>
        <link id="X59498.1" db_id="162">
        </link>
        <link id="ABBA01022510.1" db_id="163">
        </link>
        <link id="AC079096.4" db_id="163">
        </link>
        <link id="AC_000150.1" db_id="163">
        </link>
        <link id="AF485253.1" db_id="163">
        </link>
        <link id="AF485254.1" db_id="163">
        </link>
        <link id="AMYH02034510.1" db_id="163">
        </link>
        <link id="CH471088.1" db_id="163">
        </link>
        <link id="M11518.1" db_id="163">
        </link>
        <link id="M11844.1" db_id="163">
        </link>
        <link id="M15515.1" db_id="163">
        </link>
        <link id="M63285.1" db_id="163">
        </link>
        <link id="NC_000018.10" db_id="163">
        </link>
        <link id="NC_018929.2" db_id="163">
        </link>
        <link id="NG_009490.1" db_id="163">
        </link>
        <link id="NT_010966.15" db_id="163">
        </link>
        <link id="NW_001838467.2" db_id="163">
        </link>
        <link id="NW_004929410.1" db_id="163">
        </link>
        <link id="S63185.1" db_id="163">
        </link>
        <link id="S72385.1" db_id="163">
        </link>
        <link id="S81436.1" db_id="163">
        </link>
        <link id="114319004" db_id="164">
        </link>
        <link id="13529049" db_id="164">
        </link>
        <link id="164689454" db_id="164">
        </link>
        <link id="18089144" db_id="164">
        </link>
        <link id="189581" db_id="164">
        </link>
        <link id="189583" db_id="164">
        </link>
        <link id="211948004" db_id="164">
        </link>
        <link id="221136767" db_id="164">
        </link>
        <link id="27441101" db_id="164">
        </link>
        <link id="2951758" db_id="164">
        </link>
        <link id="30583216" db_id="164">
        </link>
        <link id="317040139" db_id="164">
        </link>
        <link id="325463986" db_id="164">
        </link>
        <link id="339684" db_id="164">
        </link>
        <link id="37482" db_id="164">
        </link>
        <link id="48145932" db_id="164">
        </link>
        <link id="5533090" db_id="164">
        </link>
        <link id="847737" db_id="164">
        </link>
        <link id="92207416" db_id="164">
        </link>
        <link id="1336727" db_id="165">
        </link>
        <link id="148169653" db_id="165">
        </link>
        <link id="157715044" db_id="165">
        </link>
        <link id="157812406" db_id="165">
        </link>
        <link id="189585" db_id="165">
        </link>
        <link id="189587" db_id="165">
        </link>
        <link id="189589" db_id="165">
        </link>
        <link id="19569268" db_id="165">
        </link>
        <link id="19569270" db_id="165">
        </link>
        <link id="21263328" db_id="165">
        </link>
        <link id="222144284" db_id="165">
        </link>
        <link id="238285" db_id="165">
        </link>
        <link id="340014" db_id="165">
        </link>
        <link id="511790857" db_id="165">
        </link>
        <link id="528472871" db_id="165">
        </link>
        <link id="528476552" db_id="165">
        </link>
        <link id="568802168" db_id="165">
        </link>
        <link id="568815580" db_id="165">
        </link>
        <link id="632797" db_id="165">
        </link>
        <link id="71516361" db_id="165">
        </link>
      </links>
      <connectivity isloaded="True">
        <item typeid="2" count="243"/>
        <item typeid="3" count="165"/>
        <item typeid="4" count="192"/>
        <item typeid="5" count="55"/>
        <item typeid="6" count="172"/>
        <item typeid="8" count="15"/>
        <item typeid="11" count="5"/>
        <item typeid="12" count="39"/>
        <item typeid="13" count="54"/>
        <item typeid="14" count="106"/>
      </connectivity>
      <attributes isloaded="True">
      </attributes>
    </vertex>
    <vertex id="15" componentid="2257401" componenttype="3" marked="False" name="ACTB" x="3.5758675587564248" y="-1.3133151789430126" level="0">
      <synonyms>
        <synonym type="1">ACTB</synonym>
        <synonym type="1">actin, beta</synonym>
        <synonym type="1">BRWS1</synonym>
        <synonym type="1">PS1TP5BP1</synonym>
        <synonym type="2">act-b</synonym>
        <synonym type="2">actin, beta-isoform</synonym>
        <synonym type="3">Actin, cytoplasmic 1</synonym>
        <synonym type="3">Beta-actin</synonym>
      </synonyms>
      <species>
        <organism id="4689" name="Homo sapiens"/>
      </species>
      <links isloaded="True">
        <link id="P60709" db_id="2">
        </link>
        <link id="ACTB_HUMAN" db_id="3">
        </link>
        <link id="60" db_id="11">
        </link>
        <link id="ENSG00000075624" db_id="41">
        </link>
        <link id="132" db_id="97">
        </link>
        <link id="102630" db_id="99">
        </link>
        <link id="OTTHUMG00000023268" db_id="146">
        </link>
        <link id="00032" db_id="154">
        </link>
        <link id="AAA51567.1" db_id="160">
        </link>
        <link id="AAA51578.1" db_id="160">
        </link>
        <link id="AAB16906.1" db_id="160">
        </link>
        <link id="AAH01301.1" db_id="160">
        </link>
        <link id="AAH02409.1" db_id="160">
        </link>
        <link id="AAH04251.1" db_id="160">
        </link>
        <link id="AAH08633.1" db_id="160">
        </link>
        <link id="AAH12854.1" db_id="160">
        </link>
        <link id="AAH13380.1" db_id="160">
        </link>
        <link id="AAH14861.1" db_id="160">
        </link>
        <link id="AAH16045.1" db_id="160">
        </link>
        <link id="AAI13037.1" db_id="160">
        </link>
        <link id="AAP22343.1" db_id="160">
        </link>
        <link id="AAS79319.1" db_id="160">
        </link>
        <link id="AAX82251.1" db_id="160">
        </link>
        <link id="ABD66582.1" db_id="160">
        </link>
        <link id="ABF01018.1" db_id="160">
        </link>
        <link id="ABL01513.1" db_id="160">
        </link>
        <link id="ABM81886.1" db_id="160">
        </link>
        <link id="ABM85054.1" db_id="160">
        </link>
        <link id="ABO65086.1" db_id="160">
        </link>
        <link id="BAA05720.1" db_id="160">
        </link>
        <link id="BAD96645.1" db_id="160">
        </link>
        <link id="BAD96752.1" db_id="160">
        </link>
        <link id="BAD96775.1" db_id="160">
        </link>
        <link id="BAG62914.1" db_id="160">
        </link>
        <link id="BAG65347.1" db_id="160">
        </link>
        <link id="BAH14732.1" db_id="160">
        </link>
        <link id="CAA23745.1" db_id="160">
        </link>
        <link id="CAA25099.1" db_id="160">
        </link>
        <link id="CAA45026.1" db_id="160">
        </link>
        <link id="CAI95947.1" db_id="160">
        </link>
        <link id="CAR95103.1" db_id="160">
        </link>
        <link id="CAS92761.1" db_id="160">
        </link>
        <link id="CAY56012.1" db_id="160">
        </link>
        <link id="EAW87341.1" db_id="160">
        </link>
        <link id="EAW87343.1" db_id="160">
        </link>
        <link id="NP_001092.1" db_id="160">
        </link>
        <link id="P60709.1" db_id="160">
        </link>
        <link id="XP_006715827.1" db_id="160">
        </link>
        <link id="117167827" db_id="161">
        </link>
        <link id="118505327" db_id="161">
        </link>
        <link id="119607747" db_id="161">
        </link>
        <link id="119607749" db_id="161">
        </link>
        <link id="123980114" db_id="161">
        </link>
        <link id="123994905" db_id="161">
        </link>
        <link id="12654911" db_id="161">
        </link>
        <link id="12803203" db_id="161">
        </link>
        <link id="13279023" db_id="161">
        </link>
        <link id="134254712" db_id="161">
        </link>
        <link id="14250401" db_id="161">
        </link>
        <link id="15277503" db_id="161">
        </link>
        <link id="15426536" db_id="161">
        </link>
        <link id="15928803" db_id="161">
        </link>
        <link id="16359158" db_id="161">
        </link>
        <link id="177968" db_id="161">
        </link>
        <link id="178024" db_id="161">
        </link>
        <link id="178032" db_id="161">
        </link>
        <link id="194376310" db_id="161">
        </link>
        <link id="194385944" db_id="161">
        </link>
        <link id="210029289" db_id="161">
        </link>
        <link id="213500113" db_id="161">
        </link>
        <link id="221046110" db_id="161">
        </link>
        <link id="229610526" db_id="161">
        </link>
        <link id="28252" db_id="161">
        </link>
        <link id="28336" db_id="161">
        </link>
        <link id="30172702" db_id="161">
        </link>
        <link id="4433123" db_id="161">
        </link>
        <link id="4501885" db_id="161">
        </link>
        <link id="45934426" db_id="161">
        </link>
        <link id="46397333" db_id="161">
        </link>
        <link id="578813594" db_id="161">
        </link>
        <link id="62421065" db_id="161">
        </link>
        <link id="62897409" db_id="161">
        </link>
        <link id="62897625" db_id="161">
        </link>
        <link id="62897671" db_id="161">
        </link>
        <link id="66348792" db_id="161">
        </link>
        <link id="825616" db_id="161">
        </link>
        <link id="89276723" db_id="161">
        </link>
        <link id="93211215" db_id="161">
        </link>
        <link id="AK025375.1" db_id="162">
        </link>
        <link id="AK058019.1" db_id="162">
        </link>
        <link id="AK098751.1" db_id="162">
        </link>
        <link id="AK130062.1" db_id="162">
        </link>
        <link id="AK130157.1" db_id="162">
        </link>
        <link id="AK222925.1" db_id="162">
        </link>
        <link id="AK223032.1" db_id="162">
        </link>
        <link id="AK223055.1" db_id="162">
        </link>
        <link id="AK225414.1" db_id="162">
        </link>
        <link id="AK301372.1" db_id="162">
        </link>
        <link id="AK304552.1" db_id="162">
        </link>
        <link id="AK308277.1" db_id="162">
        </link>
        <link id="AK309997.1" db_id="162">
        </link>
        <link id="AK316361.1" db_id="162">
        </link>
        <link id="BC001301.1" db_id="162">
        </link>
        <link id="BC002409.2" db_id="162">
        </link>
        <link id="BC004251.1" db_id="162">
        </link>
        <link id="BC008633.1" db_id="162">
        </link>
        <link id="BC009636.1" db_id="162">
        </link>
        <link id="BC012854.1" db_id="162">
        </link>
        <link id="BC013380.2" db_id="162">
        </link>
        <link id="BC013835.1" db_id="162">
        </link>
        <link id="BC014401.1" db_id="162">
        </link>
        <link id="BC014861.1" db_id="162">
        </link>
        <link id="BC016045.1" db_id="162">
        </link>
        <link id="BC023204.1" db_id="162">
        </link>
        <link id="BC113036.1" db_id="162">
        </link>
        <link id="D28354.1" db_id="162">
        </link>
        <link id="DQ407611.1" db_id="162">
        </link>
        <link id="DQ471327.1" db_id="162">
        </link>
        <link id="DQ890960.2" db_id="162">
        </link>
        <link id="DQ894128.2" db_id="162">
        </link>
        <link id="EF036500.1" db_id="162">
        </link>
        <link id="EF095209.1" db_id="162">
        </link>
        <link id="K00790.1" db_id="162">
        </link>
        <link id="M28424.1" db_id="162">
        </link>
        <link id="NM_001101.3" db_id="162">
        </link>
        <link id="V00478.1" db_id="162">
        </link>
        <link id="X00351.1" db_id="162">
        </link>
        <link id="X63432.1" db_id="162">
        </link>
        <link id="XM_006715764.1" db_id="162">
        </link>
        <link id="ABBA01039461.1" db_id="163">
        </link>
        <link id="AC006483.3" db_id="163">
        </link>
        <link id="AC_000139.1" db_id="163">
        </link>
        <link id="AMYH02015141.1" db_id="163">
        </link>
        <link id="AY582799.1" db_id="163">
        </link>
        <link id="AY970442.1" db_id="163">
        </link>
        <link id="CH471144.1" db_id="163">
        </link>
        <link id="CS081475.1" db_id="163">
        </link>
        <link id="FB571104.1" db_id="163">
        </link>
        <link id="FB668235.1" db_id="163">
        </link>
        <link id="GN346972.1" db_id="163">
        </link>
        <link id="M10277.1" db_id="163">
        </link>
        <link id="NC_000007.14" db_id="163">
        </link>
        <link id="NC_018918.2" db_id="163">
        </link>
        <link id="NG_007992.1" db_id="163">
        </link>
        <link id="NT_007819.18" db_id="163">
        </link>
        <link id="NW_001838998.1" db_id="163">
        </link>
        <link id="NW_004929329.1" db_id="163">
        </link>
        <link id="10437878" db_id="164">
        </link>
        <link id="110623790" db_id="164">
        </link>
        <link id="117167826" db_id="164">
        </link>
        <link id="118505326" db_id="164">
        </link>
        <link id="123980113" db_id="164">
        </link>
        <link id="123994904" db_id="164">
        </link>
        <link id="12654910" db_id="164">
        </link>
        <link id="13279022" db_id="164">
        </link>
        <link id="134254711" db_id="164">
        </link>
        <link id="14250400" db_id="164">
        </link>
        <link id="15277502" db_id="164">
        </link>
        <link id="15426604" db_id="164">
        </link>
        <link id="15680122" db_id="164">
        </link>
        <link id="15928802" db_id="164">
        </link>
        <link id="16307104" db_id="164">
        </link>
        <link id="16359157" db_id="164">
        </link>
        <link id="164690869" db_id="164">
        </link>
        <link id="164695031" db_id="164">
        </link>
        <link id="16554019" db_id="164">
        </link>
        <link id="168480144" db_id="164">
        </link>
        <link id="178023" db_id="164">
        </link>
        <link id="178031" db_id="164">
        </link>
        <link id="18490093" db_id="164">
        </link>
        <link id="194376309" db_id="164">
        </link>
        <link id="194385943" db_id="164">
        </link>
        <link id="21758861" db_id="164">
        </link>
        <link id="221046109" db_id="164">
        </link>
        <link id="28244" db_id="164">
        </link>
        <link id="28251" db_id="164">
        </link>
        <link id="28335" db_id="164">
        </link>
        <link id="33878222" db_id="164">
        </link>
        <link id="33988640" db_id="164">
        </link>
        <link id="34526800" db_id="164">
        </link>
        <link id="34526902" db_id="164">
        </link>
        <link id="461167" db_id="164">
        </link>
        <link id="578813593" db_id="164">
        </link>
        <link id="62897408" db_id="164">
        </link>
        <link id="62897624" db_id="164">
        </link>
        <link id="62897670" db_id="164">
        </link>
        <link id="89276722" db_id="164">
        </link>
        <link id="93211214" db_id="164">
        </link>
        <link id="148152702" db_id="165">
        </link>
        <link id="157696559" db_id="165">
        </link>
        <link id="157734172" db_id="165">
        </link>
        <link id="177967" db_id="165">
        </link>
        <link id="189571644" db_id="165">
        </link>
        <link id="210029288" db_id="165">
        </link>
        <link id="213500112" db_id="165">
        </link>
        <link id="229610525" db_id="165">
        </link>
        <link id="45934425" db_id="165">
        </link>
        <link id="511813498" db_id="165">
        </link>
        <link id="528475259" db_id="165">
        </link>
        <link id="528476628" db_id="165">
        </link>
        <link id="568815311" db_id="165">
        </link>
        <link id="568815591" db_id="165">
        </link>
        <link id="62421064" db_id="165">
        </link>
        <link id="66348791" db_id="165">
        </link>
        <link id="71514807" db_id="165">
        </link>
        <link id="9211523" db_id="165">
        </link>
      </links>
      <connectivity isloaded="True">
        <item typeid="2" count="219"/>
        <item typeid="3" count="139"/>
        <item typeid="4" count="38"/>
        <item typeid="5" count="14"/>
        <item typeid="6" count="22"/>
        <item typeid="8" count="15"/>
        <item typeid="12" count="7"/>
        <item typeid="13" count="9"/>
        <item typeid="14" count="5"/>
      </connectivity>
      <attributes isloaded="True">
      </attributes>
    </vertex>
    <vertex id="16" componentid="2257530" componenttype="3" marked="False" name="ALB" x="0.063777122116444929" y="-1.4398104962462099" level="0">
      <synonyms>
        <synonym type="1">ALB</synonym>
        <synonym type="1">albumin</synonym>
        <synonym type="1">PRO0883</synonym>
        <synonym type="1">PRO0903</synonym>
        <synonym type="1">PRO1341</synonym>
        <synonym type="2">al-bumin</synonym>
        <synonym type="3">ALBU</synonym>
        <synonym type="2">album-in</synonym>
        <synonym type="2">albumin family</synonym>
        <synonym type="2">albumin isoform</synonym>
        <synonym type="2">albumin precursor</synonym>
        <synonym type="2">albumin+</synonym>
        <synonym type="2">albumin++</synonym>
        <synonym type="2">albumin+type</synonym>
        <synonym type="2">albumin-type</synonym>
        <synonym type="3">Serum albumin precursor</synonym>
      </synonyms>
      <species>
        <organism id="4689" name="Homo sapiens"/>
      </species>
      <links isloaded="True">
        <link id="P02768" db_id="2">
        </link>
        <link id="ALBU_HUMAN" db_id="3">
        </link>
        <link id="213" db_id="11">
        </link>
        <link id="ENSG00000163631" db_id="41">
        </link>
        <link id="399" db_id="97">
        </link>
        <link id="103600" db_id="99">
        </link>
        <link id="OTTHUMG00000129919" db_id="146">
        </link>
        <link id="00062" db_id="154">
        </link>
        <link id="AAA98797.1" db_id="160">
        </link>
        <link id="AAA98798.1" db_id="160">
        </link>
        <link id="AAB30282.1" db_id="160">
        </link>
        <link id="AAB31177.1" db_id="160">
        </link>
        <link id="AAF01333.1" db_id="160">
        </link>
        <link id="AAH14308.1" db_id="160">
        </link>
        <link id="AAH34023.1" db_id="160">
        </link>
        <link id="AAH35969.1" db_id="160">
        </link>
        <link id="AAH36003.1" db_id="160">
        </link>
        <link id="AAH41789.1" db_id="160">
        </link>
        <link id="AAN17825.1" db_id="160">
        </link>
        <link id="AAQ89947.1" db_id="160">
        </link>
        <link id="AAT11155.1" db_id="160">
        </link>
        <link id="AAT52213.1" db_id="160">
        </link>
        <link id="AAU21642.1" db_id="160">
        </link>
        <link id="AAX63425.1" db_id="160">
        </link>
        <link id="ABJ16448.1" db_id="160">
        </link>
        <link id="ABM82340.1" db_id="160">
        </link>
        <link id="ABM85514.1" db_id="160">
        </link>
        <link id="ABS29264.1" db_id="160">
        </link>
        <link id="AEE60908.1" db_id="160">
        </link>
        <link id="BAF85444.1" db_id="160">
        </link>
        <link id="BAG37325.1" db_id="160">
        </link>
        <link id="BAG60658.1" db_id="160">
        </link>
        <link id="BAG60674.1" db_id="160">
        </link>
        <link id="CAA00606.1" db_id="160">
        </link>
        <link id="CAA23753.1" db_id="160">
        </link>
        <link id="CAA23754.1" db_id="160">
        </link>
        <link id="CAA35747.1" db_id="160">
        </link>
        <link id="CAA35748.1" db_id="160">
        </link>
        <link id="CAA35749.1" db_id="160">
        </link>
        <link id="CAH18185.1" db_id="160">
        </link>
        <link id="CAL14739.1" db_id="160">
        </link>
        <link id="CAV33840.1" db_id="160">
        </link>
        <link id="CAY85984.1" db_id="160">
        </link>
        <link id="CBL66721.1" db_id="160">
        </link>
        <link id="EAX05659.1" db_id="160">
        </link>
        <link id="EAX05660.1" db_id="160">
        </link>
        <link id="EAX05661.1" db_id="160">
        </link>
        <link id="EAX05662.1" db_id="160">
        </link>
        <link id="EAX05663.1" db_id="160">
        </link>
        <link id="EAX05664.1" db_id="160">
        </link>
        <link id="EAX05665.1" db_id="160">
        </link>
        <link id="EAX05666.1" db_id="160">
        </link>
        <link id="EAX05667.1" db_id="160">
        </link>
        <link id="EAX05668.1" db_id="160">
        </link>
        <link id="EAX05669.1" db_id="160">
        </link>
        <link id="EAX05670.1" db_id="160">
        </link>
        <link id="EAX05671.1" db_id="160">
        </link>
        <link id="EAX05672.1" db_id="160">
        </link>
        <link id="EAX05673.1" db_id="160">
        </link>
        <link id="EAX05674.1" db_id="160">
        </link>
        <link id="EAX05675.1" db_id="160">
        </link>
        <link id="EAX05676.1" db_id="160">
        </link>
        <link id="EAX05677.1" db_id="160">
        </link>
        <link id="EAX05678.1" db_id="160">
        </link>
        <link id="NP_000468.1" db_id="160">
        </link>
        <link id="P02768.2" db_id="160">
        </link>
        <link id="110292446" db_id="161">
        </link>
        <link id="113576" db_id="161">
        </link>
        <link id="115607207" db_id="161">
        </link>
        <link id="119626064" db_id="161">
        </link>
        <link id="119626065" db_id="161">
        </link>
        <link id="119626066" db_id="161">
        </link>
        <link id="119626067" db_id="161">
        </link>
        <link id="119626068" db_id="161">
        </link>
        <link id="119626069" db_id="161">
        </link>
        <link id="119626070" db_id="161">
        </link>
        <link id="119626071" db_id="161">
        </link>
        <link id="119626072" db_id="161">
        </link>
        <link id="119626073" db_id="161">
        </link>
        <link id="119626074" db_id="161">
        </link>
        <link id="119626075" db_id="161">
        </link>
        <link id="119626076" db_id="161">
        </link>
        <link id="119626077" db_id="161">
        </link>
        <link id="119626078" db_id="161">
        </link>
        <link id="119626079" db_id="161">
        </link>
        <link id="119626080" db_id="161">
        </link>
        <link id="119626081" db_id="161">
        </link>
        <link id="119626082" db_id="161">
        </link>
        <link id="119626083" db_id="161">
        </link>
        <link id="123981022" db_id="161">
        </link>
        <link id="123995825" db_id="161">
        </link>
        <link id="152112964" db_id="161">
        </link>
        <link id="15679996" db_id="161">
        </link>
        <link id="158258947" db_id="161">
        </link>
        <link id="178344" db_id="161">
        </link>
        <link id="178345" db_id="161">
        </link>
        <link id="189054552" db_id="161">
        </link>
        <link id="194391080" db_id="161">
        </link>
        <link id="194391112" db_id="161">
        </link>
        <link id="21706456" db_id="161">
        </link>
        <link id="218595090" db_id="161">
        </link>
        <link id="23241675" db_id="161">
        </link>
        <link id="23243418" db_id="161">
        </link>
        <link id="23307793" db_id="161">
        </link>
        <link id="237675847" db_id="161">
        </link>
        <link id="27692693" db_id="161">
        </link>
        <link id="28590" db_id="161">
        </link>
        <link id="28592" db_id="161">
        </link>
        <link id="295032045" db_id="161">
        </link>
        <link id="332356380" db_id="161">
        </link>
        <link id="37222202" db_id="161">
        </link>
        <link id="412163" db_id="161">
        </link>
        <link id="4502027" db_id="161">
        </link>
        <link id="47118015" db_id="161">
        </link>
        <link id="49176517" db_id="161">
        </link>
        <link id="51476390" db_id="161">
        </link>
        <link id="52001697" db_id="161">
        </link>
        <link id="546033" db_id="161">
        </link>
        <link id="547232" db_id="161">
        </link>
        <link id="6013427" db_id="161">
        </link>
        <link id="62113341" db_id="161">
        </link>
        <link id="930070" db_id="161">
        </link>
        <link id="930102" db_id="161">
        </link>
        <link id="930103" db_id="161">
        </link>
        <link id="A06977.1" db_id="162">
        </link>
        <link id="AF190168.1" db_id="162">
        </link>
        <link id="AF542069.1" db_id="162">
        </link>
        <link id="AK292755.1" db_id="162">
        </link>
        <link id="AK298437.1" db_id="162">
        </link>
        <link id="AK298461.1" db_id="162">
        </link>
        <link id="AK308044.1" db_id="162">
        </link>
        <link id="AK314794.1" db_id="162">
        </link>
        <link id="AY358313.1" db_id="162">
        </link>
        <link id="AY544124.1" db_id="162">
        </link>
        <link id="AY550967.1" db_id="162">
        </link>
        <link id="AY728024.1" db_id="162">
        </link>
        <link id="AY960291.1" db_id="162">
        </link>
        <link id="BC014308.1" db_id="162">
        </link>
        <link id="BC034023.1" db_id="162">
        </link>
        <link id="BC034026.1" db_id="162">
        </link>
        <link id="BC035969.1" db_id="162">
        </link>
        <link id="BC036003.1" db_id="162">
        </link>
        <link id="BC039235.1" db_id="162">
        </link>
        <link id="BC041789.1" db_id="162">
        </link>
        <link id="BJ993972.1" db_id="162">
        </link>
        <link id="CR749331.1" db_id="162">
        </link>
        <link id="DA536463.1" db_id="162">
        </link>
        <link id="DA642320.1" db_id="162">
        </link>
        <link id="DQ891414.2" db_id="162">
        </link>
        <link id="DQ894588.2" db_id="162">
        </link>
        <link id="DQ986150.1" db_id="162">
        </link>
        <link id="HQ537426.1" db_id="162">
        </link>
        <link id="N53869.1" db_id="162">
        </link>
        <link id="NM_000477.5" db_id="162">
        </link>
        <link id="V00494.1" db_id="162">
        </link>
        <link id="V00495.1" db_id="162">
        </link>
        <link id="X51363.1" db_id="162">
        </link>
        <link id="X51364.1" db_id="162">
        </link>
        <link id="X51365.1" db_id="162">
        </link>
        <link id="ABBA01022989.1" db_id="163">
        </link>
        <link id="ABBA01022990.1" db_id="163">
        </link>
        <link id="AC108157.3" db_id="163">
        </link>
        <link id="AC_000136.1" db_id="163">
        </link>
        <link id="AMYH02009464.1" db_id="163">
        </link>
        <link id="CH471057.1" db_id="163">
        </link>
        <link id="CS339763.1" db_id="163">
        </link>
        <link id="EF649953.1" db_id="163">
        </link>
        <link id="GM662929.1" db_id="163">
        </link>
        <link id="GN367252.1" db_id="163">
        </link>
        <link id="HC484161.1" db_id="163">
        </link>
        <link id="M12523.1" db_id="163">
        </link>
        <link id="NC_000004.12" db_id="163">
        </link>
        <link id="NC_018915.2" db_id="163">
        </link>
        <link id="NG_009291.1" db_id="163">
        </link>
        <link id="NT_016354.20" db_id="163">
        </link>
        <link id="NW_001838914.1" db_id="163">
        </link>
        <link id="NW_004929320.1" db_id="163">
        </link>
        <link id="S69192.1" db_id="163">
        </link>
        <link id="S70799.1" db_id="163">
        </link>
        <link id="115607206" db_id="164">
        </link>
        <link id="1195035" db_id="164">
        </link>
        <link id="123981021" db_id="164">
        </link>
        <link id="123995824" db_id="164">
        </link>
        <link id="143806862" db_id="164">
        </link>
        <link id="15679995" db_id="164">
        </link>
        <link id="158258946" db_id="164">
        </link>
        <link id="164692402" db_id="164">
        </link>
        <link id="164694201" db_id="164">
        </link>
        <link id="194391079" db_id="164">
        </link>
        <link id="194391111" db_id="164">
        </link>
        <link id="215982788" db_id="164">
        </link>
        <link id="21706455" db_id="164">
        </link>
        <link id="21706470" db_id="164">
        </link>
        <link id="23241674" db_id="164">
        </link>
        <link id="23243417" db_id="164">
        </link>
        <link id="23307792" db_id="164">
        </link>
        <link id="25058738" db_id="164">
        </link>
        <link id="27692692" db_id="164">
        </link>
        <link id="28589" db_id="164">
        </link>
        <link id="28591" db_id="164">
        </link>
        <link id="32428" db_id="164">
        </link>
        <link id="332356379" db_id="164">
        </link>
        <link id="35452" db_id="164">
        </link>
        <link id="35453" db_id="164">
        </link>
        <link id="37181745" db_id="164">
        </link>
        <link id="412162" db_id="164">
        </link>
        <link id="47118014" db_id="164">
        </link>
        <link id="49176516" db_id="164">
        </link>
        <link id="51476389" db_id="164">
        </link>
        <link id="52001696" db_id="164">
        </link>
        <link id="6013426" db_id="164">
        </link>
        <link id="62113340" db_id="164">
        </link>
        <link id="80572069" db_id="164">
        </link>
        <link id="80965631" db_id="164">
        </link>
        <link id="110292445" db_id="165">
        </link>
        <link id="148169173" db_id="165">
        </link>
        <link id="148169174" db_id="165">
        </link>
        <link id="152112963" db_id="165">
        </link>
        <link id="157696475" db_id="165">
        </link>
        <link id="157734150" db_id="165">
        </link>
        <link id="178343" db_id="165">
        </link>
        <link id="19387810" db_id="165">
        </link>
        <link id="218595089" db_id="165">
        </link>
        <link id="219842221" db_id="165">
        </link>
        <link id="237675846" db_id="165">
        </link>
        <link id="295032044" db_id="165">
        </link>
        <link id="511820676" db_id="165">
        </link>
        <link id="528475646" db_id="165">
        </link>
        <link id="528476651" db_id="165">
        </link>
        <link id="546032" db_id="165">
        </link>
        <link id="547231" db_id="165">
        </link>
        <link id="568815332" db_id="165">
        </link>
        <link id="568815594" db_id="165">
        </link>
        <link id="71518461" db_id="165">
        </link>
      </links>
      <connectivity isloaded="True">
        <item typeid="2" count="916"/>
        <item typeid="3" count="691"/>
        <item typeid="4" count="1806"/>
        <item typeid="5" count="197"/>
        <item typeid="6" count="62"/>
        <item typeid="8" count="60"/>
        <item typeid="12" count="478"/>
      </connectivity>
      <attributes isloaded="True">
      </attributes>
    </vertex>
    <vertex id="17" componentid="2257599" componenttype="3" marked="False" name="ANXA1" x="5.9614872563704893" y="0.42796693285364995" level="0">
      <synonyms>
        <synonym type="1">annexin A1</synonym>
        <synonym type="1">ANX1</synonym>
        <synonym type="1">ANXA1</synonym>
        <synonym type="1">LPC1</synonym>
        <synonym type="3">Annexin I</synonym>
        <synonym type="3">Annexin-1</synonym>
        <synonym type="2">annexin-a1</synonym>
        <synonym type="2">annexina1</synonym>
        <synonym type="2">annexins a1</synonym>
        <synonym type="3">Calpactin II</synonym>
        <synonym type="3">Calpactin-2</synonym>
        <synonym type="3">Chromobindin-9</synonym>
        <synonym type="3">Lipocortin I</synonym>
        <synonym type="3">p35</synonym>
        <synonym type="3">Phospholipase A2 inhibitory protein</synonym>
      </synonyms>
      <species>
        <organism id="4689" name="Homo sapiens"/>
      </species>
      <links isloaded="True">
        <link id="P04083" db_id="2">
        </link>
        <link id="ANXA1_HUMAN" db_id="3">
        </link>
        <link id="301" db_id="11">
        </link>
        <link id="ENSG00000135046" db_id="41">
        </link>
        <link id="533" db_id="97">
        </link>
        <link id="151690" db_id="99">
        </link>
        <link id="OTTHUMG00000020016" db_id="146">
        </link>
        <link id="01060" db_id="154">
        </link>
        <link id="AAH01275.1" db_id="160">
        </link>
        <link id="AAH34157.1" db_id="160">
        </link>
        <link id="AAH35993.1" db_id="160">
        </link>
        <link id="AAV38699.1" db_id="160">
        </link>
        <link id="AAV38719.1" db_id="160">
        </link>
        <link id="AAV38720.1" db_id="160">
        </link>
        <link id="ABM82099.1" db_id="160">
        </link>
        <link id="ABM85264.1" db_id="160">
        </link>
        <link id="ADZ76495.1" db_id="160">
        </link>
        <link id="BAG59381.1" db_id="160">
        </link>
        <link id="BAG70088.1" db_id="160">
        </link>
        <link id="BAG70215.1" db_id="160">
        </link>
        <link id="CAA29338.1" db_id="160">
        </link>
        <link id="CAG28612.1" db_id="160">
        </link>
        <link id="EAW62545.1" db_id="160">
        </link>
        <link id="EAW62546.1" db_id="160">
        </link>
        <link id="EAW62547.1" db_id="160">
        </link>
        <link id="EAW62548.1" db_id="160">
        </link>
        <link id="EAW62549.1" db_id="160">
        </link>
        <link id="EAW62550.1" db_id="160">
        </link>
        <link id="NP_000691.1" db_id="160">
        </link>
        <link id="P04083.2" db_id="160">
        </link>
        <link id="113944" db_id="161">
        </link>
        <link id="116284351" db_id="161">
        </link>
        <link id="119582949" db_id="161">
        </link>
        <link id="119582950" db_id="161">
        </link>
        <link id="119582951" db_id="161">
        </link>
        <link id="119582952" db_id="161">
        </link>
        <link id="119582953" db_id="161">
        </link>
        <link id="119582954" db_id="161">
        </link>
        <link id="123980540" db_id="161">
        </link>
        <link id="123995325" db_id="161">
        </link>
        <link id="12654863" db_id="161">
        </link>
        <link id="194384442" db_id="161">
        </link>
        <link id="197692249" db_id="161">
        </link>
        <link id="197692503" db_id="161">
        </link>
        <link id="23958904" db_id="161">
        </link>
        <link id="326535637" db_id="161">
        </link>
        <link id="34388" db_id="161">
        </link>
        <link id="4502101" db_id="161">
        </link>
        <link id="47115305" db_id="161">
        </link>
        <link id="54696654" db_id="161">
        </link>
        <link id="54696694" db_id="161">
        </link>
        <link id="54696696" db_id="161">
        </link>
        <link id="AB451274.1" db_id="162">
        </link>
        <link id="AB451401.1" db_id="162">
        </link>
        <link id="AK074480.1" db_id="162">
        </link>
        <link id="AK296808.1" db_id="162">
        </link>
        <link id="BC001275.1" db_id="162">
        </link>
        <link id="BC018683.1" db_id="162">
        </link>
        <link id="BC034157.1" db_id="162">
        </link>
        <link id="BC035993.1" db_id="162">
        </link>
        <link id="BT019896.1" db_id="162">
        </link>
        <link id="BT019916.1" db_id="162">
        </link>
        <link id="BT019917.1" db_id="162">
        </link>
        <link id="CR407684.1" db_id="162">
        </link>
        <link id="DQ891173.2" db_id="162">
        </link>
        <link id="DQ894338.2" db_id="162">
        </link>
        <link id="NM_000700.1" db_id="162">
        </link>
        <link id="X05908.1" db_id="162">
        </link>
        <link id="ABBA01033867.1" db_id="163">
        </link>
        <link id="AC_000141.1" db_id="163">
        </link>
        <link id="AL359997.8" db_id="163">
        </link>
        <link id="AMYH02020984.1" db_id="163">
        </link>
        <link id="AMYH02020985.1" db_id="163">
        </link>
        <link id="CH471089.1" db_id="163">
        </link>
        <link id="GU997628.1" db_id="163">
        </link>
        <link id="NC_000009.12" db_id="163">
        </link>
        <link id="NC_018920.2" db_id="163">
        </link>
        <link id="NT_008470.20" db_id="163">
        </link>
        <link id="NW_001839221.1" db_id="163">
        </link>
        <link id="NW_004929366.1" db_id="163">
        </link>
        <link id="U25414.1" db_id="163">
        </link>
        <link id="123980539" db_id="164">
        </link>
        <link id="123995324" db_id="164">
        </link>
        <link id="12654862" db_id="164">
        </link>
        <link id="18677095" db_id="164">
        </link>
        <link id="194384441" db_id="164">
        </link>
        <link id="197692248" db_id="164">
        </link>
        <link id="197692502" db_id="164">
        </link>
        <link id="21707657" db_id="164">
        </link>
        <link id="22450828" db_id="164">
        </link>
        <link id="23958903" db_id="164">
        </link>
        <link id="34387" db_id="164">
        </link>
        <link id="4502100" db_id="164">
        </link>
        <link id="47115304" db_id="164">
        </link>
        <link id="54696653" db_id="164">
        </link>
        <link id="54696693" db_id="164">
        </link>
        <link id="54696695" db_id="164">
        </link>
        <link id="11878001" db_id="165">
        </link>
        <link id="148158296" db_id="165">
        </link>
        <link id="157696782" db_id="165">
        </link>
        <link id="157734174" db_id="165">
        </link>
        <link id="326535636" db_id="165">
        </link>
        <link id="511806273" db_id="165">
        </link>
        <link id="511806274" db_id="165">
        </link>
        <link id="528474545" db_id="165">
        </link>
        <link id="528476614" db_id="165">
        </link>
        <link id="568815282" db_id="165">
        </link>
        <link id="568815589" db_id="165">
        </link>
        <link id="71516309" db_id="165">
        </link>
        <link id="849128" db_id="165">
        </link>
      </links>
      <connectivity isloaded="True">
        <item typeid="2" count="190"/>
        <item typeid="3" count="169"/>
        <item typeid="4" count="79"/>
        <item typeid="5" count="66"/>
        <item typeid="6" count="16"/>
        <item typeid="8" count="32"/>
        <item typeid="12" count="23"/>
        <item typeid="14" count="1"/>
      </connectivity>
      <attributes isloaded="True">
      </attributes>
    </vertex>
    <vertex id="18" componentid="2257632" componenttype="3" marked="False" name="APOA1" x="-2.1174916262064443" y="-1.2840244100339309" level="0">
      <synonyms>
        <synonym type="1">APOA1</synonym>
        <synonym type="1">apolipoprotein A-I</synonym>
        <synonym type="2">a-1 apolipoprotein</synonym>
        <synonym type="2">a-1 apolipoproteins</synonym>
        <synonym type="2">a-i apolipoprotein</synonym>
        <synonym type="2">a-i apolipoproteins</synonym>
        <synonym type="2">a1 apolipoprotein</synonym>
        <synonym type="2">a1 apolipoproteins</synonym>
        <synonym type="2">alpha-1 apolipoprotein</synonym>
        <synonym type="2">apo a-i lipoprotein</synonym>
        <synonym type="2">apo a1 lipoprotein</synonym>
        <synonym type="2">apo ai</synonym>
        <synonym type="2">apo ai isoform</synonym>
        <synonym type="2">apo lipoprotein a-i</synonym>
        <synonym type="2">apo lipoprotein a1</synonym>
        <synonym type="3">Apo-AI</synonym>
        <synonym type="2">apo-lipoprotein a-1</synonym>
        <synonym type="2">apo-lipoprotein a-i</synonym>
        <synonym type="2">apo-lipoprotein a1</synonym>
        <synonym type="2">apo-lipoproteins a1</synonym>
        <synonym type="2">apoa-1 lipoproteins</synonym>
        <synonym type="2">apoa-1-lipoprotein</synonym>
        <synonym type="3">ApoA-I</synonym>
        <synonym type="2">apoa-i lipoprotein</synonym>
        <synonym type="2">apoa1 lipoprotein</synonym>
        <synonym type="2">apoa1 lipoproteins</synonym>
        <synonym type="2">apoai isoform</synonym>
        <synonym type="2">apoai precursor</synonym>
        <synonym type="2">apoli poprotein a-i</synonym>
        <synonym type="2">apolipoprotein a-1</synonym>
        <synonym type="2">apolipoprotein a-1 precursor</synonym>
        <synonym type="3">Apolipoprotein A-I precursor</synonym>
        <synonym type="3">Apolipoprotein A1</synonym>
        <synonym type="2">apolipoprotein a1 isoform</synonym>
        <synonym type="2">apolipoprotein a1 precursor</synonym>
        <synonym type="2">apolipoprotein-a-1</synonym>
        <synonym type="2">apolipoprotein-a-i</synonym>
        <synonym type="2">apolipoprotein-a1</synonym>
        <synonym type="2">apolipoproteina-1</synonym>
        <synonym type="2">apolipoproteina-i</synonym>
        <synonym type="2">apolipoproteina1</synonym>
        <synonym type="2">apolipoproteins a-1</synonym>
        <synonym type="2">apolipoproteins a-i</synonym>
        <synonym type="2">apolipoproteins a1</synonym>
        <synonym type="2">lipoprotein apo a-i</synonym>
        <synonym type="2">lipoprotein apoa-i</synonym>
        <synonym type="2">lipoprotein apoa1</synonym>
        <synonym type="2">lipoproteins apo a-i</synonym>
        <synonym type="2">lipoproteins apoa-1</synonym>
        <synonym type="2">lipoproteins apoa-i</synonym>
        <synonym type="2">lipoproteins apoa1</synonym>
      </synonyms>
      <species>
        <organism id="4689" name="Homo sapiens"/>
      </species>
      <links isloaded="True">
        <link id="P02647" db_id="2">
        </link>
        <link id="APOA1_HUMAN" db_id="3">
        </link>
        <link id="335" db_id="11">
        </link>
        <link id="ENSG00000118137" db_id="41">
        </link>
        <link id="600" db_id="97">
        </link>
        <link id="107680" db_id="99">
        </link>
        <link id="OTTHUMG00000046112" db_id="146">
        </link>
        <link id="02517" db_id="154">
        </link>
        <link id="AAA35545.1" db_id="160">
        </link>
        <link id="AAA51746.1" db_id="160">
        </link>
        <link id="AAA51747.1" db_id="160">
        </link>
        <link id="AAA62829.1" db_id="160">
        </link>
        <link id="AAB59514.1" db_id="160">
        </link>
        <link id="AAD34604.1" db_id="160">
        </link>
        <link id="AAH05380.1" db_id="160">
        </link>
        <link id="AAI10287.1" db_id="160">
        </link>
        <link id="AAL92035.1" db_id="160">
        </link>
        <link id="AAQ91811.1" db_id="160">
        </link>
        <link id="AAS68227.1" db_id="160">
        </link>
        <link id="ABM83999.1" db_id="160">
        </link>
        <link id="ABM87329.1" db_id="160">
        </link>
        <link id="ACA05932.1" db_id="160">
        </link>
        <link id="ACA05933.1" db_id="160">
        </link>
        <link id="ACA05934.1" db_id="160">
        </link>
        <link id="ACA05935.1" db_id="160">
        </link>
        <link id="ACA05936.1" db_id="160">
        </link>
        <link id="BAF84920.1" db_id="160">
        </link>
        <link id="CAA01198.1" db_id="160">
        </link>
        <link id="CAA01253.1" db_id="160">
        </link>
        <link id="CAA25232.1" db_id="160">
        </link>
        <link id="CAA25519.1" db_id="160">
        </link>
        <link id="CAA26097.1" db_id="160">
        </link>
        <link id="CAA30377.1" db_id="160">
        </link>
        <link id="EAW67274.1" db_id="160">
        </link>
        <link id="EAW67275.1" db_id="160">
        </link>
        <link id="EAW67276.1" db_id="160">
        </link>
        <link id="EAW67277.1" db_id="160">
        </link>
        <link id="NP_000030.1" db_id="160">
        </link>
        <link id="P02647.1" db_id="160">
        </link>
        <link id="XP_005271596.1" db_id="160">
        </link>
        <link id="XP_005271597.1" db_id="160">
        </link>
        <link id="113992" db_id="161">
        </link>
        <link id="119587678" db_id="161">
        </link>
        <link id="119587679" db_id="161">
        </link>
        <link id="119587680" db_id="161">
        </link>
        <link id="119587681" db_id="161">
        </link>
        <link id="123992794" db_id="161">
        </link>
        <link id="123999570" db_id="161">
        </link>
        <link id="1330306" db_id="161">
        </link>
        <link id="13529242" db_id="161">
        </link>
        <link id="158257894" db_id="161">
        </link>
        <link id="167887482" db_id="161">
        </link>
        <link id="167887483" db_id="161">
        </link>
        <link id="167887484" db_id="161">
        </link>
        <link id="167887485" db_id="161">
        </link>
        <link id="167887486" db_id="161">
        </link>
        <link id="178768" db_id="161">
        </link>
        <link id="178773" db_id="161">
        </link>
        <link id="178775" db_id="161">
        </link>
        <link id="178777" db_id="161">
        </link>
        <link id="19569153" db_id="161">
        </link>
        <link id="28772" db_id="161">
        </link>
        <link id="296635" db_id="161">
        </link>
        <link id="296729" db_id="161">
        </link>
        <link id="37499465" db_id="161">
        </link>
        <link id="4557321" db_id="161">
        </link>
        <link id="45593391" db_id="161">
        </link>
        <link id="4960066" db_id="161">
        </link>
        <link id="512410" db_id="161">
        </link>
        <link id="530398067" db_id="161">
        </link>
        <link id="530398069" db_id="161">
        </link>
        <link id="553183" db_id="161">
        </link>
        <link id="732753" db_id="161">
        </link>
        <link id="82571472" db_id="161">
        </link>
        <link id="A14829.1" db_id="162">
        </link>
        <link id="A15879.1" db_id="162">
        </link>
        <link id="AK292231.1" db_id="162">
        </link>
        <link id="BC005380.1" db_id="162">
        </link>
        <link id="BC110286.1" db_id="162">
        </link>
        <link id="DQ893073.2" db_id="162">
        </link>
        <link id="DQ896330.2" db_id="162">
        </link>
        <link id="M11791.1" db_id="162">
        </link>
        <link id="M27875.1" db_id="162">
        </link>
        <link id="M29068.1" db_id="162">
        </link>
        <link id="NM_000039.1" db_id="162">
        </link>
        <link id="X00566.1" db_id="162">
        </link>
        <link id="X02162.1" db_id="162">
        </link>
        <link id="XM_005271539.1" db_id="162">
        </link>
        <link id="XM_005271540.1" db_id="162">
        </link>
        <link id="ABBA01039746.1" db_id="163">
        </link>
        <link id="AC_000143.1" db_id="163">
        </link>
        <link id="AF148963.1" db_id="163">
        </link>
        <link id="AF485255.1" db_id="163">
        </link>
        <link id="AMYH02025623.1" db_id="163">
        </link>
        <link id="AP006216.1" db_id="163">
        </link>
        <link id="AY422952.1" db_id="163">
        </link>
        <link id="AY555191.1" db_id="163">
        </link>
        <link id="CH471065.1" db_id="163">
        </link>
        <link id="EF444948.1" db_id="163">
        </link>
        <link id="J00098.1" db_id="163">
        </link>
        <link id="J04066.1" db_id="163">
        </link>
        <link id="NC_000011.10" db_id="163">
        </link>
        <link id="NC_018922.2" db_id="163">
        </link>
        <link id="NG_012021.1" db_id="163">
        </link>
        <link id="NT_033899.9" db_id="163">
        </link>
        <link id="NW_001838042.2" db_id="163">
        </link>
        <link id="NW_004929381.1" db_id="163">
        </link>
        <link id="X01038.1" db_id="163">
        </link>
        <link id="X07496.1" db_id="163">
        </link>
        <link id="123992793" db_id="164">
        </link>
        <link id="123999569" db_id="164">
        </link>
        <link id="13529241" db_id="164">
        </link>
        <link id="158257893" db_id="164">
        </link>
        <link id="178772" db_id="164">
        </link>
        <link id="178774" db_id="164">
        </link>
        <link id="178776" db_id="164">
        </link>
        <link id="28765" db_id="164">
        </link>
        <link id="28771" db_id="164">
        </link>
        <link id="4557320" db_id="164">
        </link>
        <link id="490153" db_id="164">
        </link>
        <link id="512409" db_id="164">
        </link>
        <link id="530398066" db_id="164">
        </link>
        <link id="530398068" db_id="164">
        </link>
        <link id="82571471" db_id="164">
        </link>
        <link id="148152417" db_id="165">
        </link>
        <link id="157704452" db_id="165">
        </link>
        <link id="157812185" db_id="165">
        </link>
        <link id="167887481" db_id="165">
        </link>
        <link id="178763" db_id="165">
        </link>
        <link id="178765" db_id="165">
        </link>
        <link id="19569152" db_id="165">
        </link>
        <link id="237649060" db_id="165">
        </link>
        <link id="28411652" db_id="165">
        </link>
        <link id="28769" db_id="165">
        </link>
        <link id="28774" db_id="165">
        </link>
        <link id="37499464" db_id="165">
        </link>
        <link id="45593390" db_id="165">
        </link>
        <link id="4960065" db_id="165">
        </link>
        <link id="511799749" db_id="165">
        </link>
        <link id="528474155" db_id="165">
        </link>
        <link id="528476600" db_id="165">
        </link>
        <link id="568815270" db_id="165">
        </link>
        <link id="568815587" db_id="165">
        </link>
        <link id="71517789" db_id="165">
        </link>
      </links>
      <connectivity isloaded="True">
        <item typeid="2" count="245"/>
        <item typeid="3" count="164"/>
        <item typeid="4" count="224"/>
        <item typeid="5" count="62"/>
        <item typeid="6" count="42"/>
        <item typeid="8" count="24"/>
        <item typeid="12" count="54"/>
        <item typeid="13" count="3"/>
        <item typeid="14" count="9"/>
      </connectivity>
      <attributes isloaded="True">
      </attributes>
    </vertex>
    <vertex id="19" componentid="2258249" componenttype="3" marked="False" name="CFL1" x="3.9255929155414115" y="-5.5944711051110456" level="0">
      <synonyms>
        <synonym type="1">CFL</synonym>
        <synonym type="1">CFL1</synonym>
        <synonym type="1">cofilin 1 (non-muscle)</synonym>
        <synonym type="1">HEL-S-15</synonym>
        <synonym type="3">18 kDa phosphoprotein</synonym>
        <synonym type="3">COF1</synonym>
        <synonym type="2">cofilin 1</synonym>
        <synonym type="3">Cofilin, non-muscle isoform</synonym>
        <synonym type="3">Cofilin-1</synonym>
        <synonym type="2">cofilin-1 (nonmuscle)</synonym>
        <synonym type="2">cofilin1</synonym>
        <synonym type="3">p18</synonym>
      </synonyms>
      <species>
        <organism id="4689" name="Homo sapiens"/>
      </species>
      <links isloaded="True">
        <link id="P23528" db_id="2">
        </link>
        <link id="COF1_HUMAN" db_id="3">
        </link>
        <link id="1072" db_id="11">
        </link>
        <link id="ENSG00000172757" db_id="41">
        </link>
        <link id="1874" db_id="97">
        </link>
        <link id="601442" db_id="99">
        </link>
        <link id="03261" db_id="154">
        </link>
        <link id="AAA64501.1" db_id="160">
        </link>
        <link id="AAH11005.1" db_id="160">
        </link>
        <link id="AAH12265.1" db_id="160">
        </link>
        <link id="AAH12318.1" db_id="160">
        </link>
        <link id="AAH18256.1" db_id="160">
        </link>
        <link id="AAP35492.1" db_id="160">
        </link>
        <link id="ABM82695.1" db_id="160">
        </link>
        <link id="ABW03425.1" db_id="160">
        </link>
        <link id="ACJ13657.1" db_id="160">
        </link>
        <link id="BAA00589.1" db_id="160">
        </link>
        <link id="BAG53513.1" db_id="160">
        </link>
        <link id="CAA64685.1" db_id="160">
        </link>
        <link id="EAW74448.1" db_id="160">
        </link>
        <link id="EAW74449.1" db_id="160">
        </link>
        <link id="EAW74450.1" db_id="160">
        </link>
        <link id="EAW74451.1" db_id="160">
        </link>
        <link id="EAW74452.1" db_id="160">
        </link>
        <link id="NP_005498.1" db_id="160">
        </link>
        <link id="P23528.3" db_id="160">
        </link>
        <link id="116848" db_id="161">
        </link>
        <link id="1177471" db_id="161">
        </link>
        <link id="119594854" db_id="161">
        </link>
        <link id="119594855" db_id="161">
        </link>
        <link id="119594856" db_id="161">
        </link>
        <link id="119594857" db_id="161">
        </link>
        <link id="119594858" db_id="161">
        </link>
        <link id="123981732" db_id="161">
        </link>
        <link id="15012201" db_id="161">
        </link>
        <link id="15126676" db_id="161">
        </link>
        <link id="15147369" db_id="161">
        </link>
        <link id="157928258" db_id="161">
        </link>
        <link id="17390594" db_id="161">
        </link>
        <link id="193783602" db_id="161">
        </link>
        <link id="211947871" db_id="161">
        </link>
        <link id="219545" db_id="161">
        </link>
        <link id="30582531" db_id="161">
        </link>
        <link id="5031635" db_id="161">
        </link>
        <link id="736400" db_id="161">
        </link>
        <link id="AK097690.1" db_id="162">
        </link>
        <link id="BC011005.2" db_id="162">
        </link>
        <link id="BC012265.1" db_id="162">
        </link>
        <link id="BC012318.1" db_id="162">
        </link>
        <link id="BC018256.2" db_id="162">
        </link>
        <link id="BC024975.1" db_id="162">
        </link>
        <link id="BT006846.1" db_id="162">
        </link>
        <link id="CB850882.1" db_id="162">
        </link>
        <link id="D00682.1" db_id="162">
        </link>
        <link id="DQ891769.2" db_id="162">
        </link>
        <link id="EU176624.1" db_id="162">
        </link>
        <link id="EU794603.1" db_id="162">
        </link>
        <link id="NM_005507.2" db_id="162">
        </link>
        <link id="U21909.1" db_id="162">
        </link>
        <link id="X95404.1" db_id="162">
        </link>
        <link id="ABBA01024098.1" db_id="163">
        </link>
        <link id="AC_000143.1" db_id="163">
        </link>
        <link id="AMYH02024966.1" db_id="163">
        </link>
        <link id="AP001266.4" db_id="163">
        </link>
        <link id="CH471076.1" db_id="163">
        </link>
        <link id="NC_000011.10" db_id="163">
        </link>
        <link id="NC_018922.2" db_id="163">
        </link>
        <link id="NT_167190.2" db_id="163">
        </link>
        <link id="NW_001838025.2" db_id="163">
        </link>
        <link id="NW_004929380.1" db_id="163">
        </link>
        <link id="1177470" db_id="164">
        </link>
        <link id="123981731" db_id="164">
        </link>
        <link id="15126675" db_id="164">
        </link>
        <link id="15147368" db_id="164">
        </link>
        <link id="157928257" db_id="164">
        </link>
        <link id="19035716" db_id="164">
        </link>
        <link id="211947870" db_id="164">
        </link>
        <link id="21757539" db_id="164">
        </link>
        <link id="219544" db_id="164">
        </link>
        <link id="30045651" db_id="164">
        </link>
        <link id="30582530" db_id="164">
        </link>
        <link id="33877528" db_id="164">
        </link>
        <link id="34189632" db_id="164">
        </link>
        <link id="49472823" db_id="164">
        </link>
        <link id="736399" db_id="164">
        </link>
        <link id="148168065" db_id="165">
        </link>
        <link id="157704452" db_id="165">
        </link>
        <link id="157812176" db_id="165">
        </link>
        <link id="21728145" db_id="165">
        </link>
        <link id="511800406" db_id="165">
        </link>
        <link id="528474186" db_id="165">
        </link>
        <link id="528476600" db_id="165">
        </link>
        <link id="568815271" db_id="165">
        </link>
        <link id="568815587" db_id="165">
        </link>
        <link id="71517006" db_id="165">
        </link>
      </links>
      <connectivity isloaded="True">
        <item typeid="2" count="89"/>
        <item typeid="3" count="54"/>
        <item typeid="4" count="23"/>
        <item typeid="5" count="22"/>
        <item typeid="6" count="7"/>
        <item typeid="8" count="10"/>
        <item typeid="12" count="4"/>
        <item typeid="13" count="1"/>
        <item typeid="14" count="3"/>
      </connectivity>
      <attributes isloaded="True">
      </attributes>
    </vertex>
    <vertex id="20" componentid="2259412" componenttype="3" marked="False" name="FTL" x="-7.4521277879935006" y="-1.5224828165104949" level="0">
      <synonyms>
        <synonym type="1">ferritin, light polypeptide</synonym>
        <synonym type="1">FTL</synonym>
        <synonym type="1">LFTD</synonym>
        <synonym type="1">NBIA3</synonym>
        <synonym type="3">Ferritin L subunit</synonym>
        <synonym type="3">Ferritin light chain</synonym>
        <synonym type="3">FRIL</synonym>
        <synonym type="2">lft d</synonym>
      </synonyms>
      <species>
        <organism id="4689" name="Homo sapiens"/>
      </species>
      <links isloaded="True">
        <link id="P02792" db_id="2">
        </link>
        <link id="FRIL_HUMAN" db_id="3">
        </link>
        <link id="2512" db_id="11">
        </link>
        <link id="ENSG00000087086" db_id="41">
        </link>
        <link id="3999" db_id="97">
        </link>
        <link id="134790" db_id="99">
        </link>
        <link id="OTTHUMG00000183332" db_id="146">
        </link>
        <link id="00616" db_id="154">
        </link>
        <link id="AAA35831.1" db_id="160">
        </link>
        <link id="AAA52439.1" db_id="160">
        </link>
        <link id="AAA52440.1" db_id="160">
        </link>
        <link id="AAH02991.2" db_id="160">
        </link>
        <link id="AAH04245.1" db_id="160">
        </link>
        <link id="AAH08439.1" db_id="160">
        </link>
        <link id="AAH13928.1" db_id="160">
        </link>
        <link id="AAH16346.1" db_id="160">
        </link>
        <link id="AAH16354.1" db_id="160">
        </link>
        <link id="AAH16715.1" db_id="160">
        </link>
        <link id="AAH18990.1" db_id="160">
        </link>
        <link id="AAH21670.1" db_id="160">
        </link>
        <link id="AAH58820.1" db_id="160">
        </link>
        <link id="AAH62708.1" db_id="160">
        </link>
        <link id="AAO52739.1" db_id="160">
        </link>
        <link id="AAS45711.1" db_id="160">
        </link>
        <link id="AAT66408.1" db_id="160">
        </link>
        <link id="AAZ04399.1" db_id="160">
        </link>
        <link id="AAZ04400.1" db_id="160">
        </link>
        <link id="ABM83906.1" db_id="160">
        </link>
        <link id="ABM87227.1" db_id="160">
        </link>
        <link id="ACE86682.1" db_id="160">
        </link>
        <link id="ACE87366.1" db_id="160">
        </link>
        <link id="BAG34716.1" db_id="160">
        </link>
        <link id="CAA27382.1" db_id="160">
        </link>
        <link id="CAA27383.1" db_id="160">
        </link>
        <link id="CAA27384.1" db_id="160">
        </link>
        <link id="CAA70387.1" db_id="160">
        </link>
        <link id="CAE11873.1" db_id="160">
        </link>
        <link id="CAG32996.1" db_id="160">
        </link>
        <link id="EAW52422.1" db_id="160">
        </link>
        <link id="EAW52423.1" db_id="160">
        </link>
        <link id="NP_000137.2" db_id="160">
        </link>
        <link id="P02792.2" db_id="160">
        </link>
        <link id="119572807" db_id="161">
        </link>
        <link id="119572808" db_id="161">
        </link>
        <link id="120523" db_id="161">
        </link>
        <link id="123990191" db_id="161">
        </link>
        <link id="123999301" db_id="161">
        </link>
        <link id="13279005" db_id="161">
        </link>
        <link id="1340145" db_id="161">
        </link>
        <link id="1340146" db_id="161">
        </link>
        <link id="14250069" db_id="161">
        </link>
        <link id="15530277" db_id="161">
        </link>
        <link id="16740989" db_id="161">
        </link>
        <link id="16741009" db_id="161">
        </link>
        <link id="16876869" db_id="161">
        </link>
        <link id="17512032" db_id="161">
        </link>
        <link id="18203882" db_id="161">
        </link>
        <link id="182514" db_id="161">
        </link>
        <link id="182516" db_id="161">
        </link>
        <link id="182518" db_id="161">
        </link>
        <link id="189053094" db_id="161">
        </link>
        <link id="190689815" db_id="161">
        </link>
        <link id="190691183" db_id="161">
        </link>
        <link id="20149498" db_id="161">
        </link>
        <link id="2230869" db_id="161">
        </link>
        <link id="28519" db_id="161">
        </link>
        <link id="28894135" db_id="161">
        </link>
        <link id="31417042" db_id="161">
        </link>
        <link id="33096741" db_id="161">
        </link>
        <link id="37573985" db_id="161">
        </link>
        <link id="38541893" db_id="161">
        </link>
        <link id="42794548" db_id="161">
        </link>
        <link id="48145547" db_id="161">
        </link>
        <link id="49473438" db_id="161">
        </link>
        <link id="70004607" db_id="161">
        </link>
        <link id="70004664" db_id="161">
        </link>
        <link id="AF147331.1" db_id="162">
        </link>
        <link id="AK026534.1" db_id="162">
        </link>
        <link id="AK130191.1" db_id="162">
        </link>
        <link id="AK130205.1" db_id="162">
        </link>
        <link id="AK131048.1" db_id="162">
        </link>
        <link id="AK131050.1" db_id="162">
        </link>
        <link id="AK131053.1" db_id="162">
        </link>
        <link id="AK307065.1" db_id="162">
        </link>
        <link id="AK311773.1" db_id="162">
        </link>
        <link id="AY207005.1" db_id="162">
        </link>
        <link id="AY466472.1" db_id="162">
        </link>
        <link id="BC002991.1" db_id="162">
        </link>
        <link id="BC004245.1" db_id="162">
        </link>
        <link id="BC008439.1" db_id="162">
        </link>
        <link id="BC008441.1" db_id="162">
        </link>
        <link id="BC013928.1" db_id="162">
        </link>
        <link id="BC016346.1" db_id="162">
        </link>
        <link id="BC016354.1" db_id="162">
        </link>
        <link id="BC016715.1" db_id="162">
        </link>
        <link id="BC018990.2" db_id="162">
        </link>
        <link id="BC021670.1" db_id="162">
        </link>
        <link id="BC058820.1" db_id="162">
        </link>
        <link id="BC062708.1" db_id="162">
        </link>
        <link id="BC067772.1" db_id="162">
        </link>
        <link id="BX571748.1" db_id="162">
        </link>
        <link id="CR456715.1" db_id="162">
        </link>
        <link id="DQ892980.2" db_id="162">
        </link>
        <link id="DQ896228.2" db_id="162">
        </link>
        <link id="EU831925.1" db_id="162">
        </link>
        <link id="EU832020.1" db_id="162">
        </link>
        <link id="M10119.1" db_id="162">
        </link>
        <link id="M11147.1" db_id="162">
        </link>
        <link id="M12938.1" db_id="162">
        </link>
        <link id="NM_000146.3" db_id="162">
        </link>
        <link id="Y09188.1" db_id="162">
        </link>
        <link id="ABBA01032954.1" db_id="163">
        </link>
        <link id="AC026803.7" db_id="163">
        </link>
        <link id="AC245081.2" db_id="163">
        </link>
        <link id="AC_000151.1" db_id="163">
        </link>
        <link id="AY660755.1" db_id="163">
        </link>
        <link id="CH471177.1" db_id="163">
        </link>
        <link id="DQ094830.1" db_id="163">
        </link>
        <link id="DQ094831.1" db_id="163">
        </link>
        <link id="NC_000019.10" db_id="163">
        </link>
        <link id="NC_018930.2" db_id="163">
        </link>
        <link id="NG_008152.1" db_id="163">
        </link>
        <link id="NT_011109.17" db_id="163">
        </link>
        <link id="NW_001838497.2" db_id="163">
        </link>
        <link id="NW_004929415.1" db_id="163">
        </link>
        <link id="X03742.1" db_id="163">
        </link>
        <link id="X03743.1" db_id="163">
        </link>
        <link id="10439413" db_id="164">
        </link>
        <link id="123990190" db_id="164">
        </link>
        <link id="123999300" db_id="164">
        </link>
        <link id="12804264" db_id="164">
        </link>
        <link id="13279004" db_id="164">
        </link>
        <link id="14250068" db_id="164">
        </link>
        <link id="14250072" db_id="164">
        </link>
        <link id="15530276" db_id="164">
        </link>
        <link id="164691232" db_id="164">
        </link>
        <link id="164697506" db_id="164">
        </link>
        <link id="16740988" db_id="164">
        </link>
        <link id="16741008" db_id="164">
        </link>
        <link id="16876868" db_id="164">
        </link>
        <link id="18203881" db_id="164">
        </link>
        <link id="182513" db_id="164">
        </link>
        <link id="182515" db_id="164">
        </link>
        <link id="182517" db_id="164">
        </link>
        <link id="190689814" db_id="164">
        </link>
        <link id="190691182" db_id="164">
        </link>
        <link id="2230868" db_id="164">
        </link>
        <link id="28894134" db_id="164">
        </link>
        <link id="33096740" db_id="164">
        </link>
        <link id="33873848" db_id="164">
        </link>
        <link id="34526943" db_id="164">
        </link>
        <link id="34526960" db_id="164">
        </link>
        <link id="34528301" db_id="164">
        </link>
        <link id="34528303" db_id="164">
        </link>
        <link id="34528306" db_id="164">
        </link>
        <link id="37573984" db_id="164">
        </link>
        <link id="38541892" db_id="164">
        </link>
        <link id="42794547" db_id="164">
        </link>
        <link id="45709221" db_id="164">
        </link>
        <link id="4761682" db_id="164">
        </link>
        <link id="48145546" db_id="164">
        </link>
        <link id="56682960" db_id="164">
        </link>
        <link id="148159209" db_id="165">
        </link>
        <link id="157718668" db_id="165">
        </link>
        <link id="157812421" db_id="165">
        </link>
        <link id="193290112" db_id="165">
        </link>
        <link id="21844558" db_id="165">
        </link>
        <link id="28518" db_id="165">
        </link>
        <link id="28520" db_id="165">
        </link>
        <link id="392996974" db_id="165">
        </link>
        <link id="49473437" db_id="165">
        </link>
        <link id="528472713" db_id="165">
        </link>
        <link id="528476546" db_id="165">
        </link>
        <link id="568802131" db_id="165">
        </link>
        <link id="568815579" db_id="165">
        </link>
        <link id="70004606" db_id="165">
        </link>
        <link id="70004663" db_id="165">
        </link>
        <link id="71514456" db_id="165">
        </link>
      </links>
      <connectivity isloaded="True">
        <item typeid="2" count="9"/>
        <item typeid="3" count="10"/>
        <item typeid="4" count="8"/>
        <item typeid="5" count="1"/>
        <item typeid="6" count="15"/>
        <item typeid="8" count="3"/>
        <item typeid="12" count="1"/>
        <item typeid="13" count="3"/>
        <item typeid="14" count="6"/>
      </connectivity>
      <attributes isloaded="True">
      </attributes>
    </vertex>
    <vertex id="21" componentid="2259488" componenttype="3" marked="False" name="GAPDH" x="6.1402784314653616" y="-0.56840037164371182" level="0">
      <synonyms>
        <synonym type="1">G3PD</synonym>
        <synonym type="1">GAPD</synonym>
        <synonym type="1">GAPDH</synonym>
        <synonym type="1">glyceraldehyde-3-phosphate dehydrogenase</synonym>
        <synonym type="1">HEL-S-162eP</synonym>
        <synonym type="3">EC 1.2.1.12</synonym>
        <synonym type="3">EC 2.6.99.-</synonym>
        <synonym type="2">g-apd</synonym>
        <synonym type="3">G3P</synonym>
        <synonym type="2">ga-pd</synonym>
        <synonym type="2">gap-dh</synonym>
        <synonym type="2">gapd pseudogene</synonym>
        <synonym type="2">gapdh family</synonym>
        <synonym type="2">gapdh isoform</synonym>
        <synonym type="2">gapdh pseudogene</synonym>
        <synonym type="2">glyceraldehyde 3-phosphate-dehydrogenase</synonym>
        <synonym type="2">glyceraldehyde-3-phosphate dehy-drogenase</synonym>
        <synonym type="2">glyceraldehyde-3-phosphate dehydro genase</synonym>
        <synonym type="2">glyceraldehyde-3-phosphate dehydro-genase</synonym>
        <synonym type="2">glyceraldehyde-3-phosphate-dehydrogenase</synonym>
        <synonym type="2">glyceraldehyde-3-phosphatedehydrogenase</synonym>
        <synonym type="2">glyceraldehydes-3-phosphate-dehydrogenase</synonym>
        <synonym type="2">isoform gapdh</synonym>
        <synonym type="3">Peptidyl-cysteine S-nitrosylase GAPDH</synonym>
        <synonym type="2">type-gapdh</synonym>
      </synonyms>
      <species>
        <organism id="4689" name="Homo sapiens"/>
      </species>
      <links isloaded="True">
        <link id="P04406" db_id="2">
        </link>
        <link id="G3P_HUMAN" db_id="3">
        </link>
        <link id="2597" db_id="11">
        </link>
        <link id="ENSG00000111640" db_id="41">
        </link>
        <link id="4141" db_id="97">
        </link>
        <link id="138400" db_id="99">
        </link>
        <link id="OTTHUMG00000137379" db_id="146">
        </link>
        <link id="00713" db_id="154">
        </link>
        <link id="AAA52496.1" db_id="160">
        </link>
        <link id="AAA52518.1" db_id="160">
        </link>
        <link id="AAA52519.1" db_id="160">
        </link>
        <link id="AAA53191.1" db_id="160">
        </link>
        <link id="AAA86283.1" db_id="160">
        </link>
        <link id="AAF99678.1" db_id="160">
        </link>
        <link id="AAG01996.1" db_id="160">
        </link>
        <link id="AAH01601.1" db_id="160">
        </link>
        <link id="AAH04109.1" db_id="160">
        </link>
        <link id="AAH09081.1" db_id="160">
        </link>
        <link id="AAH13310.1" db_id="160">
        </link>
        <link id="AAH23632.1" db_id="160">
        </link>
        <link id="AAH25925.1" db_id="160">
        </link>
        <link id="AAH26907.1" db_id="160">
        </link>
        <link id="AAH29618.1" db_id="160">
        </link>
        <link id="AAH83511.1" db_id="160">
        </link>
        <link id="AAP35539.1" db_id="160">
        </link>
        <link id="AAP88932.1" db_id="160">
        </link>
        <link id="AAV33305.1" db_id="160">
        </link>
        <link id="ABD77190.1" db_id="160">
        </link>
        <link id="ABM82483.1" db_id="160">
        </link>
        <link id="ABM85670.1" db_id="160">
        </link>
        <link id="ABO65084.1" db_id="160">
        </link>
        <link id="ACF94474.1" db_id="160">
        </link>
        <link id="AET97565.1" db_id="160">
        </link>
        <link id="BAB93466.1" db_id="160">
        </link>
        <link id="BAG61421.1" db_id="160">
        </link>
        <link id="CAA25833.1" db_id="160">
        </link>
        <link id="CAA37794.1" db_id="160">
        </link>
        <link id="CAG28599.1" db_id="160">
        </link>
        <link id="CAH59755.1" db_id="160">
        </link>
        <link id="CAH59756.1" db_id="160">
        </link>
        <link id="EAW88786.1" db_id="160">
        </link>
        <link id="EAW88787.1" db_id="160">
        </link>
        <link id="NP_001243728.1" db_id="160">
        </link>
        <link id="NP_001276674.1" db_id="160">
        </link>
        <link id="NP_001276675.1" db_id="160">
        </link>
        <link id="NP_002037.2" db_id="160">
        </link>
        <link id="P04406.3" db_id="160">
        </link>
        <link id="119609192" db_id="161">
        </link>
        <link id="119609193" db_id="161">
        </link>
        <link id="120649" db_id="161">
        </link>
        <link id="123981308" db_id="161">
        </link>
        <link id="123996137" db_id="161">
        </link>
        <link id="12804399" db_id="161">
        </link>
        <link id="13278654" db_id="161">
        </link>
        <link id="134254708" db_id="161">
        </link>
[truncated: 194,909 more chars]
