# Supplementary material for: FunGeneNet: a web tool to estimate enrichment of functional interactions in experimental gene sets
Source: BMC Genomics. 2018 Feb 9;19(Suppl 3):76. doi: 10.1186/s12864-018-4474-7 (PMC5836822; doi:10.1186/s12864-018-4474-7)
Supplement: Supplementary file 5 — The network for differetially expressed proteins for both EXP0039 and EXP00050 experiments. The file can be opened with the ANDSystem tool (http://pbiosoft.com/en/andsystem/andsystem-free). (ANDZ 21 kb) [file 12864_2018_4474_MOESM5_ESM.andz › 12864_2018_4474_MOESM5_ESM.andz.out]

<?xml version="1.0" encoding="ISO-8859-1"?>
<network version="3" dbversion="20160414">
  <entity>
    <el id="8" name="Component"/>
    <el id="2" name="Protein"/>
    <el id="3" name="Gene"/>
    <el id="11" name="Molecular function"/>
    <el id="4" name="Metabolite"/>
    <el id="12" name="Drug"/>
    <el id="5" name="Pathway"/>
    <el id="13" name="Side effect"/>
    <el id="6" name="Disease"/>
    <el id="14" name="Phenotype"/>
    <el id="7" name="miRNA"/>
    <el id="1" name="interaction"/>
  </entity>
  <interaction_type>
    <el id="32" name="catalyze"/>
    <el id="40" name="expression upregulation"/>
    <el id="33" name="catalyze modification"/>
    <el id="49" name="degradation downregulation"/>
    <el id="1" name="Expression"/>
    <el id="34" name="cleavage"/>
    <el id="50" name="degradation upregulation"/>
    <el id="42" name="interaction"/>
    <el id="35" name="coexpression"/>
    <el id="51" name="degradation regulation"/>
    <el id="43" name="downregulation"/>
    <el id="28" name="association"/>
    <el id="36" name="regulation"/>
    <el id="52" name="transport regulation"/>
    <el id="44" name="upregulation"/>
    <el id="45" name="activity upregulation"/>
    <el id="53" name="miRNA regulation"/>
    <el id="37" name="treatment"/>
    <el id="46" name="activity downregulation"/>
    <el id="38" name="expression downregulation"/>
    <el id="54" name="Involvement"/>
    <el id="47" name="activity regulation"/>
    <el id="31" name="conversion"/>
    <el id="39" name="expression regulation"/>
  </interaction_type>
  <databases>
    <el id="128" name="UCD-2DPAGE" isobject="True" isinteraction="False"/>
    <el id="256" name="IMG" www="http://img.jgi.doe.gov/cgi-bin/pub/main.cgi?section=GeneDetail&amp;page=geneDetail&amp;gene_oid=##" isobject="True" isinteraction="False"/>
    <el id="129" name="PMAP-CutDB" isobject="True" isinteraction="False"/>
    <el id="1" name="NCBI_TAXID" isobject="False" isinteraction="False"/>
    <el id="257" name="FB" www="http://flybase.org/reports/##.html" isobject="True" isinteraction="True"/>
    <el id="2" name="SWISSPROT_AC" www="http://www.uniprot.org/uniprot/##" isobject="True" isinteraction="False"/>
    <el id="130" name="EuPathDB" isobject="True" isinteraction="False"/>
    <el id="258" name="JSTOR" www="http://www.jstor.org/stable/##" isobject="True" isinteraction="False"/>
    <el id="3" name="SWISSPROT_ID" www="http://www.uniprot.org/uniprot/##" isobject="True" isinteraction="False"/>
    <el id="259" name="MA" www="http://www.informatics.jax.org/searches/AMA.cgi?id=MA:##" isobject="True" isinteraction="False"/>
    <el id="131" name="VectorBase" isobject="True" isinteraction="False"/>
    <el id="132" name="PptaseDB" isobject="True" isinteraction="False"/>
    <el id="4" name="EMBL" www="http://www.ebi.ac.uk/cgi-bin/emblfetch?style=html&amp;Submit=Go&amp;id=##" isobject="True" isinteraction="True"/>
    <el id="260" name="JCVI_EGAD" www="http://cmr.jcvi.org/cgi-bin/CMR/EgadSearch.cgi?search_string=##" isobject="True" isinteraction="False"/>
    <el id="261" name="RNAmods" www="http://s59.cas.albany.edu/RNAmods/cgi-bin/rnashow.cgi?##" isobject="True" isinteraction="False"/>
    <el id="133" name="REBASE" www="http://rebase.neb.com/rebase/enz/##.html" isobject="True" isinteraction="False"/>
    <el id="5" name="RefSeq" www="http://www.ncbi.nlm.nih.gov/entrez/viewer.fcgi?val=##" isobject="True" isinteraction="True"/>
    <el id="262" name="SO" www="http://song.sourceforge.net/SOterm_tables.html#SO:##" isobject="True" isinteraction="False"/>
    <el id="6" name="ProteinModelPortal" isobject="True" isinteraction="False"/>
    <el id="134" name="euHCVdb" isobject="True" isinteraction="False"/>
    <el id="135" name="Allergome" isobject="True" isinteraction="False"/>
    <el id="7" name="STRING" isobject="True" isinteraction="False"/>
    <el id="263" name="MeSH" www="http://www.nlm.nih.gov/cgi/mesh/2005/MB_cgi?mode=&amp;term=##" isobject="True" isinteraction="False"/>
    <el id="264" name="IUPHAR_GPCR" www="http://www.iuphar-db.org/DATABASE/FamilyMenuForward?familyId=##" isobject="True" isinteraction="False"/>
    <el id="8" name="EnsemblBacteria" isobject="True" isinteraction="False"/>
    <el id="136" name="MaizeGDB" www="http://www.maizegdb.org/cgi-bin/id_search.cgi?id=##" isobject="True" isinteraction="False"/>
    <el id="137" name="CAZy" www="http://www.cazy.org/##.html" isobject="True" isinteraction="False"/>
    <el id="9" name="SWISSPROT_AC_OLD" www="http://www.uniprot.org/uniprot/##" isobject="True" isinteraction="False"/>
    <el id="265" name="PSI-MOD" www="http://www.ebi.ac.uk/ontology-lookup/?termId=MOD:##" isobject="True" isinteraction="False"/>
    <el id="266" name="ISSN" isobject="True" isinteraction="False"/>
    <el id="10" name="SMR" isobject="True" isinteraction="False"/>
    <el id="138" name="COMPLUYEAST-2DPAGE" isobject="True" isinteraction="False"/>
    <el id="267" name="PMIG" isobject="True" isinteraction="False"/>
    <el id="11" name="GeneID" www="http://www.ncbi.nlm.nih.gov/gene/##" isobject="True" isinteraction="True"/>
    <el id="139" name="CGD" www="http://www.candidagenome.org/cgi-bin/locus.pl?dbid=##" isobject="True" isinteraction="True"/>
    <el id="268" name="CORUM" www="http://mips.gsf.de/genre/proj/corum/complexdetails.html?id=##" isobject="True" isinteraction="False"/>
    <el id="140" name="GuidetoPHARMACOLOGY" isobject="True" isinteraction="False"/>
    <el id="396" name="DOID" isobject="True" isinteraction="False"/>
    <el id="141" name="ArachnoServer" isobject="True" isinteraction="False"/>
    <el id="269" name="MSH" isobject="True" isinteraction="False"/>
    <el id="13" name="KEGG" isobject="True" isinteraction="False"/>
    <el id="142" name="ConoServer" isobject="True" isinteraction="False"/>
    <el id="270" name="MP" isobject="True" isinteraction="False"/>
    <el id="14" name="PIR" www="http://pir.georgetown.edu/cgi-bin/pirwww/nbrfget?uid=##" isobject="True" isinteraction="True"/>
    <el id="15" name="PATRIC" www="http://patric.vbi.vt.edu/gene/overview.php?fid=##" isobject="True" isinteraction="False"/>
    <el id="143" name="mycoCLAP" isobject="True" isinteraction="False"/>
    <el id="271" name="UniProtKB" www="http://www.uniprot.org/uniprot/##" isobject="True" isinteraction="True"/>
    <el id="272" name="AraCyc" www="http://www.arabidopsis.org:1555/ARA/NEW-IMAGE?type=NIL&amp;object=##" isobject="True" isinteraction="False"/>
    <el id="144" name="miRBase" isobject="True" isinteraction="False"/>
    <el id="145" name="APHIDBASE" isobject="True" isinteraction="False"/>
    <el id="17" name="eggNOG" isobject="True" isinteraction="False"/>
    <el id="273" name="LIGAND" isobject="True" isinteraction="False"/>
    <el id="402" name="NCI" isobject="True" isinteraction="False"/>
    <el id="18" name="EnsemblFungi" www="http://www.ensemblgenomes.org/id/[example_ID]" isobject="True" isinteraction="True"/>
    <el id="274" name="IUPHAR_RECEPTOR" www="http://www.iuphar-db.org/DATABASE/ObjectDisplayForward?objectId=##" isobject="True" isinteraction="False"/>
    <el id="146" name="Vega" www="http://vega.sanger.ac.uk/perl/searchview?species=all&amp;idx=All&amp;q=##" isobject="True" isinteraction="False"/>
    <el id="403" name="ICD9CM" isobject="True" isinteraction="False"/>
    <el id="147" name="BEETLEBASE" isobject="True" isinteraction="False"/>
    <el id="19" name="UniGene" www="http://www.ncbi.nlm.nih.gov/UniGene/clust.cgi?ORG=[organism_abbreviation]&amp;CID=[cluster_id]" isobject="True" isinteraction="False"/>
    <el id="275" name="WB_REF" www="http://www.wormbase.org/db/misc/paper?name=##" isobject="True" isinteraction="False"/>
    <el id="148" name="ApiDB_CryptoDB" isobject="True" isinteraction="False"/>
    <el id="20" name="GO" www="http://amigo.geneontology.org/cgi-bin/amigo/term-details.cgi?term=##" isobject="True" isinteraction="True"/>
    <el id="276" name="FMA" isobject="True" isinteraction="False"/>
    <el id="405" name="SNOMEDCT_2010_1_31" isobject="True" isinteraction="False"/>
    <el id="277" name="OMIM" www="http://omim.org/entry/##" isobject="True" isinteraction="True"/>
    <el id="149" name="Pathema" isobject="True" isinteraction="False"/>
    <el id="21" name="PDB" www="http://www.rcsb.org/pdb/cgi/explore.cgi?pdbId=##" isobject="True" isinteraction="True"/>
    <el id="150" name="AnimalQTLdb" isobject="True" isinteraction="False"/>
    <el id="22" name="BindingDB" isobject="True" isinteraction="False"/>
    <el id="278" name="MEROPS_fam" www="http://merops.sanger.ac.uk/cgi-bin/famsum?family=##" isobject="True" isinteraction="False"/>
    <el id="406" name="UMLS_CUI" isobject="True" isinteraction="False"/>
    <el id="279" name="SP" isobject="True" isinteraction="False"/>
    <el id="23" name="HOGENOM" isobject="True" isinteraction="False"/>
    <el id="407" name="ICD10CM" isobject="True" isinteraction="False"/>
    <el id="151" name="PBR" isobject="True" isinteraction="False"/>
    <el id="24" name="PDBsum" isobject="True" isinteraction="False"/>
    <el id="408" name="ORDO" isobject="True" isinteraction="False"/>
    <el id="280" name="UM-BBD_ruleID" www="http://umbbd.msi.umn.edu/servlets/rule.jsp?rule=##" isobject="True" isinteraction="False"/>
    <el id="152" name="VBRC" www="http://vbrc.org/query.asp?web_id=VBRC:##" isobject="True" isinteraction="False"/>
    <el id="153" name="BGD" isobject="True" isinteraction="False"/>
    <el id="281" name="GOV" isobject="True" isinteraction="False"/>
    <el id="409" name="SNOMEDCT" isobject="True" isinteraction="False"/>
    <el id="25" name="OrthoDB" isobject="True" isinteraction="False"/>
    <el id="26" name="CTD" isobject="True" isinteraction="False"/>
    <el id="282" name="DDANAT" isobject="True" isinteraction="False"/>
    <el id="154" name="HPRD" www="http://www.hprd.org/interactions?hprd_id=##&amp;isoform_id=##_1&amp;isoform_name=Isoform_1" isobject="True" isinteraction="True"/>
    <el id="410" name="SNOMEDCT_2013_01_31" isobject="True" isinteraction="False"/>
    <el id="155" name="IMGT/GENE-DB" isobject="True" isinteraction="False"/>
    <el id="27" name="BioGrid" www="http://thebiogrid.org/##" isobject="True" isinteraction="True"/>
    <el id="283" name="MITRE" isobject="True" isinteraction="False"/>
    <el id="411" name="ICD10" isobject="True" isinteraction="False"/>
    <el id="156" name="CGNC" isobject="True" isinteraction="False"/>
    <el id="412" name="ICD9" isobject="True" isinteraction="False"/>
    <el id="28" name="MEROPS" www="http://merops.sanger.ac.uk/cgi-bin/pepsum?mid=##" isobject="True" isinteraction="False"/>
    <el id="284" name="POC" isobject="True" isinteraction="False"/>
    <el id="413" name="CTV3" isobject="True" isinteraction="False"/>
    <el id="29" name="KO" isobject="True" isinteraction="False"/>
    <el id="285" name="GPC" isobject="True" isinteraction="False"/>
    <el id="157" name="NASONIABASE" isobject="True" isinteraction="False"/>
    <el id="158" name="BEEBASE" isobject="True" isinteraction="False"/>
    <el id="286" name="TIGR_TIGRFAMS" isobject="True" isinteraction="False"/>
    <el id="414" name="MEDDRA" isobject="True" isinteraction="False"/>
    <el id="287" name="PATO" isobject="True" isinteraction="False"/>
    <el id="159" name="UniProtKB/Swiss-Prot" isobject="True" isinteraction="False"/>
    <el id="288" name="MEDLINE" isobject="True" isinteraction="False"/>
    <el id="160" name="protein_accession" isobject="True" isinteraction="False"/>
    <el id="32" name="WormBase" isobject="True" isinteraction="False"/>
    <el id="417" name="CSP" isobject="True" isinteraction="False"/>
    <el id="289" name="rcsb pdb" isobject="False" isinteraction="True"/>
    <el id="33" name="PaxDb" isobject="True" isinteraction="False"/>
    <el id="161" name="protein_gi" isobject="True" isinteraction="False"/>
    <el id="162" name="RNA_nucleotide_accession" isobject="True" isinteraction="False"/>
    <el id="418" name="NDFRT" isobject="True" isinteraction="False"/>
    <el id="34" name="OMA" isobject="True" isinteraction="False"/>
    <el id="290" name="wwpdb" isobject="False" isinteraction="True"/>
    <el id="163" name="genomic_nucleotide_accession" isobject="True" isinteraction="False"/>
    <el id="291" name="imex" isobject="False" isinteraction="True"/>
    <el id="35" name="HOVERGEN" isobject="True" isinteraction="False"/>
    <el id="419" name="WHO" isobject="True" isinteraction="False"/>
    <el id="164" name="RNA_nucleotide_gi" isobject="True" isinteraction="False"/>
    <el id="420" name="HP" isobject="True" isinteraction="False"/>
    <el id="36" name="InterPro" www="http://www.ebi.ac.uk/interpro/entry/##" isobject="True" isinteraction="True"/>
    <el id="292" name="psi-mi" isobject="False" isinteraction="True"/>
    <el id="421" name="DERMO" isobject="True" isinteraction="False"/>
    <el id="165" name="genomic_nucleotide_gi" isobject="True" isinteraction="False"/>
    <el id="37" name="PRIDE" isobject="True" isinteraction="False"/>
    <el id="293" name="pdbe" isobject="False" isinteraction="False"/>
    <el id="422" name="EFOpat_id" isobject="True" isinteraction="False"/>
    <el id="294" name="eco" isobject="False" isinteraction="False"/>
    <el id="38" name="Pfam" www="http://pfam.xfam.org/family/##" isobject="True" isinteraction="True"/>
    <el id="39" name="BioCyc" www="http://biocyc.org/META/NEW-IMAGE?type=PATHWAY&amp;object=##" isobject="True" isinteraction="False"/>
    <el id="295" name="matrixdb" isobject="False" isinteraction="True"/>
    <el id="423" name="NCI2009_04D" isobject="True" isinteraction="False"/>
    <el id="168" name="CHEBI" www="http://www.ebi.ac.uk/chebi/searchId.do?chebiId=CHEBI:##" isobject="True" isinteraction="True"/>
    <el id="40" name="ChEMBL" isobject="True" isinteraction="False"/>
    <el id="424" name="MTH" isobject="True" isinteraction="False"/>
    <el id="296" name="efo" isobject="True" isinteraction="False"/>
    <el id="41" name="Ensembl" www="http://www.ensembl.org/id/##" isobject="True" isinteraction="True"/>
    <el id="425" name="Clinvar" isobject="False" isinteraction="True"/>
    <el id="297" name="emdb" isobject="False" isinteraction="False"/>
    <el id="298" name="afcs" isobject="False" isinteraction="True"/>
    <el id="42" name="IntAct" www="http://www.ebi.ac.uk/intact/search/do/search?searchString=##" isobject="True" isinteraction="True"/>
    <el id="170" name="PDBeChem accession" isobject="True" isinteraction="False"/>
    <el id="426" name="UMLS" isobject="True" isinteraction="False"/>
    <el id="299" name="AGI_LocusCode" www="http://arabidopsis.org/servlets/TairObject?type=locus&amp;name=##" isobject="False" isinteraction="True"/>
    <el id="171" name="EnzymePortal" isobject="True" isinteraction="False"/>
    <el id="43" name="EvolutionaryTrace" isobject="True" isinteraction="False"/>
    <el id="172" name="Beilstein Registry Number" isobject="True" isinteraction="False"/>
    <el id="300" name="mpidb" isobject="False" isinteraction="True"/>
    <el id="44" name="HAMAP" www="http://hamap.expasy.org/unirule/##" isobject="True" isinteraction="True"/>
    <el id="301" name="cell ontology" isobject="False" isinteraction="False"/>
    <el id="173" name="KEGG COMPOUND accession" isobject="True" isinteraction="False"/>
    <el id="45" name="PANTHER" www="http://www.pantherdb.org/panther/lookupId.jsp?id=##" isobject="True" isinteraction="True"/>
    <el id="174" name="PubChem" isobject="True" isinteraction="False"/>
    <el id="430" name="ICD-10" isobject="True" isinteraction="False"/>
    <el id="46" name="Gene3D" www="http://gene3d.biochem.ucl.ac.uk/superfamily/?accession=##" isobject="True" isinteraction="False"/>
    <el id="302" name="proteomexchange" isobject="False" isinteraction="False"/>
    <el id="303" name="AspGD" www="http://www.aspergillusgenome.org/cgi-bin/locus.pl?dbid=##" isobject="False" isinteraction="True"/>
    <el id="431" name="EPCC" isobject="True" isinteraction="False"/>
    <el id="47" name="MINT" www="http://mint.bio.uniroma2.it/mint/search/interaction.do?hideMenuBar=true&amp;selectedStatus=clean&amp;interactionAc=##" isobject="True" isinteraction="True"/>
    <el id="175" name="Reaxys Registry Number" isobject="True" isinteraction="False"/>
    <el id="432" name="ICD-O" isobject="True" isinteraction="False"/>
    <el id="176" name="PubMed citation" isobject="True" isinteraction="False"/>
    <el id="304" name="NCBI_gi" www="http://www.ncbi.nlm.nih.gov/entrez/viewer.fcgi?val=##" isobject="False" isinteraction="True"/>
    <el id="48" name="UniPathway" www="http://www.grenoble.prabi.fr/obiwarehouse/unipathway/upa?upid=##" isobject="True" isinteraction="True"/>
    <el id="177" name="CAS Registry Number" isobject="True" isinteraction="False"/>
    <el id="305" name="KEGG REACTION accession" isobject="False" isinteraction="True"/>
    <el id="433" name="v" isobject="True" isinteraction="False"/>
    <el id="306" name="GenBank" www="http://www.ncbi.nlm.nih.gov/entrez/viewer.fcgi?db=nucleotide&amp;val=##" isobject="False" isinteraction="True"/>
    <el id="178" name="HMDB accession" isobject="True" isinteraction="False"/>
    <el id="434" name="MPATH" isobject="True" isinteraction="False"/>
    <el id="50" name="PhosphoSite" isobject="True" isinteraction="False"/>
    <el id="51" name="RGD" www="http://rgd.mcw.edu/generalSearch/RgdSearch.jsp?quickSearch=1&amp;searchKeyword=##" isobject="True" isinteraction="True"/>
    <el id="435" name="UToronto" isobject="True" isinteraction="False"/>
    <el id="307" name="WB" www="http://www.wormbase.org/db/gene/gene?name=##" isobject="False" isinteraction="True"/>
    <el id="179" name="Wikipedia accession" isobject="True" isinteraction="False"/>
    <el id="308" name="GB" isobject="False" isinteraction="True"/>
    <el id="436" name="NCIT" isobject="True" isinteraction="False"/>
    <el id="52" name="PRINTS" www="http://www.bioinf.manchester.ac.uk/cgi-bin/dbbrowser/sprint/searchprintss.cgi?display_opts=Prints&amp;category=None&amp;queryform=false&amp;regexpr=off&amp;prints_accn=##" isobject="True" isinteraction="False"/>
    <el id="180" name="UniProt" isobject="True" isinteraction="False"/>
    <el id="53" name="SUPFAM" isobject="True" isinteraction="False"/>
    <el id="181" name="KEGG DRUG accession" isobject="True" isinteraction="False"/>
    <el id="437" name="ICD-9" isobject="True" isinteraction="False"/>
    <el id="309" name="protein_id" isobject="False" isinteraction="True"/>
    <el id="182" name="DrugBank accession" www="http://www.drugbank.ca/drugs/##" isobject="True" isinteraction="False"/>
    <el id="310" name="GR_PROTEIN" www="http://www.gramene.org/db/protein/protein_search?acc=##" isobject="False" isinteraction="True"/>
    <el id="54" name="MGI" www="http://www.informatics.jax.org/accession/##" isobject="True" isinteraction="True"/>
    <el id="438" name="NLX" isobject="True" isinteraction="False"/>
    <el id="311" name="JCVI_CMR" www="http://cmr.jcvi.org/cgi-bin/CMR/shared/GenePage.cgi?locus=##" isobject="False" isinteraction="True"/>
    <el id="183" name="MetaCyc accession" isobject="True" isinteraction="False"/>
    <el id="439" name="NBO" isobject="True" isinteraction="False"/>
    <el id="55" name="TubercuList" isobject="True" isinteraction="False"/>
    <el id="312" name="GeneDB_Tbrucei" www="http://www.genedb.org/genedb/Search?organism=tryp&amp;name=##" isobject="False" isinteraction="True"/>
    <el id="440" name="ontology" isobject="True" isinteraction="False"/>
    <el id="184" name="Patent accession" isobject="True" isinteraction="False"/>
    <el id="56" name="UCSC" isobject="True" isinteraction="False"/>
    <el id="313" name="ECK" www="http://www.ecogene.org/geneInfo.php?eck_id=##" isobject="False" isinteraction="True"/>
    <el id="185" name="Patent" isobject="True" isinteraction="False"/>
    <el id="441" name="TMP_COMMON_VIRUS" isobject="True" isinteraction="False"/>
    <el id="57" name="SMART" www="http://smart.embl-heidelberg.de/smart/do_annotation.pl?BLAST=DUMMY&amp;DOMAIN=##" isobject="True" isinteraction="False"/>
    <el id="314" name="EcoCyc" www="http://biocyc.org/ECOLI/NEW-IMAGE?type=PATHWAY&amp;object=##" isobject="False" isinteraction="True"/>
    <el id="58" name="PIRSF" www="http://pir.georgetown.edu/cgi-bin/ipcSF?id=##" isobject="True" isinteraction="False"/>
    <el id="186" name="Gmelin Registry Number" isobject="True" isinteraction="False"/>
    <el id="315" name="NCBI_GP" www="http://www.ncbi.nlm.nih.gov/entrez/viewer.fcgi?db=protein&amp;val=##" isobject="False" isinteraction="True"/>
    <el id="59" name="GeneTree" isobject="True" isinteraction="False"/>
    <el id="316" name="EcoliWiki" isobject="False" isinteraction="True"/>
    <el id="188" name="LIPID MAPS instance accession" isobject="True" isinteraction="False"/>
    <el id="60" name="TIGRFAMs" isobject="True" isinteraction="False"/>
    <el id="189" name="Rhea" www="http://www.ebi.ac.uk/rhea/reaction.xhtml?id=##" isobject="True" isinteraction="False"/>
    <el id="317" name="PubChem_Substance" www="http://www.ncbi.nlm.nih.gov/entrez/query.fcgi?CMD=search&amp;DB=pcsubstance&amp;term=##" isobject="False" isinteraction="True"/>
    <el id="61" name="PROSITE" www="http://www.expasy.ch/cgi-bin/prosite-search-ac?##" isobject="True" isinteraction="False"/>
    <el id="190" name="PDB accession" isobject="True" isinteraction="False"/>
    <el id="318" name="KEGG_LIGAND" www="http://www.genome.jp/dbget-bin/www_bget?cpd:##" isobject="False" isinteraction="True"/>
    <el id="63" name="DIP" isobject="True" isinteraction="True"/>
    <el id="191" name="IntEnz" isobject="True" isinteraction="True"/>
    <el id="319" name="MaizeGDB_Locus" www="http://www.maizegdb.org/cgi-bin/displaylocusresults.cgi?term=##" isobject="False" isinteraction="True"/>
    <el id="64" name="EnsemblPlants" isobject="True" isinteraction="True"/>
    <el id="192" name="IEDB" isobject="True" isinteraction="False"/>
    <el id="320" name="JCVI_GenProp" www="http://cmr.jcvi.org/cgi-bin/CMR/shared/GenomePropDefinition.cgi?prop_acc=##" isobject="False" isinteraction="True"/>
    <el id="321" name="innatedb" www="http://www.innatedb.com/getInteractionCard.do?group=true&amp;getOrthologousIntxs=false&amp;id=##" isobject="False" isinteraction="True"/>
    <el id="65" name="PRO" isobject="True" isinteraction="False"/>
    <el id="193" name="BioModels" isobject="True" isinteraction="False"/>
    <el id="66" name="EC" www="http://www.expasy.org/enzyme/##" isobject="True" isinteraction="True"/>
    <el id="322" name="innatedb allergy" www="http://www.innatedb.com/getInteractionCard.do?group=true&amp;getOrthologousIntxs=false&amp;id=##" isobject="False" isinteraction="True"/>
    <el id="194" name="MolBase accession" isobject="True" isinteraction="False"/>
    <el id="67" name="Bgee" isobject="True" isinteraction="False"/>
    <el id="195" name="NMRShiftDB" isobject="True" isinteraction="False"/>
    <el id="323" name="shva" isobject="True" isinteraction="False"/>
    <el id="324" name="ENTREZGENE" isobject="True" isinteraction="False"/>
    <el id="196" name="LIPID MAPS class accession" isobject="True" isinteraction="False"/>
    <el id="68" name="PeroxiBase" isobject="True" isinteraction="False"/>
    <el id="197" name="ArrayExpressAtlas" isobject="True" isinteraction="False"/>
    <el id="325" name="TARGETS:PICTAR-VERT" isobject="True" isinteraction="False"/>
    <el id="69" name="TAIR" www="http://arabidopsis.org/servlets/TairObject?accession=##" isobject="True" isinteraction="True"/>
    <el id="198" name="KEGG GLYCAN accession" isobject="True" isinteraction="False"/>
    <el id="70" name="Genevestigator" isobject="True" isinteraction="False"/>
    <el id="326" name="MIR" isobject="True" isinteraction="False"/>
    <el id="199" name="Golm" isobject="True" isinteraction="False"/>
    <el id="327" name="TARGETS:MIRTE" isobject="True" isinteraction="False"/>
    <el id="71" name="NextBio" isobject="True" isinteraction="False"/>
    <el id="200" name="Chemspider accession" isobject="True" isinteraction="False"/>
    <el id="328" name="TARGETS:PICTAR-FLY" isobject="True" isinteraction="False"/>
    <el id="72" name="MaxQB" isobject="True" isinteraction="False"/>
    <el id="329" name="MIRTE" isobject="True" isinteraction="False"/>
    <el id="73" name="PhylomeDB" isobject="True" isinteraction="False"/>
    <el id="201" name="UM-BBD compID" isobject="True" isinteraction="False"/>
    <el id="330" name="ASRP" isobject="True" isinteraction="False"/>
    <el id="202" name="Agricola citation" isobject="True" isinteraction="False"/>
    <el id="74" name="EnsemblMetazoa" isobject="True" isinteraction="False"/>
    <el id="75" name="InParanoid" isobject="True" isinteraction="False"/>
    <el id="203" name="ETH" isobject="True" isinteraction="False"/>
    <el id="331" name="miRTarBase" isobject="False" isinteraction="True"/>
    <el id="332" name="http" isobject="True" isinteraction="False"/>
    <el id="76" name="FlyBase" isobject="True" isinteraction="False"/>
    <el id="204" name="COMe accession" isobject="True" isinteraction="False"/>
    <el id="205" name="ChemIDplus accession" isobject="True" isinteraction="False"/>
    <el id="333" name="PubMed_1" isobject="True" isinteraction="False"/>
    <el id="77" name="PomBase" www="http://www.pombase.org/spombe/result/##" isobject="True" isinteraction="True"/>
    <el id="206" name="RESID accession" isobject="True" isinteraction="False"/>
    <el id="78" name="TreeFam" isobject="True" isinteraction="False"/>
    <el id="334" name="UnknownDB" isobject="False" isinteraction="False"/>
    <el id="79" name="CleanEx" isobject="True" isinteraction="False"/>
    <el id="335" name="MGI:MGI" isobject="False" isinteraction="False"/>
    <el id="207" name="WebElements accession" isobject="True" isinteraction="False"/>
    <el id="80" name="ChiTaRS" isobject="True" isinteraction="False"/>
    <el id="336" name="TAIR:gene" isobject="False" isinteraction="False"/>
    <el id="208" name="Chinese Abstracts citation" isobject="True" isinteraction="False"/>
    <el id="81" name="GenomeRNAi" isobject="True" isinteraction="False"/>
    <el id="209" name="PubMed Central citation" isobject="True" isinteraction="False"/>
    <el id="82" name="DNASU" isobject="True" isinteraction="False"/>
    <el id="210" name="NURSA" isobject="True" isinteraction="False"/>
    <el id="211" name="CiteXplore citation" isobject="True" isinteraction="False"/>
    <el id="339" name="TAIR:locus" isobject="False" isinteraction="False"/>
    <el id="83" name="PseudoCAP" www="http://v2.pseudomonas.com/getAnnotation.do?locusID=##" isobject="True" isinteraction="False"/>
    <el id="84" name="EnsemblProtists" isobject="True" isinteraction="False"/>
    <el id="212" name="ExpasyTisslist" isobject="False" isinteraction="False"/>
    <el id="85" name="dictyBase" www="http://dictybase.org/gene/##" isobject="True" isinteraction="True"/>
    <el id="213" name="PO" www="http://www.plantontology.org/amigo/go.cgi?action=query&amp;view=query&amp;search_constraint=terms&amp;query=PO:##" isobject="True" isinteraction="False"/>
    <el id="341" name="WB:WP" isobject="False" isinteraction="False"/>
    <el id="86" name="EchoBASE" www="http://www.biolws1.york.ac.uk/echobase/Gene.cfm?recordID=##" isobject="True" isinteraction="True"/>
    <el id="215" name="eVOC" isobject="False" isinteraction="False"/>
    <el id="87" name="Xenbase" isobject="True" isinteraction="False"/>
    <el id="88" name="EcoGene" www="http://www.ecogene.org/geneInfo.php?eg_id=##" isobject="True" isinteraction="True"/>
    <el id="216" name="Mesh_UI" isobject="True" isinteraction="False"/>
    <el id="217" name="Mesh_MN" isobject="True" isinteraction="False"/>
    <el id="89" name="ProDom" www="http://prodom.prabi.fr/prodom/current/cgi-bin/request.pl?question=DBEN&amp;query=##" isobject="True" isinteraction="False"/>
    <el id="218" name="UniProtKB-KW" www="http://www.uniprot.org/keywords/##" isobject="True" isinteraction="True"/>
    <el id="90" name="World-2DPAGE" isobject="True" isinteraction="False"/>
    <el id="91" name="CYGD" isobject="True" isinteraction="False"/>
    <el id="219" name="GOC" isobject="True" isinteraction="False"/>
    <el id="92" name="SGD" www="http://db.yeastgenome.org/cgi-bin/locus.pl?dbid=##" isobject="True" isinteraction="True"/>
    <el id="221" name="Pubmed" www="http://www.ncbi.nlm.nih.gov/pubmed/##" isobject="True" isinteraction="True"/>
    <el id="93" name="ZFIN" www="http://zfin.org/cgi-bin/ZFIN_jump?record=##" isobject="True" isinteraction="True"/>
    <el id="94" name="DMDM" isobject="True" isinteraction="False"/>
    <el id="351" name="BIND-ID" isobject="False" isinteraction="False"/>
    <el id="223" name="RESID" isobject="True" isinteraction="False"/>
    <el id="95" name="GeneCards" isobject="True" isinteraction="False"/>
    <el id="96" name="UniCarbKB" isobject="True" isinteraction="False"/>
    <el id="352" name="virhostnet" isobject="False" isinteraction="False"/>
    <el id="224" name="VZ" www="http://viralzone.expasy.org/all_by_protein/##.html" isobject="True" isinteraction="False"/>
    <el id="97" name="HGNC" www="http://www.genenames.org/data/hgnc_data.php?hgnc_id=HGNC:##" isobject="True" isinteraction="False"/>
    <el id="225" name="URL" www="##" isobject="True" isinteraction="False"/>
    <el id="98" name="HPA" www="http://www.proteinatlas.org/tissue_profile.php?antibody_id=##" isobject="True" isinteraction="False"/>
    <el id="226" name="Wikipedia" www="http://en.wikipedia.org/wiki/##" isobject="True" isinteraction="False"/>
    <el id="227" name="MetaCyc" www="http://biocyc.org/META/NEW-IMAGE?type=NIL&amp;object=##" isobject="True" isinteraction="False"/>
    <el id="99" name="MIM" isobject="True" isinteraction="True"/>
    <el id="228" name="GenProtEC" isobject="True" isinteraction="False"/>
    <el id="100" name="neXtProt" isobject="True" isinteraction="False"/>
    <el id="229" name="MIPS_funcat" www="http://mips.gsf.de/cgi-bin/proj/funcatDB/search_advanced.pl?action=2&amp;wert=##" isobject="True" isinteraction="False"/>
    <el id="101" name="PharmGKB" www="http://www.pharmgkb.org/do/serve?objId=##" isobject="True" isinteraction="False"/>
    <el id="102" name="Reactome" www="http://www.reactome.org/cgi-bin/eventbrowser_st_id?ST_ID=##" isobject="True" isinteraction="False"/>
    <el id="230" name="TIGR_role" isobject="True" isinteraction="False"/>
    <el id="231" name="MultiFun" isobject="True" isinteraction="False"/>
    <el id="103" name="SignaLink" isobject="True" isinteraction="False"/>
    <el id="232" name="ISBN" www="https://en.wikipedia.org/w/index.php?title=Special%3ABookSources&amp;isbn=##" isobject="True" isinteraction="False"/>
    <el id="104" name="GeneWiki" isobject="True" isinteraction="False"/>
    <el id="233" name="JCVI_TIGRFAMS" www="http://search.jcvi.org/search?p&amp;q=##" isobject="True" isinteraction="False"/>
    <el id="105" name="H-InvDB" isobject="True" isinteraction="False"/>
    <el id="106" name="TCDB" isobject="True" isinteraction="False"/>
    <el id="234" name="ZFA" isobject="True" isinteraction="False"/>
    <el id="107" name="GenoList" isobject="True" isinteraction="False"/>
    <el id="235" name="XAO" isobject="True" isinteraction="False"/>
    <el id="108" name="BRENDA" www="http://www.brenda-enzymes.info/php/result_flat.php4?ecno=##" isobject="True" isinteraction="False"/>
    <el id="236" name="UniProtKB-SubCell" www="http://www.uniprot.org/locations/##" isobject="True" isinteraction="True"/>
    <el id="109" name="ArrayExpress" isobject="True" isinteraction="False"/>
    <el id="238" name="CL" www="http://purl.obolibrary.org/obo/CL_##" isobject="True" isinteraction="False"/>
    <el id="110" name="SABIO-RK" www="http://sabio.villa-bosch.de/reacdetails.jsp?reactid=##" isobject="True" isinteraction="False"/>
    <el id="239" name="PHI" isobject="True" isinteraction="False"/>
    <el id="111" name="SWISS-2DPAGE" isobject="True" isinteraction="False"/>
    <el id="112" name="LegioList" isobject="True" isinteraction="False"/>
    <el id="240" name="UBERON" www="http://purl.obolibrary.org/obo/UBERON_##" isobject="True" isinteraction="False"/>
    <el id="113" name="DrugBank" www="http://www.drugbank.ca/drugs/##" isobject="True" isinteraction="False"/>
    <el id="241" name="Rfam" www="http://rfam.sanger.ac.uk/family/##" isobject="True" isinteraction="False"/>
    <el id="114" name="OGP" isobject="True" isinteraction="False"/>
    <el id="242" name="UM-BBD_enzymeID" www="http://umbbd.msi.umn.edu/servlets/pageservlet?ptype=ep&amp;enzymeID=##" isobject="True" isinteraction="False"/>
    <el id="115" name="REPRODUCTION-2DPAGE" isobject="True" isinteraction="False"/>
    <el id="243" name="TC" www="http://www.tcdb.org/tcdb/index.php?tc=##" isobject="True" isinteraction="False"/>
    <el id="244" name="NIF_Subcellular" www="http://www.neurolex.org/wiki/##" isobject="True" isinteraction="False"/>
    <el id="116" name="PeptideAtlas" isobject="True" isinteraction="False"/>
    <el id="245" name="dictyBase_REF" www="http://dictybase.org/db/cgi-bin/dictyBase/reference/reference.pl?refNo=##" isobject="True" isinteraction="False"/>
    <el id="117" name="Orphanet" isobject="True" isinteraction="False"/>
    <el id="118" name="TMP_SWISSPROT_AC" isobject="True" isinteraction="False"/>
    <el id="246" name="UM-BBD_reactionID" www="http://umbbd.msi.umn.edu/servlets/pageservlet?ptype=r&amp;reacID=##" isobject="True" isinteraction="False"/>
    <el id="119" name="PARENT_SWISSPROT_AC" www="http://www.uniprot.org/uniprot/##" isobject="True" isinteraction="False"/>
    <el id="247" name="PR" www="http://www.proconsortium.org/cgi-bin/pro/entry_pro?id=PR:##" isobject="True" isinteraction="False"/>
    <el id="120" name="PARENT_SWISSPROT_ID" www="http://www.uniprot.org/uniprot/##" isobject="True" isinteraction="False"/>
    <el id="248" name="PO_REF" www="http://wiki.plantontology.org:8080/index.php/PO_REF:##" isobject="True" isinteraction="False"/>
    <el id="121" name="PhosSite" isobject="True" isinteraction="False"/>
    <el id="122" name="DisProt" isobject="True" isinteraction="False"/>
    <el id="250" name="GO_REF" www="http://www.geneontology.org/cgi-bin/references.cgi#GO_REF:##" isobject="True" isinteraction="False"/>
    <el id="251" name="COG" isobject="True" isinteraction="False"/>
    <el id="123" name="Gramene" isobject="True" isinteraction="False"/>
    <el id="124" name="ProMEX" isobject="True" isinteraction="False"/>
    <el id="252" name="UM-BBD_pathwayID" www="http://umbbd.msi.umn.edu/##/##_map.html" isobject="True" isinteraction="False"/>
    <el id="253" name="DOI" www="http://dx.doi.org/DOI:##" isobject="True" isinteraction="False"/>
    <el id="125" name="GeneFarm" isobject="True" isinteraction="False"/>
    <el id="126" name="DOSAC-COBS-2DPAGE" isobject="True" isinteraction="False"/>
    <el id="254" name="PubChem_Compound" www="http://www.ncbi.nlm.nih.gov/entrez/query.fcgi?CMD=search&amp;DB=pccompound&amp;term=##" isobject="True" isinteraction="True"/>
    <el id="255" name="FBbt" www="http://flybase.org/cgi-bin/fbcvq.html?query=FBbt:##" isobject="True" isinteraction="False"/>
    <el id="127" name="Leproma" isobject="True" isinteraction="False"/>
  </databases>
  <properties>
    <el id="5" name="cells" dimention="" values="" datatype="text"/>
  </properties>
  <vertices>
    <vertex id="0" componentid="92490654" componenttype="1" marked="False" name="" x="-2.0942684782337491" y="-1.3471703880058441" level="10" interaction_type="28" pm_score="1" db_score="0">
      <links isloaded="True">
        <link id="23805135" db_id="221">
          <sentences>
            <sentence>HERV-W envelope primers and RT-qPCR conditions were set according to previous description (Nellåker et al., 2006), 50ng of cDNA was used as input for RT-qPCR and the relative expression was normalized according to &lt;b&gt;Beta-actin&lt;/b&gt; expression through Human &lt;b&gt;ACTB&lt;/b&gt; (Beta Actin) Endogenous Control kit (Applied Biosystems).</sentence>
          </sentences>
        </link>
      </links>
      <connectivity isloaded="True">
      </connectivity>
      <attributes isloaded="True">
      </attributes>
    </vertex>
    <vertex id="1" componentid="83452446" componenttype="1" marked="False" name="" x="-2.4324744780270233" y="0.33707431059590087" level="10" interaction_type="45" pm_score="0.5" db_score="0">
      <links isloaded="True">
        <link id="14573806" db_id="221">
          <sentences>
            <sentence>When transfected into human colon carcinoma cells, &lt;b&gt;P35&lt;/b&gt; was able to enhance the activity of E-cadherin and &lt;b&gt;beta-actin&lt;/b&gt; promoters by about a factor of two as measured by luciferase reporter assay.</sentence>
          </sentences>
        </link>
      </links>
      <connectivity isloaded="True">
      </connectivity>
      <attributes isloaded="True">
      </attributes>
    </vertex>
    <vertex id="2" componentid="8538" componenttype="2" marked="False" name="Beta-actin" x="-1.4536563586759819" y="-0.35587628374965563" level="0">
      <synonyms>
        <synonym type="1">ACTB</synonym>
        <synonym type="1">Actin, cytoplasmic 1</synonym>
        <synonym type="1">Beta-actin</synonym>
        <synonym type="2">1, actin-cytoplasmic</synonym>
        <synonym type="2">act-b</synonym>
        <synonym type="3">actin, beta</synonym>
        <synonym type="3">BRWS1</synonym>
        <synonym type="3">PS1TP5BP1</synonym>
      </synonyms>
      <species>
        <organism id="4689" name="Homo sapiens"/>
      </species>
      <links isloaded="True">
        <link id="P60709" db_id="2">
        </link>
        <link id="ACTB_HUMAN" db_id="3">
        </link>
        <link id="AC006483" db_id="4">
        </link>
        <link id="AY582799" db_id="4">
        </link>
        <link id="BC001301" db_id="4">
        </link>
        <link id="BC002409" db_id="4">
        </link>
        <link id="BC004251" db_id="4">
        </link>
        <link id="BC008633" db_id="4">
        </link>
        <link id="BC012854" db_id="4">
        </link>
        <link id="BC013380" db_id="4">
        </link>
        <link id="BC014861" db_id="4">
        </link>
        <link id="BC016045" db_id="4">
        </link>
        <link id="M10277" db_id="4">
        </link>
        <link id="V00478" db_id="4">
        </link>
        <link id="X00351" db_id="4">
        </link>
        <link id="X63432" db_id="4">
        </link>
        <link id="NP_001092.1" db_id="5">
        </link>
        <link id="P60709" db_id="6">
        </link>
        <link id="P02570" db_id="9">
        </link>
        <link id="P70514" db_id="9">
        </link>
        <link id="P99021" db_id="9">
        </link>
        <link id="Q11211" db_id="9">
        </link>
        <link id="Q64316" db_id="9">
        </link>
        <link id="Q75MN2" db_id="9">
        </link>
        <link id="Q96B34" db_id="9">
        </link>
        <link id="Q96HG5" db_id="9">
        </link>
        <link id="P60709" db_id="10">
        </link>
        <link id="60" db_id="11">
        </link>
        <link id="hsa:60" db_id="13">
        </link>
        <link id="A25168" db_id="14">
        </link>
        <link id="COG5277" db_id="17">
        </link>
        <link id="Hs.520640" db_id="19">
        </link>
        <link id="GO:0001895" db_id="20">
        </link>
        <link id="GO:0005200" db_id="20">
        </link>
        <link id="GO:0005524" db_id="20">
        </link>
        <link id="GO:0005615" db_id="20">
        </link>
        <link id="GO:0005654" db_id="20">
        </link>
        <link id="GO:0005737" db_id="20">
        </link>
        <link id="GO:0005829" db_id="20">
        </link>
        <link id="GO:0005856" db_id="20">
        </link>
        <link id="GO:0006325" db_id="20">
        </link>
        <link id="GO:0006457" db_id="20">
        </link>
        <link id="GO:0006928" db_id="20">
        </link>
        <link id="GO:0007411" db_id="20">
        </link>
        <link id="GO:0007596" db_id="20">
        </link>
        <link id="GO:0014069" db_id="20">
        </link>
        <link id="GO:0019894" db_id="20">
        </link>
        <link id="GO:0021762" db_id="20">
        </link>
        <link id="GO:0030424" db_id="20">
        </link>
        <link id="GO:0030529" db_id="20">
        </link>
        <link id="GO:0030863" db_id="20">
        </link>
        <link id="GO:0030957" db_id="20">
        </link>
        <link id="GO:0034329" db_id="20">
        </link>
        <link id="GO:0034332" db_id="20">
        </link>
        <link id="GO:0035267" db_id="20">
        </link>
        <link id="GO:0038096" db_id="20">
        </link>
        <link id="GO:0044267" db_id="20">
        </link>
        <link id="GO:0045087" db_id="20">
        </link>
        <link id="GO:0045216" db_id="20">
        </link>
        <link id="GO:0050998" db_id="20">
        </link>
        <link id="GO:0051084" db_id="20">
        </link>
        <link id="GO:0061024" db_id="20">
        </link>
        <link id="GO:0070062" db_id="20">
        </link>
        <link id="GO:0070688" db_id="20">
        </link>
        <link id="GO:0072562" db_id="20">
        </link>
        <link id="3BYH" db_id="21">
        </link>
        <link id="3D2U" db_id="21">
        </link>
        <link id="3LUE" db_id="21">
        </link>
        <link id="3BYH" db_id="24">
        </link>
        <link id="3D2U" db_id="24">
        </link>
        <link id="3LUE" db_id="24">
        </link>
        <link id="EOG72RMZ1" db_id="25">
        </link>
        <link id="60" db_id="26">
        </link>
        <link id="106575" db_id="27">
        </link>
        <link id="K05692" db_id="29">
        </link>
        <link id="P60709" db_id="33">
        </link>
        <link id="SIVHLKC" db_id="34">
        </link>
        <link id="HBG003771" db_id="35">
        </link>
        <link id="IPR004000" db_id="36">
        </link>
        <link id="IPR004001" db_id="36">
        </link>
        <link id="IPR020902" db_id="36">
        </link>
        <link id="P60709" db_id="37">
        </link>
        <link id="PF00022" db_id="38">
        </link>
        <link id="CHEMBL2062353" db_id="40">
        </link>
        <link id="ENSG00000075624" db_id="41">
        </link>
        <link id="ENST00000331789" db_id="41">
        </link>
        <link id="P60709" db_id="42">
        </link>
        <link id="P60709" db_id="43">
        </link>
        <link id="PTHR11937" db_id="45">
        </link>
        <link id="MINT-220312" db_id="47">
        </link>
        <link id="P60709" db_id="50">
        </link>
        <link id="PR00190" db_id="52">
        </link>
        <link id="uc003soq.4" db_id="56">
        </link>
        <link id="SM00268" db_id="57">
        </link>
        <link id="PS00406" db_id="61">
        </link>
        <link id="PS00432" db_id="61">
        </link>
        <link id="PS01132" db_id="61">
        </link>
        <link id="DIP-29686N" db_id="63">
        </link>
        <link id="PR:P60709" db_id="65">
        </link>
        <link id="P60709" db_id="67">
        </link>
        <link id="P60709" db_id="70">
        </link>
        <link id="253" db_id="71">
        </link>
        <link id="P60709" db_id="72">
        </link>
        <link id="P60709" db_id="73">
        </link>
        <link id="P60709" db_id="75">
        </link>
        <link id="TF354237" db_id="78">
        </link>
        <link id="HS_ACTB" db_id="79">
        </link>
        <link id="ACTB" db_id="80">
        </link>
        <link id="60" db_id="81">
        </link>
        <link id="60" db_id="82">
        </link>
        <link id="46397333" db_id="94">
        </link>
        <link id="GC07M005566" db_id="95">
        </link>
        <link id="132" db_id="97">
        </link>
        <link id="HGNC:132" db_id="97">
        </link>
        <link id="CAB002621" db_id="98">
        </link>
        <link id="HPA041264" db_id="98">
        </link>
        <link id="HPA041271" db_id="98">
        </link>
        <link id="102630" db_id="99">
        </link>
        <link id="243310" db_id="99">
        </link>
        <link id="607371" db_id="99">
        </link>
        <link id="NX_P60709" db_id="100">
        </link>
        <link id="PA24457" db_id="101">
        </link>
        <link id="REACT_111045" db_id="102">
        </link>
        <link id="REACT_111155" db_id="102">
        </link>
        <link id="REACT_11123" db_id="102">
        </link>
        <link id="REACT_17015" db_id="102">
        </link>
        <link id="REACT_172623" db_id="102">
        </link>
        <link id="REACT_197818" db_id="102">
        </link>
        <link id="REACT_604" db_id="102">
        </link>
        <link id="REACT_6900" db_id="102">
        </link>
        <link id="P60709" db_id="103">
        </link>
        <link id="Beta-actin" db_id="104">
        </link>
        <link id="P60709" db_id="109">
        </link>
        <link id="P60709" db_id="111">
        </link>
        <link id="P60709" db_id="115">
        </link>
        <link id="P60709" db_id="116">
        </link>
        <link id="2995" db_id="117">
        </link>
        <link id="79107" db_id="117">
        </link>
        <link id="P60709" db_id="126">
        </link>
        <link id="P60709_OR_P63261" db_id="126">
        </link>
        <link id="P60709" db_id="128">
        </link>
        <link id="OTTHUMG00000023268" db_id="146">
        </link>
        <link id="00032" db_id="154">
        </link>
        <link id="AAA51567.1" db_id="160">
        </link>
        <link id="AAA51578.1" db_id="160">
        </link>
        <link id="AAB16906.1" db_id="160">
        </link>
        <link id="AAH01301.1" db_id="160">
        </link>
        <link id="AAH02409.1" db_id="160">
        </link>
        <link id="AAH04251.1" db_id="160">
        </link>
        <link id="AAH08633.1" db_id="160">
        </link>
        <link id="AAH12854.1" db_id="160">
        </link>
        <link id="AAH13380.1" db_id="160">
        </link>
        <link id="AAH14861.1" db_id="160">
        </link>
        <link id="AAH16045.1" db_id="160">
        </link>
        <link id="AAI13037.1" db_id="160">
        </link>
        <link id="AAP22343.1" db_id="160">
        </link>
        <link id="AAS79319.1" db_id="160">
        </link>
        <link id="AAX82251.1" db_id="160">
        </link>
        <link id="ABD66582.1" db_id="160">
        </link>
        <link id="ABF01018.1" db_id="160">
        </link>
        <link id="ABL01513.1" db_id="160">
        </link>
        <link id="ABM81886.1" db_id="160">
        </link>
        <link id="ABM85054.1" db_id="160">
        </link>
        <link id="ABO65086.1" db_id="160">
        </link>
        <link id="BAA05720.1" db_id="160">
        </link>
        <link id="BAD96645.1" db_id="160">
        </link>
        <link id="BAD96752.1" db_id="160">
        </link>
        <link id="BAD96775.1" db_id="160">
        </link>
        <link id="BAG62914.1" db_id="160">
        </link>
        <link id="BAG65347.1" db_id="160">
        </link>
        <link id="BAH14732.1" db_id="160">
        </link>
        <link id="CAA23745.1" db_id="160">
        </link>
        <link id="CAA25099.1" db_id="160">
        </link>
        <link id="CAA45026.1" db_id="160">
        </link>
        <link id="CAI95947.1" db_id="160">
        </link>
        <link id="CAR95103.1" db_id="160">
        </link>
        <link id="CAS92761.1" db_id="160">
        </link>
        <link id="CAY56012.1" db_id="160">
        </link>
        <link id="EAW87341.1" db_id="160">
        </link>
        <link id="EAW87343.1" db_id="160">
        </link>
        <link id="NP_001092.1" db_id="160">
        </link>
        <link id="P60709.1" db_id="160">
        </link>
        <link id="XP_006715827.1" db_id="160">
        </link>
        <link id="117167827" db_id="161">
        </link>
        <link id="118505327" db_id="161">
        </link>
        <link id="119607747" db_id="161">
        </link>
        <link id="119607749" db_id="161">
        </link>
        <link id="123980114" db_id="161">
        </link>
        <link id="123994905" db_id="161">
        </link>
        <link id="12654911" db_id="161">
        </link>
        <link id="12803203" db_id="161">
        </link>
        <link id="13279023" db_id="161">
        </link>
        <link id="134254712" db_id="161">
        </link>
        <link id="14250401" db_id="161">
        </link>
        <link id="15277503" db_id="161">
        </link>
        <link id="15426536" db_id="161">
        </link>
        <link id="15928803" db_id="161">
        </link>
        <link id="16359158" db_id="161">
        </link>
        <link id="177968" db_id="161">
        </link>
        <link id="178024" db_id="161">
        </link>
        <link id="178032" db_id="161">
        </link>
        <link id="194376310" db_id="161">
        </link>
        <link id="194385944" db_id="161">
        </link>
        <link id="210029289" db_id="161">
        </link>
        <link id="213500113" db_id="161">
        </link>
        <link id="221046110" db_id="161">
        </link>
        <link id="229610526" db_id="161">
        </link>
        <link id="28252" db_id="161">
        </link>
        <link id="28336" db_id="161">
        </link>
        <link id="30172702" db_id="161">
        </link>
        <link id="4433123" db_id="161">
        </link>
        <link id="4501885" db_id="161">
        </link>
        <link id="45934426" db_id="161">
        </link>
        <link id="46397333" db_id="161">
        </link>
        <link id="578813594" db_id="161">
        </link>
        <link id="62421065" db_id="161">
        </link>
        <link id="62897409" db_id="161">
        </link>
        <link id="62897625" db_id="161">
        </link>
        <link id="62897671" db_id="161">
        </link>
        <link id="66348792" db_id="161">
        </link>
        <link id="825616" db_id="161">
        </link>
        <link id="89276723" db_id="161">
        </link>
        <link id="93211215" db_id="161">
        </link>
        <link id="AK025375.1" db_id="162">
        </link>
        <link id="AK058019.1" db_id="162">
        </link>
        <link id="AK098751.1" db_id="162">
        </link>
        <link id="AK130062.1" db_id="162">
        </link>
        <link id="AK130157.1" db_id="162">
        </link>
        <link id="AK222925.1" db_id="162">
        </link>
        <link id="AK223032.1" db_id="162">
        </link>
        <link id="AK223055.1" db_id="162">
        </link>
        <link id="AK225414.1" db_id="162">
        </link>
        <link id="AK301372.1" db_id="162">
        </link>
        <link id="AK304552.1" db_id="162">
        </link>
        <link id="AK308277.1" db_id="162">
        </link>
        <link id="AK309997.1" db_id="162">
        </link>
        <link id="AK316361.1" db_id="162">
        </link>
        <link id="BC001301.1" db_id="162">
        </link>
        <link id="BC002409.2" db_id="162">
        </link>
        <link id="BC004251.1" db_id="162">
        </link>
        <link id="BC008633.1" db_id="162">
        </link>
        <link id="BC009636.1" db_id="162">
        </link>
        <link id="BC012854.1" db_id="162">
        </link>
        <link id="BC013380.2" db_id="162">
        </link>
        <link id="BC013835.1" db_id="162">
        </link>
        <link id="BC014401.1" db_id="162">
        </link>
        <link id="BC014861.1" db_id="162">
        </link>
        <link id="BC016045.1" db_id="162">
        </link>
        <link id="BC023204.1" db_id="162">
        </link>
        <link id="BC113036.1" db_id="162">
        </link>
        <link id="D28354.1" db_id="162">
        </link>
        <link id="DQ407611.1" db_id="162">
        </link>
        <link id="DQ471327.1" db_id="162">
        </link>
        <link id="DQ890960.2" db_id="162">
        </link>
        <link id="DQ894128.2" db_id="162">
        </link>
        <link id="EF036500.1" db_id="162">
        </link>
        <link id="EF095209.1" db_id="162">
        </link>
        <link id="K00790.1" db_id="162">
        </link>
        <link id="M28424.1" db_id="162">
        </link>
        <link id="NM_001101.3" db_id="162">
        </link>
        <link id="V00478.1" db_id="162">
        </link>
        <link id="X00351.1" db_id="162">
        </link>
        <link id="X63432.1" db_id="162">
        </link>
        <link id="XM_006715764.1" db_id="162">
        </link>
        <link id="ABBA01039461.1" db_id="163">
        </link>
        <link id="AC006483.3" db_id="163">
        </link>
        <link id="AC_000139.1" db_id="163">
        </link>
        <link id="AMYH02015141.1" db_id="163">
        </link>
        <link id="AY582799.1" db_id="163">
        </link>
        <link id="AY970442.1" db_id="163">
        </link>
        <link id="CH471144.1" db_id="163">
        </link>
        <link id="CS081475.1" db_id="163">
        </link>
        <link id="FB571104.1" db_id="163">
        </link>
        <link id="FB668235.1" db_id="163">
        </link>
        <link id="GN346972.1" db_id="163">
        </link>
        <link id="M10277.1" db_id="163">
        </link>
        <link id="NC_000007.14" db_id="163">
        </link>
        <link id="NC_018918.2" db_id="163">
        </link>
        <link id="NG_007992.1" db_id="163">
        </link>
        <link id="NT_007819.18" db_id="163">
        </link>
        <link id="NW_001838998.1" db_id="163">
        </link>
        <link id="NW_004929329.1" db_id="163">
        </link>
        <link id="10437878" db_id="164">
        </link>
        <link id="110623790" db_id="164">
        </link>
        <link id="117167826" db_id="164">
        </link>
        <link id="118505326" db_id="164">
        </link>
        <link id="123980113" db_id="164">
        </link>
        <link id="123994904" db_id="164">
        </link>
        <link id="12654910" db_id="164">
        </link>
        <link id="13279022" db_id="164">
        </link>
        <link id="134254711" db_id="164">
        </link>
        <link id="14250400" db_id="164">
        </link>
        <link id="15277502" db_id="164">
        </link>
        <link id="15426604" db_id="164">
        </link>
        <link id="15680122" db_id="164">
        </link>
        <link id="15928802" db_id="164">
        </link>
        <link id="16307104" db_id="164">
        </link>
        <link id="16359157" db_id="164">
        </link>
        <link id="164690869" db_id="164">
        </link>
        <link id="164695031" db_id="164">
        </link>
        <link id="16554019" db_id="164">
        </link>
        <link id="168480144" db_id="164">
        </link>
        <link id="178023" db_id="164">
        </link>
        <link id="178031" db_id="164">
        </link>
        <link id="18490093" db_id="164">
        </link>
        <link id="194376309" db_id="164">
        </link>
        <link id="194385943" db_id="164">
        </link>
        <link id="21758861" db_id="164">
        </link>
        <link id="221046109" db_id="164">
        </link>
        <link id="28244" db_id="164">
        </link>
        <link id="28251" db_id="164">
        </link>
        <link id="28335" db_id="164">
        </link>
        <link id="33878222" db_id="164">
        </link>
        <link id="33988640" db_id="164">
        </link>
        <link id="34526800" db_id="164">
        </link>
        <link id="34526902" db_id="164">
        </link>
        <link id="461167" db_id="164">
        </link>
        <link id="578813593" db_id="164">
        </link>
        <link id="62897408" db_id="164">
        </link>
        <link id="62897624" db_id="164">
        </link>
        <link id="62897670" db_id="164">
        </link>
        <link id="89276722" db_id="164">
        </link>
        <link id="93211214" db_id="164">
        </link>
        <link id="148152702" db_id="165">
        </link>
        <link id="157696559" db_id="165">
        </link>
        <link id="157734172" db_id="165">
        </link>
        <link id="177967" db_id="165">
        </link>
        <link id="189571644" db_id="165">
        </link>
        <link id="210029288" db_id="165">
        </link>
        <link id="213500112" db_id="165">
        </link>
        <link id="229610525" db_id="165">
        </link>
        <link id="45934425" db_id="165">
        </link>
        <link id="511813498" db_id="165">
        </link>
        <link id="528475259" db_id="165">
        </link>
        <link id="528476628" db_id="165">
        </link>
        <link id="568815311" db_id="165">
        </link>
        <link id="568815591" db_id="165">
        </link>
        <link id="62421064" db_id="165">
        </link>
        <link id="66348791" db_id="165">
        </link>
        <link id="71514807" db_id="165">
        </link>
        <link id="9211523" db_id="165">
        </link>
      </links>
      <connectivity isloaded="True">
        <item typeid="2" count="436"/>
        <item typeid="3" count="139"/>
        <item typeid="4" count="39"/>
        <item typeid="5" count="15"/>
        <item typeid="6" count="23"/>
        <item typeid="7" count="27"/>
        <item typeid="8" count="20"/>
        <item typeid="11" count="7"/>
        <item typeid="12" count="8"/>
        <item typeid="13" count="12"/>
        <item typeid="14" count="17"/>
      </connectivity>
      <attributes isloaded="True">
      </attributes>
    </vertex>
    <vertex id="3" componentid="17176" componenttype="2" marked="False" name="ANXA1" x="-3.6729798283110995" y="1.0307287654356396" level="0">
      <synonyms>
        <synonym type="1">Annexin A1</synonym>
        <synonym type="1">Annexin I</synonym>
        <synonym type="1">Annexin-1</synonym>
        <synonym type="1">ANX1</synonym>
        <synonym type="1">ANXA1</synonym>
        <synonym type="1">Calpactin II</synonym>
        <synonym type="1">Calpactin-2</synonym>
        <synonym type="1">Chromobindin-9</synonym>
        <synonym type="1">Lipocortin I</synonym>
        <synonym type="1">LPC1</synonym>
        <synonym type="1">p35</synonym>
        <synonym type="1">Phospholipase A2 inhibitory protein</synonym>
        <synonym type="2">annexin 1</synonym>
        <synonym type="2">annexin-a1</synonym>
        <synonym type="2">annexin-i</synonym>
        <synonym type="2">annexin1</synonym>
        <synonym type="2">annexina1</synonym>
        <synonym type="2">annexins 1</synonym>
        <synonym type="2">annexins a1</synonym>
        <synonym type="2">annexins-1</synonym>
        <synonym type="2">annexins-i</synonym>
        <synonym type="2">anx a1</synonym>
        <synonym type="2">anx-a1</synonym>
        <synonym type="2">anxa 1</synonym>
        <synonym type="2">anxa-1</synonym>
        <synonym type="2">anxa1 isoform</synonym>
        <synonym type="2">calpactin-ii</synonym>
        <synonym type="2">lipocortin 1</synonym>
        <synonym type="2">lipocortin-1</synonym>
        <synonym type="2">lipocortin-i</synonym>
        <synonym type="2">lipocortin1</synonym>
        <synonym type="2">lipocortins 1</synonym>
      </synonyms>
      <species>
        <organism id="4689" name="Homo sapiens"/>
      </species>
      <links isloaded="True">
        <link id="P04083" db_id="2">
        </link>
        <link id="ANXA1_HUMAN" db_id="3">
        </link>
        <link id="BC001275" db_id="4">
        </link>
        <link id="BC035993" db_id="4">
        </link>
        <link id="X05908" db_id="4">
        </link>
        <link id="NP_000691.1" db_id="5">
        </link>
        <link id="P04083" db_id="6">
        </link>
        <link id="9606.ENSP00000257497" db_id="7">
        </link>
        <link id="P04083" db_id="10">
        </link>
        <link id="301" db_id="11">
        </link>
        <link id="hsa:301" db_id="13">
        </link>
        <link id="A03080" db_id="14">
        </link>
        <link id="NOG282829" db_id="17">
        </link>
        <link id="Hs.494173" db_id="19">
        </link>
        <link id="GO:0001533" db_id="20">
        </link>
        <link id="GO:0001780" db_id="20">
        </link>
        <link id="GO:0002674" db_id="20">
        </link>
        <link id="GO:0005102" db_id="20">
        </link>
        <link id="GO:0005198" db_id="20">
        </link>
        <link id="GO:0005509" db_id="20">
        </link>
        <link id="GO:0005543" db_id="20">
        </link>
        <link id="GO:0005544" db_id="20">
        </link>
        <link id="GO:0005576" db_id="20">
        </link>
        <link id="GO:0005615" db_id="20">
        </link>
        <link id="GO:0005634" db_id="20">
        </link>
        <link id="GO:0005737" db_id="20">
        </link>
        <link id="GO:0005886" db_id="20">
        </link>
        <link id="GO:0005929" db_id="20">
        </link>
        <link id="GO:0006928" db_id="20">
        </link>
        <link id="GO:0006954" db_id="20">
        </link>
        <link id="GO:0007165" db_id="20">
        </link>
        <link id="GO:0007166" db_id="20">
        </link>
        <link id="GO:0010165" db_id="20">
        </link>
        <link id="GO:0016323" db_id="20">
        </link>
        <link id="GO:0018149" db_id="20">
        </link>
        <link id="GO:0019834" db_id="20">
        </link>
        <link id="GO:0030073" db_id="20">
        </link>
        <link id="GO:0030216" db_id="20">
        </link>
        <link id="GO:0030674" db_id="20">
        </link>
        <link id="GO:0031018" db_id="20">
        </link>
        <link id="GO:0031340" db_id="20">
        </link>
        <link id="GO:0031394" db_id="20">
        </link>
        <link id="GO:0031966" db_id="20">
        </link>
        <link id="GO:0032355" db_id="20">
        </link>
        <link id="GO:0033031" db_id="20">
        </link>
        <link id="GO:0042063" db_id="20">
        </link>
        <link id="GO:0042127" db_id="20">
        </link>
        <link id="GO:0042383" db_id="20">
        </link>
        <link id="GO:0042493" db_id="20">
        </link>
        <link id="GO:0043066" db_id="20">
        </link>
        <link id="GO:0043086" db_id="20">
        </link>
        <link id="GO:0043234" db_id="20">
        </link>
        <link id="GO:0043434" db_id="20">
        </link>
        <link id="GO:0046632" db_id="20">
        </link>
        <link id="GO:0050482" db_id="20">
        </link>
        <link id="GO:0050709" db_id="20">
        </link>
        <link id="GO:0060206" db_id="20">
        </link>
        <link id="GO:0070062" db_id="20">
        </link>
        <link id="GO:0070301" db_id="20">
        </link>
        <link id="GO:0070365" db_id="20">
        </link>
        <link id="GO:0070555" db_id="20">
        </link>
        <link id="GO:0071385" db_id="20">
        </link>
        <link id="GO:0097350" db_id="20">
        </link>
        <link id="GO:1900087" db_id="20">
        </link>
        <link id="1AIN" db_id="21">
        </link>
        <link id="1BO9" db_id="21">
        </link>
        <link id="1QLS" db_id="21">
        </link>
        <link id="HOG000158803" db_id="23">
        </link>
        <link id="1AIN" db_id="24">
        </link>
        <link id="1BO9" db_id="24">
        </link>
        <link id="1QLS" db_id="24">
        </link>
        <link id="EOG74XS72" db_id="25">
        </link>
        <link id="301" db_id="26">
        </link>
        <link id="106798" db_id="27">
        </link>
        <link id="K17091" db_id="29">
        </link>
        <link id="P04083" db_id="33">
        </link>
        <link id="GTRHKTL" db_id="34">
        </link>
        <link id="HBG061815" db_id="35">
        </link>
        <link id="IPR001464" db_id="36">
        </link>
        <link id="IPR002388" db_id="36">
        </link>
        <link id="IPR018252" db_id="36">
        </link>
        <link id="IPR018502" db_id="36">
        </link>
        <link id="P04083" db_id="37">
        </link>
        <link id="PF00191" db_id="38">
        </link>
        <link id="ENSG00000135046" db_id="41">
        </link>
        <link id="ENST00000257497" db_id="41">
        </link>
        <link id="ENST00000376911" db_id="41">
        </link>
        <link id="P04083" db_id="42">
        </link>
        <link id="P04083" db_id="43">
        </link>
        <link id="1.10.220.10" db_id="46">
        </link>
        <link id="MINT-1212274" db_id="47">
        </link>
        <link id="P04083" db_id="50">
        </link>
        <link id="PR00196" db_id="52">
        </link>
        <link id="PR00197" db_id="52">
        </link>
        <link id="uc004ajf.1" db_id="56">
        </link>
        <link id="SM00335" db_id="57">
        </link>
        <link id="PS00223" db_id="61">
        </link>
        <link id="DIP-32875N" db_id="63">
        </link>
        <link id="PR:P04083" db_id="65">
        </link>
        <link id="P04083" db_id="67">
        </link>
        <link id="P04083" db_id="70">
        </link>
        <link id="1213" db_id="71">
        </link>
        <link id="P04083" db_id="72">
        </link>
        <link id="P04083" db_id="73">
        </link>
        <link id="P04083" db_id="75">
        </link>
        <link id="TF105452" db_id="78">
        </link>
        <link id="HS_ANXA1" db_id="79">
        </link>
        <link id="ANXA1" db_id="80">
        </link>
        <link id="301" db_id="81">
        </link>
        <link id="301" db_id="82">
        </link>
        <link id="113944" db_id="94">
        </link>
        <link id="GC09P075766" db_id="95">
        </link>
        <link id="533" db_id="97">
        </link>
        <link id="HGNC:533" db_id="97">
        </link>
        <link id="CAB013023" db_id="98">
        </link>
        <link id="CAB035987" db_id="98">
        </link>
        <link id="CAB058693" db_id="98">
        </link>
        <link id="HPA011271" db_id="98">
        </link>
        <link id="HPA011272" db_id="98">
        </link>
        <link id="151690" db_id="99">
        </link>
        <link id="NX_P04083" db_id="100">
        </link>
        <link id="PA24823" db_id="101">
        </link>
        <link id="REACT_111102" db_id="102">
        </link>
        <link id="P04083" db_id="103">
        </link>
        <link id="Annexin_A1" db_id="104">
        </link>
        <link id="1.A.31.1.3" db_id="106">
        </link>
        <link id="P04083" db_id="109">
        </link>
        <link id="DB00223" db_id="113">
        </link>
        <link id="DB00240" db_id="113">
        </link>
        <link id="DB00288" db_id="113">
        </link>
        <link id="DB00394" db_id="113">
        </link>
        <link id="DB00443" db_id="113">
        </link>
        <link id="DB00547" db_id="113">
        </link>
        <link id="DB00596" db_id="113">
        </link>
        <link id="DB00620" db_id="113">
        </link>
        <link id="DB00635" db_id="113">
        </link>
        <link id="DB00663" db_id="113">
        </link>
        <link id="DB00741" db_id="113">
        </link>
        <link id="DB00764" db_id="113">
        </link>
        <link id="DB00769" db_id="113">
        </link>
        <link id="DB00838" db_id="113">
        </link>
        <link id="DB00873" db_id="113">
        </link>
        <link id="DB00896" db_id="113">
        </link>
        <link id="DB00959" db_id="113">
        </link>
        <link id="DB01013" db_id="113">
        </link>
        <link id="DB01130" db_id="113">
        </link>
        <link id="DB01234" db_id="113">
        </link>
        <link id="DB01260" db_id="113">
        </link>
        <link id="IPI00218918" db_id="115">
        </link>
        <link id="P04083" db_id="115">
        </link>
        <link id="P04083" db_id="116">
        </link>
        <link id="P04083" db_id="126">
        </link>
        <link id="P04083" db_id="128">
        </link>
        <link id="OTTHUMG00000020016" db_id="146">
        </link>
        <link id="01060" db_id="154">
        </link>
        <link id="AAH01275.1" db_id="160">
        </link>
        <link id="AAH34157.1" db_id="160">
        </link>
        <link id="AAH35993.1" db_id="160">
        </link>
        <link id="AAV38699.1" db_id="160">
        </link>
        <link id="AAV38719.1" db_id="160">
        </link>
        <link id="AAV38720.1" db_id="160">
        </link>
        <link id="ABM82099.1" db_id="160">
        </link>
        <link id="ABM85264.1" db_id="160">
        </link>
        <link id="ADZ76495.1" db_id="160">
        </link>
        <link id="BAG59381.1" db_id="160">
        </link>
        <link id="BAG70088.1" db_id="160">
        </link>
        <link id="BAG70215.1" db_id="160">
        </link>
        <link id="CAA29338.1" db_id="160">
        </link>
        <link id="CAG28612.1" db_id="160">
        </link>
        <link id="EAW62545.1" db_id="160">
        </link>
        <link id="EAW62546.1" db_id="160">
        </link>
        <link id="EAW62547.1" db_id="160">
        </link>
        <link id="EAW62548.1" db_id="160">
        </link>
        <link id="EAW62549.1" db_id="160">
        </link>
        <link id="EAW62550.1" db_id="160">
        </link>
        <link id="NP_000691.1" db_id="160">
        </link>
        <link id="P04083.2" db_id="160">
        </link>
        <link id="113944" db_id="161">
        </link>
        <link id="116284351" db_id="161">
        </link>
        <link id="119582949" db_id="161">
        </link>
        <link id="119582950" db_id="161">
        </link>
        <link id="119582951" db_id="161">
        </link>
        <link id="119582952" db_id="161">
        </link>
        <link id="119582953" db_id="161">
        </link>
        <link id="119582954" db_id="161">
        </link>
        <link id="123980540" db_id="161">
        </link>
        <link id="123995325" db_id="161">
        </link>
        <link id="12654863" db_id="161">
        </link>
        <link id="194384442" db_id="161">
        </link>
        <link id="197692249" db_id="161">
        </link>
        <link id="197692503" db_id="161">
        </link>
        <link id="23958904" db_id="161">
        </link>
        <link id="326535637" db_id="161">
        </link>
        <link id="34388" db_id="161">
        </link>
        <link id="4502101" db_id="161">
        </link>
        <link id="47115305" db_id="161">
        </link>
        <link id="54696654" db_id="161">
        </link>
        <link id="54696694" db_id="161">
        </link>
        <link id="54696696" db_id="161">
        </link>
        <link id="AB451274.1" db_id="162">
        </link>
        <link id="AB451401.1" db_id="162">
        </link>
        <link id="AK074480.1" db_id="162">
        </link>
        <link id="AK296808.1" db_id="162">
        </link>
        <link id="BC001275.1" db_id="162">
        </link>
        <link id="BC018683.1" db_id="162">
        </link>
        <link id="BC034157.1" db_id="162">
        </link>
        <link id="BC035993.1" db_id="162">
        </link>
        <link id="BT019896.1" db_id="162">
        </link>
        <link id="BT019916.1" db_id="162">
        </link>
        <link id="BT019917.1" db_id="162">
        </link>
        <link id="CR407684.1" db_id="162">
        </link>
        <link id="DQ891173.2" db_id="162">
        </link>
        <link id="DQ894338.2" db_id="162">
        </link>
        <link id="NM_000700.1" db_id="162">
        </link>
        <link id="X05908.1" db_id="162">
        </link>
        <link id="ABBA01033867.1" db_id="163">
        </link>
        <link id="AC_000141.1" db_id="163">
        </link>
        <link id="AL359997.8" db_id="163">
        </link>
        <link id="AMYH02020984.1" db_id="163">
        </link>
        <link id="AMYH02020985.1" db_id="163">
        </link>
        <link id="CH471089.1" db_id="163">
        </link>
        <link id="GU997628.1" db_id="163">
        </link>
        <link id="NC_000009.12" db_id="163">
        </link>
        <link id="NC_018920.2" db_id="163">
        </link>
        <link id="NT_008470.20" db_id="163">
        </link>
        <link id="NW_001839221.1" db_id="163">
        </link>
        <link id="NW_004929366.1" db_id="163">
        </link>
        <link id="U25414.1" db_id="163">
        </link>
        <link id="123980539" db_id="164">
        </link>
        <link id="123995324" db_id="164">
        </link>
        <link id="12654862" db_id="164">
        </link>
        <link id="18677095" db_id="164">
        </link>
        <link id="194384441" db_id="164">
        </link>
        <link id="197692248" db_id="164">
        </link>
        <link id="197692502" db_id="164">
        </link>
        <link id="21707657" db_id="164">
        </link>
        <link id="22450828" db_id="164">
        </link>
        <link id="23958903" db_id="164">
        </link>
        <link id="34387" db_id="164">
        </link>
        <link id="4502100" db_id="164">
        </link>
        <link id="47115304" db_id="164">
        </link>
        <link id="54696653" db_id="164">
        </link>
        <link id="54696693" db_id="164">
        </link>
        <link id="54696695" db_id="164">
        </link>
        <link id="11878001" db_id="165">
        </link>
        <link id="148158296" db_id="165">
        </link>
        <link id="157696782" db_id="165">
        </link>
        <link id="157734174" db_id="165">
        </link>
        <link id="326535636" db_id="165">
        </link>
        <link id="511806273" db_id="165">
        </link>
        <link id="511806274" db_id="165">
        </link>
        <link id="528474545" db_id="165">
        </link>
        <link id="528476614" db_id="165">
        </link>
        <link id="568815282" db_id="165">
        </link>
        <link id="568815589" db_id="165">
        </link>
        <link id="71516309" db_id="165">
        </link>
        <link id="849128" db_id="165">
        </link>
      </links>
      <connectivity isloaded="True">
        <item typeid="2" count="240"/>
        <item typeid="3" count="182"/>
        <item typeid="4" count="89"/>
        <item typeid="5" count="109"/>
        <item typeid="6" count="103"/>
        <item typeid="7" count="5"/>
        <item typeid="8" count="43"/>
        <item typeid="11" count="7"/>
        <item typeid="12" count="23"/>
        <item typeid="13" count="31"/>
        <item typeid="14" count="64"/>
      </connectivity>
      <attributes isloaded="True">
      </attributes>
    </vertex>
    <vertex id="4" componentid="51929092" componenttype="1" marked="False" name="" x="-4.0021423813099624" y="-1.780038129960027" level="10" interaction_type="28" pm_score="0.5" db_score="0">
      <links isloaded="True">
        <link id="14573806" db_id="221">
          <sentences>
            <sentence>When transfected into human colon carcinoma cells, &lt;b&gt;P35&lt;/b&gt; was able to enhance the activity of E-cadherin and &lt;b&gt;beta-actin&lt;/b&gt; promoters by about a factor of two as measured by luciferase reporter assay.</sentence>
          </sentences>
        </link>
      </links>
      <connectivity isloaded="True">
      </connectivity>
      <attributes isloaded="True">
      </attributes>
    </vertex>
    <vertex id="5" componentid="51928998" componenttype="1" marked="False" name="" x="-3.3760542549946031" y="-0.91257516959885976" level="10" interaction_type="28" pm_score="0.5" db_score="0">
      <links isloaded="True">
        <link id="14573806" db_id="221">
          <sentences>
            <sentence>When transfected into human colon carcinoma cells, &lt;b&gt;P35&lt;/b&gt; was able to enhance the activity of E-cadherin and &lt;b&gt;beta-actin&lt;/b&gt; promoters by about a factor of two as measured by luciferase reporter assay.</sentence>
          </sentences>
        </link>
      </links>
      <connectivity isloaded="True">
      </connectivity>
      <attributes isloaded="True">
      </attributes>
    </vertex>
    <vertex id="6" componentid="51928849" componenttype="1" marked="False" name="" x="-3.2235726638184126" y="-0.95738361126143801" level="10" interaction_type="28" pm_score="0.5" db_score="0">
      <links isloaded="True">
        <link id="14573806" db_id="221">
          <sentences>
            <sentence>When transfected into human colon carcinoma cells, &lt;b&gt;P35&lt;/b&gt; was able to enhance the activity of E-cadherin and &lt;b&gt;beta-actin&lt;/b&gt; promoters by about a factor of two as measured by luciferase reporter assay.</sentence>
          </sentences>
        </link>
      </links>
      <connectivity isloaded="True">
      </connectivity>
      <attributes isloaded="True">
      </attributes>
    </vertex>
    <vertex id="7" componentid="39248569" componenttype="1" marked="False" name="" x="-2.6358365288280314" y="0.44633561647193387" level="10" interaction_type="28" pm_score="0.5" db_score="0">
      <links isloaded="True">
        <link id="14573806" db_id="221">
          <sentences>
            <sentence>When transfected into human colon carcinoma cells, &lt;b&gt;P35&lt;/b&gt; was able to enhance the activity of E-cadherin and &lt;b&gt;beta-actin&lt;/b&gt; promoters by about a factor of two as measured by luciferase reporter assay.</sentence>
          </sentences>
        </link>
      </links>
      <connectivity isloaded="True">
      </connectivity>
      <attributes isloaded="True">
      </attributes>
    </vertex>
    <vertex id="8" componentid="217614" componenttype="1" marked="False" name="" x="3.9523935027026003" y="-5.5686040198764299" level="10" interaction_type="1" pm_score="0" db_score="1">
      <links isloaded="True">
        <link id="4478" db_id="11">
        </link>
      </links>
      <connectivity isloaded="True">
      </connectivity>
      <attributes isloaded="True">
      </attributes>
    </vertex>
    <vertex id="9" componentid="191496" componenttype="1" marked="False" name="" x="7.1729069992801104" y="1.7276751226710396" level="10" interaction_type="1" pm_score="0" db_score="1">
      <links isloaded="True">
        <link id="3958" db_id="11">
        </link>
      </links>
      <connectivity isloaded="True">
      </connectivity>
      <attributes isloaded="True">
      </attributes>
    </vertex>
    <vertex id="10" componentid="134568" componenttype="1" marked="False" name="" x="1.0849498974063483" y="6.958021847839472" level="10" interaction_type="1" pm_score="0" db_score="1">
      <links isloaded="True">
        <link id="2512" db_id="11">
        </link>
      </links>
      <connectivity isloaded="True">
      </connectivity>
      <attributes isloaded="True">
      </attributes>
    </vertex>
    <vertex id="11" componentid="138903" componenttype="2" marked="False" name="FTL" x="2.6866931499089244" y="6.6706219485909486" level="0">
      <synonyms>
        <synonym type="1">Ferritin L subunit</synonym>
        <synonym type="1">Ferritin light chain</synonym>
        <synonym type="1">FRIL</synonym>
        <synonym type="1">FTL</synonym>
        <synonym type="2">ferritin l subunits</synonym>
        <synonym type="2">ferritin l-subunit</synonym>
        <synonym type="2">ferritin light</synonym>
        <synonym type="2">ferritin light-chain</synonym>
        <synonym type="2">ferritin subunit l</synonym>
        <synonym type="3">ferritin, light polypeptide</synonym>
        <synonym type="2">ferritin-light</synonym>
        <synonym type="2">ferritin-light chain</synonym>
        <synonym type="2">l ferritin subunit</synonym>
        <synonym type="2">l ferritin subunits</synonym>
        <synonym type="2">l subunit ferritin</synonym>
        <synonym type="2">l-ferritin subunit</synonym>
        <synonym type="2">l-ferritin subunits</synonym>
        <synonym type="2">l-subunit ferritin</synonym>
        <synonym type="2">l-subunit ferritins</synonym>
        <synonym type="2">l-type ferritin subunits</synonym>
        <synonym type="3">LFTD</synonym>
        <synonym type="2">light-chain ferritin</synonym>
        <synonym type="2">light-chain ferritins</synonym>
        <synonym type="2">light-ferritin</synonym>
        <synonym type="3">NBIA3</synonym>
      </synonyms>
      <species>
        <organism id="4689" name="Homo sapiens"/>
      </species>
      <links isloaded="True">
        <link id="P02792" db_id="2">
        </link>
        <link id="FRIL_HUMAN" db_id="3">
        </link>
        <link id="AC026803" db_id="4">
        </link>
        <link id="AK311773" db_id="4">
        </link>
        <link id="AY207005" db_id="4">
        </link>
        <link id="BC002991" db_id="4">
        </link>
        <link id="BC004245" db_id="4">
        </link>
        <link id="BC008439" db_id="4">
        </link>
        <link id="BC013928" db_id="4">
        </link>
        <link id="BC016346" db_id="4">
        </link>
        <link id="BC016354" db_id="4">
        </link>
        <link id="BC016715" db_id="4">
        </link>
        <link id="BC018990" db_id="4">
        </link>
        <link id="BC021670" db_id="4">
        </link>
        <link id="BC058820" db_id="4">
        </link>
        <link id="BC062708" db_id="4">
        </link>
        <link id="BX571748" db_id="4">
        </link>
        <link id="CR456715" db_id="4">
        </link>
        <link id="M10119" db_id="4">
        </link>
        <link id="M11147" db_id="4">
        </link>
        <link id="M12938" db_id="4">
        </link>
        <link id="X03742" db_id="4">
        </link>
        <link id="X03743" db_id="4">
        </link>
        <link id="NP_000137.2" db_id="5">
        </link>
        <link id="P02792" db_id="6">
        </link>
        <link id="9606.ENSP00000366525" db_id="7">
        </link>
        <link id="B2R4B9" db_id="9">
        </link>
        <link id="Q6IBT7" db_id="9">
        </link>
        <link id="Q7Z2W1" db_id="9">
        </link>
        <link id="Q86WI9" db_id="9">
        </link>
        <link id="Q8WU07" db_id="9">
        </link>
        <link id="Q96AU9" db_id="9">
        </link>
        <link id="Q96CU0" db_id="9">
        </link>
        <link id="Q9BTZ8" db_id="9">
        </link>
        <link id="P02792" db_id="10">
        </link>
        <link id="2512" db_id="11">
        </link>
        <link id="hsa:2512" db_id="13">
        </link>
        <link id="B23920" db_id="14">
        </link>
        <link id="NOG321513" db_id="17">
        </link>
        <link id="Hs.433670" db_id="19">
        </link>
        <link id="Hs.728304" db_id="19">
        </link>
        <link id="GO:0005506" db_id="20">
        </link>
        <link id="GO:0005829" db_id="20">
        </link>
        <link id="GO:0006826" db_id="20">
        </link>
        <link id="GO:0006879" db_id="20">
        </link>
        <link id="GO:0006892" db_id="20">
        </link>
        <link id="GO:0008043" db_id="20">
        </link>
        <link id="GO:0008199" db_id="20">
        </link>
        <link id="GO:0008219" db_id="20">
        </link>
        <link id="GO:0042802" db_id="20">
        </link>
        <link id="GO:0055072" db_id="20">
        </link>
        <link id="GO:0055085" db_id="20">
        </link>
        <link id="GO:0061024" db_id="20">
        </link>
        <link id="GO:0070062" db_id="20">
        </link>
        <link id="2FFX" db_id="21">
        </link>
        <link id="2FG4" db_id="21">
        </link>
        <link id="2FG8" db_id="21">
        </link>
        <link id="3HX2" db_id="21">
        </link>
        <link id="3HX5" db_id="21">
        </link>
        <link id="3HX7" db_id="21">
        </link>
        <link id="3KXU" db_id="21">
        </link>
        <link id="2FFX" db_id="24">
        </link>
        <link id="2FG4" db_id="24">
        </link>
        <link id="2FG8" db_id="24">
        </link>
        <link id="3HX2" db_id="24">
        </link>
        <link id="3HX5" db_id="24">
        </link>
        <link id="3HX7" db_id="24">
        </link>
        <link id="3KXU" db_id="24">
        </link>
        <link id="EOG7DRJ49" db_id="25">
        </link>
        <link id="2512" db_id="26">
        </link>
        <link id="108789" db_id="27">
        </link>
        <link id="K13625" db_id="29">
        </link>
        <link id="P02792" db_id="33">
        </link>
        <link id="ITIFRII" db_id="34">
        </link>
        <link id="HBG000410" db_id="35">
        </link>
        <link id="IPR001519" db_id="36">
        </link>
        <link id="IPR008331" db_id="36">
        </link>
        <link id="IPR009040" db_id="36">
        </link>
        <link id="IPR009078" db_id="36">
        </link>
        <link id="IPR012347" db_id="36">
        </link>
        <link id="IPR014034" db_id="36">
        </link>
        <link id="P02792" db_id="37">
        </link>
        <link id="PF00210" db_id="38">
        </link>
        <link id="ENSG00000087086" db_id="41">
        </link>
        <link id="ENST00000331825" db_id="41">
        </link>
        <link id="P02792" db_id="42">
        </link>
        <link id="P02792" db_id="43">
        </link>
        <link id="PTHR11431" db_id="45">
        </link>
        <link id="1.20.1260.10" db_id="46">
        </link>
        <link id="MINT-1187221" db_id="47">
        </link>
        <link id="P02792" db_id="50">
        </link>
        <link id="SSF47240" db_id="53">
        </link>
        <link id="uc002plo.3" db_id="56">
        </link>
        <link id="PS00204" db_id="61">
        </link>
        <link id="PS00540" db_id="61">
        </link>
        <link id="PS50905" db_id="61">
        </link>
        <link id="DIP-31248N" db_id="63">
        </link>
        <link id="PR:P02792" db_id="65">
        </link>
        <link id="P02792" db_id="67">
        </link>
        <link id="P02792" db_id="70">
        </link>
        <link id="9899" db_id="71">
        </link>
        <link id="P02792" db_id="72">
        </link>
        <link id="P02792" db_id="73">
        </link>
        <link id="P02792" db_id="75">
        </link>
        <link id="TF313885" db_id="78">
        </link>
        <link id="HS_FTL" db_id="79">
        </link>
        <link id="FTL" db_id="80">
        </link>
        <link id="2512" db_id="81">
        </link>
        <link id="2512" db_id="82">
        </link>
        <link id="120523" db_id="94">
        </link>
        <link id="GC19P049468" db_id="95">
        </link>
        <link id="3999" db_id="97">
        </link>
        <link id="HGNC:3999" db_id="97">
        </link>
        <link id="CAB020769" db_id="98">
        </link>
        <link id="HPA041602" db_id="98">
        </link>
        <link id="134790" db_id="99">
        </link>
        <link id="600886" db_id="99">
        </link>
        <link id="606159" db_id="99">
        </link>
        <link id="NX_P02792" db_id="100">
        </link>
        <link id="PA28412" db_id="101">
        </link>
        <link id="REACT_11123" db_id="102">
        </link>
        <link id="REACT_15518" db_id="102">
        </link>
        <link id="REACT_160300" db_id="102">
        </link>
        <link id="Ferritin_light_chain" db_id="104">
        </link>
        <link id="P02792" db_id="109">
        </link>
        <link id="DB00893" db_id="113">
        </link>
        <link id="157846" db_id="117">
        </link>
        <link id="163" db_id="117">
        </link>
        <link id="254704" db_id="117">
        </link>
        <link id="OTTHUMG00000183332" db_id="146">
        </link>
        <link id="00616" db_id="154">
        </link>
        <link id="AAA35831.1" db_id="160">
        </link>
        <link id="AAA52439.1" db_id="160">
        </link>
        <link id="AAA52440.1" db_id="160">
        </link>
        <link id="AAH02991.2" db_id="160">
        </link>
        <link id="AAH04245.1" db_id="160">
        </link>
        <link id="AAH08439.1" db_id="160">
        </link>
        <link id="AAH13928.1" db_id="160">
        </link>
        <link id="AAH16346.1" db_id="160">
        </link>
        <link id="AAH16354.1" db_id="160">
        </link>
        <link id="AAH16715.1" db_id="160">
        </link>
        <link id="AAH18990.1" db_id="160">
        </link>
        <link id="AAH21670.1" db_id="160">
        </link>
        <link id="AAH58820.1" db_id="160">
        </link>
        <link id="AAH62708.1" db_id="160">
        </link>
        <link id="AAO52739.1" db_id="160">
        </link>
        <link id="AAS45711.1" db_id="160">
        </link>
        <link id="AAT66408.1" db_id="160">
        </link>
        <link id="AAZ04399.1" db_id="160">
        </link>
        <link id="AAZ04400.1" db_id="160">
        </link>
        <link id="ABM83906.1" db_id="160">
        </link>
        <link id="ABM87227.1" db_id="160">
        </link>
        <link id="ACE86682.1" db_id="160">
        </link>
        <link id="ACE87366.1" db_id="160">
        </link>
        <link id="BAG34716.1" db_id="160">
        </link>
        <link id="CAA27382.1" db_id="160">
        </link>
        <link id="CAA27383.1" db_id="160">
        </link>
        <link id="CAA27384.1" db_id="160">
        </link>
        <link id="CAA70387.1" db_id="160">
        </link>
        <link id="CAE11873.1" db_id="160">
        </link>
        <link id="CAG32996.1" db_id="160">
        </link>
        <link id="EAW52422.1" db_id="160">
        </link>
        <link id="EAW52423.1" db_id="160">
        </link>
        <link id="NP_000137.2" db_id="160">
        </link>
        <link id="P02792.2" db_id="160">
        </link>
        <link id="119572807" db_id="161">
        </link>
        <link id="119572808" db_id="161">
        </link>
        <link id="120523" db_id="161">
        </link>
        <link id="123990191" db_id="161">
        </link>
        <link id="123999301" db_id="161">
        </link>
        <link id="13279005" db_id="161">
        </link>
        <link id="1340145" db_id="161">
        </link>
        <link id="1340146" db_id="161">
        </link>
        <link id="14250069" db_id="161">
        </link>
        <link id="15530277" db_id="161">
        </link>
        <link id="16740989" db_id="161">
        </link>
        <link id="16741009" db_id="161">
        </link>
        <link id="16876869" db_id="161">
        </link>
        <link id="17512032" db_id="161">
        </link>
        <link id="18203882" db_id="161">
        </link>
        <link id="182514" db_id="161">
        </link>
        <link id="182516" db_id="161">
        </link>
        <link id="182518" db_id="161">
        </link>
        <link id="189053094" db_id="161">
        </link>
        <link id="190689815" db_id="161">
        </link>
        <link id="190691183" db_id="161">
        </link>
        <link id="20149498" db_id="161">
        </link>
        <link id="2230869" db_id="161">
        </link>
        <link id="28519" db_id="161">
        </link>
        <link id="28894135" db_id="161">
        </link>
        <link id="31417042" db_id="161">
        </link>
        <link id="33096741" db_id="161">
        </link>
        <link id="37573985" db_id="161">
        </link>
        <link id="38541893" db_id="161">
        </link>
        <link id="42794548" db_id="161">
        </link>
        <link id="48145547" db_id="161">
        </link>
        <link id="49473438" db_id="161">
        </link>
        <link id="70004607" db_id="161">
        </link>
        <link id="70004664" db_id="161">
        </link>
        <link id="AF147331.1" db_id="162">
        </link>
        <link id="AK026534.1" db_id="162">
        </link>
        <link id="AK130191.1" db_id="162">
        </link>
        <link id="AK130205.1" db_id="162">
        </link>
        <link id="AK131048.1" db_id="162">
        </link>
        <link id="AK131050.1" db_id="162">
        </link>
        <link id="AK131053.1" db_id="162">
        </link>
        <link id="AK307065.1" db_id="162">
        </link>
        <link id="AK311773.1" db_id="162">
        </link>
        <link id="AY207005.1" db_id="162">
        </link>
        <link id="AY466472.1" db_id="162">
        </link>
        <link id="BC002991.1" db_id="162">
        </link>
        <link id="BC004245.1" db_id="162">
        </link>
        <link id="BC008439.1" db_id="162">
        </link>
        <link id="BC008441.1" db_id="162">
        </link>
        <link id="BC013928.1" db_id="162">
        </link>
        <link id="BC016346.1" db_id="162">
        </link>
        <link id="BC016354.1" db_id="162">
        </link>
        <link id="BC016715.1" db_id="162">
        </link>
        <link id="BC018990.2" db_id="162">
        </link>
        <link id="BC021670.1" db_id="162">
        </link>
        <link id="BC058820.1" db_id="162">
        </link>
        <link id="BC062708.1" db_id="162">
        </link>
        <link id="BC067772.1" db_id="162">
        </link>
        <link id="BX571748.1" db_id="162">
        </link>
        <link id="CR456715.1" db_id="162">
        </link>
        <link id="DQ892980.2" db_id="162">
        </link>
        <link id="DQ896228.2" db_id="162">
        </link>
        <link id="EU831925.1" db_id="162">
        </link>
        <link id="EU832020.1" db_id="162">
        </link>
        <link id="M10119.1" db_id="162">
        </link>
        <link id="M11147.1" db_id="162">
        </link>
        <link id="M12938.1" db_id="162">
        </link>
        <link id="NM_000146.3" db_id="162">
        </link>
        <link id="Y09188.1" db_id="162">
        </link>
        <link id="ABBA01032954.1" db_id="163">
        </link>
        <link id="AC026803.7" db_id="163">
        </link>
        <link id="AC245081.2" db_id="163">
        </link>
        <link id="AC_000151.1" db_id="163">
        </link>
        <link id="AY660755.1" db_id="163">
        </link>
        <link id="CH471177.1" db_id="163">
        </link>
        <link id="DQ094830.1" db_id="163">
        </link>
        <link id="DQ094831.1" db_id="163">
        </link>
        <link id="NC_000019.10" db_id="163">
        </link>
        <link id="NC_018930.2" db_id="163">
        </link>
        <link id="NG_008152.1" db_id="163">
        </link>
        <link id="NT_011109.17" db_id="163">
        </link>
        <link id="NW_001838497.2" db_id="163">
        </link>
        <link id="NW_004929415.1" db_id="163">
        </link>
        <link id="X03742.1" db_id="163">
        </link>
        <link id="X03743.1" db_id="163">
        </link>
        <link id="10439413" db_id="164">
        </link>
        <link id="123990190" db_id="164">
        </link>
        <link id="123999300" db_id="164">
        </link>
        <link id="12804264" db_id="164">
        </link>
        <link id="13279004" db_id="164">
        </link>
        <link id="14250068" db_id="164">
        </link>
        <link id="14250072" db_id="164">
        </link>
        <link id="15530276" db_id="164">
        </link>
        <link id="164691232" db_id="164">
        </link>
        <link id="164697506" db_id="164">
        </link>
        <link id="16740988" db_id="164">
        </link>
        <link id="16741008" db_id="164">
        </link>
        <link id="16876868" db_id="164">
        </link>
        <link id="18203881" db_id="164">
        </link>
        <link id="182513" db_id="164">
        </link>
        <link id="182515" db_id="164">
        </link>
        <link id="182517" db_id="164">
        </link>
        <link id="190689814" db_id="164">
        </link>
        <link id="190691182" db_id="164">
        </link>
        <link id="2230868" db_id="164">
        </link>
        <link id="28894134" db_id="164">
        </link>
        <link id="33096740" db_id="164">
        </link>
        <link id="33873848" db_id="164">
        </link>
        <link id="34526943" db_id="164">
        </link>
        <link id="34526960" db_id="164">
        </link>
        <link id="34528301" db_id="164">
        </link>
        <link id="34528303" db_id="164">
        </link>
        <link id="34528306" db_id="164">
        </link>
        <link id="37573984" db_id="164">
        </link>
        <link id="38541892" db_id="164">
        </link>
        <link id="42794547" db_id="164">
        </link>
        <link id="45709221" db_id="164">
        </link>
        <link id="4761682" db_id="164">
        </link>
        <link id="48145546" db_id="164">
        </link>
        <link id="56682960" db_id="164">
        </link>
        <link id="148159209" db_id="165">
        </link>
        <link id="157718668" db_id="165">
        </link>
        <link id="157812421" db_id="165">
        </link>
        <link id="193290112" db_id="165">
        </link>
        <link id="21844558" db_id="165">
        </link>
        <link id="28518" db_id="165">
        </link>
        <link id="28520" db_id="165">
        </link>
        <link id="392996974" db_id="165">
        </link>
        <link id="49473437" db_id="165">
        </link>
        <link id="528472713" db_id="165">
        </link>
        <link id="528476546" db_id="165">
        </link>
        <link id="568802131" db_id="165">
        </link>
        <link id="568815579" db_id="165">
        </link>
        <link id="70004606" db_id="165">
        </link>
        <link id="70004663" db_id="165">
        </link>
        <link id="71514456" db_id="165">
        </link>
      </links>
      <connectivity isloaded="True">
        <item typeid="2" count="54"/>
        <item typeid="3" count="13"/>
        <item typeid="4" count="13"/>
        <item typeid="5" count="5"/>
        <item typeid="6" count="23"/>
        <item typeid="7" count="4"/>
        <item typeid="8" count="3"/>
        <item typeid="11" count="4"/>
        <item typeid="12" count="1"/>
        <item typeid="13" count="5"/>
        <item typeid="14" count="12"/>
      </connectivity>
      <attributes isloaded="True">
      </attributes>
    </vertex>
    <vertex id="12" componentid="12007" componenttype="1" marked="False" name="" x="-4.4773876623601883" y="-0.043673329130474947" level="10" interaction_type="1" pm_score="0" db_score="1">
      <links isloaded="True">
        <link id="301" db_id="11">
        </link>
      </links>
      <connectivity isloaded="True">
      </connectivity>
      <attributes isloaded="True">
      </attributes>
    </vertex>
    <vertex id="13" componentid="5943" componenttype="1" marked="False" name="" x="-2.1658163944693509" y="-1.5979651525559613" level="10" interaction_type="1" pm_score="0" db_score="1">
      <links isloaded="True">
        <link id="60" db_id="11">
        </link>
      </links>
      <connectivity isloaded="True">
      </connectivity>
      <attributes isloaded="True">
      </attributes>
    </vertex>
    <vertex id="14" componentid="214338" componenttype="2" marked="False" name="Galectin-3" x="7.6700896786945574" y="0.22928073487136036" level="0">
      <synonyms>
        <synonym type="1">35 kDa lectin</synonym>
        <synonym type="1">Carbohydrate-binding protein 35</synonym>
        <synonym type="1">CBP 35</synonym>
        <synonym type="1">Gal-3</synonym>
        <synonym type="1">Galactose-specific lectin 3</synonym>
        <synonym type="1">Galactoside-binding protein</synonym>
        <synonym type="1">GALBP</synonym>
        <synonym type="1">Galectin-3</synonym>
        <synonym type="1">IgE-binding protein</synonym>
        <synonym type="1">L-31</synonym>
        <synonym type="1">Laminin-binding protein</synonym>
        <synonym type="1">Lectin L-29</synonym>
        <synonym type="1">LEG3</synonym>
        <synonym type="1">LGALS3</synonym>
        <synonym type="1">Mac-2 antigen</synonym>
        <synonym type="1">MAC2</synonym>
        <synonym type="2">35kda lectin</synonym>
        <synonym type="2">antigen mac-2</synonym>
        <synonym type="3">CBP35</synonym>
        <synonym type="3">GAL3</synonym>
        <synonym type="3">GALIG</synonym>
        <synonym type="3">L31</synonym>
        <synonym type="3">lectin, galactoside-binding, soluble, 3</synonym>
        <synonym type="2">lgals-3</synonym>
        <synonym type="3">LGALS2</synonym>
        <synonym type="2">mac-2-antigen</synonym>
        <synonym type="2">mac-ii antigen</synonym>
        <synonym type="2">mac2 antigen</synonym>
      </synonyms>
      <species>
        <organism id="4689" name="Homo sapiens"/>
      </species>
      <links isloaded="True">
        <link id="P17931" db_id="2">
        </link>
        <link id="LEG3_HUMAN" db_id="3">
        </link>
        <link id="AB006780" db_id="4">
        </link>
        <link id="AF031422" db_id="4">
        </link>
        <link id="AF031423" db_id="4">
        </link>
        <link id="AF031424" db_id="4">
        </link>
        <link id="AF031425" db_id="4">
        </link>
        <link id="AK314929" db_id="4">
        </link>
        <link id="AL139316" db_id="4">
        </link>
        <link id="BC001120" db_id="4">
        </link>
        <link id="BC053667" db_id="4">
        </link>
        <link id="CH471061" db_id="4">
        </link>
        <link id="CR456897" db_id="4">
        </link>
        <link id="M35368" db_id="4">
        </link>
        <link id="M36682" db_id="4">
        </link>
        <link id="M57710" db_id="4">
        </link>
        <link id="M64303" db_id="4">
        </link>
        <link id="S59012" db_id="4">
        </link>
        <link id="NP_002297.2" db_id="5">
        </link>
        <link id="P17931" db_id="6">
        </link>
        <link id="9606.ENSP00000254301" db_id="7">
        </link>
        <link id="B2RC38" db_id="9">
        </link>
        <link id="Q16005" db_id="9">
        </link>
        <link id="Q6IBA7" db_id="9">
        </link>
        <link id="Q96J47" db_id="9">
        </link>
        <link id="P17931" db_id="10">
        </link>
        <link id="3958" db_id="11">
        </link>
        <link id="hsa:3958" db_id="13">
        </link>
        <link id="A35820" db_id="14">
        </link>
        <link id="NOG312075" db_id="17">
        </link>
        <link id="Hs.531081" db_id="19">
        </link>
        <link id="GO:0001501" db_id="20">
        </link>
        <link id="GO:0001772" db_id="20">
        </link>
        <link id="GO:0002548" db_id="20">
        </link>
        <link id="GO:0005578" db_id="20">
        </link>
        <link id="GO:0005615" db_id="20">
        </link>
        <link id="GO:0005634" db_id="20">
        </link>
        <link id="GO:0005681" db_id="20">
        </link>
        <link id="GO:0005737" db_id="20">
        </link>
        <link id="GO:0005743" db_id="20">
        </link>
        <link id="GO:0005886" db_id="20">
        </link>
        <link id="GO:0006397" db_id="20">
        </link>
        <link id="GO:0008380" db_id="20">
        </link>
        <link id="GO:0019863" db_id="20">
        </link>
        <link id="GO:0030198" db_id="20">
        </link>
        <link id="GO:0030246" db_id="20">
        </link>
        <link id="GO:0030593" db_id="20">
        </link>
        <link id="GO:0030855" db_id="20">
        </link>
        <link id="GO:0042056" db_id="20">
        </link>
        <link id="GO:0043236" db_id="20">
        </link>
        <link id="GO:0044822" db_id="20">
        </link>
        <link id="GO:0045087" db_id="20">
        </link>
        <link id="GO:0045806" db_id="20">
        </link>
        <link id="GO:0048245" db_id="20">
        </link>
        <link id="GO:0048246" db_id="20">
        </link>
        <link id="GO:0050860" db_id="20">
        </link>
        <link id="GO:0050918" db_id="20">
        </link>
        <link id="GO:0070062" db_id="20">
        </link>
        <link id="GO:0070232" db_id="20">
        </link>
        <link id="GO:0071674" db_id="20">
        </link>
        <link id="GO:0071677" db_id="20">
        </link>
        <link id="GO:0090280" db_id="20">
        </link>
        <link id="GO:1902041" db_id="20">
        </link>
        <link id="GO:2000521" db_id="20">
        </link>
        <link id="GO:2001189" db_id="20">
        </link>
        <link id="GO:2001237" db_id="20">
        </link>
        <link id="1A3K" db_id="21">
        </link>
        <link id="1KJL" db_id="21">
        </link>
        <link id="1KJR" db_id="21">
        </link>
        <link id="2NMN" db_id="21">
        </link>
        <link id="2NMO" db_id="21">
        </link>
        <link id="2NN8" db_id="21">
        </link>
        <link id="2XG3" db_id="21">
        </link>
        <link id="3AYA" db_id="21">
        </link>
        <link id="3AYC" db_id="21">
        </link>
        <link id="3AYD" db_id="21">
        </link>
        <link id="3AYE" db_id="21">
        </link>
        <link id="3T1L" db_id="21">
        </link>
        <link id="3T1M" db_id="21">
        </link>
        <link id="3ZSJ" db_id="21">
        </link>
        <link id="3ZSK" db_id="21">
        </link>
        <link id="3ZSL" db_id="21">
        </link>
        <link id="3ZSM" db_id="21">
        </link>
        <link id="4JC1" db_id="21">
        </link>
        <link id="4JCK" db_id="21">
        </link>
        <link id="4LBJ" db_id="21">
        </link>
        <link id="4LBK" db_id="21">
        </link>
        <link id="4LBL" db_id="21">
        </link>
        <link id="4LBM" db_id="21">
        </link>
        <link id="4LBN" db_id="21">
        </link>
        <link id="4LBO" db_id="21">
        </link>
        <link id="P17931" db_id="22">
        </link>
        <link id="1A3K" db_id="24">
        </link>
        <link id="1KJL" db_id="24">
        </link>
        <link id="1KJR" db_id="24">
        </link>
        <link id="2NMN" db_id="24">
        </link>
        <link id="2NMO" db_id="24">
        </link>
        <link id="2NN8" db_id="24">
        </link>
        <link id="2XG3" db_id="24">
        </link>
        <link id="3AYA" db_id="24">
        </link>
        <link id="3AYC" db_id="24">
        </link>
        <link id="3AYD" db_id="24">
        </link>
        <link id="3AYE" db_id="24">
        </link>
        <link id="3T1L" db_id="24">
        </link>
        <link id="3T1M" db_id="24">
        </link>
        <link id="3ZSJ" db_id="24">
        </link>
        <link id="3ZSK" db_id="24">
        </link>
        <link id="3ZSL" db_id="24">
        </link>
        <link id="3ZSM" db_id="24">
        </link>
        <link id="4JC1" db_id="24">
        </link>
        <link id="4JCK" db_id="24">
        </link>
        <link id="4LBJ" db_id="24">
        </link>
        <link id="4LBK" db_id="24">
        </link>
        <link id="4LBL" db_id="24">
        </link>
        <link id="4LBM" db_id="24">
        </link>
        <link id="4LBN" db_id="24">
        </link>
        <link id="4LBO" db_id="24">
        </link>
        <link id="3958" db_id="26">
        </link>
        <link id="110149" db_id="27">
        </link>
        <link id="K06831" db_id="29">
        </link>
        <link id="P17931" db_id="33">
        </link>
        <link id="QGPPGAY" db_id="34">
        </link>
        <link id="HBG006255" db_id="35">
        </link>
        <link id="IPR001079" db_id="36">
        </link>
        <link id="IPR008985" db_id="36">
        </link>
        <link id="IPR013320" db_id="36">
        </link>
        <link id="P17931" db_id="37">
        </link>
        <link id="PF00337" db_id="38">
        </link>
        <link id="CHEMBL4531" db_id="40">
        </link>
        <link id="ENSG00000131981" db_id="41">
        </link>
        <link id="ENST00000254301" db_id="41">
        </link>
        <link id="P17931" db_id="42">
        </link>
        <link id="P17931" db_id="43">
        </link>
        <link id="2.60.120.200" db_id="46">
        </link>
        <link id="P17931" db_id="50">
        </link>
        <link id="SSF49899" db_id="53">
        </link>
        <link id="uc001xbr.3" db_id="56">
        </link>
        <link id="SM00276" db_id="57">
        </link>
        <link id="SM00908" db_id="57">
        </link>
        <link id="PS51304" db_id="61">
        </link>
        <link id="DIP-45623N" db_id="63">
        </link>
        <link id="PR:P17931" db_id="65">
        </link>
        <link id="P17931" db_id="67">
        </link>
        <link id="P17931" db_id="70">
        </link>
        <link id="15531" db_id="71">
        </link>
        <link id="P17931" db_id="72">
        </link>
        <link id="P17931" db_id="73">
        </link>
        <link id="P17931" db_id="75">
        </link>
        <link id="TF315551" db_id="78">
        </link>
        <link id="HS_LGALS3" db_id="79">
        </link>
        <link id="3958" db_id="81">
        </link>
        <link id="3958" db_id="82">
        </link>
        <link id="215274262" db_id="94">
        </link>
        <link id="GC14P055595" db_id="95">
        </link>
        <link id="6563" db_id="97">
        </link>
        <link id="HGNC:6563" db_id="97">
        </link>
        <link id="CAB005191" db_id="98">
        </link>
        <link id="HPA003162" db_id="98">
        </link>
        <link id="153619" db_id="99">
        </link>
        <link id="NX_P17931" db_id="100">
        </link>
        <link id="PA30340" db_id="101">
        </link>
        <link id="REACT_6900" db_id="102">
        </link>
        <link id="LGALS3" db_id="104">
        </link>
        <link id="P17931" db_id="109">
        </link>
        <link id="IPI00465431" db_id="115">
        </link>
        <link id="P17931" db_id="126">
        </link>
        <link id="P17931" db_id="128">
        </link>
        <link id="Q6IBA7" db_id="129">
        </link>
        <link id="OTTHUMG00000171030" db_id="146">
        </link>
        <link id="01090" db_id="154">
        </link>
        <link id="17026" db_id="154">
        </link>
        <link id="AAA35607.1" db_id="160">
        </link>
        <link id="AAA36163.1" db_id="160">
        </link>
        <link id="AAA88086.1" db_id="160">
        </link>
        <link id="AAB26229.1" db_id="160">
        </link>
        <link id="AAB86584.1" db_id="160">
        </link>
        <link id="AAG44701.1" db_id="160">
        </link>
        <link id="AAG44702.1" db_id="160">
        </link>
        <link id="AAH01120.1" db_id="160">
        </link>
        <link id="AAH53667.1" db_id="160">
        </link>
        <link id="AAH68068.1" db_id="160">
        </link>
        <link id="ABM83520.1" db_id="160">
        </link>
        <link id="ABW03507.1" db_id="160">
        </link>
        <link id="BAA22164.1" db_id="160">
        </link>
        <link id="BAC45249.1" db_id="160">
        </link>
        <link id="BAD92628.1" db_id="160">
        </link>
        <link id="BAG37435.1" db_id="160">
        </link>
        <link id="CAD61918.1" db_id="160">
        </link>
        <link id="CAE46042.1" db_id="160">
        </link>
        <link id="CAG33178.1" db_id="160">
        </link>
        <link id="CAG46894.1" db_id="160">
        </link>
        <link id="CBX53892.1" db_id="160">
        </link>
        <link id="EAW80658.1" db_id="160">
        </link>
        <link id="EAW80660.1" db_id="160">
        </link>
        <link id="NP_001170859.1" db_id="160">
        </link>
        <link id="NP_002297.2" db_id="160">
        </link>
        <link id="P17931.5" db_id="160">
        </link>
        <link id="115430223" db_id="161">
        </link>
        <link id="119601064" db_id="161">
        </link>
        <link id="119601066" db_id="161">
        </link>
        <link id="1196442" db_id="161">
        </link>
        <link id="12005990" db_id="161">
        </link>
        <link id="12005991" db_id="161">
        </link>
        <link id="123984349" db_id="161">
        </link>
        <link id="12654571" db_id="161">
        </link>
        <link id="157928422" db_id="161">
        </link>
        <link id="179531" db_id="161">
        </link>
        <link id="186922" db_id="161">
        </link>
        <link id="189067453" db_id="161">
        </link>
        <link id="215274262" db_id="161">
        </link>
        <link id="2385452" db_id="161">
        </link>
        <link id="2623892" db_id="161">
        </link>
        <link id="27348224" db_id="161">
        </link>
        <link id="28071074" db_id="161">
        </link>
        <link id="294345475" db_id="161">
        </link>
        <link id="299602" db_id="161">
        </link>
        <link id="311461928" db_id="161">
        </link>
        <link id="31657226" db_id="161">
        </link>
        <link id="34365022" db_id="161">
        </link>
        <link id="45786143" db_id="161">
        </link>
        <link id="48145911" db_id="161">
        </link>
        <link id="49457147" db_id="161">
        </link>
        <link id="62088362" db_id="161">
        </link>
        <link id="AB006780.1" db_id="162">
        </link>
        <link id="AB209391.1" db_id="162">
        </link>
        <link id="AF266280.1" db_id="162">
        </link>
        <link id="AK314929.1" db_id="162">
        </link>
        <link id="BC001120.2" db_id="162">
        </link>
        <link id="BC053667.1" db_id="162">
        </link>
        <link id="BC068068.1" db_id="162">
        </link>
        <link id="BC128253.1" db_id="162">
        </link>
        <link id="BC128403.1" db_id="162">
        </link>
        <link id="BG332134.1" db_id="162">
        </link>
        <link id="BQ645629.1" db_id="162">
        </link>
        <link id="BU681070.1" db_id="162">
        </link>
        <link id="BX161455.1" db_id="162">
        </link>
        <link id="BX641090.1" db_id="162">
        </link>
        <link id="CD518618.1" db_id="162">
        </link>
        <link id="CR456897.1" db_id="162">
        </link>
        <link id="CR542097.1" db_id="162">
        </link>
        <link id="DQ892594.2" db_id="162">
        </link>
        <link id="EU176706.1" db_id="162">
        </link>
        <link id="M35368.1" db_id="162">
        </link>
        <link id="M36682.1" db_id="162">
        </link>
        <link id="M57710.1" db_id="162">
        </link>
        <link id="M64303.1" db_id="162">
        </link>
        <link id="NM_001177388.1" db_id="162">
        </link>
        <link id="NM_002306.3" db_id="162">
        </link>
        <link id="NR_003225.2" db_id="162">
        </link>
        <link id="S59012.1" db_id="162">
        </link>
        <link id="AB086821.1" db_id="163">
        </link>
        <link id="ABBA01018201.1" db_id="163">
        </link>
        <link id="AC_000146.1" db_id="163">
        </link>
        <link id="AF031425.1" db_id="163">
        </link>
        <link id="AL139316.5" db_id="163">
        </link>
        <link id="AMYH02029232.1" db_id="163">
        </link>
        <link id="CH471061.1" db_id="163">
        </link>
        <link id="HI179168.1" db_id="163">
        </link>
        <link id="NC_000014.9" db_id="163">
        </link>
        <link id="NC_018925.2" db_id="163">
        </link>
        <link id="NG_017089.1" db_id="163">
        </link>
        <link id="NT_026437.13" db_id="163">
        </link>
        <link id="NW_001838111.1" db_id="163">
        </link>
        <link id="NW_004929393.1" db_id="163">
        </link>
        <link id="U10300.1" db_id="163">
        </link>
        <link id="1196441" db_id="164">
        </link>
        <link id="12005989" db_id="164">
        </link>
        <link id="123984348" db_id="164">
        </link>
        <link id="124504254" db_id="164">
        </link>
        <link id="124504290" db_id="164">
        </link>
        <link id="13138572" db_id="164">
        </link>
        <link id="157928421" db_id="164">
        </link>
        <link id="164693134" db_id="164">
        </link>
        <link id="179530" db_id="164">
        </link>
        <link id="186921" db_id="164">
        </link>
        <link id="21769801" db_id="164">
        </link>
        <link id="23530622" db_id="164">
        </link>
        <link id="2385451" db_id="164">
        </link>
        <link id="28071073" db_id="164">
        </link>
        <link id="294345472" db_id="164">
        </link>
        <link id="294345473" db_id="164">
        </link>
        <link id="294345474" db_id="164">
        </link>
        <link id="299601" db_id="164">
        </link>
        <link id="31450336" db_id="164">
        </link>
        <link id="31657225" db_id="164">
        </link>
        <link id="34365021" db_id="164">
        </link>
        <link id="37589086" db_id="164">
        </link>
        <link id="413862" db_id="164">
        </link>
        <link id="45786142" db_id="164">
        </link>
        <link id="48145910" db_id="164">
        </link>
        <link id="49457146" db_id="164">
        </link>
        <link id="62088361" db_id="164">
        </link>
        <link id="14268353" db_id="165">
        </link>
        <link id="148173962" db_id="165">
        </link>
        <link id="157696989" db_id="165">
        </link>
        <link id="157704455" db_id="165">
        </link>
        <link id="2623890" db_id="165">
        </link>
        <link id="27348223" db_id="165">
        </link>
        <link id="294610641" db_id="165">
        </link>
        <link id="311461927" db_id="165">
        </link>
        <link id="499278" db_id="165">
        </link>
        <link id="511796140" db_id="165">
        </link>
        <link id="528473834" db_id="165">
        </link>
        <link id="528476581" db_id="165">
        </link>
        <link id="568802206" db_id="165">
        </link>
        <link id="568815584" db_id="165">
        </link>
        <link id="71518097" db_id="165">
        </link>
      </links>
      <connectivity isloaded="True">
        <item typeid="2" count="305"/>
        <item typeid="3" count="173"/>
        <item typeid="4" count="90"/>
        <item typeid="5" count="112"/>
        <item typeid="6" count="192"/>
        <item typeid="7" count="2"/>
        <item typeid="8" count="26"/>
        <item typeid="11" count="3"/>
        <item typeid="12" count="20"/>
        <item typeid="13" count="53"/>
        <item typeid="14" count="122"/>
      </connectivity>
      <attributes isloaded="True">
      </attributes>
    </vertex>
    <vertex id="15" componentid="246642" componenttype="2" marked="False" name="Moesin" x="2.8125845040249207" y="-6.4414611058362397" level="0">
      <synonyms>
        <synonym type="1">Membrane-organizing extension spike protein</synonym>
        <synonym type="1">MOES</synonym>
        <synonym type="1">Moesin</synonym>
        <synonym type="1">MSN</synonym>
        <synonym type="3">HEL70</synonym>
        <synonym type="2">moesin family</synonym>
        <synonym type="2">moesin pseudogene</synonym>
        <synonym type="2">moesin-family</synonym>
      </synonyms>
      <species>
        <organism id="4689" name="Homo sapiens"/>
      </species>
      <links isloaded="True">
        <link id="P26038" db_id="2">
        </link>
        <link id="MOES_HUMAN" db_id="3">
        </link>
        <link id="BC017293" db_id="4">
        </link>
        <link id="M69066" db_id="4">
        </link>
        <link id="Z98946" db_id="4">
        </link>
        <link id="NP_002435.1" db_id="5">
        </link>
        <link id="P26038" db_id="6">
        </link>
        <link id="9606.ENSP00000353408" db_id="7">
        </link>
        <link id="P26038" db_id="10">
        </link>
        <link id="4478" db_id="11">
        </link>
        <link id="hsa:4478" db_id="13">
        </link>
        <link id="A41289" db_id="14">
        </link>
        <link id="NOG236035" db_id="17">
        </link>
        <link id="Hs.87752" db_id="19">
        </link>
        <link id="GO:0001931" db_id="20">
        </link>
        <link id="GO:0003725" db_id="20">
        </link>
        <link id="GO:0005102" db_id="20">
        </link>
        <link id="GO:0005200" db_id="20">
        </link>
        <link id="GO:0005737" db_id="20">
        </link>
        <link id="GO:0005856" db_id="20">
        </link>
        <link id="GO:0005886" db_id="20">
        </link>
        <link id="GO:0005902" db_id="20">
        </link>
        <link id="GO:0006928" db_id="20">
        </link>
        <link id="GO:0007159" db_id="20">
        </link>
        <link id="GO:0010628" db_id="20">
        </link>
        <link id="GO:0016323" db_id="20">
        </link>
        <link id="GO:0016324" db_id="20">
        </link>
        <link id="GO:0019898" db_id="20">
        </link>
        <link id="GO:0019901" db_id="20">
        </link>
        <link id="GO:0022614" db_id="20">
        </link>
        <link id="GO:0030175" db_id="20">
        </link>
        <link id="GO:0031528" db_id="20">
        </link>
        <link id="GO:0045177" db_id="20">
        </link>
        <link id="GO:0050839" db_id="20">
        </link>
        <link id="GO:0050900" db_id="20">
        </link>
        <link id="GO:0061028" db_id="20">
        </link>
        <link id="GO:0070062" db_id="20">
        </link>
        <link id="GO:0072562" db_id="20">
        </link>
        <link id="GO:2000401" db_id="20">
        </link>
        <link id="1E5W" db_id="21">
        </link>
        <link id="1EF1" db_id="21">
        </link>
        <link id="1SGH" db_id="21">
        </link>
        <link id="HOG000007113" db_id="23">
        </link>
        <link id="1E5W" db_id="24">
        </link>
        <link id="1EF1" db_id="24">
        </link>
        <link id="1SGH" db_id="24">
        </link>
        <link id="EOG7BGHK6" db_id="25">
        </link>
        <link id="4478" db_id="26">
        </link>
        <link id="110584" db_id="27">
        </link>
        <link id="K05763" db_id="29">
        </link>
        <link id="P26038" db_id="33">
        </link>
        <link id="PHVTEPM" db_id="34">
        </link>
        <link id="HBG002185" db_id="35">
        </link>
        <link id="IPR000299" db_id="36">
        </link>
        <link id="IPR000798" db_id="36">
        </link>
        <link id="IPR008954" db_id="36">
        </link>
        <link id="IPR011174" db_id="36">
        </link>
        <link id="IPR011259" db_id="36">
        </link>
        <link id="IPR011993" db_id="36">
        </link>
        <link id="IPR014352" db_id="36">
        </link>
        <link id="IPR018979" db_id="36">
        </link>
        <link id="IPR018980" db_id="36">
        </link>
        <link id="IPR019747" db_id="36">
        </link>
        <link id="IPR019748" db_id="36">
        </link>
        <link id="IPR019749" db_id="36">
        </link>
        <link id="IPR019750" db_id="36">
        </link>
        <link id="P26038" db_id="37">
        </link>
        <link id="PF00373" db_id="38">
        </link>
        <link id="PF00769" db_id="38">
        </link>
        <link id="PF09379" db_id="38">
        </link>
        <link id="PF09380" db_id="38">
        </link>
        <link id="ENSG00000147065" db_id="41">
        </link>
        <link id="ENST00000360270" db_id="41">
        </link>
        <link id="P26038" db_id="42">
        </link>
        <link id="P26038" db_id="43">
        </link>
        <link id="1.20.80.10" db_id="46">
        </link>
        <link id="2.30.29.30" db_id="46">
        </link>
        <link id="MINT-3010439" db_id="47">
        </link>
        <link id="P26038" db_id="50">
        </link>
        <link id="PR00661" db_id="52">
        </link>
        <link id="PR00935" db_id="52">
        </link>
        <link id="SSF47031" db_id="53">
        </link>
        <link id="SSF48678" db_id="53">
        </link>
        <link id="uc004dwf.3" db_id="56">
        </link>
        <link id="SM00295" db_id="57">
        </link>
        <link id="PIRSF002305" db_id="58">
        </link>
        <link id="PS00660" db_id="61">
        </link>
        <link id="PS00661" db_id="61">
        </link>
        <link id="PS50057" db_id="61">
        </link>
        <link id="PR:P26038" db_id="65">
        </link>
        <link id="P26038" db_id="67">
        </link>
        <link id="P26038" db_id="70">
        </link>
        <link id="17331" db_id="71">
        </link>
        <link id="P26038" db_id="72">
        </link>
        <link id="P26038" db_id="73">
        </link>
        <link id="P26038" db_id="75">
        </link>
        <link id="TF313935" db_id="78">
        </link>
        <link id="HS_MSN" db_id="79">
        </link>
        <link id="MSN" db_id="80">
        </link>
        <link id="4478" db_id="81">
        </link>
        <link id="4478" db_id="82">
        </link>
        <link id="127234" db_id="94">
        </link>
        <link id="GC0XP064887" db_id="95">
        </link>
        <link id="7373" db_id="97">
        </link>
        <link id="HGNC:7373" db_id="97">
        </link>
        <link id="CAB010898" db_id="98">
        </link>
        <link id="CAB047336" db_id="98">
        </link>
        <link id="CAB047338" db_id="98">
        </link>
        <link id="HPA000263" db_id="98">
        </link>
        <link id="HPA000763" db_id="98">
        </link>
        <link id="HPA011135" db_id="98">
        </link>
        <link id="HPA011227" db_id="98">
        </link>
        <link id="309845" db_id="99">
        </link>
        <link id="NX_P26038" db_id="100">
        </link>
        <link id="PA31178" db_id="101">
        </link>
        <link id="REACT_111045" db_id="102">
        </link>
        <link id="Moesin" db_id="104">
        </link>
        <link id="P26038" db_id="114">
        </link>
        <link id="P26038" db_id="116">
        </link>
        <link id="P26038" db_id="129">
        </link>
        <link id="OTTHUMG00000021723" db_id="146">
        </link>
        <link id="02399" db_id="154">
        </link>
        <link id="AAA36322.1" db_id="160">
        </link>
        <link id="AAH01112.1" db_id="160">
        </link>
        <link id="AAH11827.1" db_id="160">
        </link>
        <link id="AAH17293.1" db_id="160">
        </link>
        <link id="ABM83579.1" db_id="160">
        </link>
        <link id="ABM86818.1" db_id="160">
        </link>
        <link id="ACJ13690.1" db_id="160">
        </link>
        <link id="BAH12513.1" db_id="160">
        </link>
        <link id="CAB46379.1" db_id="160">
        </link>
        <link id="EAX05398.1" db_id="160">
        </link>
        <link id="EAX05399.1" db_id="160">
        </link>
        <link id="NP_002435.1" db_id="160">
        </link>
        <link id="P26038.3" db_id="160">
        </link>
        <link id="XP_005262326.1" db_id="160">
        </link>
        <link id="119625803" db_id="161">
        </link>
        <link id="119625804" db_id="161">
        </link>
        <link id="123984467" db_id="161">
        </link>
        <link id="123998433" db_id="161">
        </link>
        <link id="127234" db_id="161">
        </link>
        <link id="16878176" db_id="161">
        </link>
        <link id="188626" db_id="161">
        </link>
        <link id="211947937" db_id="161">
        </link>
        <link id="221041672" db_id="161">
        </link>
        <link id="33988037" db_id="161">
        </link>
        <link id="33990713" db_id="161">
        </link>
        <link id="4505257" db_id="161">
        </link>
        <link id="530421753" db_id="161">
        </link>
        <link id="5419633" db_id="161">
        </link>
        <link id="AK297165.1" db_id="162">
        </link>
        <link id="AK308486.1" db_id="162">
        </link>
        <link id="AK309986.1" db_id="162">
        </link>
        <link id="BC001112.2" db_id="162">
        </link>
        <link id="BC011827.2" db_id="162">
        </link>
        <link id="BC017293.2" db_id="162">
        </link>
        <link id="CN386296.1" db_id="162">
        </link>
        <link id="DQ892653.2" db_id="162">
        </link>
        <link id="DQ895892.2" db_id="162">
        </link>
        <link id="EU794636.1" db_id="162">
        </link>
        <link id="M69066.1" db_id="162">
        </link>
        <link id="NM_002444.2" db_id="162">
        </link>
        <link id="XM_005262269.1" db_id="162">
        </link>
        <link id="ABBA01067039.1" db_id="163">
        </link>
        <link id="ABBA01067040.1" db_id="163">
        </link>
        <link id="ABBA01067041.1" db_id="163">
        </link>
        <link id="ABBA01067042.1" db_id="163">
        </link>
        <link id="ABBA01067043.1" db_id="163">
        </link>
        <link id="ABBA01067044.1" db_id="163">
        </link>
        <link id="AC_000155.1" db_id="163">
        </link>
        <link id="AL354652.11" db_id="163">
        </link>
        <link id="AMYH02039614.1" db_id="163">
        </link>
        <link id="AMYH02039615.1" db_id="163">
        </link>
        <link id="CH471132.2" db_id="163">
        </link>
        <link id="NC_000023.11" db_id="163">
        </link>
        <link id="NC_018934.2" db_id="163">
        </link>
        <link id="NG_012516.1" db_id="163">
        </link>
        <link id="NT_011651.18" db_id="163">
        </link>
        <link id="NW_001842373.1" db_id="163">
        </link>
        <link id="NW_004929443.1" db_id="163">
        </link>
        <link id="Z98946.15" db_id="163">
        </link>
        <link id="123984466" db_id="164">
        </link>
        <link id="123998432" db_id="164">
        </link>
        <link id="164690858" db_id="164">
        </link>
        <link id="164695834" db_id="164">
        </link>
        <link id="188625" db_id="164">
        </link>
        <link id="211947936" db_id="164">
        </link>
        <link id="221041671" db_id="164">
        </link>
        <link id="33878620" db_id="164">
        </link>
        <link id="33988036" db_id="164">
        </link>
        <link id="33990712" db_id="164">
        </link>
        <link id="47373891" db_id="164">
        </link>
        <link id="530421752" db_id="164">
        </link>
        <link id="53729335" db_id="164">
        </link>
        <link id="148125119" db_id="165">
        </link>
        <link id="148125120" db_id="165">
        </link>
        <link id="148125121" db_id="165">
        </link>
        <link id="148125122" db_id="165">
        </link>
        <link id="148125123" db_id="165">
        </link>
        <link id="148125124" db_id="165">
        </link>
        <link id="157697980" db_id="165">
        </link>
        <link id="157734237" db_id="165">
        </link>
        <link id="244538269" db_id="165">
        </link>
        <link id="254911084" db_id="165">
        </link>
        <link id="4902640" db_id="165">
        </link>
        <link id="511785515" db_id="165">
        </link>
        <link id="511785516" db_id="165">
        </link>
        <link id="528471757" db_id="165">
        </link>
        <link id="528476524" db_id="165">
        </link>
        <link id="568801958" db_id="165">
        </link>
        <link id="568815575" db_id="165">
        </link>
        <link id="74230019" db_id="165">
        </link>
      </links>
      <connectivity isloaded="True">
        <item typeid="2" count="90"/>
        <item typeid="3" count="29"/>
        <item typeid="4" count="16"/>
        <item typeid="5" count="28"/>
        <item typeid="6" count="30"/>
        <item typeid="7" count="10"/>
        <item typeid="8" count="22"/>
        <item typeid="11" count="6"/>
        <item typeid="12" count="3"/>
        <item typeid="13" count="6"/>
        <item typeid="14" count="5"/>
      </connectivity>
      <attributes isloaded="True">
      </attributes>
    </vertex>
    <vertex id="16" componentid="2260989" componenttype="3" marked="False" name="MSN" x="5.3778701430913447" y="-4.8011389223897005" level="0">
      <synonyms>
        <synonym type="1">HEL70</synonym>
        <synonym type="1">moesin</synonym>
        <synonym type="1">MSN</synonym>
        <synonym type="3">Membrane-organizing extension spike protein</synonym>
        <synonym type="3">MOES</synonym>
        <synonym type="2">moesin family</synonym>
        <synonym type="2">moesin pseudogene</synonym>
        <synonym type="2">moesin-family</synonym>
      </synonyms>
      <species>
        <organism id="4689" name="Homo sapiens"/>
      </species>
      <links isloaded="True">
        <link id="P26038" db_id="2">
        </link>
        <link id="MOES_HUMAN" db_id="3">
        </link>
        <link id="4478" db_id="11">
        </link>
        <link id="ENSG00000147065" db_id="41">
        </link>
        <link id="7373" db_id="97">
        </link>
        <link id="309845" db_id="99">
        </link>
        <link id="OTTHUMG00000021723" db_id="146">
        </link>
        <link id="02399" db_id="154">
        </link>
        <link id="AAA36322.1" db_id="160">
        </link>
        <link id="AAH01112.1" db_id="160">
        </link>
        <link id="AAH11827.1" db_id="160">
        </link>
        <link id="AAH17293.1" db_id="160">
        </link>
        <link id="ABM83579.1" db_id="160">
        </link>
        <link id="ABM86818.1" db_id="160">
        </link>
        <link id="ACJ13690.1" db_id="160">
        </link>
        <link id="BAH12513.1" db_id="160">
        </link>
        <link id="CAB46379.1" db_id="160">
        </link>
        <link id="EAX05398.1" db_id="160">
        </link>
        <link id="EAX05399.1" db_id="160">
        </link>
        <link id="NP_002435.1" db_id="160">
        </link>
        <link id="P26038.3" db_id="160">
        </link>
        <link id="XP_005262326.1" db_id="160">
        </link>
        <link id="119625803" db_id="161">
        </link>
        <link id="119625804" db_id="161">
        </link>
        <link id="123984467" db_id="161">
        </link>
        <link id="123998433" db_id="161">
        </link>
        <link id="127234" db_id="161">
        </link>
        <link id="16878176" db_id="161">
        </link>
        <link id="188626" db_id="161">
        </link>
        <link id="211947937" db_id="161">
        </link>
        <link id="221041672" db_id="161">
        </link>
        <link id="33988037" db_id="161">
        </link>
        <link id="33990713" db_id="161">
        </link>
        <link id="4505257" db_id="161">
        </link>
        <link id="530421753" db_id="161">
        </link>
        <link id="5419633" db_id="161">
        </link>
        <link id="AK297165.1" db_id="162">
        </link>
        <link id="AK308486.1" db_id="162">
        </link>
        <link id="AK309986.1" db_id="162">
        </link>
        <link id="BC001112.2" db_id="162">
        </link>
        <link id="BC011827.2" db_id="162">
        </link>
        <link id="BC017293.2" db_id="162">
        </link>
        <link id="CN386296.1" db_id="162">
        </link>
        <link id="DQ892653.2" db_id="162">
        </link>
        <link id="DQ895892.2" db_id="162">
        </link>
        <link id="EU794636.1" db_id="162">
        </link>
        <link id="M69066.1" db_id="162">
        </link>
        <link id="NM_002444.2" db_id="162">
        </link>
        <link id="XM_005262269.1" db_id="162">
        </link>
        <link id="ABBA01067039.1" db_id="163">
        </link>
        <link id="ABBA01067040.1" db_id="163">
        </link>
        <link id="ABBA01067041.1" db_id="163">
        </link>
        <link id="ABBA01067042.1" db_id="163">
        </link>
        <link id="ABBA01067043.1" db_id="163">
        </link>
        <link id="ABBA01067044.1" db_id="163">
        </link>
        <link id="AC_000155.1" db_id="163">
        </link>
        <link id="AL354652.11" db_id="163">
        </link>
        <link id="AMYH02039614.1" db_id="163">
        </link>
        <link id="AMYH02039615.1" db_id="163">
        </link>
        <link id="CH471132.2" db_id="163">
        </link>
        <link id="NC_000023.11" db_id="163">
        </link>
        <link id="NC_018934.2" db_id="163">
        </link>
        <link id="NG_012516.1" db_id="163">
        </link>
        <link id="NT_011651.18" db_id="163">
        </link>
        <link id="NW_001842373.1" db_id="163">
        </link>
        <link id="NW_004929443.1" db_id="163">
        </link>
        <link id="Z98946.15" db_id="163">
        </link>
        <link id="123984466" db_id="164">
        </link>
        <link id="123998432" db_id="164">
        </link>
        <link id="164690858" db_id="164">
        </link>
        <link id="164695834" db_id="164">
        </link>
        <link id="188625" db_id="164">
        </link>
        <link id="211947936" db_id="164">
        </link>
        <link id="221041671" db_id="164">
        </link>
        <link id="33878620" db_id="164">
        </link>
        <link id="33988036" db_id="164">
        </link>
        <link id="33990712" db_id="164">
        </link>
        <link id="47373891" db_id="164">
        </link>
        <link id="530421752" db_id="164">
        </link>
        <link id="53729335" db_id="164">
        </link>
        <link id="148125119" db_id="165">
        </link>
        <link id="148125120" db_id="165">
        </link>
        <link id="148125121" db_id="165">
        </link>
        <link id="148125122" db_id="165">
        </link>
        <link id="148125123" db_id="165">
        </link>
        <link id="148125124" db_id="165">
        </link>
        <link id="157697980" db_id="165">
        </link>
        <link id="157734237" db_id="165">
        </link>
        <link id="244538269" db_id="165">
        </link>
        <link id="254911084" db_id="165">
        </link>
        <link id="4902640" db_id="165">
        </link>
        <link id="511785515" db_id="165">
        </link>
        <link id="511785516" db_id="165">
        </link>
        <link id="528471757" db_id="165">
        </link>
        <link id="528476524" db_id="165">
        </link>
        <link id="568801958" db_id="165">
        </link>
        <link id="568815575" db_id="165">
        </link>
        <link id="74230019" db_id="165">
        </link>
      </links>
      <connectivity isloaded="True">
        <item typeid="2" count="33"/>
        <item typeid="3" count="29"/>
        <item typeid="4" count="15"/>
        <item typeid="5" count="23"/>
        <item typeid="6" count="2"/>
        <item typeid="8" count="13"/>
        <item typeid="12" count="3"/>
      </connectivity>
      <attributes isloaded="True">
      </attributes>
    </vertex>
    <vertex id="17" componentid="2260616" componenttype="3" marked="False" name="LGALS3" x="6.9767244562931676" y="3.1858365288071995" level="0">
      <synonyms>
        <synonym type="1">CBP35</synonym>
        <synonym type="1">GAL3</synonym>
        <synonym type="1">GALBP</synonym>
        <synonym type="1">GALIG</synonym>
        <synonym type="1">L31</synonym>
        <synonym type="1">lectin, galactoside-binding, soluble, 3</synonym>
        <synonym type="1">LGALS2</synonym>
        <synonym type="1">LGALS3</synonym>
        <synonym type="1">MAC2</synonym>
        <synonym type="3">35 kDa lectin</synonym>
        <synonym type="3">Carbohydrate-binding protein 35</synonym>
        <synonym type="3">CBP 35</synonym>
        <synonym type="3">Gal-3</synonym>
        <synonym type="3">Galactose-specific lectin 3</synonym>
        <synonym type="3">Galactoside-binding protein</synonym>
        <synonym type="2">galectin 3</synonym>
        <synonym type="2">galectin- 3</synonym>
        <synonym type="3">Galectin-3</synonym>
        <synonym type="2">galectin-3+</synonym>
        <synonym type="2">galectin3</synonym>
        <synonym type="2">galectins-3</synonym>
        <synonym type="3">IgE-binding protein</synonym>
        <synonym type="3">L-31</synonym>
        <synonym type="3">Laminin-binding protein</synonym>
        <synonym type="3">Lectin L-29</synonym>
        <synonym type="3">LEG3</synonym>
        <synonym type="2">lgals-3</synonym>
        <synonym type="3">Mac-2 antigen</synonym>
      </synonyms>
      <species>
        <organism id="4689" name="Homo sapiens"/>
      </species>
      <links isloaded="True">
        <link id="P17931" db_id="2">
        </link>
        <link id="LEG3_HUMAN" db_id="3">
        </link>
        <link id="3958" db_id="11">
        </link>
        <link id="ENSG00000131981" db_id="41">
        </link>
        <link id="6563" db_id="97">
        </link>
        <link id="153619" db_id="99">
        </link>
        <link id="OTTHUMG00000171030" db_id="146">
        </link>
        <link id="01090" db_id="154">
        </link>
        <link id="17026" db_id="154">
        </link>
        <link id="AAA35607.1" db_id="160">
        </link>
        <link id="AAA36163.1" db_id="160">
        </link>
        <link id="AAA88086.1" db_id="160">
        </link>
        <link id="AAB26229.1" db_id="160">
        </link>
        <link id="AAB86584.1" db_id="160">
        </link>
        <link id="AAG44701.1" db_id="160">
        </link>
        <link id="AAG44702.1" db_id="160">
        </link>
        <link id="AAH01120.1" db_id="160">
        </link>
        <link id="AAH53667.1" db_id="160">
        </link>
        <link id="AAH68068.1" db_id="160">
        </link>
        <link id="ABM83520.1" db_id="160">
        </link>
        <link id="ABW03507.1" db_id="160">
        </link>
        <link id="BAA22164.1" db_id="160">
        </link>
        <link id="BAC45249.1" db_id="160">
        </link>
        <link id="BAD92628.1" db_id="160">
        </link>
        <link id="BAG37435.1" db_id="160">
        </link>
        <link id="CAD61918.1" db_id="160">
        </link>
        <link id="CAE46042.1" db_id="160">
        </link>
        <link id="CAG33178.1" db_id="160">
        </link>
        <link id="CAG46894.1" db_id="160">
        </link>
        <link id="CBX53892.1" db_id="160">
        </link>
        <link id="EAW80658.1" db_id="160">
        </link>
        <link id="EAW80660.1" db_id="160">
        </link>
        <link id="NP_001170859.1" db_id="160">
        </link>
        <link id="NP_002297.2" db_id="160">
        </link>
        <link id="P17931.5" db_id="160">
        </link>
        <link id="115430223" db_id="161">
        </link>
        <link id="119601064" db_id="161">
        </link>
        <link id="119601066" db_id="161">
        </link>
        <link id="1196442" db_id="161">
        </link>
        <link id="12005990" db_id="161">
        </link>
        <link id="12005991" db_id="161">
        </link>
        <link id="123984349" db_id="161">
        </link>
        <link id="12654571" db_id="161">
        </link>
        <link id="157928422" db_id="161">
        </link>
        <link id="179531" db_id="161">
        </link>
        <link id="186922" db_id="161">
        </link>
        <link id="189067453" db_id="161">
        </link>
        <link id="215274262" db_id="161">
        </link>
        <link id="2385452" db_id="161">
        </link>
        <link id="2623892" db_id="161">
        </link>
        <link id="27348224" db_id="161">
        </link>
        <link id="28071074" db_id="161">
        </link>
        <link id="294345475" db_id="161">
        </link>
        <link id="299602" db_id="161">
        </link>
        <link id="311461928" db_id="161">
        </link>
        <link id="31657226" db_id="161">
        </link>
        <link id="34365022" db_id="161">
        </link>
        <link id="45786143" db_id="161">
        </link>
        <link id="48145911" db_id="161">
        </link>
        <link id="49457147" db_id="161">
        </link>
        <link id="62088362" db_id="161">
        </link>
        <link id="AB006780.1" db_id="162">
        </link>
        <link id="AB209391.1" db_id="162">
        </link>
        <link id="AF266280.1" db_id="162">
        </link>
        <link id="AK314929.1" db_id="162">
        </link>
        <link id="BC001120.2" db_id="162">
        </link>
        <link id="BC053667.1" db_id="162">
        </link>
        <link id="BC068068.1" db_id="162">
        </link>
        <link id="BC128253.1" db_id="162">
        </link>
        <link id="BC128403.1" db_id="162">
        </link>
        <link id="BG332134.1" db_id="162">
        </link>
        <link id="BQ645629.1" db_id="162">
        </link>
        <link id="BU681070.1" db_id="162">
        </link>
        <link id="BX161455.1" db_id="162">
        </link>
        <link id="BX641090.1" db_id="162">
        </link>
        <link id="CD518618.1" db_id="162">
        </link>
        <link id="CR456897.1" db_id="162">
        </link>
        <link id="CR542097.1" db_id="162">
        </link>
        <link id="DQ892594.2" db_id="162">
        </link>
        <link id="EU176706.1" db_id="162">
        </link>
        <link id="M35368.1" db_id="162">
        </link>
        <link id="M36682.1" db_id="162">
        </link>
        <link id="M57710.1" db_id="162">
        </link>
        <link id="M64303.1" db_id="162">
        </link>
        <link id="NM_001177388.1" db_id="162">
        </link>
        <link id="NM_002306.3" db_id="162">
        </link>
        <link id="NR_003225.2" db_id="162">
        </link>
        <link id="S59012.1" db_id="162">
        </link>
        <link id="AB086821.1" db_id="163">
        </link>
        <link id="ABBA01018201.1" db_id="163">
        </link>
        <link id="AC_000146.1" db_id="163">
        </link>
        <link id="AF031425.1" db_id="163">
        </link>
        <link id="AL139316.5" db_id="163">
        </link>
        <link id="AMYH02029232.1" db_id="163">
        </link>
        <link id="CH471061.1" db_id="163">
        </link>
        <link id="HI179168.1" db_id="163">
        </link>
        <link id="NC_000014.9" db_id="163">
        </link>
        <link id="NC_018925.2" db_id="163">
        </link>
        <link id="NG_017089.1" db_id="163">
        </link>
        <link id="NT_026437.13" db_id="163">
        </link>
        <link id="NW_001838111.1" db_id="163">
        </link>
        <link id="NW_004929393.1" db_id="163">
        </link>
        <link id="U10300.1" db_id="163">
        </link>
        <link id="1196441" db_id="164">
        </link>
        <link id="12005989" db_id="164">
        </link>
        <link id="123984348" db_id="164">
        </link>
        <link id="124504254" db_id="164">
        </link>
        <link id="124504290" db_id="164">
        </link>
        <link id="13138572" db_id="164">
        </link>
        <link id="157928421" db_id="164">
        </link>
        <link id="164693134" db_id="164">
        </link>
        <link id="179530" db_id="164">
        </link>
        <link id="186921" db_id="164">
        </link>
        <link id="21769801" db_id="164">
        </link>
        <link id="23530622" db_id="164">
        </link>
        <link id="2385451" db_id="164">
        </link>
        <link id="28071073" db_id="164">
        </link>
        <link id="294345472" db_id="164">
        </link>
        <link id="294345473" db_id="164">
        </link>
        <link id="294345474" db_id="164">
        </link>
        <link id="299601" db_id="164">
        </link>
        <link id="31450336" db_id="164">
        </link>
        <link id="31657225" db_id="164">
        </link>
        <link id="34365021" db_id="164">
        </link>
        <link id="37589086" db_id="164">
        </link>
        <link id="413862" db_id="164">
        </link>
        <link id="45786142" db_id="164">
        </link>
        <link id="48145910" db_id="164">
        </link>
        <link id="49457146" db_id="164">
        </link>
        <link id="62088361" db_id="164">
        </link>
        <link id="14268353" db_id="165">
        </link>
        <link id="148173962" db_id="165">
        </link>
        <link id="157696989" db_id="165">
        </link>
        <link id="157704455" db_id="165">
        </link>
        <link id="2623890" db_id="165">
        </link>
        <link id="27348223" db_id="165">
        </link>
        <link id="294610641" db_id="165">
        </link>
        <link id="311461927" db_id="165">
        </link>
        <link id="499278" db_id="165">
        </link>
        <link id="511796140" db_id="165">
        </link>
        <link id="528473834" db_id="165">
        </link>
        <link id="528476581" db_id="165">
        </link>
        <link id="568802206" db_id="165">
        </link>
        <link id="568815584" db_id="165">
        </link>
        <link id="71518097" db_id="165">
        </link>
      </links>
      <connectivity isloaded="True">
        <item typeid="2" count="293"/>
        <item typeid="3" count="181"/>
        <item typeid="4" count="92"/>
        <item typeid="5" count="93"/>
        <item typeid="6" count="22"/>
        <item typeid="8" count="22"/>
        <item typeid="12" count="20"/>
        <item typeid="13" count="4"/>
        <item typeid="14" count="8"/>
      </connectivity>
      <attributes isloaded="True">
      </attributes>
    </vertex>
    <vertex id="18" componentid="2259412" componenttype="3" marked="False" name="FTL" x="-0.34062534300224101" y="6.9970729864880816" level="0">
      <synonyms>
        <synonym type="1">ferritin, light polypeptide</synonym>
        <synonym type="1">FTL</synonym>
        <synonym type="1">LFTD</synonym>
        <synonym type="1">NBIA3</synonym>
        <synonym type="3">Ferritin L subunit</synonym>
        <synonym type="3">Ferritin light chain</synonym>
        <synonym type="3">FRIL</synonym>
        <synonym type="2">lft d</synonym>
      </synonyms>
      <species>
        <organism id="4689" name="Homo sapiens"/>
      </species>
      <links isloaded="True">
        <link id="P02792" db_id="2">
        </link>
        <link id="FRIL_HUMAN" db_id="3">
        </link>
        <link id="2512" db_id="11">
        </link>
        <link id="ENSG00000087086" db_id="41">
        </link>
        <link id="3999" db_id="97">
        </link>
        <link id="134790" db_id="99">
        </link>
        <link id="OTTHUMG00000183332" db_id="146">
        </link>
        <link id="00616" db_id="154">
        </link>
        <link id="AAA35831.1" db_id="160">
        </link>
        <link id="AAA52439.1" db_id="160">
        </link>
        <link id="AAA52440.1" db_id="160">
        </link>
        <link id="AAH02991.2" db_id="160">
        </link>
        <link id="AAH04245.1" db_id="160">
        </link>
        <link id="AAH08439.1" db_id="160">
        </link>
        <link id="AAH13928.1" db_id="160">
        </link>
        <link id="AAH16346.1" db_id="160">
        </link>
        <link id="AAH16354.1" db_id="160">
        </link>
        <link id="AAH16715.1" db_id="160">
        </link>
        <link id="AAH18990.1" db_id="160">
        </link>
        <link id="AAH21670.1" db_id="160">
        </link>
        <link id="AAH58820.1" db_id="160">
        </link>
        <link id="AAH62708.1" db_id="160">
        </link>
        <link id="AAO52739.1" db_id="160">
        </link>
        <link id="AAS45711.1" db_id="160">
        </link>
        <link id="AAT66408.1" db_id="160">
        </link>
        <link id="AAZ04399.1" db_id="160">
        </link>
        <link id="AAZ04400.1" db_id="160">
        </link>
        <link id="ABM83906.1" db_id="160">
        </link>
        <link id="ABM87227.1" db_id="160">
        </link>
        <link id="ACE86682.1" db_id="160">
        </link>
        <link id="ACE87366.1" db_id="160">
        </link>
        <link id="BAG34716.1" db_id="160">
        </link>
        <link id="CAA27382.1" db_id="160">
        </link>
        <link id="CAA27383.1" db_id="160">
        </link>
        <link id="CAA27384.1" db_id="160">
        </link>
        <link id="CAA70387.1" db_id="160">
        </link>
        <link id="CAE11873.1" db_id="160">
        </link>
        <link id="CAG32996.1" db_id="160">
        </link>
        <link id="EAW52422.1" db_id="160">
        </link>
        <link id="EAW52423.1" db_id="160">
        </link>
        <link id="NP_000137.2" db_id="160">
        </link>
        <link id="P02792.2" db_id="160">
        </link>
        <link id="119572807" db_id="161">
        </link>
        <link id="119572808" db_id="161">
        </link>
        <link id="120523" db_id="161">
        </link>
        <link id="123990191" db_id="161">
        </link>
        <link id="123999301" db_id="161">
        </link>
        <link id="13279005" db_id="161">
        </link>
        <link id="1340145" db_id="161">
        </link>
        <link id="1340146" db_id="161">
        </link>
        <link id="14250069" db_id="161">
        </link>
        <link id="15530277" db_id="161">
        </link>
        <link id="16740989" db_id="161">
        </link>
        <link id="16741009" db_id="161">
        </link>
        <link id="16876869" db_id="161">
        </link>
        <link id="17512032" db_id="161">
        </link>
        <link id="18203882" db_id="161">
        </link>
        <link id="182514" db_id="161">
        </link>
        <link id="182516" db_id="161">
        </link>
        <link id="182518" db_id="161">
        </link>
        <link id="189053094" db_id="161">
        </link>
        <link id="190689815" db_id="161">
        </link>
        <link id="190691183" db_id="161">
        </link>
        <link id="20149498" db_id="161">
        </link>
        <link id="2230869" db_id="161">
        </link>
        <link id="28519" db_id="161">
        </link>
        <link id="28894135" db_id="161">
        </link>
        <link id="31417042" db_id="161">
        </link>
        <link id="33096741" db_id="161">
        </link>
        <link id="37573985" db_id="161">
        </link>
        <link id="38541893" db_id="161">
        </link>
        <link id="42794548" db_id="161">
        </link>
        <link id="48145547" db_id="161">
        </link>
        <link id="49473438" db_id="161">
        </link>
        <link id="70004607" db_id="161">
        </link>
        <link id="70004664" db_id="161">
        </link>
        <link id="AF147331.1" db_id="162">
        </link>
        <link id="AK026534.1" db_id="162">
        </link>
        <link id="AK130191.1" db_id="162">
        </link>
        <link id="AK130205.1" db_id="162">
        </link>
        <link id="AK131048.1" db_id="162">
        </link>
        <link id="AK131050.1" db_id="162">
        </link>
        <link id="AK131053.1" db_id="162">
        </link>
        <link id="AK307065.1" db_id="162">
        </link>
        <link id="AK311773.1" db_id="162">
        </link>
        <link id="AY207005.1" db_id="162">
        </link>
        <link id="AY466472.1" db_id="162">
        </link>
        <link id="BC002991.1" db_id="162">
        </link>
        <link id="BC004245.1" db_id="162">
        </link>
        <link id="BC008439.1" db_id="162">
        </link>
        <link id="BC008441.1" db_id="162">
        </link>
        <link id="BC013928.1" db_id="162">
        </link>
        <link id="BC016346.1" db_id="162">
        </link>
        <link id="BC016354.1" db_id="162">
        </link>
        <link id="BC016715.1" db_id="162">
        </link>
        <link id="BC018990.2" db_id="162">
        </link>
        <link id="BC021670.1" db_id="162">
        </link>
        <link id="BC058820.1" db_id="162">
        </link>
        <link id="BC062708.1" db_id="162">
        </link>
        <link id="BC067772.1" db_id="162">
        </link>
        <link id="BX571748.1" db_id="162">
        </link>
        <link id="CR456715.1" db_id="162">
        </link>
        <link id="DQ892980.2" db_id="162">
        </link>
        <link id="DQ896228.2" db_id="162">
        </link>
        <link id="EU831925.1" db_id="162">
        </link>
        <link id="EU832020.1" db_id="162">
        </link>
        <link id="M10119.1" db_id="162">
        </link>
        <link id="M11147.1" db_id="162">
        </link>
        <link id="M12938.1" db_id="162">
        </link>
        <link id="NM_000146.3" db_id="162">
        </link>
        <link id="Y09188.1" db_id="162">
        </link>
        <link id="ABBA01032954.1" db_id="163">
        </link>
        <link id="AC026803.7" db_id="163">
        </link>
        <link id="AC245081.2" db_id="163">
        </link>
        <link id="AC_000151.1" db_id="163">
        </link>
        <link id="AY660755.1" db_id="163">
        </link>
        <link id="CH471177.1" db_id="163">
        </link>
        <link id="DQ094830.1" db_id="163">
        </link>
        <link id="DQ094831.1" db_id="163">
        </link>
        <link id="NC_000019.10" db_id="163">
        </link>
        <link id="NC_018930.2" db_id="163">
        </link>
        <link id="NG_008152.1" db_id="163">
        </link>
        <link id="NT_011109.17" db_id="163">
        </link>
        <link id="NW_001838497.2" db_id="163">
        </link>
        <link id="NW_004929415.1" db_id="163">
        </link>
        <link id="X03742.1" db_id="163">
        </link>
        <link id="X03743.1" db_id="163">
        </link>
        <link id="10439413" db_id="164">
        </link>
        <link id="123990190" db_id="164">
        </link>
        <link id="123999300" db_id="164">
        </link>
        <link id="12804264" db_id="164">
        </link>
        <link id="13279004" db_id="164">
        </link>
        <link id="14250068" db_id="164">
        </link>
        <link id="14250072" db_id="164">
        </link>
        <link id="15530276" db_id="164">
        </link>
        <link id="164691232" db_id="164">
        </link>
        <link id="164697506" db_id="164">
        </link>
        <link id="16740988" db_id="164">
        </link>
        <link id="16741008" db_id="164">
        </link>
        <link id="16876868" db_id="164">
        </link>
        <link id="18203881" db_id="164">
        </link>
        <link id="182513" db_id="164">
        </link>
        <link id="182515" db_id="164">
        </link>
        <link id="182517" db_id="164">
        </link>
        <link id="190689814" db_id="164">
        </link>
        <link id="190691182" db_id="164">
        </link>
        <link id="2230868" db_id="164">
        </link>
        <link id="28894134" db_id="164">
        </link>
        <link id="33096740" db_id="164">
        </link>
        <link id="33873848" db_id="164">
        </link>
        <link id="34526943" db_id="164">
        </link>
        <link id="34526960" db_id="164">
        </link>
        <link id="34528301" db_id="164">
        </link>
        <link id="34528303" db_id="164">
        </link>
        <link id="34528306" db_id="164">
        </link>
        <link id="37573984" db_id="164">
        </link>
        <link id="38541892" db_id="164">
        </link>
        <link id="42794547" db_id="164">
        </link>
        <link id="45709221" db_id="164">
        </link>
        <link id="4761682" db_id="164">
        </link>
        <link id="48145546" db_id="164">
        </link>
        <link id="56682960" db_id="164">
        </link>
        <link id="148159209" db_id="165">
        </link>
        <link id="157718668" db_id="165">
        </link>
        <link id="157812421" db_id="165">
        </link>
        <link id="193290112" db_id="165">
        </link>
        <link id="21844558" db_id="165">
        </link>
        <link id="28518" db_id="165">
        </link>
        <link id="28520" db_id="165">
        </link>
        <link id="392996974" db_id="165">
        </link>
        <link id="49473437" db_id="165">
        </link>
        <link id="528472713" db_id="165">
        </link>
        <link id="528476546" db_id="165">
        </link>
        <link id="568802131" db_id="165">
        </link>
        <link id="568815579" db_id="165">
        </link>
        <link id="70004606" db_id="165">
        </link>
        <link id="70004663" db_id="165">
        </link>
        <link id="71514456" db_id="165">
        </link>
      </links>
      <connectivity isloaded="True">
        <item typeid="2" count="9"/>
        <item typeid="3" count="10"/>
        <item typeid="4" count="8"/>
        <item typeid="5" count="1"/>
        <item typeid="6" count="15"/>
        <item typeid="8" count="3"/>
        <item typeid="12" count="1"/>
        <item typeid="13" count="3"/>
        <item typeid="14" count="6"/>
      </connectivity>
      <attributes isloaded="True">
      </attributes>
    </vertex>
    <vertex id="19" componentid="2257599" componenttype="3" marked="False" name="ANXA1" x="-5.0322581416437675" y="-1.1934111112413857" level="0">
      <synonyms>
        <synonym type="1">annexin A1</synonym>
        <synonym type="1">ANX1</synonym>
        <synonym type="1">ANXA1</synonym>
        <synonym type="1">LPC1</synonym>
        <synonym type="3">Annexin I</synonym>
        <synonym type="3">Annexin-1</synonym>
        <synonym type="2">annexin-a1</synonym>
        <synonym type="2">annexina1</synonym>
        <synonym type="2">annexins a1</synonym>
        <synonym type="3">Calpactin II</synonym>
        <synonym type="3">Calpactin-2</synonym>
        <synonym type="3">Chromobindin-9</synonym>
        <synonym type="3">Lipocortin I</synonym>
        <synonym type="3">p35</synonym>
        <synonym type="3">Phospholipase A2 inhibitory protein</synonym>
      </synonyms>
      <species>
        <organism id="4689" name="Homo sapiens"/>
      </species>
      <links isloaded="True">
        <link id="P04083" db_id="2">
        </link>
        <link id="ANXA1_HUMAN" db_id="3">
        </link>
        <link id="301" db_id="11">
        </link>
        <link id="ENSG00000135046" db_id="41">
        </link>
        <link id="533" db_id="97">
        </link>
        <link id="151690" db_id="99">
        </link>
        <link id="OTTHUMG00000020016" db_id="146">
        </link>
        <link id="01060" db_id="154">
        </link>
        <link id="AAH01275.1" db_id="160">
        </link>
        <link id="AAH34157.1" db_id="160">
        </link>
        <link id="AAH35993.1" db_id="160">
        </link>
        <link id="AAV38699.1" db_id="160">
        </link>
        <link id="AAV38719.1" db_id="160">
        </link>
        <link id="AAV38720.1" db_id="160">
        </link>
        <link id="ABM82099.1" db_id="160">
        </link>
        <link id="ABM85264.1" db_id="160">
        </link>
        <link id="ADZ76495.1" db_id="160">
        </link>
        <link id="BAG59381.1" db_id="160">
        </link>
        <link id="BAG70088.1" db_id="160">
        </link>
        <link id="BAG70215.1" db_id="160">
        </link>
        <link id="CAA29338.1" db_id="160">
        </link>
        <link id="CAG28612.1" db_id="160">
        </link>
        <link id="EAW62545.1" db_id="160">
        </link>
        <link id="EAW62546.1" db_id="160">
        </link>
        <link id="EAW62547.1" db_id="160">
        </link>
        <link id="EAW62548.1" db_id="160">
        </link>
        <link id="EAW62549.1" db_id="160">
        </link>
        <link id="EAW62550.1" db_id="160">
        </link>
        <link id="NP_000691.1" db_id="160">
        </link>
        <link id="P04083.2" db_id="160">
        </link>
        <link id="113944" db_id="161">
        </link>
        <link id="116284351" db_id="161">
        </link>
        <link id="119582949" db_id="161">
        </link>
        <link id="119582950" db_id="161">
        </link>
        <link id="119582951" db_id="161">
        </link>
        <link id="119582952" db_id="161">
        </link>
        <link id="119582953" db_id="161">
        </link>
        <link id="119582954" db_id="161">
        </link>
        <link id="123980540" db_id="161">
        </link>
        <link id="123995325" db_id="161">
        </link>
        <link id="12654863" db_id="161">
        </link>
        <link id="194384442" db_id="161">
        </link>
        <link id="197692249" db_id="161">
        </link>
        <link id="197692503" db_id="161">
        </link>
        <link id="23958904" db_id="161">
        </link>
        <link id="326535637" db_id="161">
        </link>
        <link id="34388" db_id="161">
        </link>
        <link id="4502101" db_id="161">
        </link>
        <link id="47115305" db_id="161">
        </link>
        <link id="54696654" db_id="161">
        </link>
        <link id="54696694" db_id="161">
        </link>
        <link id="54696696" db_id="161">
        </link>
        <link id="AB451274.1" db_id="162">
        </link>
        <link id="AB451401.1" db_id="162">
        </link>
        <link id="AK074480.1" db_id="162">
        </link>
        <link id="AK296808.1" db_id="162">
        </link>
        <link id="BC001275.1" db_id="162">
        </link>
        <link id="BC018683.1" db_id="162">
        </link>
        <link id="BC034157.1" db_id="162">
        </link>
        <link id="BC035993.1" db_id="162">
        </link>
        <link id="BT019896.1" db_id="162">
        </link>
        <link id="BT019916.1" db_id="162">
        </link>
        <link id="BT019917.1" db_id="162">
        </link>
        <link id="CR407684.1" db_id="162">
        </link>
        <link id="DQ891173.2" db_id="162">
        </link>
        <link id="DQ894338.2" db_id="162">
        </link>
        <link id="NM_000700.1" db_id="162">
        </link>
        <link id="X05908.1" db_id="162">
        </link>
        <link id="ABBA01033867.1" db_id="163">
        </link>
        <link id="AC_000141.1" db_id="163">
        </link>
        <link id="AL359997.8" db_id="163">
        </link>
        <link id="AMYH02020984.1" db_id="163">
        </link>
        <link id="AMYH02020985.1" db_id="163">
        </link>
        <link id="CH471089.1" db_id="163">
        </link>
        <link id="GU997628.1" db_id="163">
        </link>
        <link id="NC_000009.12" db_id="163">
        </link>
        <link id="NC_018920.2" db_id="163">
        </link>
        <link id="NT_008470.20" db_id="163">
        </link>
        <link id="NW_001839221.1" db_id="163">
        </link>
        <link id="NW_004929366.1" db_id="163">
        </link>
        <link id="U25414.1" db_id="163">
        </link>
        <link id="123980539" db_id="164">
        </link>
        <link id="123995324" db_id="164">
        </link>
        <link id="12654862" db_id="164">
        </link>
        <link id="18677095" db_id="164">
        </link>
        <link id="194384441" db_id="164">
        </link>
        <link id="197692248" db_id="164">
        </link>
        <link id="197692502" db_id="164">
        </link>
        <link id="21707657" db_id="164">
        </link>
        <link id="22450828" db_id="164">
        </link>
        <link id="23958903" db_id="164">
        </link>
        <link id="34387" db_id="164">
        </link>
        <link id="4502100" db_id="164">
        </link>
        <link id="47115304" db_id="164">
        </link>
        <link id="54696653" db_id="164">
        </link>
        <link id="54696693" db_id="164">
        </link>
        <link id="54696695" db_id="164">
        </link>
        <link id="11878001" db_id="165">
        </link>
        <link id="148158296" db_id="165">
        </link>
        <link id="157696782" db_id="165">
        </link>
        <link id="157734174" db_id="165">
        </link>
        <link id="326535636" db_id="165">
        </link>
        <link id="511806273" db_id="165">
        </link>
        <link id="511806274" db_id="165">
        </link>
        <link id="528474545" db_id="165">
        </link>
        <link id="528476614" db_id="165">
        </link>
        <link id="568815282" db_id="165">
        </link>
        <link id="568815589" db_id="165">
        </link>
        <link id="71516309" db_id="165">
        </link>
        <link id="849128" db_id="165">
        </link>
      </links>
      <connectivity isloaded="True">
        <item typeid="2" count="190"/>
        <item typeid="3" count="169"/>
        <item typeid="4" count="79"/>
        <item typeid="5" count="66"/>
        <item typeid="6" count="16"/>
        <item typeid="8" count="32"/>
        <item typeid="12" count="23"/>
        <item typeid="14" count="1"/>
      </connectivity>
      <attributes isloaded="True">
      </attributes>
    </vertex>
    <vertex id="20" componentid="2257401" componenttype="3" marked="False" name="ACTB" x="-2.8271398177275522" y="-2.5833506381655562" level="0">
      <synonyms>
        <synonym type="1">ACTB</synonym>
        <synonym type="1">actin, beta</synonym>
        <synonym type="1">BRWS1</synonym>
        <synonym type="1">PS1TP5BP1</synonym>
        <synonym type="2">act-b</synonym>
        <synonym type="2">actin, beta-isoform</synonym>
        <synonym type="3">Actin, cytoplasmic 1</synonym>
        <synonym type="3">Beta-actin</synonym>
      </synonyms>
      <species>
        <organism id="4689" name="Homo sapiens"/>
      </species>
      <links isloaded="True">
        <link id="P60709" db_id="2">
        </link>
        <link id="ACTB_HUMAN" db_id="3">
        </link>
        <link id="60" db_id="11">
        </link>
        <link id="ENSG00000075624" db_id="41">
        </link>
        <link id="132" db_id="97">
        </link>
        <link id="102630" db_id="99">
        </link>
        <link id="OTTHUMG00000023268" db_id="146">
        </link>
        <link id="00032" db_id="154">
        </link>
        <link id="AAA51567.1" db_id="160">
        </link>
        <link id="AAA51578.1" db_id="160">
        </link>
        <link id="AAB16906.1" db_id="160">
        </link>
        <link id="AAH01301.1" db_id="160">
        </link>
        <link id="AAH02409.1" db_id="160">
        </link>
        <link id="AAH04251.1" db_id="160">
        </link>
        <link id="AAH08633.1" db_id="160">
        </link>
        <link id="AAH12854.1" db_id="160">
        </link>
        <link id="AAH13380.1" db_id="160">
        </link>
        <link id="AAH14861.1" db_id="160">
        </link>
        <link id="AAH16045.1" db_id="160">
        </link>
        <link id="AAI13037.1" db_id="160">
        </link>
        <link id="AAP22343.1" db_id="160">
        </link>
        <link id="AAS79319.1" db_id="160">
        </link>
        <link id="AAX82251.1" db_id="160">
        </link>
        <link id="ABD66582.1" db_id="160">
        </link>
        <link id="ABF01018.1" db_id="160">
        </link>
        <link id="ABL01513.1" db_id="160">
        </link>
        <link id="ABM81886.1" db_id="160">
        </link>
        <link id="ABM85054.1" db_id="160">
        </link>
        <link id="ABO65086.1" db_id="160">
        </link>
        <link id="BAA05720.1" db_id="160">
        </link>
        <link id="BAD96645.1" db_id="160">
        </link>
        <link id="BAD96752.1" db_id="160">
        </link>
        <link id="BAD96775.1" db_id="160">
        </link>
        <link id="BAG62914.1" db_id="160">
        </link>
        <link id="BAG65347.1" db_id="160">
        </link>
        <link id="BAH14732.1" db_id="160">
        </link>
        <link id="CAA23745.1" db_id="160">
        </link>
        <link id="CAA25099.1" db_id="160">
        </link>
        <link id="CAA45026.1" db_id="160">
        </link>
        <link id="CAI95947.1" db_id="160">
        </link>
        <link id="CAR95103.1" db_id="160">
        </link>
        <link id="CAS92761.1" db_id="160">
        </link>
        <link id="CAY56012.1" db_id="160">
        </link>
        <link id="EAW87341.1" db_id="160">
        </link>
        <link id="EAW87343.1" db_id="160">
        </link>
        <link id="NP_001092.1" db_id="160">
        </link>
        <link id="P60709.1" db_id="160">
        </link>
        <link id="XP_006715827.1" db_id="160">
        </link>
        <link id="117167827" db_id="161">
        </link>
        <link id="118505327" db_id="161">
        </link>
        <link id="119607747" db_id="161">
        </link>
        <link id="119607749" db_id="161">
        </link>
        <link id="123980114" db_id="161">
        </link>
        <link id="123994905" db_id="161">
        </link>
        <link id="12654911" db_id="161">
        </link>
        <link id="12803203" db_id="161">
        </link>
        <link id="13279023" db_id="161">
        </link>
        <link id="134254712" db_id="161">
        </link>
        <link id="14250401" db_id="161">
        </link>
        <link id="15277503" db_id="161">
        </link>
        <link id="15426536" db_id="161">
        </link>
        <link id="15928803" db_id="161">
        </link>
        <link id="16359158" db_id="161">
        </link>
        <link id="177968" db_id="161">
        </link>
        <link id="178024" db_id="161">
        </link>
        <link id="178032" db_id="161">
        </link>
        <link id="194376310" db_id="161">
        </link>
        <link id="194385944" db_id="161">
        </link>
        <link id="210029289" db_id="161">
        </link>
        <link id="213500113" db_id="161">
        </link>
        <link id="221046110" db_id="161">
        </link>
        <link id="229610526" db_id="161">
        </link>
        <link id="28252" db_id="161">
        </link>
        <link id="28336" db_id="161">
        </link>
        <link id="30172702" db_id="161">
        </link>
        <link id="4433123" db_id="161">
        </link>
        <link id="4501885" db_id="161">
        </link>
        <link id="45934426" db_id="161">
        </link>
        <link id="46397333" db_id="161">
        </link>
        <link id="578813594" db_id="161">
        </link>
        <link id="62421065" db_id="161">
        </link>
        <link id="62897409" db_id="161">
        </link>
        <link id="62897625" db_id="161">
        </link>
        <link id="62897671" db_id="161">
        </link>
        <link id="66348792" db_id="161">
        </link>
        <link id="825616" db_id="161">
        </link>
        <link id="89276723" db_id="161">
        </link>
        <link id="93211215" db_id="161">
        </link>
        <link id="AK025375.1" db_id="162">
        </link>
        <link id="AK058019.1" db_id="162">
        </link>
        <link id="AK098751.1" db_id="162">
        </link>
        <link id="AK130062.1" db_id="162">
        </link>
        <link id="AK130157.1" db_id="162">
        </link>
        <link id="AK222925.1" db_id="162">
        </link>
        <link id="AK223032.1" db_id="162">
        </link>
        <link id="AK223055.1" db_id="162">
        </link>
        <link id="AK225414.1" db_id="162">
        </link>
        <link id="AK301372.1" db_id="162">
        </link>
        <link id="AK304552.1" db_id="162">
        </link>
        <link id="AK308277.1" db_id="162">
        </link>
        <link id="AK309997.1" db_id="162">
        </link>
        <link id="AK316361.1" db_id="162">
        </link>
        <link id="BC001301.1" db_id="162">
        </link>
        <link id="BC002409.2" db_id="162">
        </link>
        <link id="BC004251.1" db_id="162">
        </link>
        <link id="BC008633.1" db_id="162">
        </link>
        <link id="BC009636.1" db_id="162">
        </link>
        <link id="BC012854.1" db_id="162">
        </link>
        <link id="BC013380.2" db_id="162">
        </link>
        <link id="BC013835.1" db_id="162">
        </link>
        <link id="BC014401.1" db_id="162">
        </link>
        <link id="BC014861.1" db_id="162">
        </link>
        <link id="BC016045.1" db_id="162">
        </link>
        <link id="BC023204.1" db_id="162">
        </link>
        <link id="BC113036.1" db_id="162">
        </link>
        <link id="D28354.1" db_id="162">
        </link>
        <link id="DQ407611.1" db_id="162">
        </link>
        <link id="DQ471327.1" db_id="162">
        </link>
        <link id="DQ890960.2" db_id="162">
        </link>
        <link id="DQ894128.2" db_id="162">
        </link>
        <link id="EF036500.1" db_id="162">
        </link>
        <link id="EF095209.1" db_id="162">
        </link>
        <link id="K00790.1" db_id="162">
        </link>
        <link id="M28424.1" db_id="162">
        </link>
        <link id="NM_001101.3" db_id="162">
        </link>
        <link id="V00478.1" db_id="162">
        </link>
        <link id="X00351.1" db_id="162">
        </link>
        <link id="X63432.1" db_id="162">
        </link>
        <link id="XM_006715764.1" db_id="162">
        </link>
        <link id="ABBA01039461.1" db_id="163">
        </link>
        <link id="AC006483.3" db_id="163">
        </link>
        <link id="AC_000139.1" db_id="163">
        </link>
        <link id="AMYH02015141.1" db_id="163">
        </link>
        <link id="AY582799.1" db_id="163">
        </link>
        <link id="AY970442.1" db_id="163">
        </link>
        <link id="CH471144.1" db_id="163">
        </link>
        <link id="CS081475.1" db_id="163">
        </link>
        <link id="FB571104.1" db_id="163">
        </link>
        <link id="FB668235.1" db_id="163">
        </link>
        <link id="GN346972.1" db_id="163">
        </link>
        <link id="M10277.1" db_id="163">
        </link>
        <link id="NC_000007.14" db_id="163">
        </link>
        <link id="NC_018918.2" db_id="163">
        </link>
        <link id="NG_007992.1" db_id="163">
        </link>
        <link id="NT_007819.18" db_id="163">
        </link>
        <link id="NW_001838998.1" db_id="163">
        </link>
        <link id="NW_004929329.1" db_id="163">
        </link>
        <link id="10437878" db_id="164">
        </link>
        <link id="110623790" db_id="164">
        </link>
        <link id="117167826" db_id="164">
        </link>
        <link id="118505326" db_id="164">
        </link>
        <link id="123980113" db_id="164">
        </link>
        <link id="123994904" db_id="164">
        </link>
        <link id="12654910" db_id="164">
        </link>
        <link id="13279022" db_id="164">
        </link>
        <link id="134254711" db_id="164">
        </link>
        <link id="14250400" db_id="164">
        </link>
        <link id="15277502" db_id="164">
        </link>
        <link id="15426604" db_id="164">
        </link>
        <link id="15680122" db_id="164">
        </link>
        <link id="15928802" db_id="164">
        </link>
        <link id="16307104" db_id="164">
        </link>
        <link id="16359157" db_id="164">
        </link>
        <link id="164690869" db_id="164">
        </link>
        <link id="164695031" db_id="164">
        </link>
        <link id="16554019" db_id="164">
        </link>
        <link id="168480144" db_id="164">
        </link>
        <link id="178023" db_id="164">
        </link>
        <link id="178031" db_id="164">
        </link>
        <link id="18490093" db_id="164">
        </link>
        <link id="194376309" db_id="164">
        </link>
        <link id="194385943" db_id="164">
        </link>
        <link id="21758861" db_id="164">
        </link>
        <link id="221046109" db_id="164">
        </link>
        <link id="28244" db_id="164">
        </link>
        <link id="28251" db_id="164">
        </link>
        <link id="28335" db_id="164">
        </link>
        <link id="33878222" db_id="164">
        </link>
        <link id="33988640" db_id="164">
        </link>
        <link id="34526800" db_id="164">
        </link>
        <link id="34526902" db_id="164">
        </link>
        <link id="461167" db_id="164">
        </link>
        <link id="578813593" db_id="164">
        </link>
        <link id="62897408" db_id="164">
        </link>
        <link id="62897624" db_id="164">
        </link>
        <link id="62897670" db_id="164">
        </link>
        <link id="89276722" db_id="164">
        </link>
        <link id="93211214" db_id="164">
        </link>
        <link id="148152702" db_id="165">
        </link>
        <link id="157696559" db_id="165">
        </link>
        <link id="157734172" db_id="165">
        </link>
        <link id="177967" db_id="165">
        </link>
        <link id="189571644" db_id="165">
        </link>
        <link id="210029288" db_id="165">
        </link>
        <link id="213500112" db_id="165">
        </link>
        <link id="229610525" db_id="165">
        </link>
        <link id="45934425" db_id="165">
        </link>
        <link id="511813498" db_id="165">
        </link>
        <link id="528475259" db_id="165">
        </link>
        <link id="528476628" db_id="165">
        </link>
        <link id="568815311" db_id="165">
        </link>
        <link id="568815591" db_id="165">
        </link>
        <link id="62421064" db_id="165">
        </link>
        <link id="66348791" db_id="165">
        </link>
        <link id="71514807" db_id="165">
        </link>
        <link id="9211523" db_id="165">
        </link>
      </links>
      <connectivity isloaded="True">
        <item typeid="2" count="219"/>
        <item typeid="3" count="139"/>
        <item typeid="4" count="38"/>
        <item typeid="5" count="14"/>
        <item typeid="6" count="22"/>
        <item typeid="8" count="15"/>
        <item typeid="12" count="7"/>
        <item typeid="13" count="9"/>
        <item typeid="14" count="5"/>
      </connectivity>
      <attributes isloaded="True">
      </attributes>
    </vertex>
  </vertices>
  <edges>
    <edge from_id="0" to_id="2" color="000000" selectcolor="000000" width="1" style="65535" direction="0" arrowtype="0" selected="False" selectwidth="0" selectstyle="0" role="undetermined" weight="0"/>
    <edge from_id="10" to_id="11" color="33CCCC" selectcolor="000000" width="1" style="65535" direction="-1" arrowtype="0" selected="False" selectwidth="0" selectstyle="0" role="Product" weight="0"/>
    <edge from_id="4" to_id="19" color="000000" selectcolor="000000" width="1" style="65535" direction="0" arrowtype="0" selected="False" selectwidth="0" selectstyle="0" role="undetermined" weight="0"/>
    <edge from_id="18" to_id="10" color="33CCCC" selectcolor="000000" width="1" style="65535" direction="1" arrowtype="0" selected="False" selectwidth="0" selectstyle="0" role="Gene" weight="0"/>
    <edge from_id="13" to_id="2" color="33CCCC" selectcolor="000000" width="1" style="65535" direction="-1" arrowtype="0" selected="False" selectwidth="0" selectstyle="0" role="Product" weight="0"/>
    <edge from_id="20" to_id="13" color="33CCCC" selectcolor="000000" width="1" style="65535" direction="1" arrowtype="0" selected="False" selectwidth="0" selectstyle="0" role="Gene" weight="0"/>
    <edge from_id="12" to_id="3" color="33CCCC" selectcolor="000000" width="1" style="65535" direction="-1" arrowtype="0" selected="False" selectwidth="0" selectstyle="0" role="Product" weight="0"/>
    <edge from_id="19" to_id="12" color="33CCCC" selectcolor="000000" width="1" style="65535" direction="1" arrowtype="0" selected="False" selectwidth="0" selectstyle="0" role="Gene" weight="0"/>
    <edge from_id="3" to_id="1" color="FFFF33" selectcolor="000000" width="1" style="65535" direction="1" arrowtype="0" selected="False" selectwidth="0" selectstyle="0" role="regulator" weight="0"/>
    <edge from_id="16" to_id="8" color="33CCCC" selectcolor="000000" width="1" style="65535" direction="1" arrowtype="0" selected="False" selectwidth="0" selectstyle="0" role="Gene" weight="0"/>
    <edge from_id="4" to_id="20" color="000000" selectcolor="000000" width="1" style="65535" direction="0" arrowtype="0" selected="False" selectwidth="0" selectstyle="0" role="undetermined" weight="0"/>
    <edge from_id="7" to_id="2" color="000000" selectcolor="000000" width="1" style="65535" direction="0" arrowtype="0" selected="False" selectwidth="0" selectstyle="0" role="undetermined" weight="0"/>
    <edge from_id="6" to_id="19" color="000000" selectcolor="000000" width="1" style="65535" direction="0" arrowtype="0" selected="False" selectwidth="0" selectstyle="0" role="undetermined" weight="0"/>
    <edge from_id="0" to_id="20" color="000000" selectcolor="000000" width="1" style="65535" direction="0" arrowtype="0" selected="False" selectwidth="0" selectstyle="0" role="undetermined" weight="0"/>
    <edge from_id="6" to_id="2" color="000000" selectcolor="000000" width="1" style="65535" direction="0" arrowtype="0" selected="False" selectwidth="0" selectstyle="0" role="undetermined" weight="0"/>
    <edge from_id="7" to_id="3" color="000000" selectcolor="000000" width="1" style="65535" direction="0" arrowtype="0" selected="False" selectwidth="0" selectstyle="0" role="undetermined" weight="0"/>
    <edge from_id="5" to_id="20" color="000000" selectcolor="000000" width="1" style="65535" direction="0" arrowtype="0" selected="False" selectwidth="0" selectstyle="0" role="undetermined" weight="0"/>
    <edge from_id="9" to_id="14" color="33CCCC" selectcolor="000000" width="1" style="65535" direction="-1" arrowtype="0" selected="False" selectwidth="0" selectstyle="0" role="Product" weight="0"/>
    <edge from_id="1" to_id="2" color="FFFF33" selectcolor="000000" width="1" style="65535" direction="-1" arrowtype="1" selected="False" selectwidth="0" selectstyle="0" role="subjected regulation" weight="0"/>
    <edge from_id="17" to_id="9" color="33CCCC" selectcolor="000000" width="1" style="65535" direction="1" arrowtype="0" selected="False" selectwidth="0" selectstyle="0" role="Gene" weight="0"/>
    <edge from_id="5" to_id="3" color="000000" selectcolor="000000" width="1" style="65535" direction="0" arrowtype="0" selected="False" selectwidth="0" selectstyle="0" role="undetermined" weight="0"/>
    <edge from_id="8" to_id="15" color="33CCCC" selectcolor="000000" width="1" style="65535" direction="-1" arrowtype="0" selected="False" selectwidth="0" selectstyle="0" role="Product" weight="0"/>
  </edges>
</network>
