# Supplementary material for: FunGeneNet: a web tool to estimate enrichment of functional interactions in experimental gene sets
Source: BMC Genomics. 2018 Feb 9;19(Suppl 3):76. doi: 10.1186/s12864-018-4474-7 (PMC5836822; doi:10.1186/s12864-018-4474-7)
Supplement: Supplementary file 7 — Characteristics of apoptosis network. (XLSX 55 kb) [file 12864_2018_4474_MOESM7_ESM.xlsx]

## Sheet: protein list
SwissProt IDs of proteins of apoptotic process
MEF2A_HUMAN
PEA15_HUMAN
PSYR_HUMAN
PERF_HUMAN
M3K9_HUMAN
MEF2C_HUMAN
LALBA_HUMAN
CPIN1_HUMAN
TNR3_HUMAN
AVEN_HUMAN
BNIPL_HUMAN
GHITM_HUMAN
AIM2_HUMAN
1433F_HUMAN
SHB_HUMAN
ROCK1_HUMAN
CIDEC_HUMAN
ADA15_HUMAN
ATG4D_HUMAN
CHIA_HUMAN
GML_HUMAN
BBC3_HUMAN
AKT1_HUMAN
PRAME_HUMAN
RBM5_HUMAN
C1QBP_HUMAN
DSG1_HUMAN
LMNB1_HUMAN
ADA1A_HUMAN
HRK_HUMAN
PANO1_HUMAN
RYBP_HUMAN
EP300_HUMAN
TNFL8_HUMAN
CD14_HUMAN
PUF60_HUMAN
U17L2_HUMAN
MK14_HUMAN
CC038_HUMAN
NDK3_HUMAN
2AAA_HUMAN
CSK22_HUMAN
CLP1L_HUMAN
TGFR2_HUMAN
DNAS1_HUMAN
CD11A_HUMAN
EPO_HUMAN
DFFB_HUMAN
CADH1_HUMAN
IAPP_HUMAN
STK25_HUMAN
ZBT16_HUMAN
VIME_HUMAN
CSRN1_HUMAN
APAF_HUMAN
PAEP_HUMAN
TRAF3_HUMAN
WDR92_HUMAN
PHLA2_HUMAN
RALB_HUMAN
TM102_HUMAN
PSB3_HUMAN
KPCB_HUMAN
CYFP2_HUMAN
FGFR2_HUMAN
PSMD7_HUMAN
EDAR_HUMAN
PSB5_HUMAN
CARD6_HUMAN
KLF11_HUMAN
DNM1L_HUMAN
PSMD4_HUMAN
ADDA_HUMAN
BUB1B_HUMAN
RM41_HUMAN
SGK1_HUMAN
PSMF1_HUMAN
RRAGA_HUMAN
ZO1_HUMAN
PKP1_HUMAN
IFT57_HUMAN
SRA1_HUMAN
SEM6A_HUMAN
SH3K1_HUMAN
HIP1_HUMAN
PACS2_HUMAN
UBB_HUMAN
PSD13_HUMAN
PKHF1_HUMAN
KILIN_HUMAN
DDIAS_HUMAN
TNR25_HUMAN
AIMP1_HUMAN
TRI35_HUMAN
AXIN1_HUMAN
TNFL6_HUMAN
PRS7_HUMAN
ZO2_HUMAN
RS3_HUMAN
JAK2_HUMAN
GA45B_HUMAN
MAGH1_HUMAN
CD2_HUMAN
PSB6_HUMAN
CASP4_HUMAN
CIDEB_HUMAN
NISCH_HUMAN
PTPRH_HUMAN
UNC5D_HUMAN
ATG5_HUMAN
FBX10_HUMAN
STK3_HUMAN
FAM3B_HUMAN
PSMD6_HUMAN
APLP1_HUMAN
PSB8_HUMAN
TAU_HUMAN
CITE1_HUMAN
UBE2Z_HUMAN
FEM1B_HUMAN
KPCD1_HUMAN
DFFA_HUMAN
BCLF1_HUMAN
TRAF1_HUMAN
PSMD9_HUMAN
TGFR1_HUMAN
PSA5_HUMAN
PPARD_HUMAN
SDS3_HUMAN
JADE1_HUMAN
M3K7_HUMAN
DYL2_HUMAN
DAPK3_HUMAN
DESP_HUMAN
IRF1_HUMAN
PHLP1_HUMAN
DBNL_HUMAN
G2E3_HUMAN
LX15B_HUMAN
CF120_HUMAN
TAOK2_HUMAN
RHG10_HUMAN
KPCE_HUMAN
PTN6_HUMAN
TNR21_HUMAN
GOLI_HUMAN
LEG1_HUMAN
B2L15_HUMAN
U17L1_HUMAN
PSA2_HUMAN
1433E_HUMAN
FAK1_HUMAN
NUAK2_HUMAN
PSD11_HUMAN
APR_HUMAN
SHLB1_HUMAN
PSB4_HUMAN
XPO2_HUMAN
GRAA_HUMAN
EVI1_HUMAN
CIDEA_HUMAN
CASP7_HUMAN
GRAH_HUMAN
CKAP2_HUMAN
DAPK1_HUMAN
SATB1_HUMAN
PIM1_HUMAN
TSPOA_HUMAN
RPB7_HUMAN
K1C20_HUMAN
PAX3_HUMAN
PTH2_HUMAN
DRAM2_HUMAN
CXCR4_HUMAN
GLRX2_HUMAN
MZB1_HUMAN
ZSWM2_HUMAN
RAF1_HUMAN
PAK7_HUMAN
PRS6A_HUMAN
PRS8_HUMAN
B2L14_HUMAN
NGB_HUMAN
DAXX_HUMAN
ESPL1_HUMAN
LITAF_HUMAN
MP2K6_HUMAN
FA32A_HUMAN
STING_HUMAN
BACD2_HUMAN
DSG2_HUMAN
LEG7_HUMAN
SLTM_HUMAN
ZMAT3_HUMAN
PSB10_HUMAN
TRAF4_HUMAN
NALP3_HUMAN
TECT3_HUMAN
AKT2_HUMAN
DFNA5_HUMAN
RL40_HUMAN
BAD_HUMAN
DAD1_HUMAN
IMB1_HUMAN
RHBL4_HUMAN
SFRP5_HUMAN
ASAH2_HUMAN
PSD12_HUMAN
NET1_HUMAN
TNAP3_HUMAN
FXR1_HUMAN
PSB7_HUMAN
TENS4_HUMAN
SIAH1_HUMAN
1433G_HUMAN
UNC5C_HUMAN
EAF2_HUMAN
1433S_HUMAN
BUB1_HUMAN
RIPK2_HUMAN
EMC4_HUMAN
XIAP_HUMAN
MK08_HUMAN
RAD21_HUMAN
TM214_HUMAN
KMT2A_HUMAN
PSME4_HUMAN
SEM3A_HUMAN
TPX2_HUMAN
B2L13_HUMAN
ZDH16_HUMAN
PSMD1_HUMAN
SEC20_HUMAN
CD5L_HUMAN
SEPT4_HUMAN
ECSCR_HUMAN
DAPL1_HUMAN
PHLA1_HUMAN
CSRN3_HUMAN
PLS1_HUMAN
BID_HUMAN
ERCC2_HUMAN
GELS_HUMAN
MP2K7_HUMAN
STAT1_HUMAN
FNTA_HUMAN
FOXO1_HUMAN
KS6B1_HUMAN
CAR14_HUMAN
MTNB_HUMAN
UB2D3_HUMAN
Z385A_HUMAN
1433T_HUMAN
IF5A1_HUMAN
RT30_HUMAN
TNF12_HUMAN
MEF2D_HUMAN
MAL_HUMAN
IBP3_HUMAN
LMNA_HUMAN
RASF5_HUMAN
PAK6_HUMAN
PSDE_HUMAN
DRAM1_HUMAN
RN152_HUMAN
RCAS1_HUMAN
GA45G_HUMAN
REQU_HUMAN
HMGB2_HUMAN
IL2RA_HUMAN
CXA1_HUMAN
PSME1_HUMAN
PLS3_HUMAN
MELK_HUMAN
BLID_HUMAN
MTFP1_HUMAN
IL24_HUMAN
RMD3_HUMAN
TNR9_HUMAN
DAP1_HUMAN
CASP8_HUMAN
TRAF7_HUMAN
TCTP8_HUMAN
PAK2_HUMAN
CADM1_HUMAN
PPL13_HUMAN
PDC6I_HUMAN
PSA1_HUMAN
NMT1_HUMAN
P53_HUMAN
NEMO_HUMAN
PSA6_HUMAN
PSMD5_HUMAN
CASP9_HUMAN
PLAL1_HUMAN
U17L5_HUMAN
HIPK3_HUMAN
PSME3_HUMAN
NOD1_HUMAN
PEG3_HUMAN
TR11B_HUMAN
BNIP3_HUMAN
IL1B_HUMAN
APBB1_HUMAN
RASF6_HUMAN
ST17A_HUMAN
U17L3_HUMAN
KPCD_HUMAN
H10_HUMAN
PSMD3_HUMAN
CCAR1_HUMAN
GA45A_HUMAN
BAP31_HUMAN
CSEN_HUMAN
CLIC4_HUMAN
CGHB_HUMAN
DUX4_HUMAN
M3K10_HUMAN
PPID_HUMAN
TNF6B_HUMAN
TR10A_HUMAN
DYL1_HUMAN
S30BP_HUMAN
DOCK1_HUMAN
TNR18_HUMAN
BRE_HUMAN
NOX5_HUMAN
TM219_HUMAN
GRAM_HUMAN
STPG1_HUMAN
BCL2_HUMAN
STK26_HUMAN
RASF7_HUMAN
HMGB1_HUMAN
AP4A_HUMAN
COMP_HUMAN
TRAF5_HUMAN
RIPK1_HUMAN
IRF3_HUMAN
U17LO_HUMAN
E2F1_HUMAN
CIB1_HUMAN
AREL1_HUMAN
CASP3_HUMAN
PDCD1_HUMAN
RN216_HUMAN
THOC1_HUMAN
MAGI3_HUMAN
SPI2B_HUMAN
CTNB1_HUMAN
R144B_HUMAN
OPA1_HUMAN
BIRC6_HUMAN
PP13_HUMAN
BIK_HUMAN
EVA1A_HUMAN
S10AE_HUMAN
TRI69_HUMAN
PSA7L_HUMAN
M3K1_HUMAN
CATC_HUMAN
PTEN_HUMAN
ACINU_HUMAN
CAAP1_HUMAN
IEX1_HUMAN
CH004_HUMAN
ALDOC_HUMAN
SYYC_HUMAN
NOA1_HUMAN
DUS22_HUMAN
IKBA_HUMAN
EGLN3_HUMAN
CH3L1_HUMAN
BEX2_HUMAN
OCLN_HUMAN
TIA1_HUMAN
RHOB_HUMAN
TCHP_HUMAN
PRLD1_HUMAN
PAWR_HUMAN
RTN3_HUMAN
DSG3_HUMAN
CHMP3_HUMAN
KANK2_HUMAN
MP2K4_HUMAN
TR10C_HUMAN
PP2AA_HUMAN
CASP6_HUMAN
BFAR_HUMAN
SC5AB_HUMAN
ASC_HUMAN
DDX41_HUMAN
XBP1_HUMAN
MX1_HUMAN
IL1A_HUMAN
IMA5_HUMAN
PSB1_HUMAN
RABE1_HUMAN
PSMD2_HUMAN
TRAF2_HUMAN
SHF_HUMAN
PSA4_HUMAN
BNIP2_HUMAN
GDF6_HUMAN
TOX3_HUMAN
BRMS1_HUMAN
PCSK9_HUMAN
ELMO3_HUMAN
AIMP2_HUMAN
GSDMA_HUMAN
PSB2_HUMAN
VDAC1_HUMAN
CXB6_HUMAN
ZC3H8_HUMAN
PSME2_HUMAN
PRS4_HUMAN
FGF8_HUMAN
TLR2_HUMAN
MFS10_HUMAN
BIRC2_HUMAN
MK03_HUMAN
FAF1_HUMAN
IFNA2_HUMAN
ARHG6_HUMAN
RHG07_HUMAN
KIF1B_HUMAN
ZC12A_HUMAN
BAX_HUMAN
MIEN1_HUMAN
CASPA_HUMAN
PAK1_HUMAN
HTAI2_HUMAN
PRS10_HUMAN
PSMD8_HUMAN
ST17B_HUMAN
IL19_HUMAN
AHR_HUMAN
PLEC_HUMAN
NCKP1_HUMAN
ITB2_HUMAN
BMX_HUMAN
GAS2_HUMAN
AIFM1_HUMAN
ITCH_HUMAN
ELMO1_HUMAN
PEG10_HUMAN
API5_HUMAN
MAP1S_HUMAN
TNFL9_HUMAN
GRAM4_HUMAN
MFN2_HUMAN
TRADD_HUMAN
CAN3_HUMAN
OGT1_HUMAN
PSA7_HUMAN
FAK2_HUMAN
PDCD2_HUMAN
CASP1_HUMAN
RIFK_HUMAN
LY86_HUMAN
2ABB_HUMAN
TNFB_HUMAN
PML_HUMAN
CDK1_HUMAN
SPTN1_HUMAN
APC_HUMAN
STK4_HUMAN
CD11B_HUMAN
LFG4_HUMAN
GRAB_HUMAN
T53I1_HUMAN
ERCC3_HUMAN
TNR19_HUMAN
NALP1_HUMAN
UBC_HUMAN
NCF1_HUMAN
NFKB1_HUMAN
TR10B_HUMAN
TNIP2_HUMAN
NOC2L_HUMAN
PSA3_HUMAN
CASP2_HUMAN
TAXB1_HUMAN
BOK_HUMAN
ZFAN6_HUMAN
B2CL1_HUMAN
1433Z_HUMAN
SMS1_HUMAN
C1D_HUMAN
DHC24_HUMAN
PLK3_HUMAN
SLK_HUMAN
ACTC_HUMAN
DCC_HUMAN
ELMO2_HUMAN
TIAF1_HUMAN
RTKN_HUMAN
PRUN2_HUMAN
BAG1_HUMAN
CYC_HUMAN
HINT2_HUMAN
LEG16_HUMAN
IASPP_HUMAN
ADT3_HUMAN
E41L3_HUMAN
TRI39_HUMAN
RS27A_HUMAN
PKN2_HUMAN
SPF30_HUMAN
CFLAR_HUMAN
TNF14_HUMAN
TFDP1_HUMAN
XAF1_HUMAN
TR10D_HUMAN
ADRB1_HUMAN
NEK6_HUMAN
AA2AR_HUMAN
TIAR_HUMAN
M3K8_HUMAN
PSD10_HUMAN
PDCD7_HUMAN
B2L11_HUMAN
RTN4_HUMAN
BBC3B_HUMAN
FADD_HUMAN
ING4_HUMAN
HUNIN_HUMAN
PSB9_HUMAN
SC5A8_HUMAN
TNF10_HUMAN
CLSPN_HUMAN
GREM1_HUMAN
CDCA7_HUMAN
SULF1_HUMAN
BRCA1_HUMAN
EFNA5_HUMAN
STK24_HUMAN
CDIP1_HUMAN
GULP1_HUMAN
NOTC2_HUMAN
AKTIP_HUMAN
PRS6B_HUMAN
DPF1_HUMAN
P63_HUMAN
MK01_HUMAN
SHC4_HUMAN
CXCR3_HUMAN
PDCL3_HUMAN
F188A_HUMAN
PIM3_HUMAN
HAND2_HUMAN
IL17_HUMAN
BAK_HUMAN
C5AR1_HUMAN
1433B_HUMAN
LFG2_HUMAN
EI24_HUMAN
FKBP8_HUMAN
DAB2_HUMAN
AQP2_HUMAN
CTBL1_HUMAN
CSRN2_HUMAN
SIX1_HUMAN
TRAIP_HUMAN
DAPK2_HUMAN
GRK5_HUMAN
KPCT_HUMAN
THOC6_HUMAN
DBLOH_HUMAN
UN13B_HUMAN
BCL7C_HUMAN
PP2BC_HUMAN
BMF_HUMAN
PR15A_HUMAN
ATL4_HUMAN
ATCAY_HUMAN
FAIM1_HUMAN
PDCD4_HUMAN
PAK4_HUMAN
PDE1B_HUMAN
ZN443_HUMAN
STEA3_HUMAN
TNR6_HUMAN
NDK6_HUMAN
CASP5_HUMAN
PSB11_HUMAN
IFNG_HUMAN
BAP29_HUMAN
TISB_HUMAN
RRAGC_HUMAN
SHIP1_HUMAN
CANB1_HUMAN
TPIP1_HUMAN

## Sheet: activity_reg_and_transport
Vertex name	vertex degree	Specificity rate					degree	frequency
NFKB1	36	0.01373					1	82
P53	31	0.00720763					2	23
Cytochrome c	30	0.0552486					3	9
AKT1	21	0.00957156					4	10
ERK2	17	0.00805687					5	2
BCL2	15	0.0087822					6	7
BAX	13	0.0161692					7	1
IL1B	11	0.00689223					8	2
IFNG	10	0.00428633					9	0
CASP3	10	0.00721501					10	2
BIM	8	0.0187354					11	1
JNK1	8	0.00729262					12	0
BCL2L1	7	0.0123894					13	1
JTV1	6	0.0062435					14	0
E-cadherin	6	0.00456274					15	1
BID	6	0.0223881					16	0
TRAIL	6	0.0097561					17	1
TNFAIP3	6	0.0189274					18	0
MAPK14	6	0.00554017					19	0
HMGB1	6	0.013986					20	0
BAK	5	0.0179856					21	1
XIAP	5	0.0136986					22	0
CDK1	4	0.00772201					23	0
CTNNB1	4	0.00364631					24	0
JFY-1	4	0.0251572					25	0
Epoetin	4	0.00445434					26	0
Raf-1	4	0.00615385					27	0
C5AR	4	0.016129					28	0
SMAC	4	0.0425532					29	0
CASP9	4	0.0106952					30	1
BBC3B	4	0.0251572					31	1
E2F1	4	0.00547196					32	0
IRF3	3	0.00671141					33	0
STAT1	3	0.00359712					34	0
CASP8	3	0.00503356					35	0
PAX3	3	0.0652174					36	1
FASL	3	0.00457317
APAF-1	3	0.0204082
TNF receptor-associated factor 2	3	0.00688073
MEKK1	3	0.0211268
TLR2	3	0.0039267
XAF1	2	0.05
APC	2	0.00235571
P300	2	0.00177148
TRAIL-R2	2	0.00869565
IGFBP-3	2	0.00530504
TRAF1	2	0.0140845
PTEN	2	0.00193798
GADD45	2	0.0125
PML	2	0.00420168
ING4	2	0.0333333
p51	2	0.00249377
ATG5	2	0.00452489
IRF1	2	0.00403226
GRB	2	0.00508906
DAXX	2	0.00743494
IASPP	2	0.0165289
Caspase-activated DNase	2	0.00498753
TRAF3	2	0.00666667
NFKBIA	2	0.00540541
DR3	2	0.00754717
ICAD	2	0.0243902
TRAIL-R1	2	0.00995025
FAS1	2	0.00285714
NAC	1	0.00413223
RTN3	1	0.00641026
Galectin-1	1	0.00290698
ABS	1	0.00144928
FOXO1	1	0.00341297
PSMD4	1	0.00456621
PLAGL1	1	0.025
TNFRSF10A	1	0.00549451
NORE1	1	0.0153846
NCKAP1	1	0.0147059
VDAC1	1	0.00384615
OCLN	1	0.00588235
CASP2	1	0.00884956
NOXA	1	0.00425532
YWHAQ	1	0.00142045
BAG-1	1	0.00393701
RBM5	1	0.0125
CIDEB	1	0.0769231
PYK2	1	0.003663
PIM1	1	0.0060241
DAB2	1	0.0322581
BRCA1	1	0.00154799
TRAITS	1	0.04
MOB	1	0.0128205
DNase I	1	0.00331126
ZIPK	1	0.00847458
TFDP1	1	0.0114943
JAK2	1	0.00226244
AVEN	1	0.111111
PSMD9	1	0.00173913
IFNA2	1	0.00286533
DCR3	1	0.015625
PDCD4	1	0.00689655
OPG	1	0.00328947
AIF	1	0.00900901
TPX2	1	0.00526316
Amylin	1	0.00295858
MAP3K7	1	0.00381679
PSK1	1	0.0078125
RT30	1	0.00390625
NEMO	1	0.00212314
BIRC2	1	0.0135135
DAB2	1	0.0113636
PEG	1	0.00143062
NLRP3	1	0.00315457
PED	1	0.0106383
ABIN2	1	0.0243902
c-FLIP	1	0.00273224
CASP7	1	0.00657895
C-IAP1	1	0.00591716
CXCR4	1	0.00135501
TGFBR2	1	0.0052356
p45	1	0.00211416
H10	1	0.00636943
Occludin	1	0.0052356
PBR	1	0.00202429
PRKCD	1	0.00446429
Tumor suppressor protein	1	0.00869565
DRAM	1	0.030303
Galectin-7	1	0.0277778
ECSCR	1	0.125
TRADD	1	0.00806452
PAWR	1	0.00684932
RHOB	1	0.00961538
PCSK9	1	0.0166667
LTA	1	0.00444444
PCN	1	0.00675676
TP53INP1	1	0.0192308
Vimentin	1	0.00125945
TRAF1	1	0.0107527
MAP3K8	1	0.00483092
Dynamin-related protein 1	1	0.0151515
IL-17	1	0.00148148
CASP-10	1	0.0121951
IL1A	1	0.00226244
DHCR24	1	0.0178571
LALBA	1	0.0135135
GRX2	1	0.0192308
DAPK2	1	0.0285714
ETK	1	0.0222222
ERK1	1	0.0028169
TRAF2	1	0.00436681

## Sheet: catalysis
Vertex name	vertex degree	Specificity rate				degree	frequency
CASP3	23	0.0165945				1	66
P53	16	0.00372007				2	19
AKT1	16	0.00729262				3	12
ERK2	9	0.0042654				4	6
BID	8	0.0298507				5	6
CDK1	6	0.011583				6	2
CASP8	6	0.0100671				7	0
CASP9	5	0.013369				8	1
ATG5	5	0.0113122				9	1
JNK1	5	0.00455789				10	0
TAU	5	0.00727802				11	0
GRB	5	0.0127226				12	0
BCL2	5	0.0029274				13	0
LMNA	4	0.0100503				14	0
CASP7	4	0.0263158				15	0
MKK6	4	0.0555556				16	2
JTV1	4	0.00416233				17	0
MAPK14	4	0.00369344				18	0
CASP6	4	0.0465116				19	0
NFKB1	3	0.00114416				20	0
TRAIL	3	0.00487805				21	0
RIP1	3	0.00940439				22	0
PTEN	3	0.00290698				23	1
BAX	3	0.00373134
MEF2	3	0.0202703
p45	3	0.00634249
Epoetin	3	0.00334076
Tumor suppressor protein	3	0.026087
P300	3	0.00265722
FOXO1	3	0.0102389
Cytochrome c	3	0.00552486
FAS1	2	0.00285714
ICAD	2	0.0243902
Vimentin	2	0.00251889
E2F1	2	0.00273598
BIM	2	0.00468384
NFKBIA	2	0.00540541
PRKCD	2	0.00892857
TRAIL-R2	2	0.00869565
DAXX	2	0.00743494
C-IAP1	2	0.0118343
E-cadherin	2	0.00152091
SCOP	2	0.0327869
MEKK1	2	0.0140845
PAK-1	2	0.00719424
CASP4	2	0.0540541
CGL2	2	0.125
Raf-1	2	0.00307692
RABE1	2	0.0454545
PML	2	0.00420168
Claspin	1	0.0175439
FASL	1	0.00152439
PBR	1	0.00202429
TNF receptor-associated factor 2	1	0.00229358
PSMD9	1	0.00173913
HMGB2	1	0.0212766
STK4	1	0.00934579
ATG4D	1	0.166667
MKK4	1	0.00847458
CPIN1	1	0.0588235
IFNG	1	0.000428633
DAPK	1	0.00970874
RALB	1	0.0322581
PRKCE	1	0.00684932
ITCH	1	0.00434783
PDCD4	1	0.00689655
GSN	1	0.00543478
NCF1	1	0.00763359
EVI1	1	0.00854701
IASPP	1	0.00826446
Caspase-activated DNase	1	0.00249377
PLSCR1	1	0.00719424
PHD3	1	0.02
ZMAT3	1	0.05
c-FLIP	1	0.00273224
BIK	1	0.0117647
ADAM15	1	0.0181818
BNIP2	1	0.0714286
APAF-1	1	0.00680272
H10	1	0.00636943
FAK	1	0.00288184
ERK1	1	0.0028169
DG1	1	0.00826446
IL1B	1	0.000626566
MDS1	1	0.00925926
DAB2	1	0.0113636
RNF36	1	0.00787402
S6K1	1	0.00609756
MAP3K7	1	0.00381679
RYBP	1	0.0192308
Occludin	1	0.0052356
PKD	1	0.00485437
K20	1	0.0042735
ADD1	1	0.0357143
p51	1	0.00124688
RAD21	1	0.00423729
JAK2	1	0.00226244
Gankyrin	1	0.00374532
IGFBP-3	1	0.00265252
AKT2	1	0.00487805
CTNNB1	1	0.000911577
MEF2C	1	0.00909091
TRAF1	1	0.00704225
MAP3K8	1	0.00483092
DNase I	1	0.00331126
BCL2L1	1	0.00176991
MST2	1	0.010989
ABS	1	0.00144928
Separase	1	0.03125
FXR1	1	0.0204082
CASP2	1	0.00884956
YWHAQ	1	0.00142045
NOXA	1	0.00425532
MOB	1	0.0128205
NEMO	1	0.00212314
APC	1	0.00117786

## Sheet: coexpression
Vertex name	vertex degree	Specificity rate				degree	frequency
CD2	3	0.0120968				1	27
KRT20	2	0.00970874				2	4
TP63	2	0.00283688				3	1
FASLG	2	0.00379507
IL2RA	2	0.00449438
TRAF1	1	0.0107527
DFFA	1	0.0178571
CTSC	1	0.00961538
CIDEC	1	0.0454545
FADD	1	0.0070922
TFDP1	1	0.0212766
CIDEA	1	0.047619
DFFB	1	0.00254453
TNFRSF10A	1	0.00549451
TNFRSF9	1	0.00364964
TRAF2	1	0.00436681
TNFSF9	1	0.0208333
TNFRSF18	1	0.0416667
TLR2	1	0.00138122
FAS	1	0.00151286
NFKB1	1	0.000660502
IL24	1	0.0104167
ITCH	1	0.00699301
TNFRSF10C	1	0.0208333
DSG1	1	0.00917431
GJB6	1	0.0526316
CDK11B	1	0.00319489
E2F1	1	0.0015528
PRAME	1	0.0181818
ING4	1	0.0217391
DSG3	1	0.0142857
TNFRSF10D	1	0.0416667

## Sheet: interaction
Vertex name	vertex degree	Specificity rate				Vertex degree distribution
UBC	373	0.045666				degree	frequency
P53	101	0.0234829				1	94
CASP3	67	0.0483405				2	66
CASP8	56	0.0939597				3	64
BCL2	56	0.0327869				4	37
AKT1	51	0.0232452				5	30
YWHAQ	46	0.0653409				6	24
TNF receptor-associated factor 2	45	0.103211				7	27
ERK2	45	0.021327				8	13
PSMA2	43	0.387387				9	17
NFKB1	43	0.0163997				10	9
PSMA7	41	0.297101				11	9
YWHAG	41	0.113573				12	11
BCL2L1	41	0.0725664				13	10
P300	41	0.0363153				14	6
PSMA6	40	0.344828				15	8
PSMB1	38	0.372549				16	2
PSMA3	38	0.195876				17	5
PSMD2	38	0.185366				18	7
Proteasome subunit p42	38	0.132867				19	5
NEMO	38	0.0806794				20	4
Vimentin	38	0.0478589				21	3
PSMB3	37	0.513889				22	5
PSMD14	37	0.45679				23	3
PSMB5	37	0.310924				24	3
YWHAZ	37	0.0934343				25	5
TBP1	36	0.266667				26	4
PSMD7	35	0.122807				27	3
Raf-1	35	0.0538462				28	1
PSMD1	34	0.255639				29	4
XIAP	34	0.0931507				30	3
STAT1	34	0.0407674				31	5
PSMB4	33	0.507692				32	3
MSS1	33	0.33				33	6
p42A	33	0.314286				34	3
p45	33	0.0697674				35	2
BAX	33	0.0410448				36	1
MAPK14	33	0.0304709				37	4
PSMD13	32	0.301887				38	6
PSMD4	32	0.146119				39	0
JNK1	32	0.0291705				40	1
PSMB6	31	0.815789				41	4
PSMB7	31	0.525424				42	0
FKBP8	31	0.316327				43	2
PSMC1	31	0.208054				44	0
RIP1	31	0.0971787				45	2
PSMD11	30	0.30303				46	1
PSMD8	30	0.217391				47	0
CTNNB1	30	0.0273473				48	0
PSMC4	29	0.439394				49	0
CASP7	29	0.190789				50	0
FADD	29	0.151042				51	1
YWHAB	29	0.091195				52	0
PRKCD	28	0.125				53	0
PSMD12	27	0.147541				54	0
c-FLIP	27	0.0737705				55	0
CASP9	27	0.0721925				56	2
PSMA8	26	0.928571				57	0
C-IAP1	26	0.153846				58	0
CDK1	26	0.0501931				59	0
BRCA1	26	0.0402477				60	0
LMP7	25	0.316456				61	0
BID	25	0.0932836				62	0
PAK-1	25	0.0899281				63	0
ALK5	25	0.0886525				64	0
FAS1	25	0.0357143				65	0
PPP2CA	24	0.106667				66	0
TRAF3	24	0.08				67	1
PML	24	0.0504202				68	0
CASP-10	23	0.280488				69	0
YWHAE	23	0.0425926				70	0
E2F1	23	0.0314637				71	0
PSME3	22	0.26506				72	0
TRADD	22	0.177419				73	0
TRAF1	22	0.15493				74	0
TNFAIP3	22	0.0694006				75	0
ERK1	22	0.0619718				76	0
HC2	21	0.230769				77	0
RIPK2	21	0.122807				78	0
TAU	21	0.0305677				79	0
BAD	20	0.416667				80	0
PSMA5	20	0.28169				81	0
LMP2	20	0.106952				82	0
FAK	20	0.0576369				83	0
PSMB2	19	0.59375				84	0
LMP10	19	0.452381				85	0
UBCH5C	19	0.0979381				86	0
Gankyrin	19	0.071161				87	0
C1QBP	19	0.046798				88	0
APAF-1	18	0.122449				89	0
Siah-1	18	0.111111				90	0
SUG1	18	0.0833333				91	0
PAK2	18	0.081448				92	0
MAP3K7	18	0.0687023				93	0
NFKBIA	18	0.0486486				94	0
BIM	18	0.0421546				95	0
HC9	17	0.435897				96	0
MEKK1	17	0.119718				97	0
DAXX	17	0.063197				98	0
IRF3	17	0.0380313				99	0
p51	17	0.021197				100	0
CASP6	16	0.186047				101	1
TRAIL	16	0.0260163				102	0
PSME2	15	0.555556				103	0
26S proteasome subunit S5B	15	0.1875				104	0
LMNB1	15	0.182927				105	0
GRK5	15	0.0925926				106	0
Stratifin	15	0.0735294				107	0
RPS3	15	0.0678733				108	0
LMNA	15	0.0376884				109	0
E-cadherin	15	0.0114068				110	0
NOD1	14	0.135922				111	0
MKK4	14	0.118644				112	0
ITCH	14	0.0608696				113	0
GRB	14	0.0356234				114	0
IRF1	14	0.0282258				115	0
JTV1	14	0.0145682				116	0
KPNB1	13	0.1				117	0
PRKCE	13	0.0890411				118	0
S6K1	13	0.0792683				119	0
SPTAN1	13	0.0702703				120	0
PRKCB	13	0.0663265				121	0
TRAIL-R2	13	0.0565217				122	0
RAD21	13	0.0550847				123	0
VDAC1	13	0.05				124	0
CD18	13	0.0308789				125	0
PTEN	13	0.0125969				126	0
PSME1	12	0.184615				127	0
SMAC	12	0.12766				128	0
CASP2	12	0.106195				129	0
PCN	12	0.0810811				130	0
TRAF4	12	0.0685714				131	0
PLZF	12	0.0618557				132	0
TRAIL-R1	12	0.0597015				133	0
TMS1	12	0.0369231				134	0
CDK11	12	0.032967				135	0
JAK2	12	0.0271493				136	0
CXCR4	12	0.0162602				137	0
DAB2	11	0.125				138	0
DAPK	11	0.106796				139	0
YWHAH	11	0.0956522				140	0
CIN85	11	0.0718954				141	0
LTBR	11	0.0628571				142	0
NAC	11	0.0454545				143	0
BAK	11	0.0395683				144	0
HMGB1	11	0.025641				145	0
FASL	11	0.0167683				146	0
MST2	10	0.10989				147	0
AXIN1	10	0.075188				148	0
H10	10	0.0636943				149	0
CSNK2A2	10	0.0574713				150	0
Desmoplakin	10	0.0416667				151	0
BAG-1	10	0.0393701				152	0
PTPN6	10	0.0277008				153	0
AHR	10	0.0228311				154	0
Cytochrome c	10	0.0184162				155	0
ETK	9	0.2				156	0
MKK7	9	0.138462				157	0
TRAF5	9	0.136364				158	0
BRUCE	9	0.132353				159	0
PAK4	9	0.101124				160	0
NCF1	9	0.0687023				161	0
PLSCR1	9	0.0647482				162	0
PPP2R1A	9	0.0576923				163	0
GADD45	9	0.05625				164	0
PSMD3	9	0.0559006				165	0
TGFBR2	9	0.0471204				166	0
TJP1	9	0.0466321				167	0
BAP31	9	0.0376569				168	0
PYK2	9	0.032967				169	0
FOXO1	9	0.0307167				170	0
Cx43	9	0.0254958				171	0
PSMD9	9	0.0156522				172	0
PRKCQ	8	0.195122				173	0
ABIN2	8	0.195122				174	0
RYBP	8	0.153846				175	0
CYFIP2	8	0.137931				176	0
NEK6	8	0.131148				177	0
ICAD	8	0.097561				178	0
FAF1	8	0.0842105				179	0
STK4	8	0.0747664				180	0
SGK1	8	0.0707965				181	0
KPNA1	8	0.0683761				182	0
PIN	8	0.0336134				183	0
DR3	8	0.0301887				184	0
APC	8	0.00942285				185	0
BAR	7	0.5				186	0
PSME4	7	0.466667				187	0
GADD45B	7	0.225806				188	0
CASP4	7	0.189189				189	0
EPB41L3	7	0.184211				190	0
Ste20-like kinase	7	0.162791				191	0
TAX1BP1	7	0.102941				192	0
MKK6	7	0.0972222				193	0
TIS11B	7	0.0921053				194	0
BCLAF1	7	0.0897436				195	0
MEF2D	7	0.0853659				196	0
ROCK1	7	0.0833333				197	0
BIK	7	0.0823529				198	0
SIAHBP1	7	0.0642202				199	0
RTN4	7	0.0542636				200	0
FE65	7	0.0542636				201	0
JFY-1	7	0.0440252				202	0
BBC3B	7	0.0440252				203	0
XPB	7	0.0406977				204	0
AKT2	7	0.0341463				205	0
PKD	7	0.0339806				206	0
MAP3K8	7	0.0338164				207	0
XPD	7	0.0315315				208	0
CSE1L	7	0.027027				209	0
CD137	7	0.0248227				210	0
TLR2	7	0.0091623				211	0
IFNG	7	0.00300043				212	0
HIPPI	6	0.75				213	0
BNIPL	6	0.375				214	0
DUSP22	6	0.352941				215	0
PIXA	6	0.214286				216	0
TNFSF14	6	0.206897				217	0
UBE2Z	6	0.1875				218	0
TJP2	6	0.166667				219	0
HIP1	6	0.157895				220	0
RABE1	6	0.136364				221	0
NORE1	6	0.0923077				222	0
FIST	6	0.0857143				223	0
DCC	6	0.0779221				224	0
PED	6	0.0638298				225	0
GADD45G	6	0.06				226	0
TRAIP	6	0.0576923				227	0
CDC2L3	6	0.0545455				228	0
ALIX	6	0.0413793				229	0
PAWR	6	0.0410959				230	0
MEF2	6	0.0405405				231	0
KGFR	6	0.0361446				232	0
TPX2	6	0.0315789				233	0
Occludin	6	0.0314136				234	0
NLRP3	6	0.0189274				235	0
IL1B	6	0.0037594				236	0
CARD6	5	0.714286				237	0
EDAR	5	0.294118				238	0
RMD3	5	0.208333				239	0
DCR2	5	0.185185				240	0
PSMF1	5	0.185185				241	0
DOCK180	5	0.166667				242	0
HRK	5	0.15625				243	0
DYL2	5	0.15625				244	0
BMF	5	0.138889				245	0
HTRG	5	0.119048				246	0
KIF1B	5	0.116279				247	0
DIS	5	0.113636				248	0
HMGB2	5	0.106383				249	0
BRE	5	0.104167				250	0
MAP3K10	5	0.0862069				251	0
Dynamin-related protein 1	5	0.0757576				252	0
NCKAP1	5	0.0735294				253	0
CNK	5	0.0694444				254	0
TFDP1	5	0.0574713				255	0
AIMP1	5	0.0537634				256	0
SATB1	5	0.0526316				257	0
BUBR1	5	0.05				258	0
ANT3	5	0.0471698				259	0
Tumor suppressor protein	5	0.0434783				260	0
PKN2	5	0.0431034				261	0
ZIPK	5	0.0423729				262	0
RNF36	5	0.0393701				263	0
SHIP	5	0.0322581				264	0
XBP1	5	0.0318471				265	0
NOXA	5	0.0212766				266	0
AVEN	4	0.444444				267	0
RNF130	4	0.285714				268	0
TROY	4	0.25				269	0
BOK	4	0.222222				270	0
PPP2R2B	4	0.210526				271	0
JADE1	4	0.190476				272	0
NOA1	4	0.173913				273	0
C19orf5	4	0.142857				274	0
ADD1	4	0.142857				275	0
PKP1	4	0.125				276	0
PEG10	4	0.108108				277	0
PLAGL1	4	0.1				278	0
XAF1	4	0.1				279	0
MCPIP1	4	0.1				280	0
SDS3	4	0.0869565				281	0
PHD3	4	0.08				282	0
ARTS	4	0.0784314				283	0
DBNL	4	0.0754717				284	0
4-1BBL	4	0.0740741				285	0
ING4	4	0.0666667				286	0
IER3	4	0.0666667				287	0
ACTC	4	0.0634921				288	0
CYP40	4	0.0519481				289	0
BNIP3	4	0.0487805				290	0
CADM1	4	0.043956				291	0
CIB1	4	0.0380952				292	0
MEF2C	4	0.0363636				293	0
AIF	4	0.036036				294	0
IASPP	4	0.0330579				295	0
STING	4	0.025974				296	0
PIM1	4	0.0240964				297	0
GSN	4	0.0217391				298	0
MLL	4	0.0103896				299	0
Caspase-activated DNase	4	0.00997506				300	0
ATG5	4	0.00904977				301	0
IL2RA	4	0.00754717				302	0
ABS	4	0.0057971				303	0
ATG4D	3	0.5				304	0
AREL1	3	0.5				305	0
ARHGAP10	3	0.375				306	0
PPP3CC	3	0.3				307	0
PLSCR3	3	0.3				308	0
CLPTM1L	3	0.3				309	0
PACS-2	3	0.3				310	0
UNC5C	3	0.272727				311	0
APIP	3	0.25				312	0
HUNIN	3	0.25				313	0
CIDEB	3	0.230769				314	0
BNIP1	3	0.230769				315	0
BNIP2	3	0.214286				316	0
AWP1	3	0.214286				317	0
CASP5	3	0.2				318	0
RNF144B	3	0.176471				319	0
Rhotekin	3	0.15				320	0
KANK2	3	0.142857				321	0
ELMO1	3	0.136364				322	0
FNTA	3	0.125				323	0
STK3	3	0.12				324	0
GITR	3	0.115385				325	0
MET1	3	0.115385				326	0
MAGI-3	3	0.111111				327	0
PAK6	3	0.107143				328	0
REQ	3	0.0909091				329	0
PACAP	3	0.0857143				330	0
FEM1B	3	0.0810811				331	0
APLP1	3	0.0714286				332	0
PAX3	3	0.0652174				333	0
NIR	3	0.0625				334	0
TP53INP1	3	0.0576923				335	0
RASSF7	3	0.0566038				336	0
Bif-1	3	0.0545455				337	0
TIA-1	3	0.0545455				338	0
ADAM15	3	0.0545455				339	0
Claspin	3	0.0526316				340	0
SCOP	3	0.0491803				341	0
GADD34	3	0.046875				342	0
GZMA	3	0.046875				343	0
BUB1	3	0.0461538				344	0
TWEAK	3	0.0461538				345	0
NAP	3	0.0454545				346	0
PVA	3	0.0405405				347	0
THOC1	3	0.0361446				348	0
BRMS1	3	0.0333333				349	0
MFN2	3	0.0326087				350	0
RPS27A	3	0.0306122				351	0
PPARD	3	0.030303				352	0
RHOB	3	0.0288462				353	0
DG1	3	0.0247934				354	0
PSK1	3	0.0234375				355	0
OGT	3	0.0223881				356	0
RTN3	3	0.0192308				357	0
MX1	3	0.0132743				358	0
K20	3	0.0128205				359	0
C5AR	3	0.0120968				360	0
RT30	3	0.0117188				361	0
Amylin	3	0.00887574				362	0
Galectin-1	3	0.00872093				363	0
CD14	3	0.0071599				364	0
IL1A	3	0.00678733				365	0
PBR	3	0.00607287				366	0
PEG	3	0.00429185				367	0
CBAP	2	0.666667				368	0
BCL2L14	2	0.5				369	0
ELMO2	2	0.333333				370	0
LB1	2	0.25				371	0
FAIM	2	0.181818				372	0
SLTM	2	0.166667				373	1
RagC	2	0.133333
CGL2	2	0.125
MELK	2	0.125
RASSF6	2	0.125
CPIN1	2	0.117647
PEG3	2	0.117647
USP17L2	2	0.105263
TSAP6	2	0.105263
TNS4	2	0.105263
SNARK	2	0.105263
PHLDA1	2	0.105263
PAK7	2	0.1
BIT1	2	0.0952381
KLF11	2	0.0909091
API5	2	0.0909091
DR6	2	0.0869565
SAP-1	2	0.0869565
CIDEA	2	0.0833333
CLIC4	2	0.0833333
SMNR	2	0.08
IR1	2	0.0689655
RagA	2	0.0645161
RALB	2	0.0645161
MRPL41	2	0.0645161
Separase	2	0.0625
PIM3	2	0.0606061
THOC6	2	0.0571429
DAPK2	2	0.0571429
Galectin-7	2	0.0555556
SLK	2	0.0555556
CNB	2	0.05
TIAR	2	0.0487805
FXR1	2	0.0408163
NMT	2	0.0392157
TFP	2	0.037037
HAND2	2	0.037037
Death-associated protein 1	2	0.037037
NGB	2	0.0363636
DHCR24	2	0.0357143
DCR1	2	0.0350877
AIM2	2	0.0327869
DCR3	2	0.03125
NTN1	2	0.0294118
SIX1	2	0.0294118
SRAP	2	0.025641
RBM5	2	0.025
C8orf4	2	0.0222222
ACINUS	2	0.0210526
DREAM	2	0.02
IL-24	2	0.02
TNFAIP1	2	0.0190476
NOTCH2	2	0.018018
PDCD4	2	0.0137931
LTA	2	0.00888889
CD2	2	0.0077821
OPG	2	0.00657895
IFNA2	2	0.00573066
IGFBP-3	2	0.00530504
PDCD1	2	0.00519481
IL-17	2	0.00296296
EMC4	1	0.5
ZN443	1	0.5
PRELI	1	0.5
MFS10	1	0.5
ELMO3	1	0.5
CC038	1	0.333333
SPI2B	1	0.333333
HINT2	1	0.333333
RHBDD1	1	0.333333
MTP18	1	0.25
MEX	1	0.25
SMIT2	1	0.25
Apoptosis-inducing protein	1	0.25
TM214	1	0.25
G2E3	1	0.25
FA32A	1	0.2
p53AIP1	1	0.2
EI24	1	0.166667
AP4A	1	0.166667
STK17A	1	0.142857
TMEM166	1	0.142857
GSDM	1	0.142857
BLID	1	0.142857
PDCL3	1	0.125
hCD	1	0.125
U17LO	1	0.125
LFG	1	0.125
ECSCR	1	0.125
BCL2L15	1	0.111111
UBA52	1	0.111111
BAP29	1	0.111111
ALDOC	1	0.1
DAD1	1	0.1
Protein GULP	1	0.0909091
DR-nm23	1	0.0833333
PRUNE2	1	0.0833333
CDCA7	1	0.0769231
BCL7C	1	0.0769231
STK17B	1	0.0666667
WDR92	1	0.0666667
RNF216	1	0.0555556
LITAF	1	0.0526316
TRIM35	1	0.05
munc13	1	0.05
RCAS1	1	0.05
ZMAT3	1	0.05
CHMP3	1	0.0416667
BMF	1	0.04
GRAM4	1	0.0384615
ATL4	1	0.0384615
DERP2	1	0.037037
IPL	1	0.0357143
YARS	1	0.0344828
UBB	1	0.03125
S100A14	1	0.025
CITED1	1	0.025
PRF1	1	0.0243902
PDCD2	1	0.0232558
DSG2	1	0.0217391
FGF8	1	0.0217391
B1AR	1	0.0212766
RPB7	1	0.0208333
TP53INP1	1	0.0204082
2001-04-01	1	0.02
AL-1	1	0.0196078
AQP2	1	0.0196078
IL-19	1	0.0188679
CC3	1	0.0188679
PCSK9	1	0.0166667
TMBIM4	1	0.0166667
CAPN3	1	0.0151515
DLC-1	1	0.0144928
FTS	1	0.0140845
C1D	1	0.0136986
SEMA3A	1	0.0135135
LALBA	1	0.0135135
DRM	1	0.0135135
eIF-5A	1	0.0133333
MOB	1	0.0128205
PRAME	1	0.0123457
MDS1	1	0.00925926
CATC	1	0.00917431
DERP5	1	0.00892857
EVI1	1	0.00854701
CARD14	1	0.00719424
CXCR3	1	0.00657895
BBC3	1	0.00653595
TNFRSF10B	1	0.00452489
PTK2	1	0.00408163
IRF3	1	0.00263852
BCL2L11	1	0.00251889
FASLG	1	0.00189753
APC	1	0.00123305
Epoetin	1	0.00111359
