# Supplementary material for: FunGeneNet: a web tool to estimate enrichment of functional interactions in experimental gene sets
Source: BMC Genomics. 2018 Feb 9;19(Suppl 3):76. doi: 10.1186/s12864-018-4474-7 (PMC5836822; doi:10.1186/s12864-018-4474-7)
Supplement: Supplementary file 8 — The network reconstructed for the GO term ‘apoptotic process’. The file can be opened with the ANDSystem tool (http://pbiosoft.com/en/andsystem/andsystem-free). (ANDZ 3743 kb) [file 12864_2018_4474_MOESM8_ESM.andz]

Archive with 1 entries (1 files):
- 12864_2018_4474_MOESM8_ESM.andz.out
