# Supplementary material for: FunGeneNet: a web tool to estimate enrichment of functional interactions in experimental gene sets
Source: BMC Genomics. 2018 Feb 9;19(Suppl 3):76. doi: 10.1186/s12864-018-4474-7 (PMC5836822; doi:10.1186/s12864-018-4474-7)
Supplement: Supplementary file 8 — The network reconstructed for the GO term ‘apoptotic process’. The file can be opened with the ANDSystem tool (http://pbiosoft.com/en/andsystem/andsystem-free). (ANDZ 3743 kb) [file 12864_2018_4474_MOESM8_ESM.andz › 12864_2018_4474_MOESM8_ESM.andz.out]

<?xml version="1.0" encoding="ISO-8859-1"?>
<network version="3" dbversion="20160414">
  <entity>
    <el id="8" name="Component"/>
    <el id="2" name="Protein"/>
    <el id="3" name="Gene"/>
    <el id="11" name="Molecular function"/>
    <el id="4" name="Metabolite"/>
    <el id="12" name="Drug"/>
    <el id="5" name="Pathway"/>
    <el id="13" name="Side effect"/>
    <el id="6" name="Disease"/>
    <el id="14" name="Phenotype"/>
    <el id="7" name="miRNA"/>
    <el id="1" name="interaction"/>
  </entity>
  <interaction_type>
    <el id="32" name="catalyze"/>
    <el id="40" name="expression upregulation"/>
    <el id="33" name="catalyze modification"/>
    <el id="49" name="degradation downregulation"/>
    <el id="1" name="Expression"/>
    <el id="34" name="cleavage"/>
    <el id="50" name="degradation upregulation"/>
    <el id="42" name="interaction"/>
    <el id="35" name="coexpression"/>
    <el id="51" name="degradation regulation"/>
    <el id="43" name="downregulation"/>
    <el id="28" name="association"/>
    <el id="36" name="regulation"/>
    <el id="52" name="transport regulation"/>
    <el id="44" name="upregulation"/>
    <el id="45" name="activity upregulation"/>
    <el id="53" name="miRNA regulation"/>
    <el id="37" name="treatment"/>
    <el id="46" name="activity downregulation"/>
    <el id="38" name="expression downregulation"/>
    <el id="54" name="Involvement"/>
    <el id="47" name="activity regulation"/>
    <el id="31" name="conversion"/>
    <el id="39" name="expression regulation"/>
  </interaction_type>
  <databases>
    <el id="128" name="UCD-2DPAGE" isobject="True" isinteraction="False"/>
    <el id="256" name="IMG" www="http://img.jgi.doe.gov/cgi-bin/pub/main.cgi?section=GeneDetail&amp;page=geneDetail&amp;gene_oid=##" isobject="True" isinteraction="False"/>
    <el id="129" name="PMAP-CutDB" isobject="True" isinteraction="False"/>
    <el id="1" name="NCBI_TAXID" isobject="False" isinteraction="False"/>
    <el id="257" name="FB" www="http://flybase.org/reports/##.html" isobject="True" isinteraction="True"/>
    <el id="2" name="SWISSPROT_AC" www="http://www.uniprot.org/uniprot/##" isobject="True" isinteraction="False"/>
    <el id="130" name="EuPathDB" isobject="True" isinteraction="False"/>
    <el id="258" name="JSTOR" www="http://www.jstor.org/stable/##" isobject="True" isinteraction="False"/>
    <el id="3" name="SWISSPROT_ID" www="http://www.uniprot.org/uniprot/##" isobject="True" isinteraction="False"/>
    <el id="259" name="MA" www="http://www.informatics.jax.org/searches/AMA.cgi?id=MA:##" isobject="True" isinteraction="False"/>
    <el id="131" name="VectorBase" isobject="True" isinteraction="False"/>
    <el id="132" name="PptaseDB" isobject="True" isinteraction="False"/>
    <el id="4" name="EMBL" www="http://www.ebi.ac.uk/cgi-bin/emblfetch?style=html&amp;Submit=Go&amp;id=##" isobject="True" isinteraction="True"/>
    <el id="260" name="JCVI_EGAD" www="http://cmr.jcvi.org/cgi-bin/CMR/EgadSearch.cgi?search_string=##" isobject="True" isinteraction="False"/>
    <el id="261" name="RNAmods" www="http://s59.cas.albany.edu/RNAmods/cgi-bin/rnashow.cgi?##" isobject="True" isinteraction="False"/>
    <el id="133" name="REBASE" www="http://rebase.neb.com/rebase/enz/##.html" isobject="True" isinteraction="False"/>
    <el id="5" name="RefSeq" www="http://www.ncbi.nlm.nih.gov/entrez/viewer.fcgi?val=##" isobject="True" isinteraction="True"/>
    <el id="262" name="SO" www="http://song.sourceforge.net/SOterm_tables.html#SO:##" isobject="True" isinteraction="False"/>
    <el id="6" name="ProteinModelPortal" isobject="True" isinteraction="False"/>
    <el id="134" name="euHCVdb" isobject="True" isinteraction="False"/>
    <el id="135" name="Allergome" isobject="True" isinteraction="False"/>
    <el id="7" name="STRING" isobject="True" isinteraction="False"/>
    <el id="263" name="MeSH" www="http://www.nlm.nih.gov/cgi/mesh/2005/MB_cgi?mode=&amp;term=##" isobject="True" isinteraction="False"/>
    <el id="264" name="IUPHAR_GPCR" www="http://www.iuphar-db.org/DATABASE/FamilyMenuForward?familyId=##" isobject="True" isinteraction="False"/>
    <el id="8" name="EnsemblBacteria" isobject="True" isinteraction="False"/>
    <el id="136" name="MaizeGDB" www="http://www.maizegdb.org/cgi-bin/id_search.cgi?id=##" isobject="True" isinteraction="False"/>
    <el id="137" name="CAZy" www="http://www.cazy.org/##.html" isobject="True" isinteraction="False"/>
    <el id="9" name="SWISSPROT_AC_OLD" www="http://www.uniprot.org/uniprot/##" isobject="True" isinteraction="False"/>
    <el id="265" name="PSI-MOD" www="http://www.ebi.ac.uk/ontology-lookup/?termId=MOD:##" isobject="True" isinteraction="False"/>
    <el id="266" name="ISSN" isobject="True" isinteraction="False"/>
    <el id="10" name="SMR" isobject="True" isinteraction="False"/>
    <el id="138" name="COMPLUYEAST-2DPAGE" isobject="True" isinteraction="False"/>
    <el id="267" name="PMIG" isobject="True" isinteraction="False"/>
    <el id="11" name="GeneID" www="http://www.ncbi.nlm.nih.gov/gene/##" isobject="True" isinteraction="True"/>
    <el id="139" name="CGD" www="http://www.candidagenome.org/cgi-bin/locus.pl?dbid=##" isobject="True" isinteraction="True"/>
    <el id="268" name="CORUM" www="http://mips.gsf.de/genre/proj/corum/complexdetails.html?id=##" isobject="True" isinteraction="False"/>
    <el id="140" name="GuidetoPHARMACOLOGY" isobject="True" isinteraction="False"/>
    <el id="396" name="DOID" isobject="True" isinteraction="False"/>
    <el id="141" name="ArachnoServer" isobject="True" isinteraction="False"/>
    <el id="269" name="MSH" isobject="True" isinteraction="False"/>
    <el id="13" name="KEGG" isobject="True" isinteraction="False"/>
    <el id="142" name="ConoServer" isobject="True" isinteraction="False"/>
    <el id="270" name="MP" isobject="True" isinteraction="False"/>
    <el id="14" name="PIR" www="http://pir.georgetown.edu/cgi-bin/pirwww/nbrfget?uid=##" isobject="True" isinteraction="True"/>
    <el id="15" name="PATRIC" www="http://patric.vbi.vt.edu/gene/overview.php?fid=##" isobject="True" isinteraction="False"/>
    <el id="143" name="mycoCLAP" isobject="True" isinteraction="False"/>
    <el id="271" name="UniProtKB" www="http://www.uniprot.org/uniprot/##" isobject="True" isinteraction="True"/>
    <el id="272" name="AraCyc" www="http://www.arabidopsis.org:1555/ARA/NEW-IMAGE?type=NIL&amp;object=##" isobject="True" isinteraction="False"/>
    <el id="144" name="miRBase" isobject="True" isinteraction="False"/>
    <el id="145" name="APHIDBASE" isobject="True" isinteraction="False"/>
    <el id="17" name="eggNOG" isobject="True" isinteraction="False"/>
    <el id="273" name="LIGAND" isobject="True" isinteraction="False"/>
    <el id="402" name="NCI" isobject="True" isinteraction="False"/>
    <el id="18" name="EnsemblFungi" www="http://www.ensemblgenomes.org/id/[example_ID]" isobject="True" isinteraction="True"/>
    <el id="274" name="IUPHAR_RECEPTOR" www="http://www.iuphar-db.org/DATABASE/ObjectDisplayForward?objectId=##" isobject="True" isinteraction="False"/>
    <el id="146" name="Vega" www="http://vega.sanger.ac.uk/perl/searchview?species=all&amp;idx=All&amp;q=##" isobject="True" isinteraction="False"/>
    <el id="403" name="ICD9CM" isobject="True" isinteraction="False"/>
    <el id="147" name="BEETLEBASE" isobject="True" isinteraction="False"/>
    <el id="19" name="UniGene" www="http://www.ncbi.nlm.nih.gov/UniGene/clust.cgi?ORG=[organism_abbreviation]&amp;CID=[cluster_id]" isobject="True" isinteraction="False"/>
    <el id="275" name="WB_REF" www="http://www.wormbase.org/db/misc/paper?name=##" isobject="True" isinteraction="False"/>
    <el id="148" name="ApiDB_CryptoDB" isobject="True" isinteraction="False"/>
    <el id="20" name="GO" www="http://amigo.geneontology.org/cgi-bin/amigo/term-details.cgi?term=##" isobject="True" isinteraction="True"/>
    <el id="276" name="FMA" isobject="True" isinteraction="False"/>
    <el id="405" name="SNOMEDCT_2010_1_31" isobject="True" isinteraction="False"/>
    <el id="277" name="OMIM" www="http://omim.org/entry/##" isobject="True" isinteraction="True"/>
    <el id="149" name="Pathema" isobject="True" isinteraction="False"/>
    <el id="21" name="PDB" www="http://www.rcsb.org/pdb/cgi/explore.cgi?pdbId=##" isobject="True" isinteraction="True"/>
    <el id="150" name="AnimalQTLdb" isobject="True" isinteraction="False"/>
    <el id="22" name="BindingDB" isobject="True" isinteraction="False"/>
    <el id="278" name="MEROPS_fam" www="http://merops.sanger.ac.uk/cgi-bin/famsum?family=##" isobject="True" isinteraction="False"/>
    <el id="406" name="UMLS_CUI" isobject="True" isinteraction="False"/>
    <el id="279" name="SP" isobject="True" isinteraction="False"/>
    <el id="23" name="HOGENOM" isobject="True" isinteraction="False"/>
    <el id="407" name="ICD10CM" isobject="True" isinteraction="False"/>
    <el id="151" name="PBR" isobject="True" isinteraction="False"/>
    <el id="24" name="PDBsum" isobject="True" isinteraction="False"/>
    <el id="408" name="ORDO" isobject="True" isinteraction="False"/>
    <el id="280" name="UM-BBD_ruleID" www="http://umbbd.msi.umn.edu/servlets/rule.jsp?rule=##" isobject="True" isinteraction="False"/>
    <el id="152" name="VBRC" www="http://vbrc.org/query.asp?web_id=VBRC:##" isobject="True" isinteraction="False"/>
    <el id="153" name="BGD" isobject="True" isinteraction="False"/>
    <el id="281" name="GOV" isobject="True" isinteraction="False"/>
    <el id="409" name="SNOMEDCT" isobject="True" isinteraction="False"/>
    <el id="25" name="OrthoDB" isobject="True" isinteraction="False"/>
    <el id="26" name="CTD" isobject="True" isinteraction="False"/>
    <el id="282" name="DDANAT" isobject="True" isinteraction="False"/>
    <el id="154" name="HPRD" www="http://www.hprd.org/interactions?hprd_id=##&amp;isoform_id=##_1&amp;isoform_name=Isoform_1" isobject="True" isinteraction="True"/>
    <el id="410" name="SNOMEDCT_2013_01_31" isobject="True" isinteraction="False"/>
    <el id="155" name="IMGT/GENE-DB" isobject="True" isinteraction="False"/>
    <el id="27" name="BioGrid" www="http://thebiogrid.org/##" isobject="True" isinteraction="True"/>
    <el id="283" name="MITRE" isobject="True" isinteraction="False"/>
    <el id="411" name="ICD10" isobject="True" isinteraction="False"/>
    <el id="156" name="CGNC" isobject="True" isinteraction="False"/>
    <el id="412" name="ICD9" isobject="True" isinteraction="False"/>
    <el id="28" name="MEROPS" www="http://merops.sanger.ac.uk/cgi-bin/pepsum?mid=##" isobject="True" isinteraction="False"/>
    <el id="284" name="POC" isobject="True" isinteraction="False"/>
    <el id="413" name="CTV3" isobject="True" isinteraction="False"/>
    <el id="29" name="KO" isobject="True" isinteraction="False"/>
    <el id="285" name="GPC" isobject="True" isinteraction="False"/>
    <el id="157" name="NASONIABASE" isobject="True" isinteraction="False"/>
    <el id="158" name="BEEBASE" isobject="True" isinteraction="False"/>
    <el id="286" name="TIGR_TIGRFAMS" isobject="True" isinteraction="False"/>
    <el id="414" name="MEDDRA" isobject="True" isinteraction="False"/>
    <el id="287" name="PATO" isobject="True" isinteraction="False"/>
    <el id="159" name="UniProtKB/Swiss-Prot" isobject="True" isinteraction="False"/>
    <el id="288" name="MEDLINE" isobject="True" isinteraction="False"/>
    <el id="160" name="protein_accession" isobject="True" isinteraction="False"/>
    <el id="32" name="WormBase" isobject="True" isinteraction="False"/>
    <el id="417" name="CSP" isobject="True" isinteraction="False"/>
    <el id="289" name="rcsb pdb" isobject="False" isinteraction="True"/>
    <el id="33" name="PaxDb" isobject="True" isinteraction="False"/>
    <el id="161" name="protein_gi" isobject="True" isinteraction="False"/>
    <el id="162" name="RNA_nucleotide_accession" isobject="True" isinteraction="False"/>
    <el id="418" name="NDFRT" isobject="True" isinteraction="False"/>
    <el id="34" name="OMA" isobject="True" isinteraction="False"/>
    <el id="290" name="wwpdb" isobject="False" isinteraction="True"/>
    <el id="163" name="genomic_nucleotide_accession" isobject="True" isinteraction="False"/>
    <el id="291" name="imex" isobject="False" isinteraction="True"/>
    <el id="35" name="HOVERGEN" isobject="True" isinteraction="False"/>
    <el id="419" name="WHO" isobject="True" isinteraction="False"/>
    <el id="164" name="RNA_nucleotide_gi" isobject="True" isinteraction="False"/>
    <el id="420" name="HP" isobject="True" isinteraction="False"/>
    <el id="36" name="InterPro" www="http://www.ebi.ac.uk/interpro/entry/##" isobject="True" isinteraction="True"/>
    <el id="292" name="psi-mi" isobject="False" isinteraction="True"/>
    <el id="421" name="DERMO" isobject="True" isinteraction="False"/>
    <el id="165" name="genomic_nucleotide_gi" isobject="True" isinteraction="False"/>
    <el id="37" name="PRIDE" isobject="True" isinteraction="False"/>
    <el id="293" name="pdbe" isobject="False" isinteraction="False"/>
    <el id="422" name="EFOpat_id" isobject="True" isinteraction="False"/>
    <el id="294" name="eco" isobject="False" isinteraction="False"/>
    <el id="38" name="Pfam" www="http://pfam.xfam.org/family/##" isobject="True" isinteraction="True"/>
    <el id="39" name="BioCyc" www="http://biocyc.org/META/NEW-IMAGE?type=PATHWAY&amp;object=##" isobject="True" isinteraction="False"/>
    <el id="295" name="matrixdb" isobject="False" isinteraction="True"/>
    <el id="423" name="NCI2009_04D" isobject="True" isinteraction="False"/>
    <el id="168" name="CHEBI" www="http://www.ebi.ac.uk/chebi/searchId.do?chebiId=CHEBI:##" isobject="True" isinteraction="True"/>
    <el id="40" name="ChEMBL" isobject="True" isinteraction="False"/>
    <el id="424" name="MTH" isobject="True" isinteraction="False"/>
    <el id="296" name="efo" isobject="True" isinteraction="False"/>
    <el id="41" name="Ensembl" www="http://www.ensembl.org/id/##" isobject="True" isinteraction="True"/>
    <el id="425" name="Clinvar" isobject="False" isinteraction="True"/>
    <el id="297" name="emdb" isobject="False" isinteraction="False"/>
    <el id="298" name="afcs" isobject="False" isinteraction="True"/>
    <el id="42" name="IntAct" www="http://www.ebi.ac.uk/intact/search/do/search?searchString=##" isobject="True" isinteraction="True"/>
    <el id="170" name="PDBeChem accession" isobject="True" isinteraction="False"/>
    <el id="426" name="UMLS" isobject="True" isinteraction="False"/>
    <el id="299" name="AGI_LocusCode" www="http://arabidopsis.org/servlets/TairObject?type=locus&amp;name=##" isobject="False" isinteraction="True"/>
    <el id="171" name="EnzymePortal" isobject="True" isinteraction="False"/>
    <el id="43" name="EvolutionaryTrace" isobject="True" isinteraction="False"/>
    <el id="172" name="Beilstein Registry Number" isobject="True" isinteraction="False"/>
    <el id="300" name="mpidb" isobject="False" isinteraction="True"/>
    <el id="44" name="HAMAP" www="http://hamap.expasy.org/unirule/##" isobject="True" isinteraction="True"/>
    <el id="301" name="cell ontology" isobject="False" isinteraction="False"/>
    <el id="173" name="KEGG COMPOUND accession" isobject="True" isinteraction="False"/>
    <el id="45" name="PANTHER" www="http://www.pantherdb.org/panther/lookupId.jsp?id=##" isobject="True" isinteraction="True"/>
    <el id="174" name="PubChem" isobject="True" isinteraction="False"/>
    <el id="430" name="ICD-10" isobject="True" isinteraction="False"/>
    <el id="46" name="Gene3D" www="http://gene3d.biochem.ucl.ac.uk/superfamily/?accession=##" isobject="True" isinteraction="False"/>
    <el id="302" name="proteomexchange" isobject="False" isinteraction="False"/>
    <el id="303" name="AspGD" www="http://www.aspergillusgenome.org/cgi-bin/locus.pl?dbid=##" isobject="False" isinteraction="True"/>
    <el id="431" name="EPCC" isobject="True" isinteraction="False"/>
    <el id="47" name="MINT" www="http://mint.bio.uniroma2.it/mint/search/interaction.do?hideMenuBar=true&amp;selectedStatus=clean&amp;interactionAc=##" isobject="True" isinteraction="True"/>
    <el id="175" name="Reaxys Registry Number" isobject="True" isinteraction="False"/>
    <el id="432" name="ICD-O" isobject="True" isinteraction="False"/>
    <el id="176" name="PubMed citation" isobject="True" isinteraction="False"/>
    <el id="304" name="NCBI_gi" www="http://www.ncbi.nlm.nih.gov/entrez/viewer.fcgi?val=##" isobject="False" isinteraction="True"/>
    <el id="48" name="UniPathway" www="http://www.grenoble.prabi.fr/obiwarehouse/unipathway/upa?upid=##" isobject="True" isinteraction="True"/>
    <el id="177" name="CAS Registry Number" isobject="True" isinteraction="False"/>
    <el id="305" name="KEGG REACTION accession" isobject="False" isinteraction="True"/>
    <el id="433" name="v" isobject="True" isinteraction="False"/>
    <el id="306" name="GenBank" www="http://www.ncbi.nlm.nih.gov/entrez/viewer.fcgi?db=nucleotide&amp;val=##" isobject="False" isinteraction="True"/>
    <el id="178" name="HMDB accession" isobject="True" isinteraction="False"/>
    <el id="434" name="MPATH" isobject="True" isinteraction="False"/>
    <el id="50" name="PhosphoSite" isobject="True" isinteraction="False"/>
    <el id="51" name="RGD" www="http://rgd.mcw.edu/generalSearch/RgdSearch.jsp?quickSearch=1&amp;searchKeyword=##" isobject="True" isinteraction="True"/>
    <el id="435" name="UToronto" isobject="True" isinteraction="False"/>
    <el id="307" name="WB" www="http://www.wormbase.org/db/gene/gene?name=##" isobject="False" isinteraction="True"/>
    <el id="179" name="Wikipedia accession" isobject="True" isinteraction="False"/>
    <el id="308" name="GB" isobject="False" isinteraction="True"/>
    <el id="436" name="NCIT" isobject="True" isinteraction="False"/>
    <el id="52" name="PRINTS" www="http://www.bioinf.manchester.ac.uk/cgi-bin/dbbrowser/sprint/searchprintss.cgi?display_opts=Prints&amp;category=None&amp;queryform=false&amp;regexpr=off&amp;prints_accn=##" isobject="True" isinteraction="False"/>
    <el id="180" name="UniProt" isobject="True" isinteraction="False"/>
    <el id="53" name="SUPFAM" isobject="True" isinteraction="False"/>
    <el id="181" name="KEGG DRUG accession" isobject="True" isinteraction="False"/>
    <el id="437" name="ICD-9" isobject="True" isinteraction="False"/>
    <el id="309" name="protein_id" isobject="False" isinteraction="True"/>
    <el id="182" name="DrugBank accession" www="http://www.drugbank.ca/drugs/##" isobject="True" isinteraction="False"/>
    <el id="310" name="GR_PROTEIN" www="http://www.gramene.org/db/protein/protein_search?acc=##" isobject="False" isinteraction="True"/>
    <el id="54" name="MGI" www="http://www.informatics.jax.org/accession/##" isobject="True" isinteraction="True"/>
    <el id="438" name="NLX" isobject="True" isinteraction="False"/>
    <el id="311" name="JCVI_CMR" www="http://cmr.jcvi.org/cgi-bin/CMR/shared/GenePage.cgi?locus=##" isobject="False" isinteraction="True"/>
    <el id="183" name="MetaCyc accession" isobject="True" isinteraction="False"/>
    <el id="439" name="NBO" isobject="True" isinteraction="False"/>
    <el id="55" name="TubercuList" isobject="True" isinteraction="False"/>
    <el id="312" name="GeneDB_Tbrucei" www="http://www.genedb.org/genedb/Search?organism=tryp&amp;name=##" isobject="False" isinteraction="True"/>
    <el id="440" name="ontology" isobject="True" isinteraction="False"/>
    <el id="184" name="Patent accession" isobject="True" isinteraction="False"/>
    <el id="56" name="UCSC" isobject="True" isinteraction="False"/>
    <el id="313" name="ECK" www="http://www.ecogene.org/geneInfo.php?eck_id=##" isobject="False" isinteraction="True"/>
    <el id="185" name="Patent" isobject="True" isinteraction="False"/>
    <el id="441" name="TMP_COMMON_VIRUS" isobject="True" isinteraction="False"/>
    <el id="57" name="SMART" www="http://smart.embl-heidelberg.de/smart/do_annotation.pl?BLAST=DUMMY&amp;DOMAIN=##" isobject="True" isinteraction="False"/>
    <el id="314" name="EcoCyc" www="http://biocyc.org/ECOLI/NEW-IMAGE?type=PATHWAY&amp;object=##" isobject="False" isinteraction="True"/>
    <el id="58" name="PIRSF" www="http://pir.georgetown.edu/cgi-bin/ipcSF?id=##" isobject="True" isinteraction="False"/>
    <el id="186" name="Gmelin Registry Number" isobject="True" isinteraction="False"/>
    <el id="315" name="NCBI_GP" www="http://www.ncbi.nlm.nih.gov/entrez/viewer.fcgi?db=protein&amp;val=##" isobject="False" isinteraction="True"/>
    <el id="59" name="GeneTree" isobject="True" isinteraction="False"/>
    <el id="316" name="EcoliWiki" isobject="False" isinteraction="True"/>
    <el id="188" name="LIPID MAPS instance accession" isobject="True" isinteraction="False"/>
    <el id="60" name="TIGRFAMs" isobject="True" isinteraction="False"/>
    <el id="189" name="Rhea" www="http://www.ebi.ac.uk/rhea/reaction.xhtml?id=##" isobject="True" isinteraction="False"/>
    <el id="317" name="PubChem_Substance" www="http://www.ncbi.nlm.nih.gov/entrez/query.fcgi?CMD=search&amp;DB=pcsubstance&amp;term=##" isobject="False" isinteraction="True"/>
    <el id="61" name="PROSITE" www="http://www.expasy.ch/cgi-bin/prosite-search-ac?##" isobject="True" isinteraction="False"/>
    <el id="190" name="PDB accession" isobject="True" isinteraction="False"/>
    <el id="318" name="KEGG_LIGAND" www="http://www.genome.jp/dbget-bin/www_bget?cpd:##" isobject="False" isinteraction="True"/>
    <el id="63" name="DIP" isobject="True" isinteraction="True"/>
    <el id="191" name="IntEnz" isobject="True" isinteraction="True"/>
    <el id="319" name="MaizeGDB_Locus" www="http://www.maizegdb.org/cgi-bin/displaylocusresults.cgi?term=##" isobject="False" isinteraction="True"/>
    <el id="64" name="EnsemblPlants" isobject="True" isinteraction="True"/>
    <el id="192" name="IEDB" isobject="True" isinteraction="False"/>
    <el id="320" name="JCVI_GenProp" www="http://cmr.jcvi.org/cgi-bin/CMR/shared/GenomePropDefinition.cgi?prop_acc=##" isobject="False" isinteraction="True"/>
    <el id="321" name="innatedb" www="http://www.innatedb.com/getInteractionCard.do?group=true&amp;getOrthologousIntxs=false&amp;id=##" isobject="False" isinteraction="True"/>
    <el id="65" name="PRO" isobject="True" isinteraction="False"/>
    <el id="193" name="BioModels" isobject="True" isinteraction="False"/>
    <el id="66" name="EC" www="http://www.expasy.org/enzyme/##" isobject="True" isinteraction="True"/>
    <el id="322" name="innatedb allergy" www="http://www.innatedb.com/getInteractionCard.do?group=true&amp;getOrthologousIntxs=false&amp;id=##" isobject="False" isinteraction="True"/>
    <el id="194" name="MolBase accession" isobject="True" isinteraction="False"/>
    <el id="67" name="Bgee" isobject="True" isinteraction="False"/>
    <el id="195" name="NMRShiftDB" isobject="True" isinteraction="False"/>
    <el id="323" name="shva" isobject="True" isinteraction="False"/>
    <el id="324" name="ENTREZGENE" isobject="True" isinteraction="False"/>
    <el id="196" name="LIPID MAPS class accession" isobject="True" isinteraction="False"/>
    <el id="68" name="PeroxiBase" isobject="True" isinteraction="False"/>
    <el id="197" name="ArrayExpressAtlas" isobject="True" isinteraction="False"/>
    <el id="325" name="TARGETS:PICTAR-VERT" isobject="True" isinteraction="False"/>
    <el id="69" name="TAIR" www="http://arabidopsis.org/servlets/TairObject?accession=##" isobject="True" isinteraction="True"/>
    <el id="198" name="KEGG GLYCAN accession" isobject="True" isinteraction="False"/>
    <el id="70" name="Genevestigator" isobject="True" isinteraction="False"/>
    <el id="326" name="MIR" isobject="True" isinteraction="False"/>
    <el id="199" name="Golm" isobject="True" isinteraction="False"/>
    <el id="327" name="TARGETS:MIRTE" isobject="True" isinteraction="False"/>
    <el id="71" name="NextBio" isobject="True" isinteraction="False"/>
    <el id="200" name="Chemspider accession" isobject="True" isinteraction="False"/>
    <el id="328" name="TARGETS:PICTAR-FLY" isobject="True" isinteraction="False"/>
    <el id="72" name="MaxQB" isobject="True" isinteraction="False"/>
    <el id="329" name="MIRTE" isobject="True" isinteraction="False"/>
    <el id="73" name="PhylomeDB" isobject="True" isinteraction="False"/>
    <el id="201" name="UM-BBD compID" isobject="True" isinteraction="False"/>
    <el id="330" name="ASRP" isobject="True" isinteraction="False"/>
    <el id="202" name="Agricola citation" isobject="True" isinteraction="False"/>
    <el id="74" name="EnsemblMetazoa" isobject="True" isinteraction="False"/>
    <el id="75" name="InParanoid" isobject="True" isinteraction="False"/>
    <el id="203" name="ETH" isobject="True" isinteraction="False"/>
    <el id="331" name="miRTarBase" isobject="False" isinteraction="True"/>
    <el id="332" name="http" isobject="True" isinteraction="False"/>
    <el id="76" name="FlyBase" isobject="True" isinteraction="False"/>
    <el id="204" name="COMe accession" isobject="True" isinteraction="False"/>
    <el id="205" name="ChemIDplus accession" isobject="True" isinteraction="False"/>
    <el id="333" name="PubMed_1" isobject="True" isinteraction="False"/>
    <el id="77" name="PomBase" www="http://www.pombase.org/spombe/result/##" isobject="True" isinteraction="True"/>
    <el id="206" name="RESID accession" isobject="True" isinteraction="False"/>
    <el id="78" name="TreeFam" isobject="True" isinteraction="False"/>
    <el id="334" name="UnknownDB" isobject="False" isinteraction="False"/>
    <el id="79" name="CleanEx" isobject="True" isinteraction="False"/>
    <el id="335" name="MGI:MGI" isobject="False" isinteraction="False"/>
    <el id="207" name="WebElements accession" isobject="True" isinteraction="False"/>
    <el id="80" name="ChiTaRS" isobject="True" isinteraction="False"/>
    <el id="336" name="TAIR:gene" isobject="False" isinteraction="False"/>
    <el id="208" name="Chinese Abstracts citation" isobject="True" isinteraction="False"/>
    <el id="81" name="GenomeRNAi" isobject="True" isinteraction="False"/>
    <el id="209" name="PubMed Central citation" isobject="True" isinteraction="False"/>
    <el id="82" name="DNASU" isobject="True" isinteraction="False"/>
    <el id="210" name="NURSA" isobject="True" isinteraction="False"/>
    <el id="211" name="CiteXplore citation" isobject="True" isinteraction="False"/>
    <el id="339" name="TAIR:locus" isobject="False" isinteraction="False"/>
    <el id="83" name="PseudoCAP" www="http://v2.pseudomonas.com/getAnnotation.do?locusID=##" isobject="True" isinteraction="False"/>
    <el id="84" name="EnsemblProtists" isobject="True" isinteraction="False"/>
    <el id="212" name="ExpasyTisslist" isobject="False" isinteraction="False"/>
    <el id="85" name="dictyBase" www="http://dictybase.org/gene/##" isobject="True" isinteraction="True"/>
    <el id="213" name="PO" www="http://www.plantontology.org/amigo/go.cgi?action=query&amp;view=query&amp;search_constraint=terms&amp;query=PO:##" isobject="True" isinteraction="False"/>
    <el id="341" name="WB:WP" isobject="False" isinteraction="False"/>
    <el id="86" name="EchoBASE" www="http://www.biolws1.york.ac.uk/echobase/Gene.cfm?recordID=##" isobject="True" isinteraction="True"/>
    <el id="215" name="eVOC" isobject="False" isinteraction="False"/>
    <el id="87" name="Xenbase" isobject="True" isinteraction="False"/>
    <el id="88" name="EcoGene" www="http://www.ecogene.org/geneInfo.php?eg_id=##" isobject="True" isinteraction="True"/>
    <el id="216" name="Mesh_UI" isobject="True" isinteraction="False"/>
    <el id="217" name="Mesh_MN" isobject="True" isinteraction="False"/>
    <el id="89" name="ProDom" www="http://prodom.prabi.fr/prodom/current/cgi-bin/request.pl?question=DBEN&amp;query=##" isobject="True" isinteraction="False"/>
    <el id="218" name="UniProtKB-KW" www="http://www.uniprot.org/keywords/##" isobject="True" isinteraction="True"/>
    <el id="90" name="World-2DPAGE" isobject="True" isinteraction="False"/>
    <el id="91" name="CYGD" isobject="True" isinteraction="False"/>
    <el id="219" name="GOC" isobject="True" isinteraction="False"/>
    <el id="92" name="SGD" www="http://db.yeastgenome.org/cgi-bin/locus.pl?dbid=##" isobject="True" isinteraction="True"/>
    <el id="221" name="Pubmed" www="http://www.ncbi.nlm.nih.gov/pubmed/##" isobject="True" isinteraction="True"/>
    <el id="93" name="ZFIN" www="http://zfin.org/cgi-bin/ZFIN_jump?record=##" isobject="True" isinteraction="True"/>
    <el id="94" name="DMDM" isobject="True" isinteraction="False"/>
    <el id="351" name="BIND-ID" isobject="False" isinteraction="False"/>
    <el id="223" name="RESID" isobject="True" isinteraction="False"/>
    <el id="95" name="GeneCards" isobject="True" isinteraction="False"/>
    <el id="96" name="UniCarbKB" isobject="True" isinteraction="False"/>
    <el id="352" name="virhostnet" isobject="False" isinteraction="False"/>
    <el id="224" name="VZ" www="http://viralzone.expasy.org/all_by_protein/##.html" isobject="True" isinteraction="False"/>
    <el id="97" name="HGNC" www="http://www.genenames.org/data/hgnc_data.php?hgnc_id=HGNC:##" isobject="True" isinteraction="False"/>
    <el id="225" name="URL" www="##" isobject="True" isinteraction="False"/>
    <el id="98" name="HPA" www="http://www.proteinatlas.org/tissue_profile.php?antibody_id=##" isobject="True" isinteraction="False"/>
    <el id="226" name="Wikipedia" www="http://en.wikipedia.org/wiki/##" isobject="True" isinteraction="False"/>
    <el id="227" name="MetaCyc" www="http://biocyc.org/META/NEW-IMAGE?type=NIL&amp;object=##" isobject="True" isinteraction="False"/>
    <el id="99" name="MIM" isobject="True" isinteraction="True"/>
    <el id="228" name="GenProtEC" isobject="True" isinteraction="False"/>
    <el id="100" name="neXtProt" isobject="True" isinteraction="False"/>
    <el id="229" name="MIPS_funcat" www="http://mips.gsf.de/cgi-bin/proj/funcatDB/search_advanced.pl?action=2&amp;wert=##" isobject="True" isinteraction="False"/>
    <el id="101" name="PharmGKB" www="http://www.pharmgkb.org/do/serve?objId=##" isobject="True" isinteraction="False"/>
    <el id="102" name="Reactome" www="http://www.reactome.org/cgi-bin/eventbrowser_st_id?ST_ID=##" isobject="True" isinteraction="False"/>
    <el id="230" name="TIGR_role" isobject="True" isinteraction="False"/>
    <el id="231" name="MultiFun" isobject="True" isinteraction="False"/>
    <el id="103" name="SignaLink" isobject="True" isinteraction="False"/>
    <el id="232" name="ISBN" www="https://en.wikipedia.org/w/index.php?title=Special%3ABookSources&amp;isbn=##" isobject="True" isinteraction="False"/>
    <el id="104" name="GeneWiki" isobject="True" isinteraction="False"/>
    <el id="233" name="JCVI_TIGRFAMS" www="http://search.jcvi.org/search?p&amp;q=##" isobject="True" isinteraction="False"/>
    <el id="105" name="H-InvDB" isobject="True" isinteraction="False"/>
    <el id="106" name="TCDB" isobject="True" isinteraction="False"/>
    <el id="234" name="ZFA" isobject="True" isinteraction="False"/>
    <el id="107" name="GenoList" isobject="True" isinteraction="False"/>
    <el id="235" name="XAO" isobject="True" isinteraction="False"/>
    <el id="108" name="BRENDA" www="http://www.brenda-enzymes.info/php/result_flat.php4?ecno=##" isobject="True" isinteraction="False"/>
    <el id="236" name="UniProtKB-SubCell" www="http://www.uniprot.org/locations/##" isobject="True" isinteraction="True"/>
    <el id="109" name="ArrayExpress" isobject="True" isinteraction="False"/>
    <el id="238" name="CL" www="http://purl.obolibrary.org/obo/CL_##" isobject="True" isinteraction="False"/>
    <el id="110" name="SABIO-RK" www="http://sabio.villa-bosch.de/reacdetails.jsp?reactid=##" isobject="True" isinteraction="False"/>
    <el id="239" name="PHI" isobject="True" isinteraction="False"/>
    <el id="111" name="SWISS-2DPAGE" isobject="True" isinteraction="False"/>
    <el id="112" name="LegioList" isobject="True" isinteraction="False"/>
    <el id="240" name="UBERON" www="http://purl.obolibrary.org/obo/UBERON_##" isobject="True" isinteraction="False"/>
    <el id="113" name="DrugBank" www="http://www.drugbank.ca/drugs/##" isobject="True" isinteraction="False"/>
    <el id="241" name="Rfam" www="http://rfam.sanger.ac.uk/family/##" isobject="True" isinteraction="False"/>
    <el id="114" name="OGP" isobject="True" isinteraction="False"/>
    <el id="242" name="UM-BBD_enzymeID" www="http://umbbd.msi.umn.edu/servlets/pageservlet?ptype=ep&amp;enzymeID=##" isobject="True" isinteraction="False"/>
    <el id="115" name="REPRODUCTION-2DPAGE" isobject="True" isinteraction="False"/>
    <el id="243" name="TC" www="http://www.tcdb.org/tcdb/index.php?tc=##" isobject="True" isinteraction="False"/>
    <el id="244" name="NIF_Subcellular" www="http://www.neurolex.org/wiki/##" isobject="True" isinteraction="False"/>
    <el id="116" name="PeptideAtlas" isobject="True" isinteraction="False"/>
    <el id="245" name="dictyBase_REF" www="http://dictybase.org/db/cgi-bin/dictyBase/reference/reference.pl?refNo=##" isobject="True" isinteraction="False"/>
    <el id="117" name="Orphanet" isobject="True" isinteraction="False"/>
    <el id="118" name="TMP_SWISSPROT_AC" isobject="True" isinteraction="False"/>
    <el id="246" name="UM-BBD_reactionID" www="http://umbbd.msi.umn.edu/servlets/pageservlet?ptype=r&amp;reacID=##" isobject="True" isinteraction="False"/>
    <el id="119" name="PARENT_SWISSPROT_AC" www="http://www.uniprot.org/uniprot/##" isobject="True" isinteraction="False"/>
    <el id="247" name="PR" www="http://www.proconsortium.org/cgi-bin/pro/entry_pro?id=PR:##" isobject="True" isinteraction="False"/>
    <el id="120" name="PARENT_SWISSPROT_ID" www="http://www.uniprot.org/uniprot/##" isobject="True" isinteraction="False"/>
    <el id="248" name="PO_REF" www="http://wiki.plantontology.org:8080/index.php/PO_REF:##" isobject="True" isinteraction="False"/>
    <el id="121" name="PhosSite" isobject="True" isinteraction="False"/>
    <el id="122" name="DisProt" isobject="True" isinteraction="False"/>
    <el id="250" name="GO_REF" www="http://www.geneontology.org/cgi-bin/references.cgi#GO_REF:##" isobject="True" isinteraction="False"/>
    <el id="251" name="COG" isobject="True" isinteraction="False"/>
    <el id="123" name="Gramene" isobject="True" isinteraction="False"/>
    <el id="124" name="ProMEX" isobject="True" isinteraction="False"/>
    <el id="252" name="UM-BBD_pathwayID" www="http://umbbd.msi.umn.edu/##/##_map.html" isobject="True" isinteraction="False"/>
    <el id="253" name="DOI" www="http://dx.doi.org/DOI:##" isobject="True" isinteraction="False"/>
    <el id="125" name="GeneFarm" isobject="True" isinteraction="False"/>
    <el id="126" name="DOSAC-COBS-2DPAGE" isobject="True" isinteraction="False"/>
    <el id="254" name="PubChem_Compound" www="http://www.ncbi.nlm.nih.gov/entrez/query.fcgi?CMD=search&amp;DB=pccompound&amp;term=##" isobject="True" isinteraction="True"/>
    <el id="255" name="FBbt" www="http://flybase.org/cgi-bin/fbcvq.html?query=FBbt:##" isobject="True" isinteraction="False"/>
    <el id="127" name="Leproma" isobject="True" isinteraction="False"/>
  </databases>
  <properties>
    <el id="5" name="cells" dimention="" values="" datatype="text"/>
  </properties>
  <vertices>
    <vertex id="0" componentid="331" componenttype="2" marked="False" name="YWHAB" x="0" y="0" level="0">
      <synonyms>
        <synonym type="1">14-3-3 protein beta/alpha</synonym>
        <synonym type="1">KCIP-1</synonym>
        <synonym type="1">Protein 1054</synonym>
        <synonym type="1">Protein kinase C inhibitor protein 1</synonym>
        <synonym type="1">YWHAB</synonym>
        <synonym type="3">GW128</synonym>
        <synonym type="3">HEL-S-1</synonym>
        <synonym type="3">HS1</synonym>
        <synonym type="2">kcip-i</synonym>
        <synonym type="3">tyrosine 3-monooxygenase/tryptophan 5-monooxygenase activation protein, beta</synonym>
        <synonym type="3">YWHAA</synonym>
      </synonyms>
      <species>
        <organism id="4689" name="Homo sapiens"/>
      </species>
      <links isloaded="True">
        <link id="P31946" db_id="2">
        </link>
        <link id="1433B_HUMAN" db_id="3">
        </link>
        <link id="AK292717" db_id="4">
        </link>
        <link id="AL008725" db_id="4">
        </link>
        <link id="BC001359" db_id="4">
        </link>
        <link id="CH471077" db_id="4">
        </link>
        <link id="X57346" db_id="4">
        </link>
        <link id="NP_003395.1" db_id="5">
        </link>
        <link id="NP_647539.1" db_id="5">
        </link>
        <link id="P31946" db_id="6">
        </link>
        <link id="9606.ENSP00000300161" db_id="7">
        </link>
        <link id="A8K9K2" db_id="9">
        </link>
        <link id="E1P616" db_id="9">
        </link>
        <link id="P31946" db_id="10">
        </link>
        <link id="7529" db_id="11">
        </link>
        <link id="hsa:7529" db_id="13">
        </link>
        <link id="S34755" db_id="14">
        </link>
        <link id="COG5040" db_id="17">
        </link>
        <link id="Hs.643544" db_id="19">
        </link>
        <link id="GO:0000165" db_id="20">
        </link>
        <link id="GO:0000186" db_id="20">
        </link>
        <link id="GO:0003714" db_id="20">
        </link>
        <link id="GO:0005737" db_id="20">
        </link>
        <link id="GO:0005829" db_id="20">
        </link>
        <link id="GO:0006605" db_id="20">
        </link>
        <link id="GO:0006915" db_id="20">
        </link>
        <link id="GO:0007173" db_id="20">
        </link>
        <link id="GO:0007264" db_id="20">
        </link>
        <link id="GO:0007265" db_id="20">
        </link>
        <link id="GO:0007411" db_id="20">
        </link>
        <link id="GO:0008286" db_id="20">
        </link>
        <link id="GO:0008543" db_id="20">
        </link>
        <link id="GO:0010467" db_id="20">
        </link>
        <link id="GO:0016070" db_id="20">
        </link>
        <link id="GO:0016071" db_id="20">
        </link>
        <link id="GO:0017053" db_id="20">
        </link>
        <link id="GO:0019899" db_id="20">
        </link>
        <link id="GO:0019904" db_id="20">
        </link>
        <link id="GO:0030659" db_id="20">
        </link>
        <link id="GO:0035308" db_id="20">
        </link>
        <link id="GO:0035329" db_id="20">
        </link>
        <link id="GO:0038095" db_id="20">
        </link>
        <link id="GO:0042470" db_id="20">
        </link>
        <link id="GO:0042826" db_id="20">
        </link>
        <link id="GO:0043085" db_id="20">
        </link>
        <link id="GO:0045087" db_id="20">
        </link>
        <link id="GO:0045892" db_id="20">
        </link>
        <link id="GO:0048011" db_id="20">
        </link>
        <link id="GO:0048471" db_id="20">
        </link>
        <link id="GO:0050815" db_id="20">
        </link>
        <link id="GO:0051219" db_id="20">
        </link>
        <link id="GO:0051220" db_id="20">
        </link>
        <link id="GO:0051291" db_id="20">
        </link>
        <link id="GO:0061024" db_id="20">
        </link>
        <link id="GO:0070062" db_id="20">
        </link>
        <link id="GO:0097193" db_id="20">
        </link>
        <link id="GO:1900740" db_id="20">
        </link>
        <link id="2BQ0" db_id="21">
        </link>
        <link id="2C23" db_id="21">
        </link>
        <link id="4DNK" db_id="21">
        </link>
        <link id="HOG000240379" db_id="23">
        </link>
        <link id="2BQ0" db_id="24">
        </link>
        <link id="2C23" db_id="24">
        </link>
        <link id="4DNK" db_id="24">
        </link>
        <link id="EOG7HHWT3" db_id="25">
        </link>
        <link id="7529" db_id="26">
        </link>
        <link id="113361" db_id="27">
        </link>
        <link id="K16197" db_id="29">
        </link>
        <link id="P31946" db_id="33">
        </link>
        <link id="MGREYRE" db_id="34">
        </link>
        <link id="HBG050423" db_id="35">
        </link>
        <link id="IPR000308" db_id="36">
        </link>
        <link id="IPR023409" db_id="36">
        </link>
        <link id="IPR023410" db_id="36">
        </link>
        <link id="P31946" db_id="37">
        </link>
        <link id="PF00244" db_id="38">
        </link>
        <link id="ENSG00000166913" db_id="41">
        </link>
        <link id="ENST00000353703" db_id="41">
        </link>
        <link id="ENST00000372839" db_id="41">
        </link>
        <link id="P31946" db_id="42">
        </link>
        <link id="P31946" db_id="43">
        </link>
        <link id="PTHR18860" db_id="45">
        </link>
        <link id="1.20.190.20" db_id="46">
        </link>
        <link id="MINT-99570" db_id="47">
        </link>
        <link id="P31946" db_id="50">
        </link>
        <link id="PR00305" db_id="52">
        </link>
        <link id="SSF48445" db_id="53">
        </link>
        <link id="uc002xmt.3" db_id="56">
        </link>
        <link id="SM00101" db_id="57">
        </link>
        <link id="PIRSF000868" db_id="58">
        </link>
        <link id="PS00796" db_id="61">
        </link>
        <link id="PS00797" db_id="61">
        </link>
        <link id="DIP-743N" db_id="63">
        </link>
        <link id="PR:P31946" db_id="65">
        </link>
        <link id="P31946" db_id="67">
        </link>
        <link id="P31946" db_id="70">
        </link>
        <link id="29453" db_id="71">
        </link>
        <link id="P31946" db_id="72">
        </link>
        <link id="P31946" db_id="73">
        </link>
        <link id="P31946" db_id="75">
        </link>
        <link id="TF102003" db_id="78">
        </link>
        <link id="HS_YWHAB" db_id="79">
        </link>
        <link id="YWHAB" db_id="80">
        </link>
        <link id="7529" db_id="81">
        </link>
        <link id="7529" db_id="82">
        </link>
        <link id="1345590" db_id="94">
        </link>
        <link id="GC20P043515" db_id="95">
        </link>
        <link id="12849" db_id="97">
        </link>
        <link id="HGNC:12849" db_id="97">
        </link>
        <link id="CAB003759" db_id="98">
        </link>
        <link id="HPA007925" db_id="98">
        </link>
        <link id="HPA011212" db_id="98">
        </link>
        <link id="601289" db_id="99">
        </link>
        <link id="NX_P31946" db_id="100">
        </link>
        <link id="PA37438" db_id="101">
        </link>
        <link id="REACT_111045" db_id="102">
        </link>
        <link id="REACT_111102" db_id="102">
        </link>
        <link id="REACT_11123" db_id="102">
        </link>
        <link id="REACT_116125" db_id="102">
        </link>
        <link id="REACT_21257" db_id="102">
        </link>
        <link id="REACT_578" db_id="102">
        </link>
        <link id="REACT_6900" db_id="102">
        </link>
        <link id="REACT_71" db_id="102">
        </link>
        <link id="P31946" db_id="103">
        </link>
        <link id="YWHAB" db_id="104">
        </link>
        <link id="P31946" db_id="109">
        </link>
        <link id="P31946" db_id="114">
        </link>
        <link id="IPI00216318" db_id="115">
        </link>
        <link id="OTTHUMG00000032549" db_id="146">
        </link>
        <link id="03184" db_id="154">
        </link>
        <link id="AAD44524.1" db_id="160">
        </link>
        <link id="AAH01359.1" db_id="160">
        </link>
        <link id="ACE86904.1" db_id="160">
        </link>
        <link id="ACE87591.1" db_id="160">
        </link>
        <link id="ACJ13634.1" db_id="160">
        </link>
        <link id="BAD92996.1" db_id="160">
        </link>
        <link id="BAF85406.1" db_id="160">
        </link>
        <link id="BAG70074.1" db_id="160">
        </link>
        <link id="BAG70200.1" db_id="160">
        </link>
        <link id="CAA40621.1" db_id="160">
        </link>
        <link id="EAW75893.1" db_id="160">
        </link>
        <link id="EAW75894.1" db_id="160">
        </link>
        <link id="EAW75895.1" db_id="160">
        </link>
        <link id="EAW75896.1" db_id="160">
        </link>
        <link id="NP_003395.1" db_id="160">
        </link>
        <link id="NP_647539.1" db_id="160">
        </link>
        <link id="P31946.3" db_id="160">
        </link>
        <link id="119596299" db_id="161">
        </link>
        <link id="119596300" db_id="161">
        </link>
        <link id="119596301" db_id="161">
        </link>
        <link id="119596302" db_id="161">
        </link>
        <link id="12655023" db_id="161">
        </link>
        <link id="1345590" db_id="161">
        </link>
        <link id="158258871" db_id="161">
        </link>
        <link id="190690259" db_id="161">
        </link>
        <link id="190691633" db_id="161">
        </link>
        <link id="197692221" db_id="161">
        </link>
        <link id="197692473" db_id="161">
        </link>
        <link id="211947825" db_id="161">
        </link>
        <link id="21328448" db_id="161">
        </link>
        <link id="23114" db_id="161">
        </link>
        <link id="4507949" db_id="161">
        </link>
        <link id="5531906" db_id="161">
        </link>
        <link id="62089104" db_id="161">
        </link>
        <link id="AA845374.1" db_id="162">
        </link>
        <link id="AB209759.1" db_id="162">
        </link>
        <link id="AB451260.1" db_id="162">
        </link>
        <link id="AB451386.1" db_id="162">
        </link>
        <link id="AF064847.1" db_id="162">
        </link>
        <link id="AF107406.1" db_id="162">
        </link>
        <link id="AK292717.1" db_id="162">
        </link>
        <link id="AL834170.1" db_id="162">
        </link>
        <link id="BC001359.2" db_id="162">
        </link>
        <link id="BC010352.1" db_id="162">
        </link>
        <link id="BF316820.1" db_id="162">
        </link>
        <link id="DB443535.1" db_id="162">
        </link>
        <link id="EU794580.1" db_id="162">
        </link>
        <link id="EU832334.1" db_id="162">
        </link>
        <link id="EU832419.1" db_id="162">
        </link>
        <link id="NM_003404.4" db_id="162">
        </link>
        <link id="NM_139323.3" db_id="162">
        </link>
        <link id="X57346.1" db_id="162">
        </link>
        <link id="ABBA01052654.1" db_id="163">
        </link>
        <link id="ABBA01052655.1" db_id="163">
        </link>
        <link id="AC_000152.1" db_id="163">
        </link>
        <link id="AL008725.1" db_id="163">
        </link>
        <link id="AMYH02037142.1" db_id="163">
        </link>
        <link id="AMYH02037143.1" db_id="163">
        </link>
        <link id="CH471077.2" db_id="163">
        </link>
        <link id="NC_000020.11" db_id="163">
        </link>
        <link id="NC_018931.2" db_id="163">
        </link>
        <link id="NT_011362.11" db_id="163">
        </link>
        <link id="NW_001838666.1" db_id="163">
        </link>
        <link id="NW_004929418.1" db_id="163">
        </link>
        <link id="11265188" db_id="164">
        </link>
        <link id="14714452" db_id="164">
        </link>
        <link id="158258870" db_id="164">
        </link>
        <link id="190690258" db_id="164">
        </link>
        <link id="190691632" db_id="164">
        </link>
        <link id="197692220" db_id="164">
        </link>
        <link id="197692472" db_id="164">
        </link>
        <link id="211947824" db_id="164">
        </link>
        <link id="21739654" db_id="164">
        </link>
        <link id="23113" db_id="164">
        </link>
        <link id="2933133" db_id="164">
        </link>
        <link id="33876089" db_id="164">
        </link>
        <link id="4206059" db_id="164">
        </link>
        <link id="520975501" db_id="164">
        </link>
        <link id="520975504" db_id="164">
        </link>
        <link id="5531905" db_id="164">
        </link>
        <link id="62089103" db_id="164">
        </link>
        <link id="90909927" db_id="164">
        </link>
        <link id="148139508" db_id="165">
        </link>
        <link id="148139509" db_id="165">
        </link>
        <link id="157697854" db_id="165">
        </link>
        <link id="157726890" db_id="165">
        </link>
        <link id="2791551" db_id="165">
        </link>
        <link id="511788221" db_id="165">
        </link>
        <link id="511788222" db_id="165">
        </link>
        <link id="528472595" db_id="165">
        </link>
        <link id="528476541" db_id="165">
        </link>
        <link id="568802081" db_id="165">
        </link>
        <link id="568815578" db_id="165">
        </link>
        <link id="74230043" db_id="165">
        </link>
      </links>
      <connectivity isloaded="True">
        <item typeid="2" count="300"/>
        <item typeid="3" count="18"/>
        <item typeid="4" count="5"/>
        <item typeid="5" count="8"/>
        <item typeid="6" count="2"/>
        <item typeid="7" count="4"/>
        <item typeid="8" count="5"/>
        <item typeid="11" count="9"/>
        <item typeid="12" count="1"/>
        <item typeid="13" count="1"/>
        <item typeid="14" count="2"/>
      </connectivity>
      <attributes isloaded="True">
      </attributes>
    </vertex>
    <vertex id="1" componentid="354" componenttype="2" marked="False" name="YWHAE" x="0" y="0.0072966070777088655" level="0">
      <synonyms>
        <synonym type="1">14-3-3 protein epsilon</synonym>
        <synonym type="1">14-3-3E</synonym>
        <synonym type="1">YWHAE</synonym>
        <synonym type="2">14-3-3epsilon protein</synonym>
        <synonym type="3">HEL2</synonym>
        <synonym type="3">KCIP-1</synonym>
        <synonym type="2">kcip-i</synonym>
        <synonym type="2">m dcr</synonym>
        <synonym type="3">MDCR</synonym>
        <synonym type="3">MDS</synonym>
        <synonym type="3">tyrosine 3-monooxygenase/tryptophan 5-monooxygenase activation protein, epsilon</synonym>
      </synonyms>
      <species>
        <organism id="4689" name="Homo sapiens"/>
      </species>
      <links isloaded="True">
        <link id="P62258" db_id="2">
        </link>
        <link id="1433E_HUMAN" db_id="3">
        </link>
        <link id="AB017103" db_id="4">
        </link>
        <link id="AK128785" db_id="4">
        </link>
        <link id="AK295260" db_id="4">
        </link>
        <link id="AK316185" db_id="4">
        </link>
        <link id="AY883089" db_id="4">
        </link>
        <link id="BC000179" db_id="4">
        </link>
        <link id="BC001440" db_id="4">
        </link>
        <link id="BT007161" db_id="4">
        </link>
        <link id="CH471108" db_id="4">
        </link>
        <link id="U20972" db_id="4">
        </link>
        <link id="U28936" db_id="4">
        </link>
        <link id="U43399" db_id="4">
        </link>
        <link id="U43430" db_id="4">
        </link>
        <link id="U54778" db_id="4">
        </link>
        <link id="NP_006752.1" db_id="5">
        </link>
        <link id="P62258" db_id="6">
        </link>
        <link id="9606.ENSP00000264335" db_id="7">
        </link>
        <link id="B3KY71" db_id="9">
        </link>
        <link id="D3DTH5" db_id="9">
        </link>
        <link id="P29360" db_id="9">
        </link>
        <link id="P42655" db_id="9">
        </link>
        <link id="Q4VJB6" db_id="9">
        </link>
        <link id="Q53XZ5" db_id="9">
        </link>
        <link id="Q63631" db_id="9">
        </link>
        <link id="Q7M4R4" db_id="9">
        </link>
        <link id="P62258" db_id="10">
        </link>
        <link id="7531" db_id="11">
        </link>
        <link id="hsa:7531" db_id="13">
        </link>
        <link id="A61235" db_id="14">
        </link>
        <link id="I38947" db_id="14">
        </link>
        <link id="COG5040" db_id="17">
        </link>
        <link id="Hs.513851" db_id="19">
        </link>
        <link id="GO:0000086" db_id="20">
        </link>
        <link id="GO:0000278" db_id="20">
        </link>
        <link id="GO:0001764" db_id="20">
        </link>
        <link id="GO:0003064" db_id="20">
        </link>
        <link id="GO:0005739" db_id="20">
        </link>
        <link id="GO:0005829" db_id="20">
        </link>
        <link id="GO:0005871" db_id="20">
        </link>
        <link id="GO:0006605" db_id="20">
        </link>
        <link id="GO:0006915" db_id="20">
        </link>
        <link id="GO:0015459" db_id="20">
        </link>
        <link id="GO:0016032" db_id="20">
        </link>
        <link id="GO:0019899" db_id="20">
        </link>
        <link id="GO:0021762" db_id="20">
        </link>
        <link id="GO:0021766" db_id="20">
        </link>
        <link id="GO:0021987" db_id="20">
        </link>
        <link id="GO:0023026" db_id="20">
        </link>
        <link id="GO:0030659" db_id="20">
        </link>
        <link id="GO:0035329" db_id="20">
        </link>
        <link id="GO:0035556" db_id="20">
        </link>
        <link id="GO:0042470" db_id="20">
        </link>
        <link id="GO:0042826" db_id="20">
        </link>
        <link id="GO:0043281" db_id="20">
        </link>
        <link id="GO:0044325" db_id="20">
        </link>
        <link id="GO:0044822" db_id="20">
        </link>
        <link id="GO:0046982" db_id="20">
        </link>
        <link id="GO:0048011" db_id="20">
        </link>
        <link id="GO:0050815" db_id="20">
        </link>
        <link id="GO:0051219" db_id="20">
        </link>
        <link id="GO:0060306" db_id="20">
        </link>
        <link id="GO:0061024" db_id="20">
        </link>
        <link id="GO:0070062" db_id="20">
        </link>
        <link id="GO:0086013" db_id="20">
        </link>
        <link id="GO:0086091" db_id="20">
        </link>
        <link id="GO:0097190" db_id="20">
        </link>
        <link id="GO:0097193" db_id="20">
        </link>
        <link id="GO:1900740" db_id="20">
        </link>
        <link id="GO:1901016" db_id="20">
        </link>
        <link id="GO:1902309" db_id="20">
        </link>
        <link id="2BR9" db_id="21">
        </link>
        <link id="3UAL" db_id="21">
        </link>
        <link id="3UBW" db_id="21">
        </link>
        <link id="2BR9" db_id="24">
        </link>
        <link id="3UAL" db_id="24">
        </link>
        <link id="3UBW" db_id="24">
        </link>
        <link id="EOG7HHWT3" db_id="25">
        </link>
        <link id="7531" db_id="26">
        </link>
        <link id="113363" db_id="27">
        </link>
        <link id="K06630" db_id="29">
        </link>
        <link id="P62258" db_id="33">
        </link>
        <link id="MQESDKP" db_id="34">
        </link>
        <link id="HBG050423" db_id="35">
        </link>
        <link id="IPR000308" db_id="36">
        </link>
        <link id="IPR023409" db_id="36">
        </link>
        <link id="IPR023410" db_id="36">
        </link>
        <link id="P62258" db_id="37">
        </link>
        <link id="PF00244" db_id="38">
        </link>
        <link id="ENSG00000108953" db_id="41">
        </link>
        <link id="ENST00000264335" db_id="41">
        </link>
        <link id="ENST00000571732" db_id="41">
        </link>
        <link id="P62258" db_id="42">
        </link>
        <link id="P62258" db_id="43">
        </link>
        <link id="PTHR18860" db_id="45">
        </link>
        <link id="1.20.190.20" db_id="46">
        </link>
        <link id="MINT-4998623" db_id="47">
        </link>
        <link id="P62258" db_id="50">
        </link>
        <link id="PR00305" db_id="52">
        </link>
        <link id="SSF48445" db_id="53">
        </link>
        <link id="uc002fsj.3" db_id="56">
        </link>
        <link id="SM00101" db_id="57">
        </link>
        <link id="PIRSF000868" db_id="58">
        </link>
        <link id="PS00796" db_id="61">
        </link>
        <link id="PS00797" db_id="61">
        </link>
        <link id="DIP-36676N" db_id="63">
        </link>
        <link id="PR:P62258" db_id="65">
        </link>
        <link id="P62258" db_id="67">
        </link>
        <link id="P62258" db_id="70">
        </link>
        <link id="29461" db_id="71">
        </link>
        <link id="P62258" db_id="72">
        </link>
        <link id="P62258" db_id="73">
        </link>
        <link id="P62258" db_id="75">
        </link>
        <link id="TF102003" db_id="78">
        </link>
        <link id="HS_YWHAE" db_id="79">
        </link>
        <link id="YWHAE" db_id="80">
        </link>
        <link id="7531" db_id="81">
        </link>
        <link id="7531" db_id="82">
        </link>
        <link id="51702210" db_id="94">
        </link>
        <link id="GC17M001148" db_id="95">
        </link>
        <link id="12851" db_id="97">
        </link>
        <link id="HGNC:12851" db_id="97">
        </link>
        <link id="CAB016200" db_id="98">
        </link>
        <link id="CAB021109" db_id="98">
        </link>
        <link id="CAB047350" db_id="98">
        </link>
        <link id="HPA008445" db_id="98">
        </link>
        <link id="605066" db_id="99">
        </link>
        <link id="NX_P62258" db_id="100">
        </link>
        <link id="PA37440" db_id="101">
        </link>
        <link id="REACT_111102" db_id="102">
        </link>
        <link id="REACT_11123" db_id="102">
        </link>
        <link id="REACT_115566" db_id="102">
        </link>
        <link id="REACT_120956" db_id="102">
        </link>
        <link id="REACT_578" db_id="102">
        </link>
        <link id="P62258" db_id="103">
        </link>
        <link id="YWHAE" db_id="104">
        </link>
        <link id="HIX0013751" db_id="105">
        </link>
        <link id="HIX0030006" db_id="105">
        </link>
        <link id="P62258" db_id="109">
        </link>
        <link id="P42655" db_id="114">
        </link>
        <link id="P62258" db_id="116">
        </link>
        <link id="217385" db_id="117">
        </link>
        <link id="261257" db_id="117">
        </link>
        <link id="531" db_id="117">
        </link>
        <link id="P62258" db_id="128">
        </link>
        <link id="P62258" db_id="129">
        </link>
        <link id="OTTHUMG00000134316" db_id="146">
        </link>
        <link id="05457" db_id="154">
        </link>
        <link id="AAA75301.1" db_id="160">
        </link>
        <link id="AAC50175.1" db_id="160">
        </link>
        <link id="AAC50625.1" db_id="160">
        </link>
        <link id="AAC50710.1" db_id="160">
        </link>
        <link id="AAD00026.1" db_id="160">
        </link>
        <link id="AAH00179.1" db_id="160">
        </link>
        <link id="AAH01440.1" db_id="160">
        </link>
        <link id="AAP35825.1" db_id="160">
        </link>
        <link id="AAX68683.1" db_id="160">
        </link>
        <link id="ABW03326.1" db_id="160">
        </link>
        <link id="ACJ13635.1" db_id="160">
        </link>
        <link id="BAA32538.1" db_id="160">
        </link>
        <link id="BAG54733.1" db_id="160">
        </link>
        <link id="BAG58249.1" db_id="160">
        </link>
        <link id="BAG58772.1" db_id="160">
        </link>
        <link id="BAG58814.1" db_id="160">
        </link>
        <link id="BAG59178.1" db_id="160">
        </link>
        <link id="BAH14556.1" db_id="160">
        </link>
        <link id="BAH14572.1" db_id="160">
        </link>
        <link id="EAW90627.1" db_id="160">
        </link>
        <link id="EAW90628.1" db_id="160">
        </link>
        <link id="EAW90629.1" db_id="160">
        </link>
        <link id="NP_006752.1" db_id="160">
        </link>
        <link id="P62258.1" db_id="160">
        </link>
        <link id="XP_005256841.1" db_id="160">
        </link>
        <link id="XP_006725361.1" db_id="160">
        </link>
        <link id="1184725" db_id="161">
        </link>
        <link id="119611033" db_id="161">
        </link>
        <link id="119611034" db_id="161">
        </link>
        <link id="119611035" db_id="161">
        </link>
        <link id="12652853" db_id="161">
        </link>
        <link id="12655169" db_id="161">
        </link>
        <link id="1561719" db_id="161">
        </link>
        <link id="157928060" db_id="161">
        </link>
        <link id="193785946" db_id="161">
        </link>
        <link id="194379794" db_id="161">
        </link>
        <link id="194381636" db_id="161">
        </link>
        <link id="194382118" db_id="161">
        </link>
        <link id="194383640" db_id="161">
        </link>
        <link id="211947827" db_id="161">
        </link>
        <link id="221045758" db_id="161">
        </link>
        <link id="221045790" db_id="161">
        </link>
        <link id="30583161" db_id="161">
        </link>
        <link id="3493336" db_id="161">
        </link>
        <link id="4096985" db_id="161">
        </link>
        <link id="51702210" db_id="161">
        </link>
        <link id="530410617" db_id="161">
        </link>
        <link id="578840292" db_id="161">
        </link>
        <link id="5803225" db_id="161">
        </link>
        <link id="62131678" db_id="161">
        </link>
        <link id="902787" db_id="161">
        </link>
        <link id="984319" db_id="161">
        </link>
        <link id="AK128785.1" db_id="162">
        </link>
        <link id="AK295260.1" db_id="162">
        </link>
        <link id="AK295997.1" db_id="162">
        </link>
        <link id="AK296050.1" db_id="162">
        </link>
        <link id="AK296555.1" db_id="162">
        </link>
        <link id="AK316185.1" db_id="162">
        </link>
        <link id="AK316201.1" db_id="162">
        </link>
        <link id="AY883089.1" db_id="162">
        </link>
        <link id="BC000179.2" db_id="162">
        </link>
        <link id="BC001440.2" db_id="162">
        </link>
        <link id="BM755263.1" db_id="162">
        </link>
        <link id="BT007161.1" db_id="162">
        </link>
        <link id="DC365395.1" db_id="162">
        </link>
        <link id="EU176525.1" db_id="162">
        </link>
        <link id="EU794581.1" db_id="162">
        </link>
        <link id="NM_006761.4" db_id="162">
        </link>
        <link id="NR_024058.1" db_id="162">
        </link>
        <link id="U20972.1" db_id="162">
        </link>
        <link id="U28936.1" db_id="162">
        </link>
        <link id="U43399.1" db_id="162">
        </link>
        <link id="U43430.1" db_id="162">
        </link>
        <link id="U54778.1" db_id="162">
        </link>
        <link id="XM_005256784.1" db_id="162">
        </link>
        <link id="XM_006725298.1" db_id="162">
        </link>
        <link id="AB017103.2" db_id="163">
        </link>
        <link id="ABBA01054655.1" db_id="163">
        </link>
        <link id="ABBA01054656.1" db_id="163">
        </link>
        <link id="ABBA01054657.1" db_id="163">
        </link>
        <link id="ABBA01054658.1" db_id="163">
        </link>
        <link id="ABBA01054659.1" db_id="163">
        </link>
        <link id="ABBA01054660.1" db_id="163">
        </link>
        <link id="AC032044.28" db_id="163">
        </link>
        <link id="AC_000149.1" db_id="163">
        </link>
        <link id="AMYH02032737.1" db_id="163">
        </link>
        <link id="AMYH02032738.1" db_id="163">
        </link>
        <link id="AMYH02032739.1" db_id="163">
        </link>
        <link id="AMYH02032740.1" db_id="163">
        </link>
        <link id="CH471108.2" db_id="163">
        </link>
        <link id="NC_000017.11" db_id="163">
        </link>
        <link id="NC_018928.2" db_id="163">
        </link>
        <link id="NG_009233.1" db_id="163">
        </link>
        <link id="NT_010718.17" db_id="163">
        </link>
        <link id="NT_187613.1" db_id="163">
        </link>
        <link id="NW_001838403.1" db_id="163">
        </link>
        <link id="NW_004929405.1" db_id="163">
        </link>
        <link id="1184724" db_id="164">
        </link>
        <link id="13111813" db_id="164">
        </link>
        <link id="146096278" db_id="164">
        </link>
        <link id="1561718" db_id="164">
        </link>
        <link id="157928059" db_id="164">
        </link>
        <link id="19084881" db_id="164">
        </link>
        <link id="194379793" db_id="164">
        </link>
        <link id="194381635" db_id="164">
        </link>
        <link id="194382117" db_id="164">
        </link>
        <link id="194383639" db_id="164">
        </link>
        <link id="195546907" db_id="164">
        </link>
        <link id="195546908" db_id="164">
        </link>
        <link id="211947826" db_id="164">
        </link>
        <link id="221045757" db_id="164">
        </link>
        <link id="221045789" db_id="164">
        </link>
        <link id="30583160" db_id="164">
        </link>
        <link id="33876218" db_id="164">
        </link>
        <link id="34536326" db_id="164">
        </link>
        <link id="4096984" db_id="164">
        </link>
        <link id="530410616" db_id="164">
        </link>
        <link id="578840291" db_id="164">
        </link>
        <link id="62131677" db_id="164">
        </link>
        <link id="902786" db_id="164">
        </link>
        <link id="984318" db_id="164">
        </link>
        <link id="148137503" db_id="165">
        </link>
        <link id="148137504" db_id="165">
        </link>
        <link id="148137505" db_id="165">
        </link>
        <link id="148137506" db_id="165">
        </link>
        <link id="148137507" db_id="165">
        </link>
        <link id="148137508" db_id="165">
        </link>
        <link id="157697741" db_id="165">
        </link>
        <link id="157713538" db_id="165">
        </link>
        <link id="219521851" db_id="165">
        </link>
        <link id="30984715" db_id="165">
        </link>
        <link id="511792628" db_id="165">
        </link>
        <link id="511792629" db_id="165">
        </link>
        <link id="511792630" db_id="165">
        </link>
        <link id="511792631" db_id="165">
        </link>
        <link id="528473198" db_id="165">
        </link>
        <link id="528476558" db_id="165">
        </link>
        <link id="568802188" db_id="165">
        </link>
        <link id="568815393" db_id="165">
        </link>
        <link id="568815581" db_id="165">
        </link>
        <link id="60683889" db_id="165">
        </link>
        <link id="74230032" db_id="165">
        </link>
      </links>
      <connectivity isloaded="True">
        <item typeid="2" count="422"/>
        <item typeid="3" count="118"/>
        <item typeid="4" count="51"/>
        <item typeid="5" count="32"/>
        <item typeid="6" count="73"/>
        <item typeid="7" count="14"/>
        <item typeid="8" count="10"/>
        <item typeid="11" count="9"/>
        <item typeid="12" count="14"/>
        <item typeid="13" count="34"/>
        <item typeid="14" count="67"/>
      </connectivity>
      <attributes isloaded="True">
      </attributes>
    </vertex>
    <vertex id="2" componentid="360" componenttype="2" marked="False" name="YWHAH" x="0.0072966070777088655" y="0.0072966070777088655" level="0">
      <synonyms>
        <synonym type="1">14-3-3 protein eta</synonym>
        <synonym type="1">Protein AS1</synonym>
        <synonym type="1">YWHA1</synonym>
        <synonym type="1">YWHAH</synonym>
        <synonym type="3">tyrosine 3-monooxygenase/tryptophan 5-monooxygenase activation protein, eta</synonym>
      </synonyms>
      <species>
        <organism id="4689" name="Homo sapiens"/>
      </species>
      <links isloaded="True">
        <link id="Q04917" db_id="2">
        </link>
        <link id="1433F_HUMAN" db_id="3">
        </link>
        <link id="BC003047" db_id="4">
        </link>
        <link id="CR456612" db_id="4">
        </link>
        <link id="D78577" db_id="4">
        </link>
        <link id="L20422" db_id="4">
        </link>
        <link id="S80794" db_id="4">
        </link>
        <link id="X57345" db_id="4">
        </link>
        <link id="X78138" db_id="4">
        </link>
        <link id="X80536" db_id="4">
        </link>
        <link id="Z82248" db_id="4">
        </link>
        <link id="NP_003396.1" db_id="5">
        </link>
        <link id="Q04917" db_id="6">
        </link>
        <link id="9606.ENSP00000248975" db_id="7">
        </link>
        <link id="Q04917" db_id="10">
        </link>
        <link id="7533" db_id="11">
        </link>
        <link id="hsa:7533" db_id="13">
        </link>
        <link id="S34756" db_id="14">
        </link>
        <link id="S38509" db_id="14">
        </link>
        <link id="S38532" db_id="14">
        </link>
        <link id="COG5040" db_id="17">
        </link>
        <link id="Hs.226755" db_id="19">
        </link>
        <link id="GO:0002028" db_id="20">
        </link>
        <link id="GO:0005159" db_id="20">
        </link>
        <link id="GO:0005737" db_id="20">
        </link>
        <link id="GO:0005829" db_id="20">
        </link>
        <link id="GO:0005886" db_id="20">
        </link>
        <link id="GO:0006713" db_id="20">
        </link>
        <link id="GO:0006886" db_id="20">
        </link>
        <link id="GO:0006915" db_id="20">
        </link>
        <link id="GO:0014704" db_id="20">
        </link>
        <link id="GO:0017080" db_id="20">
        </link>
        <link id="GO:0019899" db_id="20">
        </link>
        <link id="GO:0019904" db_id="20">
        </link>
        <link id="GO:0021762" db_id="20">
        </link>
        <link id="GO:0030659" db_id="20">
        </link>
        <link id="GO:0035259" db_id="20">
        </link>
        <link id="GO:0042921" db_id="20">
        </link>
        <link id="GO:0044325" db_id="20">
        </link>
        <link id="GO:0045664" db_id="20">
        </link>
        <link id="GO:0045893" db_id="20">
        </link>
        <link id="GO:0046982" db_id="20">
        </link>
        <link id="GO:0048167" db_id="20">
        </link>
        <link id="GO:0050774" db_id="20">
        </link>
        <link id="GO:0061024" db_id="20">
        </link>
        <link id="GO:0070062" db_id="20">
        </link>
        <link id="GO:0086010" db_id="20">
        </link>
        <link id="GO:0097193" db_id="20">
        </link>
        <link id="GO:1900740" db_id="20">
        </link>
        <link id="GO:2000649" db_id="20">
        </link>
        <link id="2C63" db_id="21">
        </link>
        <link id="2C74" db_id="21">
        </link>
        <link id="HOG000240379" db_id="23">
        </link>
        <link id="2C63" db_id="24">
        </link>
        <link id="2C74" db_id="24">
        </link>
        <link id="EOG7HHWT3" db_id="25">
        </link>
        <link id="7533" db_id="26">
        </link>
        <link id="113365" db_id="27">
        </link>
        <link id="K16198" db_id="29">
        </link>
        <link id="Q04917" db_id="33">
        </link>
        <link id="ESSEAAY" db_id="34">
        </link>
        <link id="HBG050423" db_id="35">
        </link>
        <link id="IPR000308" db_id="36">
        </link>
        <link id="IPR023409" db_id="36">
        </link>
        <link id="IPR023410" db_id="36">
        </link>
        <link id="Q04917" db_id="37">
        </link>
        <link id="PF00244" db_id="38">
        </link>
        <link id="ENSG00000128245" db_id="41">
        </link>
        <link id="ENST00000248975" db_id="41">
        </link>
        <link id="Q04917" db_id="42">
        </link>
        <link id="Q04917" db_id="43">
        </link>
        <link id="PTHR18860" db_id="45">
        </link>
        <link id="1.20.190.20" db_id="46">
        </link>
        <link id="MINT-124456" db_id="47">
        </link>
        <link id="Q04917" db_id="50">
        </link>
        <link id="PR00305" db_id="52">
        </link>
        <link id="SSF48445" db_id="53">
        </link>
        <link id="uc003alz.3" db_id="56">
        </link>
        <link id="SM00101" db_id="57">
        </link>
        <link id="PIRSF000868" db_id="58">
        </link>
        <link id="PS00796" db_id="61">
        </link>
        <link id="PS00797" db_id="61">
        </link>
        <link id="DIP-27566N" db_id="63">
        </link>
        <link id="PR:Q04917" db_id="65">
        </link>
        <link id="Q04917" db_id="67">
        </link>
        <link id="Q04917" db_id="70">
        </link>
        <link id="29471" db_id="71">
        </link>
        <link id="Q04917" db_id="72">
        </link>
        <link id="Q04917" db_id="73">
        </link>
        <link id="Q04917" db_id="75">
        </link>
        <link id="TF102003" db_id="78">
        </link>
        <link id="HS_YWHAH" db_id="79">
        </link>
        <link id="YWHAH" db_id="80">
        </link>
        <link id="7533" db_id="81">
        </link>
        <link id="7533" db_id="82">
        </link>
        <link id="1345593" db_id="94">
        </link>
        <link id="GC22P032340" db_id="95">
        </link>
        <link id="12853" db_id="97">
        </link>
        <link id="HGNC:12853" db_id="97">
        </link>
        <link id="CAB025918" db_id="98">
        </link>
        <link id="113508" db_id="99">
        </link>
        <link id="NX_Q04917" db_id="100">
        </link>
        <link id="PA37442" db_id="101">
        </link>
        <link id="REACT_11123" db_id="102">
        </link>
        <link id="REACT_578" db_id="102">
        </link>
        <link id="Q04917" db_id="103">
        </link>
        <link id="YWHAH" db_id="104">
        </link>
        <link id="Q04917" db_id="109">
        </link>
        <link id="Q04917" db_id="116">
        </link>
        <link id="OTTHUMG00000030833" db_id="146">
        </link>
        <link id="00215" db_id="154">
        </link>
        <link id="AAA35483.1" db_id="160">
        </link>
        <link id="AAB36036.1" db_id="160">
        </link>
        <link id="AAG01995.1" db_id="160">
        </link>
        <link id="AAH03047.1" db_id="160">
        </link>
        <link id="BAA11418.1" db_id="160">
        </link>
        <link id="BAG35533.1" db_id="160">
        </link>
        <link id="CAA40620.1" db_id="160">
        </link>
        <link id="CAA55017.1" db_id="160">
        </link>
        <link id="CAA56676.1" db_id="160">
        </link>
        <link id="CAG30498.1" db_id="160">
        </link>
        <link id="CAK54639.1" db_id="160">
        </link>
        <link id="CAK54938.1" db_id="160">
        </link>
        <link id="EAW60001.1" db_id="160">
        </link>
        <link id="EAW60002.1" db_id="160">
        </link>
        <link id="EAW60003.1" db_id="160">
        </link>
        <link id="NP_003396.1" db_id="160">
        </link>
        <link id="Q04917.4" db_id="160">
        </link>
        <link id="109451558" db_id="161">
        </link>
        <link id="109452152" db_id="161">
        </link>
        <link id="119580405" db_id="161">
        </link>
        <link id="119580406" db_id="161">
        </link>
        <link id="119580407" db_id="161">
        </link>
        <link id="12804373" db_id="161">
        </link>
        <link id="1345593" db_id="161">
        </link>
        <link id="1477931" db_id="161">
        </link>
        <link id="1711232" db_id="161">
        </link>
        <link id="189069195" db_id="161">
        </link>
        <link id="28862" db_id="161">
        </link>
        <link id="437363" db_id="161">
        </link>
        <link id="4507951" db_id="161">
        </link>
        <link id="460779" db_id="161">
        </link>
        <link id="47678755" db_id="161">
        </link>
        <link id="531590" db_id="161">
        </link>
        <link id="9956033" db_id="161">
        </link>
        <link id="AK312650.1" db_id="162">
        </link>
        <link id="AY007132.1" db_id="162">
        </link>
        <link id="BC003047.1" db_id="162">
        </link>
        <link id="CR456612.1" db_id="162">
        </link>
        <link id="CU013208.1" db_id="162">
        </link>
        <link id="CU013496.1" db_id="162">
        </link>
        <link id="L08439.1" db_id="162">
        </link>
        <link id="L20422.1" db_id="162">
        </link>
        <link id="NM_003405.3" db_id="162">
        </link>
        <link id="S80794.1" db_id="162">
        </link>
        <link id="X57345.1" db_id="162">
        </link>
        <link id="X78138.1" db_id="162">
        </link>
        <link id="ABBA01055356.1" db_id="163">
        </link>
        <link id="ABBA01055357.1" db_id="163">
        </link>
        <link id="AC_000154.1" db_id="163">
        </link>
        <link id="AMYH02038258.1" db_id="163">
        </link>
        <link id="CH471095.1" db_id="163">
        </link>
        <link id="D78577.2" db_id="163">
        </link>
        <link id="KF510584.1" db_id="163">
        </link>
        <link id="NC_000022.11" db_id="163">
        </link>
        <link id="NC_018933.2" db_id="163">
        </link>
        <link id="NT_011520.13" db_id="163">
        </link>
        <link id="NW_001838745.1" db_id="163">
        </link>
        <link id="NW_004929430.1" db_id="163">
        </link>
        <link id="X80536.1" db_id="163">
        </link>
        <link id="Z82248.1" db_id="163">
        </link>
        <link id="109451557" db_id="164">
        </link>
        <link id="109452151" db_id="164">
        </link>
        <link id="12804372" db_id="164">
        </link>
        <link id="1477930" db_id="164">
        </link>
        <link id="164690452" db_id="164">
        </link>
        <link id="179293" db_id="164">
        </link>
        <link id="28861" db_id="164">
        </link>
        <link id="437362" db_id="164">
        </link>
        <link id="460778" db_id="164">
        </link>
        <link id="47678754" db_id="164">
        </link>
        <link id="61744461" db_id="164">
        </link>
        <link id="9956032" db_id="164">
        </link>
        <link id="148136806" db_id="165">
        </link>
        <link id="148136807" db_id="165">
        </link>
        <link id="157697933" db_id="165">
        </link>
        <link id="157729478" db_id="165">
        </link>
        <link id="1941922" db_id="165">
        </link>
        <link id="511787106" db_id="165">
        </link>
        <link id="528471965" db_id="165">
        </link>
        <link id="528476531" db_id="165">
        </link>
        <link id="529604262" db_id="165">
        </link>
        <link id="531589" db_id="165">
        </link>
        <link id="568801965" db_id="165">
        </link>
        <link id="568815576" db_id="165">
        </link>
        <link id="60391322" db_id="165">
        </link>
        <link id="71516043" db_id="165">
        </link>
      </links>
      <connectivity isloaded="True">
        <item typeid="2" count="114"/>
        <item typeid="3" count="1"/>
        <item typeid="5" count="4"/>
        <item typeid="6" count="2"/>
        <item typeid="7" count="8"/>
        <item typeid="8" count="2"/>
        <item typeid="11" count="8"/>
        <item typeid="14" count="1"/>
      </connectivity>
      <attributes isloaded="True">
      </attributes>
    </vertex>
    <vertex id="3" componentid="367" componenttype="2" marked="False" name="YWHAG" x="0.0072966070777088655" y="0" level="0">
      <synonyms>
        <synonym type="1">14-3-3 protein gamma</synonym>
        <synonym type="1">KCIP-1</synonym>
        <synonym type="1">Protein kinase C inhibitor protein 1</synonym>
        <synonym type="1">YWHAG</synonym>
        <synonym type="2">14-3-3 gamma-protein</synonym>
        <synonym type="3">14-3-3GAMMA</synonym>
        <synonym type="2">kcip-i</synonym>
        <synonym type="3">tyrosine 3-monooxygenase/tryptophan 5-monooxygenase activation protein, gamma</synonym>
        <synonym type="2">ywhag isoform</synonym>
      </synonyms>
      <species>
        <organism id="4689" name="Homo sapiens"/>
      </species>
      <links isloaded="True">
        <link id="P61981" db_id="2">
        </link>
        <link id="1433G_HUMAN" db_id="3">
        </link>
        <link id="AB024334" db_id="4">
        </link>
        <link id="AC006388" db_id="4">
        </link>
        <link id="AF142498" db_id="4">
        </link>
        <link id="BC020963" db_id="4">
        </link>
        <link id="CR541904" db_id="4">
        </link>
        <link id="CR541925" db_id="4">
        </link>
        <link id="NP_036611.2" db_id="5">
        </link>
        <link id="P61981" db_id="6">
        </link>
        <link id="9606.ENSP00000306330" db_id="7">
        </link>
        <link id="O70457" db_id="9">
        </link>
        <link id="P35214" db_id="9">
        </link>
        <link id="Q6FH52" db_id="9">
        </link>
        <link id="Q9UDP2" db_id="9">
        </link>
        <link id="Q9UN99" db_id="9">
        </link>
        <link id="P61981" db_id="10">
        </link>
        <link id="7532" db_id="11">
        </link>
        <link id="hsa:7532" db_id="13">
        </link>
        <link id="COG5040" db_id="17">
        </link>
        <link id="Hs.744840" db_id="19">
        </link>
        <link id="GO:0000086" db_id="20">
        </link>
        <link id="GO:0000278" db_id="20">
        </link>
        <link id="GO:0005080" db_id="20">
        </link>
        <link id="GO:0005159" db_id="20">
        </link>
        <link id="GO:0005829" db_id="20">
        </link>
        <link id="GO:0006469" db_id="20">
        </link>
        <link id="GO:0006605" db_id="20">
        </link>
        <link id="GO:0006915" db_id="20">
        </link>
        <link id="GO:0008426" db_id="20">
        </link>
        <link id="GO:0009966" db_id="20">
        </link>
        <link id="GO:0030659" db_id="20">
        </link>
        <link id="GO:0032869" db_id="20">
        </link>
        <link id="GO:0044822" db_id="20">
        </link>
        <link id="GO:0045664" db_id="20">
        </link>
        <link id="GO:0048167" db_id="20">
        </link>
        <link id="GO:0061024" db_id="20">
        </link>
        <link id="GO:0070062" db_id="20">
        </link>
        <link id="GO:0071901" db_id="20">
        </link>
        <link id="GO:0097193" db_id="20">
        </link>
        <link id="GO:1900740" db_id="20">
        </link>
        <link id="2B05" db_id="21">
        </link>
        <link id="3UZD" db_id="21">
        </link>
        <link id="4E2E" db_id="21">
        </link>
        <link id="4J6S" db_id="21">
        </link>
        <link id="P61981" db_id="22">
        </link>
        <link id="HOG000240379" db_id="23">
        </link>
        <link id="2B05" db_id="24">
        </link>
        <link id="3UZD" db_id="24">
        </link>
        <link id="4E2E" db_id="24">
        </link>
        <link id="4J6S" db_id="24">
        </link>
        <link id="EOG7HHWT3" db_id="25">
        </link>
        <link id="7532" db_id="26">
        </link>
        <link id="113364" db_id="27">
        </link>
        <link id="K16198" db_id="29">
        </link>
        <link id="P61981" db_id="33">
        </link>
        <link id="CSETQHE" db_id="34">
        </link>
        <link id="HBG050423" db_id="35">
        </link>
        <link id="IPR000308" db_id="36">
        </link>
        <link id="IPR023409" db_id="36">
        </link>
        <link id="IPR023410" db_id="36">
        </link>
        <link id="P61981" db_id="37">
        </link>
        <link id="PF00244" db_id="38">
        </link>
        <link id="CHEMBL1293296" db_id="40">
        </link>
        <link id="ENSG00000170027" db_id="41">
        </link>
        <link id="ENST00000307630" db_id="41">
        </link>
        <link id="P61981" db_id="42">
        </link>
        <link id="P61981" db_id="43">
        </link>
        <link id="PTHR18860" db_id="45">
        </link>
        <link id="1.20.190.20" db_id="46">
        </link>
        <link id="MINT-248956" db_id="47">
        </link>
        <link id="P61981" db_id="50">
        </link>
        <link id="PR00305" db_id="52">
        </link>
        <link id="SSF48445" db_id="53">
        </link>
        <link id="uc011kgj.1" db_id="56">
        </link>
        <link id="SM00101" db_id="57">
        </link>
        <link id="PIRSF000868" db_id="58">
        </link>
        <link id="PS00796" db_id="61">
        </link>
        <link id="PS00797" db_id="61">
        </link>
        <link id="PR:P61981" db_id="65">
        </link>
        <link id="P61981" db_id="67">
        </link>
        <link id="P61981" db_id="70">
        </link>
        <link id="29467" db_id="71">
        </link>
        <link id="P61981" db_id="72">
        </link>
        <link id="P61981" db_id="73">
        </link>
        <link id="P61981" db_id="75">
        </link>
        <link id="TF102003" db_id="78">
        </link>
        <link id="HS_YWHAG" db_id="79">
        </link>
        <link id="YWHAG" db_id="80">
        </link>
        <link id="7532" db_id="81">
        </link>
        <link id="7532" db_id="82">
        </link>
        <link id="48428721" db_id="94">
        </link>
        <link id="GC07M075956" db_id="95">
        </link>
        <link id="12852" db_id="97">
        </link>
        <link id="HGNC:12852" db_id="97">
        </link>
        <link id="CAB013274" db_id="98">
        </link>
        <link id="CAB018389" db_id="98">
        </link>
        <link id="HPA026918" db_id="98">
        </link>
        <link id="605356" db_id="99">
        </link>
        <link id="NX_P61981" db_id="100">
        </link>
        <link id="PA37441" db_id="101">
        </link>
        <link id="REACT_11123" db_id="102">
        </link>
        <link id="REACT_115566" db_id="102">
        </link>
        <link id="REACT_578" db_id="102">
        </link>
        <link id="P61981" db_id="103">
        </link>
        <link id="YWHAG" db_id="104">
        </link>
        <link id="P61981" db_id="109">
        </link>
        <link id="IPI00220642" db_id="115">
        </link>
        <link id="P61981" db_id="116">
        </link>
        <link id="OTTHUMG00000022862" db_id="146">
        </link>
        <link id="05639" db_id="154">
        </link>
        <link id="AAD48408.1" db_id="160">
        </link>
        <link id="AAH20963.1" db_id="160">
        </link>
        <link id="BAA85184.1" db_id="160">
        </link>
        <link id="BAG51276.1" db_id="160">
        </link>
        <link id="BAG56989.1" db_id="160">
        </link>
        <link id="BAG58085.1" db_id="160">
        </link>
        <link id="CAG46702.1" db_id="160">
        </link>
        <link id="CAG46723.1" db_id="160">
        </link>
        <link id="EAW71804.1" db_id="160">
        </link>
        <link id="NP_036611.2" db_id="160">
        </link>
        <link id="P61981.2" db_id="160">
        </link>
        <link id="119592210" db_id="161">
        </link>
        <link id="18088513" db_id="161">
        </link>
        <link id="193785841" db_id="161">
        </link>
        <link id="194373787" db_id="161">
        </link>
        <link id="194379068" db_id="161">
        </link>
        <link id="21464101" db_id="161">
        </link>
        <link id="48428721" db_id="161">
        </link>
        <link id="49456763" db_id="161">
        </link>
        <link id="49456805" db_id="161">
        </link>
        <link id="5726310" db_id="161">
        </link>
        <link id="6016838" db_id="161">
        </link>
        <link id="AB024334.1" db_id="162">
        </link>
        <link id="AF142498.1" db_id="162">
        </link>
        <link id="AK024230.1" db_id="162">
        </link>
        <link id="AK293505.1" db_id="162">
        </link>
        <link id="AK295029.1" db_id="162">
        </link>
        <link id="BC020963.2" db_id="162">
        </link>
        <link id="BI495132.1" db_id="162">
        </link>
        <link id="CR541904.1" db_id="162">
        </link>
        <link id="CR541925.1" db_id="162">
        </link>
        <link id="DC343104.1" db_id="162">
        </link>
        <link id="NM_012479.3" db_id="162">
        </link>
        <link id="ABBA01005914.1" db_id="163">
        </link>
        <link id="ABBA01005915.1" db_id="163">
        </link>
        <link id="AC005522.2" db_id="163">
        </link>
        <link id="AC006388.3" db_id="163">
        </link>
        <link id="AC_000139.1" db_id="163">
        </link>
        <link id="AMYH02016084.1" db_id="163">
        </link>
        <link id="AMYH02016085.1" db_id="163">
        </link>
        <link id="CH471220.1" db_id="163">
        </link>
        <link id="NC_000007.14" db_id="163">
        </link>
        <link id="NC_018918.2" db_id="163">
        </link>
        <link id="NT_007933.16" db_id="163">
        </link>
        <link id="NW_001839047.1" db_id="163">
        </link>
        <link id="NW_004929332.1" db_id="163">
        </link>
        <link id="10436557" db_id="164">
        </link>
        <link id="145997142" db_id="164">
        </link>
        <link id="15334476" db_id="164">
        </link>
        <link id="194373786" db_id="164">
        </link>
        <link id="194379067" db_id="164">
        </link>
        <link id="194733744" db_id="164">
        </link>
        <link id="34193665" db_id="164">
        </link>
        <link id="49456762" db_id="164">
        </link>
        <link id="49456804" db_id="164">
        </link>
        <link id="5726309" db_id="164">
        </link>
        <link id="6016837" db_id="164">
        </link>
        <link id="148186248" db_id="165">
        </link>
        <link id="148186249" db_id="165">
        </link>
        <link id="157696608" db_id="165">
        </link>
        <link id="157734172" db_id="165">
        </link>
        <link id="4753219" db_id="165">
        </link>
        <link id="511811767" db_id="165">
        </link>
        <link id="511811768" db_id="165">
        </link>
        <link id="528475163" db_id="165">
        </link>
        <link id="528476628" db_id="165">
        </link>
        <link id="568815306" db_id="165">
        </link>
        <link id="568815591" db_id="165">
        </link>
        <link id="71514201" db_id="165">
        </link>
        <link id="7770659" db_id="165">
        </link>
      </links>
      <connectivity isloaded="True">
        <item typeid="2" count="357"/>
        <item typeid="3" count="4"/>
        <item typeid="5" count="6"/>
        <item typeid="6" count="5"/>
        <item typeid="7" count="5"/>
        <item typeid="8" count="2"/>
        <item typeid="11" count="5"/>
        <item typeid="13" count="1"/>
        <item typeid="14" count="5"/>
      </connectivity>
      <attributes isloaded="True">
      </attributes>
    </vertex>
    <vertex id="4" componentid="377" componenttype="2" marked="False" name="Stratifin" x="0.0072966070777088655" y="-0.0072966070777088655" level="0">
      <synonyms>
        <synonym type="1">14-3-3 protein sigma</synonym>
        <synonym type="1">Epithelial cell marker protein 1</synonym>
        <synonym type="1">HME1</synonym>
        <synonym type="1">SFN</synonym>
        <synonym type="1">Stratifin</synonym>
        <synonym type="3">YWHAS</synonym>
      </synonyms>
      <species>
        <organism id="4689" name="Homo sapiens"/>
      </species>
      <links isloaded="True">
        <link id="P31947" db_id="2">
        </link>
        <link id="1433S_HUMAN" db_id="3">
        </link>
        <link id="AF029081" db_id="4">
        </link>
        <link id="AF029082" db_id="4">
        </link>
        <link id="AL034380" db_id="4">
        </link>
        <link id="BC000329" db_id="4">
        </link>
        <link id="BC000995" db_id="4">
        </link>
        <link id="BC001550" db_id="4">
        </link>
        <link id="BC002995" db_id="4">
        </link>
        <link id="BC023552" db_id="4">
        </link>
        <link id="CR541905" db_id="4">
        </link>
        <link id="CR541926" db_id="4">
        </link>
        <link id="M93010" db_id="4">
        </link>
        <link id="X57348" db_id="4">
        </link>
        <link id="NP_006133.1" db_id="5">
        </link>
        <link id="P31947" db_id="6">
        </link>
        <link id="9606.ENSP00000340989" db_id="7">
        </link>
        <link id="Q6FH30" db_id="9">
        </link>
        <link id="Q6FH51" db_id="9">
        </link>
        <link id="Q96DH0" db_id="9">
        </link>
        <link id="P31947" db_id="10">
        </link>
        <link id="2810" db_id="11">
        </link>
        <link id="hsa:2810" db_id="13">
        </link>
        <link id="S34753" db_id="14">
        </link>
        <link id="S38956" db_id="14">
        </link>
        <link id="COG5040" db_id="17">
        </link>
        <link id="Hs.523718" db_id="19">
        </link>
        <link id="GO:0000079" db_id="20">
        </link>
        <link id="GO:0001836" db_id="20">
        </link>
        <link id="GO:0005615" db_id="20">
        </link>
        <link id="GO:0005634" db_id="20">
        </link>
        <link id="GO:0005737" db_id="20">
        </link>
        <link id="GO:0005829" db_id="20">
        </link>
        <link id="GO:0006469" db_id="20">
        </link>
        <link id="GO:0006915" db_id="20">
        </link>
        <link id="GO:0007165" db_id="20">
        </link>
        <link id="GO:0008285" db_id="20">
        </link>
        <link id="GO:0008426" db_id="20">
        </link>
        <link id="GO:0008630" db_id="20">
        </link>
        <link id="GO:0030216" db_id="20">
        </link>
        <link id="GO:0030307" db_id="20">
        </link>
        <link id="GO:0030659" db_id="20">
        </link>
        <link id="GO:0043154" db_id="20">
        </link>
        <link id="GO:0043616" db_id="20">
        </link>
        <link id="GO:0046827" db_id="20">
        </link>
        <link id="GO:0061024" db_id="20">
        </link>
        <link id="GO:0070062" db_id="20">
        </link>
        <link id="GO:0071901" db_id="20">
        </link>
        <link id="GO:0097193" db_id="20">
        </link>
        <link id="GO:1900740" db_id="20">
        </link>
        <link id="1YWT" db_id="21">
        </link>
        <link id="1YZ5" db_id="21">
        </link>
        <link id="3IQJ" db_id="21">
        </link>
        <link id="3IQU" db_id="21">
        </link>
        <link id="3IQV" db_id="21">
        </link>
        <link id="3LW1" db_id="21">
        </link>
        <link id="3MHR" db_id="21">
        </link>
        <link id="3O8I" db_id="21">
        </link>
        <link id="3P1N" db_id="21">
        </link>
        <link id="3P1O" db_id="21">
        </link>
        <link id="3P1P" db_id="21">
        </link>
        <link id="3P1Q" db_id="21">
        </link>
        <link id="3P1R" db_id="21">
        </link>
        <link id="3P1S" db_id="21">
        </link>
        <link id="3SMK" db_id="21">
        </link>
        <link id="3SML" db_id="21">
        </link>
        <link id="3SMM" db_id="21">
        </link>
        <link id="3SMN" db_id="21">
        </link>
        <link id="3SMO" db_id="21">
        </link>
        <link id="3SPR" db_id="21">
        </link>
        <link id="3T0L" db_id="21">
        </link>
        <link id="3T0M" db_id="21">
        </link>
        <link id="3U9X" db_id="21">
        </link>
        <link id="3UX0" db_id="21">
        </link>
        <link id="4DAT" db_id="21">
        </link>
        <link id="4DAU" db_id="21">
        </link>
        <link id="4DHM" db_id="21">
        </link>
        <link id="4DHN" db_id="21">
        </link>
        <link id="4DHO" db_id="21">
        </link>
        <link id="4DHP" db_id="21">
        </link>
        <link id="4DHQ" db_id="21">
        </link>
        <link id="4DHR" db_id="21">
        </link>
        <link id="4DHS" db_id="21">
        </link>
        <link id="4DHT" db_id="21">
        </link>
        <link id="4DHU" db_id="21">
        </link>
        <link id="4FL5" db_id="21">
        </link>
        <link id="4FR3" db_id="21">
        </link>
        <link id="4HQW" db_id="21">
        </link>
        <link id="4HRU" db_id="21">
        </link>
        <link id="4IEA" db_id="21">
        </link>
        <link id="4JC3" db_id="21">
        </link>
        <link id="4JDD" db_id="21">
        </link>
        <link id="P31947" db_id="22">
        </link>
        <link id="HOG000240379" db_id="23">
        </link>
        <link id="1YWT" db_id="24">
        </link>
        <link id="1YZ5" db_id="24">
        </link>
        <link id="3IQJ" db_id="24">
        </link>
        <link id="3IQU" db_id="24">
        </link>
        <link id="3IQV" db_id="24">
        </link>
        <link id="3LW1" db_id="24">
        </link>
        <link id="3MHR" db_id="24">
        </link>
        <link id="3O8I" db_id="24">
        </link>
        <link id="3P1N" db_id="24">
        </link>
        <link id="3P1O" db_id="24">
        </link>
        <link id="3P1P" db_id="24">
        </link>
        <link id="3P1Q" db_id="24">
        </link>
        <link id="3P1R" db_id="24">
        </link>
        <link id="3P1S" db_id="24">
        </link>
        <link id="3SMK" db_id="24">
        </link>
        <link id="3SML" db_id="24">
        </link>
        <link id="3SMM" db_id="24">
        </link>
        <link id="3SMN" db_id="24">
        </link>
        <link id="3SMO" db_id="24">
        </link>
        <link id="3SPR" db_id="24">
        </link>
        <link id="3T0L" db_id="24">
        </link>
        <link id="3T0M" db_id="24">
        </link>
        <link id="3U9X" db_id="24">
        </link>
        <link id="3UX0" db_id="24">
        </link>
        <link id="4DAT" db_id="24">
        </link>
        <link id="4DAU" db_id="24">
        </link>
        <link id="4DHM" db_id="24">
        </link>
        <link id="4DHN" db_id="24">
        </link>
        <link id="4DHO" db_id="24">
        </link>
        <link id="4DHP" db_id="24">
        </link>
        <link id="4DHQ" db_id="24">
        </link>
        <link id="4DHR" db_id="24">
        </link>
        <link id="4DHS" db_id="24">
        </link>
        <link id="4DHT" db_id="24">
        </link>
        <link id="4DHU" db_id="24">
        </link>
        <link id="4FL5" db_id="24">
        </link>
        <link id="4FR3" db_id="24">
        </link>
        <link id="4HQW" db_id="24">
        </link>
        <link id="4HRU" db_id="24">
        </link>
        <link id="4IEA" db_id="24">
        </link>
        <link id="4JC3" db_id="24">
        </link>
        <link id="4JDD" db_id="24">
        </link>
        <link id="EOG7HHWT3" db_id="25">
        </link>
        <link id="2810" db_id="26">
        </link>
        <link id="109072" db_id="27">
        </link>
        <link id="K06644" db_id="29">
        </link>
        <link id="P31947" db_id="33">
        </link>
        <link id="EQKGNEE" db_id="34">
        </link>
        <link id="HBG050423" db_id="35">
        </link>
        <link id="IPR000308" db_id="36">
        </link>
        <link id="IPR023409" db_id="36">
        </link>
        <link id="IPR023410" db_id="36">
        </link>
        <link id="P31947" db_id="37">
        </link>
        <link id="PF00244" db_id="38">
        </link>
        <link id="CHEMBL1909482" db_id="40">
        </link>
        <link id="ENSG00000175793" db_id="41">
        </link>
        <link id="ENST00000339276" db_id="41">
        </link>
        <link id="P31947" db_id="42">
        </link>
        <link id="P31947" db_id="43">
        </link>
        <link id="PTHR18860" db_id="45">
        </link>
        <link id="1.20.190.20" db_id="46">
        </link>
        <link id="MINT-108060" db_id="47">
        </link>
        <link id="P31947" db_id="50">
        </link>
        <link id="PR00305" db_id="52">
        </link>
        <link id="SSF48445" db_id="53">
        </link>
        <link id="uc001bnc.1" db_id="56">
        </link>
        <link id="SM00101" db_id="57">
        </link>
        <link id="PIRSF000868" db_id="58">
        </link>
        <link id="PS00796" db_id="61">
        </link>
        <link id="PS00797" db_id="61">
        </link>
        <link id="DIP-29861N" db_id="63">
        </link>
        <link id="PR:P31947" db_id="65">
        </link>
        <link id="P31947" db_id="67">
        </link>
        <link id="P31947" db_id="70">
        </link>
        <link id="11071" db_id="71">
        </link>
        <link id="P31947" db_id="72">
        </link>
        <link id="P31947" db_id="73">
        </link>
        <link id="P31947" db_id="75">
        </link>
        <link id="TF102003" db_id="78">
        </link>
        <link id="HS_SFN" db_id="79">
        </link>
        <link id="2810" db_id="81">
        </link>
        <link id="2810" db_id="82">
        </link>
        <link id="398953" db_id="94">
        </link>
        <link id="GC01P027189" db_id="95">
        </link>
        <link id="10773" db_id="97">
        </link>
        <link id="HGNC:10773" db_id="97">
        </link>
        <link id="CAB006268" db_id="98">
        </link>
        <link id="CAB040552" db_id="98">
        </link>
        <link id="HPA011105" db_id="98">
        </link>
        <link id="601290" db_id="99">
        </link>
        <link id="NX_P31947" db_id="100">
        </link>
        <link id="PA177" db_id="101">
        </link>
        <link id="REACT_11123" db_id="102">
        </link>
        <link id="REACT_578" db_id="102">
        </link>
        <link id="P31947" db_id="103">
        </link>
        <link id="Stratifin" db_id="104">
        </link>
        <link id="P31947" db_id="111">
        </link>
        <link id="P31947" db_id="114">
        </link>
        <link id="P31947" db_id="116">
        </link>
        <link id="OTTHUMG00000004093" db_id="146">
        </link>
        <link id="03185" db_id="154">
        </link>
        <link id="AAA59546.1" db_id="160">
        </link>
        <link id="AAC52029.1" db_id="160">
        </link>
        <link id="AAC52030.1" db_id="160">
        </link>
        <link id="AAH00329.1" db_id="160">
        </link>
        <link id="AAH00995.1" db_id="160">
        </link>
        <link id="AAH01550.1" db_id="160">
        </link>
        <link id="AAH02995.1" db_id="160">
        </link>
        <link id="AAH23552.1" db_id="160">
        </link>
        <link id="ABM85088.1" db_id="160">
        </link>
        <link id="CAG46703.1" db_id="160">
        </link>
        <link id="CAG46724.1" db_id="160">
        </link>
        <link id="EAX07786.1" db_id="160">
        </link>
        <link id="EAX07787.1" db_id="160">
        </link>
        <link id="NP_006133.1" db_id="160">
        </link>
        <link id="P31947.1" db_id="160">
        </link>
        <link id="119628191" db_id="161">
        </link>
        <link id="119628192" db_id="161">
        </link>
        <link id="123994973" db_id="161">
        </link>
        <link id="12653125" db_id="161">
        </link>
        <link id="12654345" db_id="161">
        </link>
        <link id="12804273" db_id="161">
        </link>
        <link id="16306737" db_id="161">
        </link>
        <link id="187302" db_id="161">
        </link>
        <link id="23270783" db_id="161">
        </link>
        <link id="2702353" db_id="161">
        </link>
        <link id="2702355" db_id="161">
        </link>
        <link id="398953" db_id="161">
        </link>
        <link id="49456765" db_id="161">
        </link>
        <link id="49456807" db_id="161">
        </link>
        <link id="5454052" db_id="161">
        </link>
        <link id="AF029082.1" db_id="162">
        </link>
        <link id="BC000329.2" db_id="162">
        </link>
        <link id="BC000995.2" db_id="162">
        </link>
        <link id="BC001550.1" db_id="162">
        </link>
        <link id="BC002995.1" db_id="162">
        </link>
        <link id="BC023552.2" db_id="162">
        </link>
        <link id="CR541905.1" db_id="162">
        </link>
        <link id="CR541926.1" db_id="162">
        </link>
        <link id="DQ894162.2" db_id="162">
        </link>
        <link id="M93010.1" db_id="162">
        </link>
        <link id="NM_006142.3" db_id="162">
        </link>
        <link id="ABBA01034932.1" db_id="163">
        </link>
        <link id="AC_000133.1" db_id="163">
        </link>
        <link id="AF029081.1" db_id="163">
        </link>
        <link id="AL034380.26" db_id="163">
        </link>
        <link id="AMYH02000580.1" db_id="163">
        </link>
        <link id="CH471059.2" db_id="163">
        </link>
        <link id="NC_000001.11" db_id="163">
        </link>
        <link id="NC_018912.2" db_id="163">
        </link>
        <link id="NT_032977.10" db_id="163">
        </link>
        <link id="NW_001838576.1" db_id="163">
        </link>
        <link id="NW_004929289.1" db_id="163">
        </link>
        <link id="123994972" db_id="164">
        </link>
        <link id="12803037" db_id="164">
        </link>
        <link id="12804272" db_id="164">
        </link>
        <link id="16306736" db_id="164">
        </link>
        <link id="187301" db_id="164">
        </link>
        <link id="2702354" db_id="164">
        </link>
        <link id="33873404" db_id="164">
        </link>
        <link id="33875311" db_id="164">
        </link>
        <link id="45238846" db_id="164">
        </link>
        <link id="49456764" db_id="164">
        </link>
        <link id="49456806" db_id="164">
        </link>
        <link id="148157231" db_id="165">
        </link>
        <link id="157696199" db_id="165">
        </link>
        <link id="157704448" db_id="165">
        </link>
        <link id="2702352" db_id="165">
        </link>
        <link id="511872744" db_id="165">
        </link>
        <link id="528476460" db_id="165">
        </link>
        <link id="528476670" db_id="165">
        </link>
        <link id="568815361" db_id="165">
        </link>
        <link id="568815597" db_id="165">
        </link>
        <link id="74230049" db_id="165">
        </link>
        <link id="7981257" db_id="165">
        </link>
      </links>
      <connectivity isloaded="True">
        <item typeid="2" count="174"/>
        <item typeid="3" count="30"/>
        <item typeid="4" count="29"/>
        <item typeid="5" count="30"/>
        <item typeid="6" count="16"/>
        <item typeid="7" count="1"/>
        <item typeid="8" count="7"/>
        <item typeid="11" count="4"/>
        <item typeid="12" count="3"/>
        <item typeid="13" count="3"/>
        <item typeid="14" count="7"/>
      </connectivity>
      <attributes isloaded="True">
      </attributes>
    </vertex>
    <vertex id="5" componentid="382" componenttype="2" marked="False" name="YWHAQ" x="0" y="-0.0072966070777088655" level="0">
      <synonyms>
        <synonym type="1">14-3-3 protein T-cell</synonym>
        <synonym type="1">14-3-3 protein tau</synonym>
        <synonym type="1">14-3-3 protein theta</synonym>
        <synonym type="1">Protein HS1</synonym>
        <synonym type="1">YWHAQ</synonym>
        <synonym type="3">14-3-3</synonym>
        <synonym type="3">HS1</synonym>
        <synonym type="3">tyrosine 3-monooxygenase/tryptophan 5-monooxygenase activation protein, theta</synonym>
      </synonyms>
      <species>
        <organism id="4689" name="Homo sapiens"/>
      </species>
      <links isloaded="True">
        <link id="P27348" db_id="2">
        </link>
        <link id="1433T_HUMAN" db_id="3">
        </link>
        <link id="AF070556" db_id="4">
        </link>
        <link id="BC050601" db_id="4">
        </link>
        <link id="BC056867" db_id="4">
        </link>
        <link id="BC093019" db_id="4">
        </link>
        <link id="BT020014" db_id="4">
        </link>
        <link id="CH471053" db_id="4">
        </link>
        <link id="X56468" db_id="4">
        </link>
        <link id="X57347" db_id="4">
        </link>
        <link id="NP_006817.1" db_id="5">
        </link>
        <link id="P27348" db_id="6">
        </link>
        <link id="9606.ENSP00000238081" db_id="7">
        </link>
        <link id="D6W4Z5" db_id="9">
        </link>
        <link id="Q567U5" db_id="9">
        </link>
        <link id="Q5TZU8" db_id="9">
        </link>
        <link id="Q9UP48" db_id="9">
        </link>
        <link id="P27348" db_id="10">
        </link>
        <link id="10971" db_id="11">
        </link>
        <link id="hsa:10971" db_id="13">
        </link>
        <link id="S15076" db_id="14">
        </link>
        <link id="COG5040" db_id="17">
        </link>
        <link id="Hs.74405" db_id="19">
        </link>
        <link id="GO:0005737" db_id="20">
        </link>
        <link id="GO:0005829" db_id="20">
        </link>
        <link id="GO:0006605" db_id="20">
        </link>
        <link id="GO:0006915" db_id="20">
        </link>
        <link id="GO:0007264" db_id="20">
        </link>
        <link id="GO:0021762" db_id="20">
        </link>
        <link id="GO:0030659" db_id="20">
        </link>
        <link id="GO:0045892" db_id="20">
        </link>
        <link id="GO:0047485" db_id="20">
        </link>
        <link id="GO:0061024" db_id="20">
        </link>
        <link id="GO:0070062" db_id="20">
        </link>
        <link id="GO:0097193" db_id="20">
        </link>
        <link id="GO:1900740" db_id="20">
        </link>
        <link id="2BTP" db_id="21">
        </link>
        <link id="HOG000240379" db_id="23">
        </link>
        <link id="2BTP" db_id="24">
        </link>
        <link id="EOG7HHWT3" db_id="25">
        </link>
        <link id="10971" db_id="26">
        </link>
        <link id="116168" db_id="27">
        </link>
        <link id="K16197" db_id="29">
        </link>
        <link id="P27348" db_id="33">
        </link>
        <link id="CELRSIC" db_id="34">
        </link>
        <link id="HBG050423" db_id="35">
        </link>
        <link id="IPR000308" db_id="36">
        </link>
        <link id="IPR023409" db_id="36">
        </link>
        <link id="IPR023410" db_id="36">
        </link>
        <link id="P27348" db_id="37">
        </link>
        <link id="PF00244" db_id="38">
        </link>
        <link id="ENSG00000134308" db_id="41">
        </link>
        <link id="ENST00000238081" db_id="41">
        </link>
        <link id="ENST00000381844" db_id="41">
        </link>
        <link id="P27348" db_id="42">
        </link>
        <link id="P27348" db_id="43">
        </link>
        <link id="PTHR18860" db_id="45">
        </link>
        <link id="1.20.190.20" db_id="46">
        </link>
        <link id="MINT-121282" db_id="47">
        </link>
        <link id="P27348" db_id="50">
        </link>
        <link id="PR00305" db_id="52">
        </link>
        <link id="SSF48445" db_id="53">
        </link>
        <link id="uc002qzx.3" db_id="56">
        </link>
        <link id="SM00101" db_id="57">
        </link>
        <link id="PIRSF000868" db_id="58">
        </link>
        <link id="PS00796" db_id="61">
        </link>
        <link id="PS00797" db_id="61">
        </link>
        <link id="DIP-27584N" db_id="63">
        </link>
        <link id="PR:P27348" db_id="65">
        </link>
        <link id="P27348" db_id="67">
        </link>
        <link id="P27348" db_id="70">
        </link>
        <link id="41686" db_id="71">
        </link>
        <link id="P27348" db_id="72">
        </link>
        <link id="P27348" db_id="73">
        </link>
        <link id="P27348" db_id="75">
        </link>
        <link id="TF102002" db_id="78">
        </link>
        <link id="HS_YWHAQ" db_id="79">
        </link>
        <link id="YWHAQ" db_id="80">
        </link>
        <link id="10971" db_id="81">
        </link>
        <link id="10971" db_id="82">
        </link>
        <link id="112690" db_id="94">
        </link>
        <link id="GC02M009724" db_id="95">
        </link>
        <link id="12854" db_id="97">
        </link>
        <link id="HGNC:12854" db_id="97">
        </link>
        <link id="CAB010286" db_id="98">
        </link>
        <link id="HPA007925" db_id="98">
        </link>
        <link id="609009" db_id="99">
        </link>
        <link id="NX_P27348" db_id="100">
        </link>
        <link id="PA37443" db_id="101">
        </link>
        <link id="REACT_11123" db_id="102">
        </link>
        <link id="REACT_578" db_id="102">
        </link>
        <link id="P27348" db_id="103">
        </link>
        <link id="YWHAQ" db_id="104">
        </link>
        <link id="HIX0077146" db_id="105">
        </link>
        <link id="P27348" db_id="109">
        </link>
        <link id="P27348" db_id="114">
        </link>
        <link id="IPI00018146" db_id="115">
        </link>
        <link id="P27348" db_id="116">
        </link>
        <link id="P27348" db_id="129">
        </link>
        <link id="OTTHUMG00000013848" db_id="146">
        </link>
        <link id="00886" db_id="154">
        </link>
        <link id="AAC28640.1" db_id="160">
        </link>
        <link id="AAH50601.1" db_id="160">
        </link>
        <link id="AAH56867.1" db_id="160">
        </link>
        <link id="AAH93019.1" db_id="160">
        </link>
        <link id="AAV38817.1" db_id="160">
        </link>
        <link id="AAX93143.1" db_id="160">
        </link>
        <link id="AAY24326.1" db_id="160">
        </link>
        <link id="BAG60000.1" db_id="160">
        </link>
        <link id="BAG63566.1" db_id="160">
        </link>
        <link id="BAH14529.1" db_id="160">
        </link>
        <link id="CAA39840.1" db_id="160">
        </link>
        <link id="CAA40622.1" db_id="160">
        </link>
        <link id="CAJ42708.1" db_id="160">
        </link>
        <link id="CAL38208.1" db_id="160">
        </link>
        <link id="CAL38216.1" db_id="160">
        </link>
        <link id="CAL38236.1" db_id="160">
        </link>
        <link id="CAL38550.1" db_id="160">
        </link>
        <link id="EAX00977.1" db_id="160">
        </link>
        <link id="EAX00978.1" db_id="160">
        </link>
        <link id="EAX00979.1" db_id="160">
        </link>
        <link id="NP_006817.1" db_id="160">
        </link>
        <link id="P27348.1" db_id="160">
        </link>
        <link id="112690" db_id="161">
        </link>
        <link id="117645484" db_id="161">
        </link>
        <link id="117645500" db_id="161">
        </link>
        <link id="117645540" db_id="161">
        </link>
        <link id="117646166" db_id="161">
        </link>
        <link id="119621382" db_id="161">
        </link>
        <link id="119621383" db_id="161">
        </link>
        <link id="119621384" db_id="161">
        </link>
        <link id="194378802" db_id="161">
        </link>
        <link id="194387272" db_id="161">
        </link>
        <link id="221045704" db_id="161">
        </link>
        <link id="23222" db_id="161">
        </link>
        <link id="32464" db_id="161">
        </link>
        <link id="3387922" db_id="161">
        </link>
        <link id="34785143" db_id="161">
        </link>
        <link id="54696890" db_id="161">
        </link>
        <link id="55930909" db_id="161">
        </link>
        <link id="5803227" db_id="161">
        </link>
        <link id="62205258" db_id="161">
        </link>
        <link id="62702217" db_id="161">
        </link>
        <link id="62988939" db_id="161">
        </link>
        <link id="80747605" db_id="161">
        </link>
        <link id="AA729400.1" db_id="162">
        </link>
        <link id="AF070556.1" db_id="162">
        </link>
        <link id="AK297624.1" db_id="162">
        </link>
        <link id="AK302208.1" db_id="162">
        </link>
        <link id="AK309462.1" db_id="162">
        </link>
        <link id="AK316158.1" db_id="162">
        </link>
        <link id="AM393330.1" db_id="162">
        </link>
        <link id="AM393338.1" db_id="162">
        </link>
        <link id="AM393358.1" db_id="162">
        </link>
        <link id="AM393674.1" db_id="162">
        </link>
        <link id="BC001197.1" db_id="162">
        </link>
        <link id="BC050601.1" db_id="162">
        </link>
        <link id="BC056867.1" db_id="162">
        </link>
        <link id="BC093019.1" db_id="162">
        </link>
        <link id="BT020014.1" db_id="162">
        </link>
        <link id="HY044745.1" db_id="162">
        </link>
        <link id="NM_006826.3" db_id="162">
        </link>
        <link id="X56468.1" db_id="162">
        </link>
        <link id="X57347.1" db_id="162">
        </link>
        <link id="ABBA01015592.1" db_id="163">
        </link>
        <link id="AC073195.5" db_id="163">
        </link>
        <link id="AC082651.6" db_id="163">
        </link>
        <link id="AC_000134.1" db_id="163">
        </link>
        <link id="AMYH02003252.1" db_id="163">
        </link>
        <link id="AMYH02003253.1" db_id="163">
        </link>
        <link id="CH471053.2" db_id="163">
        </link>
        <link id="CS185527.1" db_id="163">
        </link>
        <link id="NC_000002.12" db_id="163">
        </link>
        <link id="NC_018913.2" db_id="163">
        </link>
        <link id="NT_005334.17" db_id="163">
        </link>
        <link id="NW_001838766.1" db_id="163">
        </link>
        <link id="NW_004929298.1" db_id="163">
        </link>
        <link id="117645483" db_id="164">
        </link>
        <link id="117645499" db_id="164">
        </link>
        <link id="117645539" db_id="164">
        </link>
        <link id="117646165" db_id="164">
        </link>
        <link id="164689449" db_id="164">
        </link>
        <link id="194378801" db_id="164">
        </link>
        <link id="194387271" db_id="164">
        </link>
        <link id="221045703" db_id="164">
        </link>
        <link id="23221" db_id="164">
        </link>
        <link id="2750759" db_id="164">
        </link>
        <link id="30047373" db_id="164">
        </link>
        <link id="32463" db_id="164">
        </link>
        <link id="3387921" db_id="164">
        </link>
        <link id="34785142" db_id="164">
        </link>
        <link id="388978475" db_id="164">
        </link>
        <link id="45710065" db_id="164">
        </link>
        <link id="514052668" db_id="164">
        </link>
        <link id="54696889" db_id="164">
        </link>
        <link id="62205257" db_id="164">
        </link>
        <link id="148176571" db_id="165">
        </link>
        <link id="15145555" db_id="165">
        </link>
        <link id="15145608" db_id="165">
        </link>
        <link id="157696327" db_id="165">
        </link>
        <link id="157724517" db_id="165">
        </link>
        <link id="511865497" db_id="165">
        </link>
        <link id="511865500" db_id="165">
        </link>
        <link id="528476164" db_id="165">
        </link>
        <link id="528476665" db_id="165">
        </link>
        <link id="568815352" db_id="165">
        </link>
        <link id="568815596" db_id="165">
        </link>
        <link id="74230052" db_id="165">
        </link>
        <link id="80747604" db_id="165">
        </link>
      </links>
      <connectivity isloaded="True">
        <item typeid="2" count="520"/>
        <item typeid="3" count="184"/>
        <item typeid="4" count="51"/>
        <item typeid="5" count="71"/>
        <item typeid="6" count="62"/>
        <item typeid="7" count="12"/>
        <item typeid="8" count="19"/>
        <item typeid="11" count="4"/>
        <item typeid="12" count="10"/>
        <item typeid="13" count="14"/>
        <item typeid="14" count="28"/>
      </connectivity>
      <attributes isloaded="True">
      </attributes>
    </vertex>
    <vertex id="6" componentid="394" componenttype="2" marked="False" name="YWHAZ" x="-0.0072966070777088655" y="-0.0072966070777088655" level="0">
      <synonyms>
        <synonym type="1">14-3-3 protein zeta/delta</synonym>
        <synonym type="1">KCIP-1</synonym>
        <synonym type="1">Protein kinase C inhibitor protein 1</synonym>
        <synonym type="1">YWHAZ</synonym>
        <synonym type="3">14-3-3-zeta</synonym>
        <synonym type="3">HEL-S-3</synonym>
        <synonym type="3">HEL4</synonym>
        <synonym type="2">kcip-i</synonym>
        <synonym type="3">tyrosine 3-monooxygenase/tryptophan 5-monooxygenase activation protein, zeta</synonym>
        <synonym type="3">YWHAD</synonym>
      </synonyms>
      <species>
        <organism id="4689" name="Homo sapiens"/>
      </species>
      <links isloaded="True">
        <link id="P63104" db_id="2">
        </link>
        <link id="1433Z_HUMAN" db_id="3">
        </link>
        <link id="AK289945" db_id="4">
        </link>
        <link id="AK296902" db_id="4">
        </link>
        <link id="BC003623" db_id="4">
        </link>
        <link id="BC051814" db_id="4">
        </link>
        <link id="BC063824" db_id="4">
        </link>
        <link id="BC068456" db_id="4">
        </link>
        <link id="BC072426" db_id="4">
        </link>
        <link id="BC073141" db_id="4">
        </link>
        <link id="BC083508" db_id="4">
        </link>
        <link id="BC099904" db_id="4">
        </link>
        <link id="BC101483" db_id="4">
        </link>
        <link id="BC108281" db_id="4">
        </link>
        <link id="BC111951" db_id="4">
        </link>
        <link id="CH471060" db_id="4">
        </link>
        <link id="M86400" db_id="4">
        </link>
        <link id="U28964" db_id="4">
        </link>
        <link id="NP_001129171.1" db_id="5">
        </link>
        <link id="NP_001129172.1" db_id="5">
        </link>
        <link id="NP_001129173.1" db_id="5">
        </link>
        <link id="NP_001129174.1" db_id="5">
        </link>
        <link id="NP_003397.1" db_id="5">
        </link>
        <link id="NP_663723.1" db_id="5">
        </link>
        <link id="XP_005251118.1" db_id="5">
        </link>
        <link id="XP_005251119.1" db_id="5">
        </link>
        <link id="XP_005251120.1" db_id="5">
        </link>
        <link id="P63104" db_id="6">
        </link>
        <link id="A8K1N0" db_id="9">
        </link>
        <link id="B7Z465" db_id="9">
        </link>
        <link id="P29213" db_id="9">
        </link>
        <link id="P29312" db_id="9">
        </link>
        <link id="Q32P43" db_id="9">
        </link>
        <link id="Q5XJ08" db_id="9">
        </link>
        <link id="Q6GPI2" db_id="9">
        </link>
        <link id="Q6IN74" db_id="9">
        </link>
        <link id="Q6NUR9" db_id="9">
        </link>
        <link id="Q6P3U9" db_id="9">
        </link>
        <link id="Q86V33" db_id="9">
        </link>
        <link id="P63104" db_id="10">
        </link>
        <link id="7534" db_id="11">
        </link>
        <link id="hsa:7534" db_id="13">
        </link>
        <link id="A38246" db_id="14">
        </link>
        <link id="COG5040" db_id="17">
        </link>
        <link id="Hs.492407" db_id="19">
        </link>
        <link id="GO:0002553" db_id="20">
        </link>
        <link id="GO:0005615" db_id="20">
        </link>
        <link id="GO:0005654" db_id="20">
        </link>
        <link id="GO:0005737" db_id="20">
        </link>
        <link id="GO:0005739" db_id="20">
        </link>
        <link id="GO:0005829" db_id="20">
        </link>
        <link id="GO:0006626" db_id="20">
        </link>
        <link id="GO:0006915" db_id="20">
        </link>
        <link id="GO:0007165" db_id="20">
        </link>
        <link id="GO:0007596" db_id="20">
        </link>
        <link id="GO:0008134" db_id="20">
        </link>
        <link id="GO:0010467" db_id="20">
        </link>
        <link id="GO:0014069" db_id="20">
        </link>
        <link id="GO:0016070" db_id="20">
        </link>
        <link id="GO:0016071" db_id="20">
        </link>
        <link id="GO:0019901" db_id="20">
        </link>
        <link id="GO:0030168" db_id="20">
        </link>
        <link id="GO:0030659" db_id="20">
        </link>
        <link id="GO:0031252" db_id="20">
        </link>
        <link id="GO:0042470" db_id="20">
        </link>
        <link id="GO:0042629" db_id="20">
        </link>
        <link id="GO:0042802" db_id="20">
        </link>
        <link id="GO:0043066" db_id="20">
        </link>
        <link id="GO:0043234" db_id="20">
        </link>
        <link id="GO:0044822" db_id="20">
        </link>
        <link id="GO:0048471" db_id="20">
        </link>
        <link id="GO:0061024" db_id="20">
        </link>
        <link id="GO:0070062" db_id="20">
        </link>
        <link id="GO:0072562" db_id="20">
        </link>
        <link id="GO:0097193" db_id="20">
        </link>
        <link id="GO:1900740" db_id="20">
        </link>
        <link id="1IB1" db_id="21">
        </link>
        <link id="1QJA" db_id="21">
        </link>
        <link id="1QJB" db_id="21">
        </link>
        <link id="2C1J" db_id="21">
        </link>
        <link id="2C1N" db_id="21">
        </link>
        <link id="2O02" db_id="21">
        </link>
        <link id="2WH0" db_id="21">
        </link>
        <link id="3CU8" db_id="21">
        </link>
        <link id="3NKX" db_id="21">
        </link>
        <link id="3RDH" db_id="21">
        </link>
        <link id="4BG6" db_id="21">
        </link>
        <link id="4FJ3" db_id="21">
        </link>
        <link id="4HKC" db_id="21">
        </link>
        <link id="4IHL" db_id="21">
        </link>
        <link id="4N7G" db_id="21">
        </link>
        <link id="4N7Y" db_id="21">
        </link>
        <link id="4N84" db_id="21">
        </link>
        <link id="1IB1" db_id="24">
        </link>
        <link id="1QJA" db_id="24">
        </link>
        <link id="1QJB" db_id="24">
        </link>
        <link id="2C1J" db_id="24">
        </link>
        <link id="2C1N" db_id="24">
        </link>
        <link id="2O02" db_id="24">
        </link>
        <link id="2WH0" db_id="24">
        </link>
        <link id="3CU8" db_id="24">
        </link>
        <link id="3NKX" db_id="24">
        </link>
        <link id="3RDH" db_id="24">
        </link>
        <link id="4BG6" db_id="24">
        </link>
        <link id="4FJ3" db_id="24">
        </link>
        <link id="4HKC" db_id="24">
        </link>
        <link id="4IHL" db_id="24">
        </link>
        <link id="4N7G" db_id="24">
        </link>
        <link id="4N7Y" db_id="24">
        </link>
        <link id="4N84" db_id="24">
        </link>
        <link id="EOG7HHWT3" db_id="25">
        </link>
        <link id="7534" db_id="26">
        </link>
        <link id="113366" db_id="27">
        </link>
        <link id="K16197" db_id="29">
        </link>
        <link id="P63104" db_id="33">
        </link>
        <link id="HBG050423" db_id="35">
        </link>
        <link id="IPR000308" db_id="36">
        </link>
        <link id="IPR023409" db_id="36">
        </link>
        <link id="IPR023410" db_id="36">
        </link>
        <link id="P63104" db_id="37">
        </link>
        <link id="PF00244" db_id="38">
        </link>
        <link id="ENSG00000164924" db_id="41">
        </link>
        <link id="ENST00000353245" db_id="41">
        </link>
        <link id="ENST00000395951" db_id="41">
        </link>
        <link id="ENST00000395953" db_id="41">
        </link>
        <link id="ENST00000395956" db_id="41">
        </link>
        <link id="ENST00000395957" db_id="41">
        </link>
        <link id="ENST00000395958" db_id="41">
        </link>
        <link id="ENST00000419477" db_id="41">
        </link>
        <link id="ENST00000457309" db_id="41">
        </link>
        <link id="ENST00000522542" db_id="41">
        </link>
        <link id="P63104" db_id="42">
        </link>
        <link id="P63104" db_id="43">
        </link>
        <link id="PTHR18860" db_id="45">
        </link>
        <link id="1.20.190.20" db_id="46">
        </link>
        <link id="MINT-89071" db_id="47">
        </link>
        <link id="P63104" db_id="50">
        </link>
        <link id="PR00305" db_id="52">
        </link>
        <link id="SSF48445" db_id="53">
        </link>
        <link id="uc003yjv.2" db_id="56">
        </link>
        <link id="SM00101" db_id="57">
        </link>
        <link id="PIRSF000868" db_id="58">
        </link>
        <link id="PS00796" db_id="61">
        </link>
        <link id="PS00797" db_id="61">
        </link>
        <link id="DIP-563N" db_id="63">
        </link>
        <link id="PR:P63104" db_id="65">
        </link>
        <link id="P63104" db_id="67">
        </link>
        <link id="P63104" db_id="70">
        </link>
        <link id="29475" db_id="71">
        </link>
        <link id="P63104" db_id="72">
        </link>
        <link id="P63104" db_id="73">
        </link>
        <link id="P63104" db_id="75">
        </link>
        <link id="TF102003" db_id="78">
        </link>
        <link id="YWHAZ" db_id="80">
        </link>
        <link id="7534" db_id="81">
        </link>
        <link id="7534" db_id="82">
        </link>
        <link id="52000887" db_id="94">
        </link>
        <link id="GC08M101930" db_id="95">
        </link>
        <link id="12855" db_id="97">
        </link>
        <link id="HGNC:12855" db_id="97">
        </link>
        <link id="CAB005065" db_id="98">
        </link>
        <link id="601288" db_id="99">
        </link>
        <link id="NX_P63104" db_id="100">
        </link>
        <link id="PA37444" db_id="101">
        </link>
        <link id="REACT_111102" db_id="102">
        </link>
        <link id="REACT_11123" db_id="102">
        </link>
        <link id="REACT_21257" db_id="102">
        </link>
        <link id="REACT_578" db_id="102">
        </link>
        <link id="REACT_604" db_id="102">
        </link>
        <link id="REACT_6900" db_id="102">
        </link>
        <link id="REACT_71" db_id="102">
        </link>
        <link id="P63104" db_id="103">
        </link>
        <link id="YWHAZ" db_id="104">
        </link>
        <link id="P63104" db_id="109">
        </link>
        <link id="DB01381" db_id="113">
        </link>
        <link id="P63104" db_id="114">
        </link>
        <link id="P63104" db_id="126">
        </link>
        <link id="P63104" db_id="128">
        </link>
        <link id="OTTHUMG00000134291" db_id="146">
        </link>
        <link id="03183" db_id="154">
        </link>
        <link id="AAA36446.1" db_id="160">
        </link>
        <link id="AAC52052.1" db_id="160">
        </link>
        <link id="AAD14300.1" db_id="160">
        </link>
        <link id="AAH03623.3" db_id="160">
        </link>
        <link id="AAH51814.1" db_id="160">
        </link>
        <link id="AAH63824.2" db_id="160">
        </link>
        <link id="AAH68456.2" db_id="160">
        </link>
        <link id="AAH72426.2" db_id="160">
        </link>
        <link id="AAH73141.1" db_id="160">
        </link>
        <link id="AAH83508.2" db_id="160">
        </link>
        <link id="AAH99904.1" db_id="160">
        </link>
        <link id="AAI01484.1" db_id="160">
        </link>
        <link id="AAI08282.1" db_id="160">
        </link>
        <link id="AAI11952.1" db_id="160">
        </link>
        <link id="ABD14427.1" db_id="160">
        </link>
        <link id="ABM82632.1" db_id="160">
        </link>
        <link id="ABM85810.1" db_id="160">
        </link>
        <link id="ABO15003.1" db_id="160">
        </link>
        <link id="ACJ13636.1" db_id="160">
        </link>
        <link id="ACJ13637.1" db_id="160">
        </link>
        <link id="BAF82634.1" db_id="160">
        </link>
        <link id="BAF98758.1" db_id="160">
        </link>
        <link id="BAH11832.1" db_id="160">
        </link>
        <link id="BAH12451.1" db_id="160">
        </link>
        <link id="EAW91823.1" db_id="160">
        </link>
        <link id="EAW91824.1" db_id="160">
        </link>
        <link id="EAW91825.1" db_id="160">
        </link>
        <link id="EAW91826.1" db_id="160">
        </link>
        <link id="EAW91827.1" db_id="160">
        </link>
        <link id="EAW91828.1" db_id="160">
        </link>
        <link id="EAW91829.1" db_id="160">
        </link>
        <link id="NP_001129171.1" db_id="160">
        </link>
        <link id="NP_001129172.1" db_id="160">
        </link>
        <link id="NP_001129173.1" db_id="160">
        </link>
        <link id="NP_001129174.1" db_id="160">
        </link>
        <link id="NP_003397.1" db_id="160">
        </link>
        <link id="NP_663723.1" db_id="160">
        </link>
        <link id="P63104.1" db_id="160">
        </link>
        <link id="XP_005251117.1" db_id="160">
        </link>
        <link id="XP_005251118.1" db_id="160">
        </link>
        <link id="XP_005251119.1" db_id="160">
        </link>
        <link id="XP_005251120.1" db_id="160">
        </link>
        <link id="119612229" db_id="161">
        </link>
        <link id="119612230" db_id="161">
        </link>
        <link id="119612231" db_id="161">
        </link>
        <link id="119612232" db_id="161">
        </link>
        <link id="119612233" db_id="161">
        </link>
        <link id="119612234" db_id="161">
        </link>
        <link id="119612235" db_id="161">
        </link>
        <link id="123981606" db_id="161">
        </link>
        <link id="123996417" db_id="161">
        </link>
        <link id="126507434" db_id="161">
        </link>
        <link id="158260913" db_id="161">
        </link>
        <link id="164691151" db_id="161">
        </link>
        <link id="189953" db_id="161">
        </link>
        <link id="208973238" db_id="161">
        </link>
        <link id="208973240" db_id="161">
        </link>
        <link id="208973242" db_id="161">
        </link>
        <link id="208973244" db_id="161">
        </link>
        <link id="211947829" db_id="161">
        </link>
        <link id="211947831" db_id="161">
        </link>
        <link id="21735625" db_id="161">
        </link>
        <link id="221040138" db_id="161">
        </link>
        <link id="221041548" db_id="161">
        </link>
        <link id="30354619" db_id="161">
        </link>
        <link id="4262000" db_id="161">
        </link>
        <link id="4507953" db_id="161">
        </link>
        <link id="49119653" db_id="161">
        </link>
        <link id="52000887" db_id="161">
        </link>
        <link id="530389315" db_id="161">
        </link>
        <link id="530389317" db_id="161">
        </link>
        <link id="530389319" db_id="161">
        </link>
        <link id="530389321" db_id="161">
        </link>
        <link id="68084347" db_id="161">
        </link>
        <link id="68085278" db_id="161">
        </link>
        <link id="68085317" db_id="161">
        </link>
        <link id="68085578" db_id="161">
        </link>
        <link id="68085909" db_id="161">
        </link>
        <link id="71533983" db_id="161">
        </link>
        <link id="75517642" db_id="161">
        </link>
        <link id="80477445" db_id="161">
        </link>
        <link id="85567424" db_id="161">
        </link>
        <link id="86651742" db_id="161">
        </link>
        <link id="899459" db_id="161">
        </link>
        <link id="AA830489.1" db_id="162">
        </link>
        <link id="AK289945.1" db_id="162">
        </link>
        <link id="AK294647.1" db_id="162">
        </link>
        <link id="AK296902.1" db_id="162">
        </link>
        <link id="AK307506.1" db_id="162">
        </link>
        <link id="AK315867.1" db_id="162">
        </link>
        <link id="BC003623.2" db_id="162">
        </link>
        <link id="BC013265.1" db_id="162">
        </link>
        <link id="BC051814.1" db_id="162">
        </link>
        <link id="BC063824.1" db_id="162">
        </link>
        <link id="BC068456.1" db_id="162">
        </link>
        <link id="BC070389.1" db_id="162">
        </link>
        <link id="BC072426.1" db_id="162">
        </link>
        <link id="BC073141.1" db_id="162">
        </link>
        <link id="BC083508.1" db_id="162">
        </link>
        <link id="BC099904.1" db_id="162">
        </link>
        <link id="BC101483.1" db_id="162">
        </link>
        <link id="BC108281.1" db_id="162">
        </link>
        <link id="BC111951.1" db_id="162">
        </link>
        <link id="BM783874.1" db_id="162">
        </link>
        <link id="BQ605329.1" db_id="162">
        </link>
        <link id="CN276619.1" db_id="162">
        </link>
        <link id="CN276627.1" db_id="162">
        </link>
        <link id="CR996247.1" db_id="162">
        </link>
        <link id="DB472116.1" db_id="162">
        </link>
        <link id="DC298291.1" db_id="162">
        </link>
        <link id="DQ185048.1" db_id="162">
        </link>
        <link id="DQ891706.2" db_id="162">
        </link>
        <link id="DQ894884.2" db_id="162">
        </link>
        <link id="EU794582.1" db_id="162">
        </link>
        <link id="EU794583.1" db_id="162">
        </link>
        <link id="M86400.1" db_id="162">
        </link>
        <link id="NM_001135699.1" db_id="162">
        </link>
        <link id="NM_001135700.1" db_id="162">
        </link>
        <link id="NM_001135701.1" db_id="162">
        </link>
        <link id="NM_001135702.1" db_id="162">
        </link>
        <link id="NM_003406.3" db_id="162">
        </link>
        <link id="NM_145690.2" db_id="162">
        </link>
        <link id="S79449.1" db_id="162">
        </link>
        <link id="U28964.1" db_id="162">
        </link>
        <link id="XM_005251060.1" db_id="162">
        </link>
        <link id="XM_005251061.1" db_id="162">
        </link>
        <link id="XM_005251062.1" db_id="162">
        </link>
        <link id="XM_005251063.1" db_id="162">
        </link>
        <link id="ABBA01037589.1" db_id="163">
        </link>
        <link id="AC018781.9" db_id="163">
        </link>
        <link id="AC027373.11" db_id="163">
        </link>
        <link id="AC_000140.1" db_id="163">
        </link>
        <link id="AMYH02018509.1" db_id="163">
        </link>
        <link id="AMYH02018510.1" db_id="163">
        </link>
        <link id="AMYH02018511.1" db_id="163">
        </link>
        <link id="CH471060.1" db_id="163">
        </link>
        <link id="EF094937.1" db_id="163">
        </link>
        <link id="NC_000008.11" db_id="163">
        </link>
        <link id="NC_018919.2" db_id="163">
        </link>
        <link id="NT_008046.17" db_id="163">
        </link>
        <link id="NW_001839136.1" db_id="163">
        </link>
        <link id="NW_004929340.1" db_id="163">
        </link>
        <link id="123981605" db_id="164">
        </link>
        <link id="123996416" db_id="164">
        </link>
        <link id="146014301" db_id="164">
        </link>
        <link id="1477928" db_id="164">
        </link>
        <link id="15301571" db_id="164">
        </link>
        <link id="158260912" db_id="164">
        </link>
        <link id="164691150" db_id="164">
        </link>
        <link id="164692473" db_id="164">
        </link>
        <link id="189952" db_id="164">
        </link>
        <link id="19132106" db_id="164">
        </link>
        <link id="208973235" db_id="164">
        </link>
        <link id="208973236" db_id="164">
        </link>
        <link id="208973237" db_id="164">
        </link>
        <link id="208973239" db_id="164">
        </link>
        <link id="208973241" db_id="164">
        </link>
        <link id="208973243" db_id="164">
        </link>
        <link id="211947828" db_id="164">
        </link>
        <link id="211947830" db_id="164">
        </link>
        <link id="221040137" db_id="164">
        </link>
        <link id="221041547" db_id="164">
        </link>
        <link id="27458337" db_id="164">
        </link>
        <link id="2903588" db_id="164">
        </link>
        <link id="30354618" db_id="164">
        </link>
        <link id="33872677" db_id="164">
        </link>
        <link id="39645796" db_id="164">
        </link>
        <link id="46250403" db_id="164">
        </link>
        <link id="47123532" db_id="164">
        </link>
        <link id="47293033" db_id="164">
        </link>
        <link id="47293041" db_id="164">
        </link>
        <link id="47938167" db_id="164">
        </link>
        <link id="49119652" db_id="164">
        </link>
        <link id="530389314" db_id="164">
        </link>
        <link id="530389316" db_id="164">
        </link>
        <link id="530389318" db_id="164">
        </link>
        <link id="530389320" db_id="164">
        </link>
        <link id="53734499" db_id="164">
        </link>
        <link id="68290132" db_id="164">
        </link>
        <link id="71533982" db_id="164">
        </link>
        <link id="75517641" db_id="164">
        </link>
        <link id="80477444" db_id="164">
        </link>
        <link id="85567423" db_id="164">
        </link>
        <link id="86651741" db_id="164">
        </link>
        <link id="899458" db_id="164">
        </link>
        <link id="92051507" db_id="164">
        </link>
        <link id="126507433" db_id="165">
        </link>
        <link id="148154574" db_id="165">
        </link>
        <link id="157696697" db_id="165">
        </link>
        <link id="157734173" db_id="165">
        </link>
        <link id="20279499" db_id="165">
        </link>
        <link id="21327537" db_id="165">
        </link>
        <link id="511809004" db_id="165">
        </link>
        <link id="511809005" db_id="165">
        </link>
        <link id="511809006" db_id="165">
        </link>
        <link id="528474919" db_id="165">
        </link>
        <link id="528476621" db_id="165">
        </link>
        <link id="568815300" db_id="165">
        </link>
        <link id="568815590" db_id="165">
        </link>
        <link id="71518148" db_id="165">
        </link>
      </links>
      <connectivity isloaded="True">
        <item typeid="2" count="387"/>
        <item typeid="3" count="9"/>
        <item typeid="5" count="8"/>
        <item typeid="6" count="3"/>
        <item typeid="7" count="13"/>
        <item typeid="8" count="9"/>
        <item typeid="11" count="6"/>
        <item typeid="14" count="3"/>
      </connectivity>
      <attributes isloaded="True">
      </attributes>
    </vertex>
    <vertex id="7" componentid="769" componenttype="2" marked="False" name="PPP2R1A" x="-0.0072966070777088655" y="0" level="0">
      <synonyms>
        <synonym type="1">2AAA</synonym>
        <synonym type="1">Medium tumor antigen-associated 61 kDa protein</synonym>
        <synonym type="1">PP2A subunit A isoform PR65-alpha</synonym>
        <synonym type="1">PP2A subunit A isoform R1-alpha</synonym>
        <synonym type="1">PPP2R1A</synonym>
        <synonym type="1">Serine/threonine-protein phosphatase 2A 65 kDa regulatory subunit A alpha isoform</synonym>
        <synonym type="3">PP2A-Aalpha</synonym>
        <synonym type="3">PP2AAALPHA</synonym>
        <synonym type="3">PR65A</synonym>
        <synonym type="3">protein phosphatase 2, regulatory subunit A, alpha</synonym>
      </synonyms>
      <species>
        <organism id="4689" name="Homo sapiens"/>
      </species>
      <links isloaded="True">
        <link id="P30153" db_id="2">
        </link>
        <link id="2AAA_HUMAN" db_id="3">
        </link>
        <link id="BC001537" db_id="4">
        </link>
        <link id="CR450340" db_id="4">
        </link>
        <link id="J02902" db_id="4">
        </link>
        <link id="M31786" db_id="4">
        </link>
        <link id="NP_055040.2" db_id="5">
        </link>
        <link id="P30153" db_id="6">
        </link>
        <link id="9606.ENSP00000324804" db_id="7">
        </link>
        <link id="Q13773" db_id="9">
        </link>
        <link id="Q6ICQ3" db_id="9">
        </link>
        <link id="Q96DH3" db_id="9">
        </link>
        <link id="P30153" db_id="10">
        </link>
        <link id="5518" db_id="11">
        </link>
        <link id="hsa:5518" db_id="13">
        </link>
        <link id="A34541" db_id="14">
        </link>
        <link id="NOG247268" db_id="17">
        </link>
        <link id="Hs.467192" db_id="19">
        </link>
        <link id="GO:0000086" db_id="20">
        </link>
        <link id="GO:0000159" db_id="20">
        </link>
        <link id="GO:0000184" db_id="20">
        </link>
        <link id="GO:0000188" db_id="20">
        </link>
        <link id="GO:0000278" db_id="20">
        </link>
        <link id="GO:0000775" db_id="20">
        </link>
        <link id="GO:0003823" db_id="20">
        </link>
        <link id="GO:0004722" db_id="20">
        </link>
        <link id="GO:0005634" db_id="20">
        </link>
        <link id="GO:0005739" db_id="20">
        </link>
        <link id="GO:0005829" db_id="20">
        </link>
        <link id="GO:0006275" db_id="20">
        </link>
        <link id="GO:0006355" db_id="20">
        </link>
        <link id="GO:0006461" db_id="20">
        </link>
        <link id="GO:0006470" db_id="20">
        </link>
        <link id="GO:0006672" db_id="20">
        </link>
        <link id="GO:0006915" db_id="20">
        </link>
        <link id="GO:0007059" db_id="20">
        </link>
        <link id="GO:0007084" db_id="20">
        </link>
        <link id="GO:0008380" db_id="20">
        </link>
        <link id="GO:0008543" db_id="20">
        </link>
        <link id="GO:0008601" db_id="20">
        </link>
        <link id="GO:0010033" db_id="20">
        </link>
        <link id="GO:0010467" db_id="20">
        </link>
        <link id="GO:0015630" db_id="20">
        </link>
        <link id="GO:0016020" db_id="20">
        </link>
        <link id="GO:0016070" db_id="20">
        </link>
        <link id="GO:0016071" db_id="20">
        </link>
        <link id="GO:0019932" db_id="20">
        </link>
        <link id="GO:0030111" db_id="20">
        </link>
        <link id="GO:0030155" db_id="20">
        </link>
        <link id="GO:0030308" db_id="20">
        </link>
        <link id="GO:0040008" db_id="20">
        </link>
        <link id="GO:0042518" db_id="20">
        </link>
        <link id="GO:0045595" db_id="20">
        </link>
        <link id="GO:0046982" db_id="20">
        </link>
        <link id="GO:0070262" db_id="20">
        </link>
        <link id="GO:2001241" db_id="20">
        </link>
        <link id="1B3U" db_id="21">
        </link>
        <link id="2IE3" db_id="21">
        </link>
        <link id="2IE4" db_id="21">
        </link>
        <link id="2NPP" db_id="21">
        </link>
        <link id="2NYL" db_id="21">
        </link>
        <link id="2NYM" db_id="21">
        </link>
        <link id="2PKG" db_id="21">
        </link>
        <link id="3C5W" db_id="21">
        </link>
        <link id="3DW8" db_id="21">
        </link>
        <link id="3K7V" db_id="21">
        </link>
        <link id="3K7W" db_id="21">
        </link>
        <link id="4I5L" db_id="21">
        </link>
        <link id="4I5N" db_id="21">
        </link>
        <link id="4LAC" db_id="21">
        </link>
        <link id="HOG000078539" db_id="23">
        </link>
        <link id="1B3U" db_id="24">
        </link>
        <link id="2IE3" db_id="24">
        </link>
        <link id="2IE4" db_id="24">
        </link>
        <link id="2NPP" db_id="24">
        </link>
        <link id="2NYL" db_id="24">
        </link>
        <link id="2NYM" db_id="24">
        </link>
        <link id="2PKG" db_id="24">
        </link>
        <link id="3C5W" db_id="24">
        </link>
        <link id="3DW8" db_id="24">
        </link>
        <link id="3K7V" db_id="24">
        </link>
        <link id="3K7W" db_id="24">
        </link>
        <link id="4I5L" db_id="24">
        </link>
        <link id="4I5N" db_id="24">
        </link>
        <link id="4LAC" db_id="24">
        </link>
        <link id="EOG764722" db_id="25">
        </link>
        <link id="5518" db_id="26">
        </link>
        <link id="111510" db_id="27">
        </link>
        <link id="K03456" db_id="29">
        </link>
        <link id="P30153" db_id="33">
        </link>
        <link id="RNLCQDD" db_id="34">
        </link>
        <link id="HBG000011" db_id="35">
        </link>
        <link id="IPR000357" db_id="36">
        </link>
        <link id="IPR011989" db_id="36">
        </link>
        <link id="IPR016024" db_id="36">
        </link>
        <link id="IPR021133" db_id="36">
        </link>
        <link id="P30153" db_id="37">
        </link>
        <link id="PF02985" db_id="38">
        </link>
        <link id="MetaCyc:ENSG00000105568-MONOMER" db_id="39">
        </link>
        <link id="ENST00000322088" db_id="41">
        </link>
        <link id="P30153" db_id="42">
        </link>
        <link id="P30153" db_id="43">
        </link>
        <link id="1.25.10.10" db_id="46">
        </link>
        <link id="MINT-1141071" db_id="47">
        </link>
        <link id="P30153" db_id="50">
        </link>
        <link id="SSF48371" db_id="53">
        </link>
        <link id="uc002pyp.3" db_id="56">
        </link>
        <link id="PS50077" db_id="61">
        </link>
        <link id="DIP-29394N" db_id="63">
        </link>
        <link id="PR:P30153" db_id="65">
        </link>
        <link id="P30153" db_id="67">
        </link>
        <link id="P30153" db_id="70">
        </link>
        <link id="21342" db_id="71">
        </link>
        <link id="P30153" db_id="72">
        </link>
        <link id="P30153" db_id="73">
        </link>
        <link id="P30153" db_id="75">
        </link>
        <link id="TF105552" db_id="78">
        </link>
        <link id="HS_PPP2R1A" db_id="79">
        </link>
        <link id="5518" db_id="81">
        </link>
        <link id="5518" db_id="82">
        </link>
        <link id="143811355" db_id="94">
        </link>
        <link id="GC19P052693" db_id="95">
        </link>
        <link id="9302" db_id="97">
        </link>
        <link id="HGNC:9302" db_id="97">
        </link>
        <link id="CAB018599" db_id="98">
        </link>
        <link id="605983" db_id="99">
        </link>
        <link id="NX_P30153" db_id="100">
        </link>
        <link id="PA33666" db_id="101">
        </link>
        <link id="REACT_111102" db_id="102">
        </link>
        <link id="REACT_111217" db_id="102">
        </link>
        <link id="REACT_115566" db_id="102">
        </link>
        <link id="REACT_116125" db_id="102">
        </link>
        <link id="REACT_21257" db_id="102">
        </link>
        <link id="REACT_21300" db_id="102">
        </link>
        <link id="REACT_604" db_id="102">
        </link>
        <link id="REACT_6782" db_id="102">
        </link>
        <link id="REACT_6900" db_id="102">
        </link>
        <link id="REACT_71" db_id="102">
        </link>
        <link id="P30153" db_id="103">
        </link>
        <link id="PPP2R1A" db_id="104">
        </link>
        <link id="P30153" db_id="109">
        </link>
        <link id="P30153" db_id="114">
        </link>
        <link id="IPI00554737" db_id="115">
        </link>
        <link id="P30153" db_id="129">
        </link>
        <link id="16184" db_id="154">
        </link>
        <link id="AAA35531.1" db_id="160">
        </link>
        <link id="AAA36399.1" db_id="160">
        </link>
        <link id="AAH01537.1" db_id="160">
        </link>
        <link id="AAP36766.1" db_id="160">
        </link>
        <link id="ABM83682.1" db_id="160">
        </link>
        <link id="ABM86978.1" db_id="160">
        </link>
        <link id="BAC03652.1" db_id="160">
        </link>
        <link id="BAF83282.1" db_id="160">
        </link>
        <link id="BAF84621.1" db_id="160">
        </link>
        <link id="BAG38062.1" db_id="160">
        </link>
        <link id="BAG52168.1" db_id="160">
        </link>
        <link id="BAG56718.1" db_id="160">
        </link>
        <link id="BAG56980.1" db_id="160">
        </link>
        <link id="BAG61093.1" db_id="160">
        </link>
        <link id="BAG64862.1" db_id="160">
        </link>
        <link id="CAG29336.1" db_id="160">
        </link>
        <link id="EAW72066.1" db_id="160">
        </link>
        <link id="NP_055040.2" db_id="160">
        </link>
        <link id="P30153.4" db_id="160">
        </link>
        <link id="119592472" db_id="161">
        </link>
        <link id="123984673" db_id="161">
        </link>
        <link id="123998670" db_id="161">
        </link>
        <link id="143811355" db_id="161">
        </link>
        <link id="158254618" db_id="161">
        </link>
        <link id="158257296" db_id="161">
        </link>
        <link id="16306717" db_id="161">
        </link>
        <link id="178663" db_id="161">
        </link>
        <link id="189055078" db_id="161">
        </link>
        <link id="189428" db_id="161">
        </link>
        <link id="193786845" db_id="161">
        </link>
        <link id="194373769" db_id="161">
        </link>
        <link id="194375546" db_id="161">
        </link>
        <link id="194384178" db_id="161">
        </link>
        <link id="194386566" db_id="161">
        </link>
        <link id="21361399" db_id="161">
        </link>
        <link id="21749746" db_id="161">
        </link>
        <link id="30584987" db_id="161">
        </link>
        <link id="47496627" db_id="161">
        </link>
        <link id="AK090488.1" db_id="162">
        </link>
        <link id="AK091387.1" db_id="162">
        </link>
        <link id="AK130000.1" db_id="162">
        </link>
        <link id="AK290593.1" db_id="162">
        </link>
        <link id="AK291932.1" db_id="162">
        </link>
        <link id="AK293174.1" db_id="162">
        </link>
        <link id="AK293493.1" db_id="162">
        </link>
        <link id="AK299012.1" db_id="162">
        </link>
        <link id="AK303934.1" db_id="162">
        </link>
        <link id="AK307743.1" db_id="162">
        </link>
        <link id="AK315700.1" db_id="162">
        </link>
        <link id="AU128747.1" db_id="162">
        </link>
        <link id="BC001537.2" db_id="162">
        </link>
        <link id="BC026733.1" db_id="162">
        </link>
        <link id="BT008074.1" db_id="162">
        </link>
        <link id="CA426613.1" db_id="162">
        </link>
        <link id="CR450340.1" db_id="162">
        </link>
        <link id="DB246691.1" db_id="162">
        </link>
        <link id="DC398468.1" db_id="162">
        </link>
        <link id="DQ892756.2" db_id="162">
        </link>
        <link id="DQ896000.2" db_id="162">
        </link>
        <link id="J02902.1" db_id="162">
        </link>
        <link id="NM_014225.5" db_id="162">
        </link>
        <link id="NR_033500.1" db_id="162">
        </link>
        <link id="ABBA01068261.1" db_id="163">
        </link>
        <link id="AC010320.10" db_id="163">
        </link>
        <link id="AC_000151.1" db_id="163">
        </link>
        <link id="AMYH02036397.1" db_id="163">
        </link>
        <link id="CH471135.1" db_id="163">
        </link>
        <link id="M31786.1" db_id="163">
        </link>
        <link id="NC_000019.10" db_id="163">
        </link>
        <link id="NC_018930.2" db_id="163">
        </link>
        <link id="NT_011109.17" db_id="163">
        </link>
        <link id="NW_001838498.2" db_id="163">
        </link>
        <link id="NW_004929415.1" db_id="163">
        </link>
        <link id="10989101" db_id="164">
        </link>
        <link id="123984672" db_id="164">
        </link>
        <link id="123998669" db_id="164">
        </link>
        <link id="146055782" db_id="164">
        </link>
        <link id="158254617" db_id="164">
        </link>
        <link id="158257295" db_id="164">
        </link>
        <link id="164693306" db_id="164">
        </link>
        <link id="164696484" db_id="164">
        </link>
        <link id="189427" db_id="164">
        </link>
        <link id="194373768" db_id="164">
        </link>
        <link id="194375545" db_id="164">
        </link>
        <link id="194384177" db_id="164">
        </link>
        <link id="194386565" db_id="164">
        </link>
        <link id="19934335" db_id="164">
        </link>
        <link id="21748662" db_id="164">
        </link>
        <link id="21749745" db_id="164">
        </link>
        <link id="24789339" db_id="164">
        </link>
        <link id="294774553" db_id="164">
        </link>
        <link id="294774554" db_id="164">
        </link>
        <link id="30584986" db_id="164">
        </link>
        <link id="34526722" db_id="164">
        </link>
        <link id="34783905" db_id="164">
        </link>
        <link id="47496626" db_id="164">
        </link>
        <link id="83469441" db_id="164">
        </link>
        <link id="148123902" db_id="165">
        </link>
        <link id="157718668" db_id="165">
        </link>
        <link id="157812422" db_id="165">
        </link>
        <link id="178662" db_id="165">
        </link>
        <link id="21743757" db_id="165">
        </link>
        <link id="511788967" db_id="165">
        </link>
        <link id="528472713" db_id="165">
        </link>
        <link id="528476546" db_id="165">
        </link>
        <link id="568802131" db_id="165">
        </link>
        <link id="568815579" db_id="165">
        </link>
        <link id="71514974" db_id="165">
        </link>
      </links>
      <connectivity isloaded="True">
        <item typeid="2" count="151"/>
        <item typeid="3" count="5"/>
        <item typeid="5" count="8"/>
        <item typeid="6" count="5"/>
        <item typeid="7" count="15"/>
        <item typeid="8" count="5"/>
        <item typeid="11" count="4"/>
        <item typeid="13" count="1"/>
        <item typeid="14" count="4"/>
      </connectivity>
      <attributes isloaded="True">
      </attributes>
    </vertex>
    <vertex id="8" componentid="801" componenttype="2" marked="False" name="PPP2R2B" x="-0.0072966070777088655" y="0.0072966070777088655" level="0">
      <synonyms>
        <synonym type="1">2ABB</synonym>
        <synonym type="1">PP2A subunit B isoform B55-beta</synonym>
        <synonym type="1">PP2A subunit B isoform beta</synonym>
        <synonym type="1">PP2A subunit B isoform PR55-beta</synonym>
        <synonym type="1">PP2A subunit B isoform R2-beta</synonym>
        <synonym type="1">PPP2R2B</synonym>
        <synonym type="1">Serine/threonine-protein phosphatase 2A 55 kDa regulatory subunit B beta isoform</synonym>
        <synonym type="3">B55BETA</synonym>
        <synonym type="3">PP2AB55BETA</synonym>
        <synonym type="3">PP2ABBETA</synonym>
        <synonym type="3">PP2APR55B</synonym>
        <synonym type="3">PP2APR55BETA</synonym>
        <synonym type="3">PR2AB55BETA</synonym>
        <synonym type="3">PR2ABBETA</synonym>
        <synonym type="3">PR2APR55BETA</synonym>
        <synonym type="3">PR52B</synonym>
        <synonym type="3">PR55-BETA</synonym>
        <synonym type="3">PR55BETA</synonym>
        <synonym type="3">protein phosphatase 2, regulatory subunit B, beta</synonym>
        <synonym type="3">SCA12</synonym>
      </synonyms>
      <species>
        <organism id="4689" name="Homo sapiens"/>
      </species>
      <links isloaded="True">
        <link id="Q00005" db_id="2">
        </link>
        <link id="2ABB_HUMAN" db_id="3">
        </link>
        <link id="AC008728" db_id="4">
        </link>
        <link id="AC009186" db_id="4">
        </link>
        <link id="AC010251" db_id="4">
        </link>
        <link id="AC011357" db_id="4">
        </link>
        <link id="AC011386" db_id="4">
        </link>
        <link id="AC091919" db_id="4">
        </link>
        <link id="AC091924" db_id="4">
        </link>
        <link id="AK056192" db_id="4">
        </link>
        <link id="AK289717" db_id="4">
        </link>
        <link id="AK294659" db_id="4">
        </link>
        <link id="AK295347" db_id="4">
        </link>
        <link id="BC031790" db_id="4">
        </link>
        <link id="BI490027" db_id="4">
        </link>
        <link id="BI669304" db_id="4">
        </link>
        <link id="CH471062" db_id="4">
        </link>
        <link id="M64930" db_id="4">
        </link>
        <link id="NP_001258828.1" db_id="5">
        </link>
        <link id="NP_001258829.1" db_id="5">
        </link>
        <link id="NP_001258877.1" db_id="5">
        </link>
        <link id="NP_858060.2" db_id="5">
        </link>
        <link id="NP_858061.2" db_id="5">
        </link>
        <link id="NP_858062.1" db_id="5">
        </link>
        <link id="NP_858063.1" db_id="5">
        </link>
        <link id="NP_858064.1" db_id="5">
        </link>
        <link id="Q00005" db_id="6">
        </link>
        <link id="9606.ENSP00000336591" db_id="7">
        </link>
        <link id="A6NEJ2" db_id="9">
        </link>
        <link id="A8K102" db_id="9">
        </link>
        <link id="B3KPD0" db_id="9">
        </link>
        <link id="B7Z2F2" db_id="9">
        </link>
        <link id="B7Z304" db_id="9">
        </link>
        <link id="D3DQF7" db_id="9">
        </link>
        <link id="D3DQF8" db_id="9">
        </link>
        <link id="G3V149" db_id="9">
        </link>
        <link id="Q00005" db_id="10">
        </link>
        <link id="5521" db_id="11">
        </link>
        <link id="hsa:5521" db_id="13">
        </link>
        <link id="B38351" db_id="14">
        </link>
        <link id="COG5170" db_id="17">
        </link>
        <link id="Hs.627618" db_id="19">
        </link>
        <link id="Hs.655213" db_id="19">
        </link>
        <link id="GO:0000159" db_id="20">
        </link>
        <link id="GO:0005739" db_id="20">
        </link>
        <link id="GO:0005741" db_id="20">
        </link>
        <link id="GO:0005856" db_id="20">
        </link>
        <link id="GO:0006915" db_id="20">
        </link>
        <link id="GO:0007165" db_id="20">
        </link>
        <link id="GO:0008601" db_id="20">
        </link>
        <link id="GO:0050790" db_id="20">
        </link>
        <link id="EOG7Q5HCZ" db_id="25">
        </link>
        <link id="5521" db_id="26">
        </link>
        <link id="111513" db_id="27">
        </link>
        <link id="K04354" db_id="29">
        </link>
        <link id="Q00005" db_id="33">
        </link>
        <link id="RLRDPSM" db_id="34">
        </link>
        <link id="HBG000012" db_id="35">
        </link>
        <link id="IPR000009" db_id="36">
        </link>
        <link id="IPR001680" db_id="36">
        </link>
        <link id="IPR015943" db_id="36">
        </link>
        <link id="IPR017986" db_id="36">
        </link>
        <link id="IPR018067" db_id="36">
        </link>
        <link id="IPR019775" db_id="36">
        </link>
        <link id="Q00005" db_id="37">
        </link>
        <link id="ENSG00000156475" db_id="41">
        </link>
        <link id="ENST00000336640" db_id="41">
        </link>
        <link id="ENST00000356826" db_id="41">
        </link>
        <link id="ENST00000394409" db_id="41">
        </link>
        <link id="ENST00000394410" db_id="41">
        </link>
        <link id="ENST00000394411" db_id="41">
        </link>
        <link id="ENST00000394413" db_id="41">
        </link>
        <link id="ENST00000394414" db_id="41">
        </link>
        <link id="ENST00000453001" db_id="41">
        </link>
        <link id="ENST00000504198" db_id="41">
        </link>
        <link id="ENST00000508545" db_id="41">
        </link>
        <link id="Q00005" db_id="42">
        </link>
        <link id="PTHR11871" db_id="45">
        </link>
        <link id="2.130.10.10" db_id="46">
        </link>
        <link id="MINT-6631022" db_id="47">
        </link>
        <link id="Q00005" db_id="50">
        </link>
        <link id="PR00600" db_id="52">
        </link>
        <link id="SSF50978" db_id="53">
        </link>
        <link id="uc003loe.4" db_id="56">
        </link>
        <link id="uc003log.5" db_id="56">
        </link>
        <link id="uc003loh.5" db_id="56">
        </link>
        <link id="uc003loi.5" db_id="56">
        </link>
        <link id="uc003lok.5" db_id="56">
        </link>
        <link id="uc011dbu.3" db_id="56">
        </link>
        <link id="SM00320" db_id="57">
        </link>
        <link id="PIRSF037309" db_id="58">
        </link>
        <link id="PS00678" db_id="61">
        </link>
        <link id="PS01024" db_id="61">
        </link>
        <link id="PS01025" db_id="61">
        </link>
        <link id="PR:Q00005" db_id="65">
        </link>
        <link id="Q00005" db_id="67">
        </link>
        <link id="Q00005" db_id="70">
        </link>
        <link id="21356" db_id="71">
        </link>
        <link id="Q00005" db_id="73">
        </link>
        <link id="Q00005" db_id="75">
        </link>
        <link id="TF105553" db_id="78">
        </link>
        <link id="HS_PPP2R2B" db_id="79">
        </link>
        <link id="PPP2R2B" db_id="80">
        </link>
        <link id="5521" db_id="81">
        </link>
        <link id="5521" db_id="82">
        </link>
        <link id="231446" db_id="94">
        </link>
        <link id="GC05M145969" db_id="95">
        </link>
        <link id="9305" db_id="97">
        </link>
        <link id="HGNC:9305" db_id="97">
        </link>
        <link id="HPA038118" db_id="98">
        </link>
        <link id="604325" db_id="99">
        </link>
        <link id="604326" db_id="99">
        </link>
        <link id="NX_Q00005" db_id="100">
        </link>
        <link id="PA33669" db_id="101">
        </link>
        <link id="Q00005" db_id="103">
        </link>
        <link id="PPP2R2B" db_id="104">
        </link>
        <link id="Q00005" db_id="109">
        </link>
        <link id="98762" db_id="117">
        </link>
        <link id="OTTHUMG00000163381" db_id="146">
        </link>
        <link id="05059" db_id="154">
        </link>
        <link id="AAA36491.1" db_id="160">
        </link>
        <link id="AAA36492.1" db_id="160">
        </link>
        <link id="AAA36493.1" db_id="160">
        </link>
        <link id="AAF74024.1" db_id="160">
        </link>
        <link id="AAH31790.1" db_id="160">
        </link>
        <link id="ABM82711.1" db_id="160">
        </link>
        <link id="ABM85895.1" db_id="160">
        </link>
        <link id="BAF82406.1" db_id="160">
        </link>
        <link id="BAG51642.1" db_id="160">
        </link>
        <link id="BAH11838.1" db_id="160">
        </link>
        <link id="BAH12040.1" db_id="160">
        </link>
        <link id="EAW61829.1" db_id="160">
        </link>
        <link id="EAW61830.1" db_id="160">
        </link>
        <link id="EAW61831.1" db_id="160">
        </link>
        <link id="EAW61832.1" db_id="160">
        </link>
        <link id="EAW61833.1" db_id="160">
        </link>
        <link id="EAW61834.1" db_id="160">
        </link>
        <link id="EAW61835.1" db_id="160">
        </link>
        <link id="NP_001258828.1" db_id="160">
        </link>
        <link id="NP_001258829.1" db_id="160">
        </link>
        <link id="NP_001258877.1" db_id="160">
        </link>
        <link id="NP_858060.2" db_id="160">
        </link>
        <link id="NP_858061.2" db_id="160">
        </link>
        <link id="NP_858062.1" db_id="160">
        </link>
        <link id="NP_858063.1" db_id="160">
        </link>
        <link id="NP_858064.1" db_id="160">
        </link>
        <link id="Q00005.1" db_id="160">
        </link>
        <link id="119582233" db_id="161">
        </link>
        <link id="119582234" db_id="161">
        </link>
        <link id="119582235" db_id="161">
        </link>
        <link id="119582236" db_id="161">
        </link>
        <link id="119582237" db_id="161">
        </link>
        <link id="119582238" db_id="161">
        </link>
        <link id="119582239" db_id="161">
        </link>
        <link id="123981764" db_id="161">
        </link>
        <link id="123996587" db_id="161">
        </link>
        <link id="158260457" db_id="161">
        </link>
        <link id="190424" db_id="161">
        </link>
        <link id="190425" db_id="161">
        </link>
        <link id="190426" db_id="161">
        </link>
        <link id="193786359" db_id="161">
        </link>
        <link id="21619305" db_id="161">
        </link>
        <link id="221040150" db_id="161">
        </link>
        <link id="221040726" db_id="161">
        </link>
        <link id="231446" db_id="161">
        </link>
        <link id="32307117" db_id="161">
        </link>
        <link id="32307119" db_id="161">
        </link>
        <link id="32307121" db_id="161">
        </link>
        <link id="430727947" db_id="161">
        </link>
        <link id="430727949" db_id="161">
        </link>
        <link id="430727958" db_id="161">
        </link>
        <link id="430727960" db_id="161">
        </link>
        <link id="430727962" db_id="161">
        </link>
        <link id="8248032" db_id="161">
        </link>
        <link id="AI621232.1" db_id="162">
        </link>
        <link id="AK056192.1" db_id="162">
        </link>
        <link id="AK289717.1" db_id="162">
        </link>
        <link id="AK294659.1" db_id="162">
        </link>
        <link id="AK295347.1" db_id="162">
        </link>
        <link id="AK314810.1" db_id="162">
        </link>
        <link id="AL540315.3" db_id="162">
        </link>
        <link id="AV726282.1" db_id="162">
        </link>
        <link id="BC031790.1" db_id="162">
        </link>
        <link id="BI669304.1" db_id="162">
        </link>
        <link id="BP195204.1" db_id="162">
        </link>
        <link id="BX464346.2" db_id="162">
        </link>
        <link id="BX647887.1" db_id="162">
        </link>
        <link id="DA155307.1" db_id="162">
        </link>
        <link id="DA158596.1" db_id="162">
        </link>
        <link id="DA365141.1" db_id="162">
        </link>
        <link id="DA522334.1" db_id="162">
        </link>
        <link id="DA523686.1" db_id="162">
        </link>
        <link id="DA533318.1" db_id="162">
        </link>
        <link id="DQ891785.2" db_id="162">
        </link>
        <link id="DQ894969.2" db_id="162">
        </link>
        <link id="M64930.1" db_id="162">
        </link>
        <link id="NM_001271899.1" db_id="162">
        </link>
        <link id="NM_001271900.1" db_id="162">
        </link>
        <link id="NM_001271948.1" db_id="162">
        </link>
        <link id="NM_181674.2" db_id="162">
        </link>
        <link id="NM_181675.3" db_id="162">
        </link>
        <link id="NM_181676.2" db_id="162">
        </link>
        <link id="NM_181677.2" db_id="162">
        </link>
        <link id="NM_181678.2" db_id="162">
        </link>
        <link id="NR_073526.1" db_id="162">
        </link>
        <link id="NR_073527.1" db_id="162">
        </link>
        <link id="ABBA01026328.1" db_id="163">
        </link>
        <link id="ABBA01026329.1" db_id="163">
        </link>
        <link id="ABBA01026330.1" db_id="163">
        </link>
        <link id="ABBA01026331.1" db_id="163">
        </link>
        <link id="ABBA01026332.1" db_id="163">
        </link>
        <link id="ABBA01026333.1" db_id="163">
        </link>
        <link id="ABBA01026334.1" db_id="163">
        </link>
        <link id="ABBA01026335.1" db_id="163">
        </link>
        <link id="ABBA01026336.1" db_id="163">
        </link>
        <link id="AC008728.7" db_id="163">
        </link>
        <link id="AC009186.7" db_id="163">
        </link>
        <link id="AC010251.3" db_id="163">
        </link>
        <link id="AC011357.5" db_id="163">
        </link>
        <link id="AC011386.6" db_id="163">
        </link>
        <link id="AC091919.3" db_id="163">
        </link>
        <link id="AC091924.4" db_id="163">
        </link>
        <link id="AC_000137.1" db_id="163">
        </link>
        <link id="AF152102.1" db_id="163">
        </link>
        <link id="AMYH02012413.1" db_id="163">
        </link>
        <link id="AMYH02012414.1" db_id="163">
        </link>
        <link id="AMYH02012415.1" db_id="163">
        </link>
        <link id="AMYH02012416.1" db_id="163">
        </link>
        <link id="AMYH02012417.1" db_id="163">
        </link>
        <link id="AMYH02012418.1" db_id="163">
        </link>
        <link id="AMYH02012419.1" db_id="163">
        </link>
        <link id="AMYH02012420.1" db_id="163">
        </link>
        <link id="AMYH02012421.1" db_id="163">
        </link>
        <link id="AMYH02012422.1" db_id="163">
        </link>
        <link id="AMYH02012423.1" db_id="163">
        </link>
        <link id="CH471062.2" db_id="163">
        </link>
        <link id="KC877145.1" db_id="163">
        </link>
        <link id="NC_000005.10" db_id="163">
        </link>
        <link id="NC_018916.2" db_id="163">
        </link>
        <link id="NG_011570.1" db_id="163">
        </link>
        <link id="NT_029289.12" db_id="163">
        </link>
        <link id="NW_001838953.2" db_id="163">
        </link>
        <link id="NW_004929324.1" db_id="163">
        </link>
        <link id="10832516" db_id="164">
        </link>
        <link id="123981763" db_id="164">
        </link>
        <link id="123996586" db_id="164">
        </link>
        <link id="15583537" db_id="164">
        </link>
        <link id="158260456" db_id="164">
        </link>
        <link id="164692418" db_id="164">
        </link>
        <link id="16551529" db_id="164">
        </link>
        <link id="188497690" db_id="164">
        </link>
        <link id="188497692" db_id="164">
        </link>
        <link id="188497693" db_id="164">
        </link>
        <link id="188497694" db_id="164">
        </link>
        <link id="190423" db_id="164">
        </link>
        <link id="21619304" db_id="164">
        </link>
        <link id="221040149" db_id="164">
        </link>
        <link id="221040725" db_id="164">
        </link>
        <link id="34367044" db_id="164">
        </link>
        <link id="430727946" db_id="164">
        </link>
        <link id="430727948" db_id="164">
        </link>
        <link id="430727959" db_id="164">
        </link>
        <link id="430727961" db_id="164">
        </link>
        <link id="430727966" db_id="164">
        </link>
        <link id="430768622" db_id="164">
        </link>
        <link id="45715940" db_id="164">
        </link>
        <link id="4630358" db_id="164">
        </link>
        <link id="47071077" db_id="164">
        </link>
        <link id="52038967" db_id="164">
        </link>
        <link id="78297449" db_id="164">
        </link>
        <link id="80504008" db_id="164">
        </link>
        <link id="80892846" db_id="164">
        </link>
        <link id="80908199" db_id="164">
        </link>
        <link id="80933807" db_id="164">
        </link>
        <link id="81146723" db_id="164">
        </link>
        <link id="148165827" db_id="165">
        </link>
        <link id="148165828" db_id="165">
        </link>
        <link id="148165829" db_id="165">
        </link>
        <link id="148165830" db_id="165">
        </link>
        <link id="148165831" db_id="165">
        </link>
        <link id="148165832" db_id="165">
        </link>
        <link id="148165833" db_id="165">
        </link>
        <link id="148165834" db_id="165">
        </link>
        <link id="148165835" db_id="165">
        </link>
        <link id="157734151" db_id="165">
        </link>
        <link id="157811991" db_id="165">
        </link>
        <link id="17155026" db_id="165">
        </link>
        <link id="18958630" db_id="165">
        </link>
        <link id="18958632" db_id="165">
        </link>
        <link id="20279394" db_id="165">
        </link>
        <link id="21281470" db_id="165">
        </link>
        <link id="22380711" db_id="165">
        </link>
        <link id="224922785" db_id="165">
        </link>
        <link id="478413912" db_id="165">
        </link>
        <link id="511816336" db_id="165">
        </link>
        <link id="511816337" db_id="165">
        </link>
        <link id="511816338" db_id="165">
        </link>
        <link id="511816339" db_id="165">
        </link>
        <link id="511816340" db_id="165">
        </link>
        <link id="511816342" db_id="165">
        </link>
        <link id="511816343" db_id="165">
        </link>
        <link id="511816344" db_id="165">
        </link>
        <link id="511816345" db_id="165">
        </link>
        <link id="511816346" db_id="165">
        </link>
        <link id="511816347" db_id="165">
        </link>
        <link id="528475455" db_id="165">
        </link>
        <link id="528476642" db_id="165">
        </link>
        <link id="568815316" db_id="165">
        </link>
        <link id="568815593" db_id="165">
        </link>
        <link id="7109389" db_id="165">
        </link>
        <link id="74230048" db_id="165">
        </link>
        <link id="8248031" db_id="165">
        </link>
      </links>
      <connectivity isloaded="True">
        <item typeid="2" count="16"/>
        <item typeid="3" count="3"/>
        <item typeid="5" count="6"/>
        <item typeid="6" count="14"/>
        <item typeid="7" count="1"/>
        <item typeid="8" count="7"/>
        <item typeid="11" count="2"/>
        <item typeid="13" count="3"/>
        <item typeid="14" count="5"/>
      </connectivity>
      <attributes isloaded="True">
      </attributes>
    </vertex>
    <vertex id="9" componentid="2806" componenttype="2" marked="False" name="ADORA2A" x="-0.0072966070777088655" y="0.014593214155417731" level="0">
      <synonyms>
        <synonym type="1">AA2AR</synonym>
        <synonym type="1">Adenosine receptor A2a</synonym>
        <synonym type="1">ADORA2</synonym>
        <synonym type="1">ADORA2A</synonym>
        <synonym type="2">a2a adenosine receptors</synonym>
        <synonym type="2">a2a adenosine-receptor</synonym>
        <synonym type="2">a2a subtype adenosine receptors</synonym>
        <synonym type="2">a2a-adenosine receptors</synonym>
        <synonym type="2">a2a-adenosine-receptor</synonym>
        <synonym type="2">a2a-type adenosine receptors</synonym>
        <synonym type="3">A2aR</synonym>
        <synonym type="2">adenosine a-2a receptors</synonym>
        <synonym type="3">adenosine A2a receptor</synonym>
        <synonym type="2">adenosine a2a receptors</synonym>
        <synonym type="2">adenosine a2a-receptor</synonym>
        <synonym type="2">adenosine a2a-receptors</synonym>
        <synonym type="3">RDC8</synonym>
        <synonym type="2">subtype a2a adenosine receptors</synonym>
      </synonyms>
      <species>
        <organism id="4689" name="Homo sapiens"/>
      </species>
      <links isloaded="True">
        <link id="P29274" db_id="2">
        </link>
        <link id="AA2AR_HUMAN" db_id="3">
        </link>
        <link id="AK312946" db_id="4">
        </link>
        <link id="AY136747" db_id="4">
        </link>
        <link id="BC013780" db_id="4">
        </link>
        <link id="BT006999" db_id="4">
        </link>
        <link id="CH471095" db_id="4">
        </link>
        <link id="CR456367" db_id="4">
        </link>
        <link id="M97370" db_id="4">
        </link>
        <link id="S46950" db_id="4">
        </link>
        <link id="U40770" db_id="4">
        </link>
        <link id="U40771" db_id="4">
        </link>
        <link id="X68486" db_id="4">
        </link>
        <link id="NP_000666.2" db_id="5">
        </link>
        <link id="NP_001265426.1" db_id="5">
        </link>
        <link id="NP_001265427.1" db_id="5">
        </link>
        <link id="NP_001265428.1" db_id="5">
        </link>
        <link id="NP_001265429.1" db_id="5">
        </link>
        <link id="P29274" db_id="6">
        </link>
        <link id="9606.ENSP00000336630" db_id="7">
        </link>
        <link id="B2R7E0" db_id="9">
        </link>
        <link id="P29274" db_id="10">
        </link>
        <link id="135" db_id="11">
        </link>
        <link id="hsa:135" db_id="13">
        </link>
        <link id="A48978" db_id="14">
        </link>
        <link id="NOG287824" db_id="17">
        </link>
        <link id="Hs.197029" db_id="19">
        </link>
        <link id="GO:0001609" db_id="20">
        </link>
        <link id="GO:0001963" db_id="20">
        </link>
        <link id="GO:0001975" db_id="20">
        </link>
        <link id="GO:0005886" db_id="20">
        </link>
        <link id="GO:0005887" db_id="20">
        </link>
        <link id="GO:0006171" db_id="20">
        </link>
        <link id="GO:0006355" db_id="20">
        </link>
        <link id="GO:0006469" db_id="20">
        </link>
        <link id="GO:0006909" db_id="20">
        </link>
        <link id="GO:0006915" db_id="20">
        </link>
        <link id="GO:0006954" db_id="20">
        </link>
        <link id="GO:0006968" db_id="20">
        </link>
        <link id="GO:0007169" db_id="20">
        </link>
        <link id="GO:0007188" db_id="20">
        </link>
        <link id="GO:0007190" db_id="20">
        </link>
        <link id="GO:0007205" db_id="20">
        </link>
        <link id="GO:0007267" db_id="20">
        </link>
        <link id="GO:0007271" db_id="20">
        </link>
        <link id="GO:0007417" db_id="20">
        </link>
        <link id="GO:0007596" db_id="20">
        </link>
        <link id="GO:0007600" db_id="20">
        </link>
        <link id="GO:0007626" db_id="20">
        </link>
        <link id="GO:0008015" db_id="20">
        </link>
        <link id="GO:0008285" db_id="20">
        </link>
        <link id="GO:0010579" db_id="20">
        </link>
        <link id="GO:0012505" db_id="20">
        </link>
        <link id="GO:0014049" db_id="20">
        </link>
        <link id="GO:0014057" db_id="20">
        </link>
        <link id="GO:0014061" db_id="20">
        </link>
        <link id="GO:0014069" db_id="20">
        </link>
        <link id="GO:0016020" db_id="20">
        </link>
        <link id="GO:0019899" db_id="20">
        </link>
        <link id="GO:0030425" db_id="20">
        </link>
        <link id="GO:0030673" db_id="20">
        </link>
        <link id="GO:0031000" db_id="20">
        </link>
        <link id="GO:0032230" db_id="20">
        </link>
        <link id="GO:0032279" db_id="20">
        </link>
        <link id="GO:0035249" db_id="20">
        </link>
        <link id="GO:0035810" db_id="20">
        </link>
        <link id="GO:0035815" db_id="20">
        </link>
        <link id="GO:0040013" db_id="20">
        </link>
        <link id="GO:0042311" db_id="20">
        </link>
        <link id="GO:0042493" db_id="20">
        </link>
        <link id="GO:0042734" db_id="20">
        </link>
        <link id="GO:0042755" db_id="20">
        </link>
        <link id="GO:0042802" db_id="20">
        </link>
        <link id="GO:0043025" db_id="20">
        </link>
        <link id="GO:0043116" db_id="20">
        </link>
        <link id="GO:0043154" db_id="20">
        </link>
        <link id="GO:0043524" db_id="20">
        </link>
        <link id="GO:0045211" db_id="20">
        </link>
        <link id="GO:0045938" db_id="20">
        </link>
        <link id="GO:0046636" db_id="20">
        </link>
        <link id="GO:0048011" db_id="20">
        </link>
        <link id="GO:0048143" db_id="20">
        </link>
        <link id="GO:0048167" db_id="20">
        </link>
        <link id="GO:0048786" db_id="20">
        </link>
        <link id="GO:0048812" db_id="20">
        </link>
        <link id="GO:0050714" db_id="20">
        </link>
        <link id="GO:0050728" db_id="20">
        </link>
        <link id="GO:0051881" db_id="20">
        </link>
        <link id="GO:0051924" db_id="20">
        </link>
        <link id="GO:0051968" db_id="20">
        </link>
        <link id="GO:0060079" db_id="20">
        </link>
        <link id="GO:0060080" db_id="20">
        </link>
        <link id="GO:0060134" db_id="20">
        </link>
        <link id="GO:2001235" db_id="20">
        </link>
        <link id="1MMH" db_id="21">
        </link>
        <link id="1UPE" db_id="21">
        </link>
        <link id="2YDO" db_id="21">
        </link>
        <link id="2YDV" db_id="21">
        </link>
        <link id="3EML" db_id="21">
        </link>
        <link id="3PWH" db_id="21">
        </link>
        <link id="3QAK" db_id="21">
        </link>
        <link id="3REY" db_id="21">
        </link>
        <link id="3RFM" db_id="21">
        </link>
        <link id="3UZA" db_id="21">
        </link>
        <link id="3UZC" db_id="21">
        </link>
        <link id="3VG9" db_id="21">
        </link>
        <link id="3VGA" db_id="21">
        </link>
        <link id="4EIY" db_id="21">
        </link>
        <link id="P29274" db_id="22">
        </link>
        <link id="HOG000015770" db_id="23">
        </link>
        <link id="1MMH" db_id="24">
        </link>
        <link id="1UPE" db_id="24">
        </link>
        <link id="2YDO" db_id="24">
        </link>
        <link id="2YDV" db_id="24">
        </link>
        <link id="3EML" db_id="24">
        </link>
        <link id="3PWH" db_id="24">
        </link>
        <link id="3QAK" db_id="24">
        </link>
        <link id="3REY" db_id="24">
        </link>
        <link id="3RFM" db_id="24">
        </link>
        <link id="3UZA" db_id="24">
        </link>
        <link id="3UZC" db_id="24">
        </link>
        <link id="3VG9" db_id="24">
        </link>
        <link id="3VGA" db_id="24">
        </link>
        <link id="4EIY" db_id="24">
        </link>
        <link id="135" db_id="26">
        </link>
        <link id="106647" db_id="27">
        </link>
        <link id="K04266" db_id="29">
        </link>
        <link id="P29274" db_id="33">
        </link>
        <link id="PGVWANG" db_id="34">
        </link>
        <link id="HBG106962" db_id="35">
        </link>
        <link id="IPR000276" db_id="36">
        </link>
        <link id="IPR001513" db_id="36">
        </link>
        <link id="IPR001634" db_id="36">
        </link>
        <link id="IPR017452" db_id="36">
        </link>
        <link id="P29274" db_id="37">
        </link>
        <link id="PF00001" db_id="38">
        </link>
        <link id="CHEMBL2096982" db_id="40">
        </link>
        <link id="ENSG00000128271" db_id="41">
        </link>
        <link id="ENST00000337539" db_id="41">
        </link>
        <link id="P29274" db_id="42">
        </link>
        <link id="P29274" db_id="43">
        </link>
        <link id="1.20.1070.10" db_id="46">
        </link>
        <link id="MINT-4823612" db_id="47">
        </link>
        <link id="P29274" db_id="50">
        </link>
        <link id="PR00237" db_id="52">
        </link>
        <link id="PR00424" db_id="52">
        </link>
        <link id="PR00553" db_id="52">
        </link>
        <link id="uc002zzx.3" db_id="56">
        </link>
        <link id="PS00237" db_id="61">
        </link>
        <link id="PS50262" db_id="61">
        </link>
        <link id="PR:P29274" db_id="65">
        </link>
        <link id="P29274" db_id="67">
        </link>
        <link id="P29274" db_id="70">
        </link>
        <link id="543" db_id="71">
        </link>
        <link id="P29274" db_id="73">
        </link>
        <link id="P29274" db_id="75">
        </link>
        <link id="TF325296" db_id="78">
        </link>
        <link id="HS_ADORA2A" db_id="79">
        </link>
        <link id="135" db_id="81">
        </link>
        <link id="135" db_id="82">
        </link>
        <link id="543740" db_id="94">
        </link>
        <link id="GC22P024813" db_id="95">
        </link>
        <link id="263" db_id="97">
        </link>
        <link id="HGNC:263" db_id="97">
        </link>
        <link id="102776" db_id="99">
        </link>
        <link id="NX_P29274" db_id="100">
        </link>
        <link id="PA24584" db_id="101">
        </link>
        <link id="REACT_111102" db_id="102">
        </link>
        <link id="Adenosine_A2A_receptor" db_id="104">
        </link>
        <link id="DB00061" db_id="113">
        </link>
        <link id="DB00201" db_id="113">
        </link>
        <link id="DB00277" db_id="113">
        </link>
        <link id="DB04932" db_id="113">
        </link>
        <link id="363549" db_id="117">
        </link>
        <link id="19" db_id="140">
        </link>
        <link id="OTTHUMG00000150761" db_id="146">
        </link>
        <link id="00043" db_id="154">
        </link>
        <link id="AAA58356.1" db_id="160">
        </link>
        <link id="AAA83270.1" db_id="160">
        </link>
        <link id="AAH13780.1" db_id="160">
        </link>
        <link id="AAN01273.1" db_id="160">
        </link>
        <link id="AAP35645.1" db_id="160">
        </link>
        <link id="ABS89237.1" db_id="160">
        </link>
        <link id="ABS89238.1" db_id="160">
        </link>
        <link id="ABS89239.1" db_id="160">
        </link>
        <link id="ABS89240.1" db_id="160">
        </link>
        <link id="ABS89241.1" db_id="160">
        </link>
        <link id="ABS89242.1" db_id="160">
        </link>
        <link id="ABS89243.1" db_id="160">
        </link>
        <link id="ABS89244.1" db_id="160">
        </link>
        <link id="AHW56401.1" db_id="160">
        </link>
        <link id="BAF82560.1" db_id="160">
        </link>
        <link id="BAG35787.1" db_id="160">
        </link>
        <link id="BAG53866.1" db_id="160">
        </link>
        <link id="BAG62949.1" db_id="160">
        </link>
        <link id="CAG30253.1" db_id="160">
        </link>
        <link id="CAK54365.1" db_id="160">
        </link>
        <link id="CAK54664.1" db_id="160">
        </link>
        <link id="CBX47617.1" db_id="160">
        </link>
        <link id="EAW59658.1" db_id="160">
        </link>
        <link id="NP_000666.2" db_id="160">
        </link>
        <link id="NP_001265426.1" db_id="160">
        </link>
        <link id="NP_001265427.1" db_id="160">
        </link>
        <link id="NP_001265428.1" db_id="160">
        </link>
        <link id="NP_001265429.1" db_id="160">
        </link>
        <link id="P29274.2" db_id="160">
        </link>
        <link id="109451008" db_id="161">
        </link>
        <link id="109451586" db_id="161">
        </link>
        <link id="1117998" db_id="161">
        </link>
        <link id="119580062" db_id="161">
        </link>
        <link id="15489370" db_id="161">
        </link>
        <link id="155001288" db_id="161">
        </link>
        <link id="155001292" db_id="161">
        </link>
        <link id="155001296" db_id="161">
        </link>
        <link id="155001299" db_id="161">
        </link>
        <link id="155001302" db_id="161">
        </link>
        <link id="155001306" db_id="161">
        </link>
        <link id="155001310" db_id="161">
        </link>
        <link id="155001314" db_id="161">
        </link>
        <link id="158260765" db_id="161">
        </link>
        <link id="177892" db_id="161">
        </link>
        <link id="189066537" db_id="161">
        </link>
        <link id="193784713" db_id="161">
        </link>
        <link id="194376380" db_id="161">
        </link>
        <link id="22658477" db_id="161">
        </link>
        <link id="30582837" db_id="161">
        </link>
        <link id="311643892" db_id="161">
        </link>
        <link id="47678265" db_id="161">
        </link>
        <link id="511772965" db_id="161">
        </link>
        <link id="511772967" db_id="161">
        </link>
        <link id="511772970" db_id="161">
        </link>
        <link id="511772972" db_id="161">
        </link>
        <link id="543740" db_id="161">
        </link>
        <link id="5921992" db_id="161">
        </link>
        <link id="608785129" db_id="161">
        </link>
        <link id="AK123058.1" db_id="162">
        </link>
        <link id="AK289871.1" db_id="162">
        </link>
        <link id="AK301420.1" db_id="162">
        </link>
        <link id="AK312946.1" db_id="162">
        </link>
        <link id="AY136747.1" db_id="162">
        </link>
        <link id="BC013780.1" db_id="162">
        </link>
        <link id="BG686029.1" db_id="162">
        </link>
        <link id="BT006999.1" db_id="162">
        </link>
        <link id="CA307692.1" db_id="162">
        </link>
        <link id="CN408252.1" db_id="162">
        </link>
        <link id="CR456367.1" db_id="162">
        </link>
        <link id="CU012934.1" db_id="162">
        </link>
        <link id="CU013222.1" db_id="162">
        </link>
        <link id="DA270141.1" db_id="162">
        </link>
        <link id="DA687739.1" db_id="162">
        </link>
        <link id="DA781734.1" db_id="162">
        </link>
        <link id="DA942067.1" db_id="162">
        </link>
        <link id="DA983859.1" db_id="162">
        </link>
        <link id="EU036687.1" db_id="162">
        </link>
        <link id="EU036688.1" db_id="162">
        </link>
        <link id="EU036689.1" db_id="162">
        </link>
        <link id="EU036690.1" db_id="162">
        </link>
        <link id="EU036691.1" db_id="162">
        </link>
        <link id="EU036692.1" db_id="162">
        </link>
        <link id="EU036693.1" db_id="162">
        </link>
        <link id="EU036694.1" db_id="162">
        </link>
        <link id="HY102778.1" db_id="162">
        </link>
        <link id="HY249059.1" db_id="162">
        </link>
        <link id="KJ534761.1" db_id="162">
        </link>
        <link id="M97370.1" db_id="162">
        </link>
        <link id="NM_000675.5" db_id="162">
        </link>
        <link id="NM_001278497.1" db_id="162">
        </link>
        <link id="NM_001278498.1" db_id="162">
        </link>
        <link id="NM_001278499.1" db_id="162">
        </link>
        <link id="NM_001278500.1" db_id="162">
        </link>
        <link id="NR_103543.1" db_id="162">
        </link>
        <link id="NR_103544.1" db_id="162">
        </link>
        <link id="ABBA01055137.1" db_id="163">
        </link>
        <link id="AC_000154.1" db_id="163">
        </link>
        <link id="AMYH02038142.1" db_id="163">
        </link>
        <link id="AP000355.1" db_id="163">
        </link>
        <link id="CH471095.1" db_id="163">
        </link>
        <link id="HI574256.1" db_id="163">
        </link>
        <link id="NC_000022.11" db_id="163">
        </link>
        <link id="NC_018933.2" db_id="163">
        </link>
        <link id="NT_011520.13" db_id="163">
        </link>
        <link id="NW_001838745.1" db_id="163">
        </link>
        <link id="NW_004929430.1" db_id="163">
        </link>
        <link id="U40771.1" db_id="163">
        </link>
        <link id="109451007" db_id="164">
        </link>
        <link id="109451585" db_id="164">
        </link>
        <link id="13917426" db_id="164">
        </link>
        <link id="15489369" db_id="164">
        </link>
        <link id="155001287" db_id="164">
        </link>
        <link id="155001291" db_id="164">
        </link>
        <link id="155001295" db_id="164">
        </link>
        <link id="155001298" db_id="164">
        </link>
        <link id="155001301" db_id="164">
        </link>
        <link id="155001305" db_id="164">
        </link>
        <link id="155001309" db_id="164">
        </link>
        <link id="155001313" db_id="164">
        </link>
        <link id="158260764" db_id="164">
        </link>
        <link id="164691750" db_id="164">
        </link>
        <link id="177891" db_id="164">
        </link>
        <link id="194376379" db_id="164">
        </link>
        <link id="22658476" db_id="164">
        </link>
        <link id="24470746" db_id="164">
        </link>
        <link id="30582836" db_id="164">
        </link>
        <link id="34528516" db_id="164">
        </link>
        <link id="389102434" db_id="164">
        </link>
        <link id="389256985" db_id="164">
        </link>
        <link id="47395376" db_id="164">
        </link>
        <link id="47678264" db_id="164">
        </link>
        <link id="511772964" db_id="164">
        </link>
        <link id="511772966" db_id="164">
        </link>
        <link id="511772968" db_id="164">
        </link>
        <link id="511772969" db_id="164">
        </link>
        <link id="511772971" db_id="164">
        </link>
        <link id="511773000" db_id="164">
        </link>
        <link id="511773001" db_id="164">
        </link>
        <link id="608785128" db_id="164">
        </link>
        <link id="79232534" db_id="164">
        </link>
        <link id="80755333" db_id="164">
        </link>
        <link id="82072964" db_id="164">
        </link>
        <link id="82346398" db_id="164">
        </link>
        <link id="82390828" db_id="164">
        </link>
        <link id="1117996" db_id="165">
        </link>
        <link id="148137026" db_id="165">
        </link>
        <link id="157697933" db_id="165">
        </link>
        <link id="157729478" db_id="165">
        </link>
        <link id="311643891" db_id="165">
        </link>
        <link id="5103018" db_id="165">
        </link>
        <link id="511787222" db_id="165">
        </link>
        <link id="528471965" db_id="165">
        </link>
        <link id="528476531" db_id="165">
        </link>
        <link id="568801965" db_id="165">
        </link>
        <link id="568815576" db_id="165">
        </link>
        <link id="71516043" db_id="165">
        </link>
      </links>
      <connectivity isloaded="True">
        <item typeid="2" count="43"/>
        <item typeid="3" count="27"/>
        <item typeid="4" count="20"/>
        <item typeid="5" count="64"/>
        <item typeid="6" count="29"/>
        <item typeid="8" count="17"/>
        <item typeid="11" count="9"/>
        <item typeid="12" count="8"/>
        <item typeid="13" count="12"/>
        <item typeid="14" count="25"/>
      </connectivity>
      <attributes isloaded="True">
      </attributes>
    </vertex>
    <vertex id="10" componentid="6045" componenttype="2" marked="False" name="ACINUS" x="0" y="0.014593214155417731" level="0">
      <synonyms>
        <synonym type="1">ACIN1</synonym>
        <synonym type="1">ACINU</synonym>
        <synonym type="1">ACINUS</synonym>
        <synonym type="1">Apoptotic chromatin condensation inducer in the nucleus</synonym>
        <synonym type="1">KIAA0670</synonym>
        <synonym type="2">acinus isoform</synonym>
        <synonym type="3">ACN</synonym>
        <synonym type="3">apoptotic chromatin condensation inducer 1</synonym>
        <synonym type="3">fSAP152</synonym>
      </synonyms>
      <species>
        <organism id="4689" name="Homo sapiens"/>
      </species>
      <links isloaded="True">
        <link id="Q9UKV3" db_id="2">
        </link>
        <link id="ACINU_HUMAN" db_id="3">
        </link>
        <link id="AB014570" db_id="4">
        </link>
        <link id="AF124726" db_id="4">
        </link>
        <link id="AF124727" db_id="4">
        </link>
        <link id="AF124728" db_id="4">
        </link>
        <link id="AL050382" db_id="4">
        </link>
        <link id="AL117258" db_id="4">
        </link>
        <link id="AL132780" db_id="4">
        </link>
        <link id="BC140805" db_id="4">
        </link>
        <link id="BX247975" db_id="4">
        </link>
        <link id="CH471078" db_id="4">
        </link>
        <link id="NP_001158286.1" db_id="5">
        </link>
        <link id="NP_001158287.1" db_id="5">
        </link>
        <link id="NP_001158288.1" db_id="5">
        </link>
        <link id="NP_001158289.1" db_id="5">
        </link>
        <link id="NP_055792.1" db_id="5">
        </link>
        <link id="XP_005267475.1" db_id="5">
        </link>
        <link id="Q9UKV3" db_id="6">
        </link>
        <link id="9606.ENSP00000262710" db_id="7">
        </link>
        <link id="B2RTT4" db_id="9">
        </link>
        <link id="D3DS45" db_id="9">
        </link>
        <link id="O75158" db_id="9">
        </link>
        <link id="Q9UG91" db_id="9">
        </link>
        <link id="Q9UKV1" db_id="9">
        </link>
        <link id="Q9UKV2" db_id="9">
        </link>
        <link id="22985" db_id="11">
        </link>
        <link id="hsa:22985" db_id="13">
        </link>
        <link id="NOG291715" db_id="17">
        </link>
        <link id="Hs.124490" db_id="19">
        </link>
        <link id="GO:0000166" db_id="20">
        </link>
        <link id="GO:0003676" db_id="20">
        </link>
        <link id="GO:0005634" db_id="20">
        </link>
        <link id="GO:0005737" db_id="20">
        </link>
        <link id="GO:0005829" db_id="20">
        </link>
        <link id="GO:0005886" db_id="20">
        </link>
        <link id="GO:0006200" db_id="20">
        </link>
        <link id="GO:0006397" db_id="20">
        </link>
        <link id="GO:0006915" db_id="20">
        </link>
        <link id="GO:0006921" db_id="20">
        </link>
        <link id="GO:0008380" db_id="20">
        </link>
        <link id="GO:0016607" db_id="20">
        </link>
        <link id="GO:0016887" db_id="20">
        </link>
        <link id="GO:0019899" db_id="20">
        </link>
        <link id="GO:0030218" db_id="20">
        </link>
        <link id="GO:0030263" db_id="20">
        </link>
        <link id="GO:0043065" db_id="20">
        </link>
        <link id="GO:0044822" db_id="20">
        </link>
        <link id="GO:0045657" db_id="20">
        </link>
        <link id="GO:0048025" db_id="20">
        </link>
        <link id="GO:0061574" db_id="20">
        </link>
        <link id="HOG000088615" db_id="23">
        </link>
        <link id="22985" db_id="26">
        </link>
        <link id="116634" db_id="27">
        </link>
        <link id="K12875" db_id="29">
        </link>
        <link id="Q9UKV3" db_id="33">
        </link>
        <link id="ADRNLKT" db_id="34">
        </link>
        <link id="HBG050449" db_id="35">
        </link>
        <link id="IPR000504" db_id="36">
        </link>
        <link id="IPR003034" db_id="36">
        </link>
        <link id="IPR012677" db_id="36">
        </link>
        <link id="Q9UKV3" db_id="37">
        </link>
        <link id="PF02037" db_id="38">
        </link>
        <link id="ENSG00000100813" db_id="41">
        </link>
        <link id="ENST00000262710" db_id="41">
        </link>
        <link id="ENST00000338631" db_id="41">
        </link>
        <link id="ENST00000357481" db_id="41">
        </link>
        <link id="ENST00000397341" db_id="41">
        </link>
        <link id="ENST00000555053" db_id="41">
        </link>
        <link id="Q9UKV3" db_id="42">
        </link>
        <link id="1.10.720.30" db_id="46">
        </link>
        <link id="3.30.70.330" db_id="46">
        </link>
        <link id="MINT-5006704" db_id="47">
        </link>
        <link id="Q9UKV3" db_id="50">
        </link>
        <link id="uc001wip.4" db_id="56">
        </link>
        <link id="uc001wir.4" db_id="56">
        </link>
        <link id="uc001wis.4" db_id="56">
        </link>
        <link id="uc010akg.3" db_id="56">
        </link>
        <link id="SM00360" db_id="57">
        </link>
        <link id="SM00513" db_id="57">
        </link>
        <link id="PS50800" db_id="61">
        </link>
        <link id="DIP-32963N" db_id="63">
        </link>
        <link id="PR:Q9UKV3" db_id="65">
        </link>
        <link id="Q9UKV3" db_id="67">
        </link>
        <link id="Q9UKV3" db_id="70">
        </link>
        <link id="43823" db_id="71">
        </link>
        <link id="Q9UKV3" db_id="72">
        </link>
        <link id="Q9UKV3" db_id="73">
        </link>
        <link id="Q9UKV3" db_id="75">
        </link>
        <link id="TF320727" db_id="78">
        </link>
        <link id="HS_ACIN1" db_id="79">
        </link>
        <link id="ACIN1" db_id="80">
        </link>
        <link id="22985" db_id="81">
        </link>
        <link id="308153407" db_id="94">
        </link>
        <link id="GC14M023527" db_id="95">
        </link>
        <link id="17066" db_id="97">
        </link>
        <link id="HGNC:17066" db_id="97">
        </link>
        <link id="HPA000657" db_id="98">
        </link>
        <link id="604562" db_id="99">
        </link>
        <link id="NX_Q9UKV3" db_id="100">
        </link>
        <link id="PA134912489" db_id="101">
        </link>
        <link id="REACT_578" db_id="102">
        </link>
        <link id="ACIN1" db_id="104">
        </link>
        <link id="3.A.18.1.1" db_id="106">
        </link>
        <link id="Q9UKV3" db_id="109">
        </link>
        <link id="Q9UKV3" db_id="129">
        </link>
        <link id="OTTHUMG00000028716" db_id="146">
        </link>
        <link id="05191" db_id="154">
        </link>
        <link id="AAD56724.1" db_id="160">
        </link>
        <link id="AAD56725.1" db_id="160">
        </link>
        <link id="AAD56726.1" db_id="160">
        </link>
        <link id="AAI40806.1" db_id="160">
        </link>
        <link id="BAA31645.2" db_id="160">
        </link>
        <link id="BAG61109.1" db_id="160">
        </link>
        <link id="CAB43681.2" db_id="160">
        </link>
        <link id="CAD62309.1" db_id="160">
        </link>
        <link id="CAH10608.1" db_id="160">
        </link>
        <link id="EAW66186.1" db_id="160">
        </link>
        <link id="EAW66187.1" db_id="160">
        </link>
        <link id="EAW66188.1" db_id="160">
        </link>
        <link id="NP_001158286.1" db_id="160">
        </link>
        <link id="NP_001158287.1" db_id="160">
        </link>
        <link id="NP_001158288.1" db_id="160">
        </link>
        <link id="NP_001158289.1" db_id="160">
        </link>
        <link id="NP_055792.1" db_id="160">
        </link>
        <link id="Q9UKV3.2" db_id="160">
        </link>
        <link id="XP_005267472.1" db_id="160">
        </link>
        <link id="XP_005267473.1" db_id="160">
        </link>
        <link id="XP_005267475.1" db_id="160">
        </link>
        <link id="XP_006720144.1" db_id="160">
        </link>
        <link id="119586590" db_id="161">
        </link>
        <link id="119586591" db_id="161">
        </link>
        <link id="119586592" db_id="161">
        </link>
        <link id="187954619" db_id="161">
        </link>
        <link id="194386598" db_id="161">
        </link>
        <link id="259906018" db_id="161">
        </link>
        <link id="259906020" db_id="161">
        </link>
        <link id="259906022" db_id="161">
        </link>
        <link id="259906024" db_id="161">
        </link>
        <link id="27529720" db_id="161">
        </link>
        <link id="28193134" db_id="161">
        </link>
        <link id="308153407" db_id="161">
        </link>
        <link id="50949292" db_id="161">
        </link>
        <link id="50949508" db_id="161">
        </link>
        <link id="530403268" db_id="161">
        </link>
        <link id="530403270" db_id="161">
        </link>
        <link id="530403277" db_id="161">
        </link>
        <link id="578825607" db_id="161">
        </link>
        <link id="5931959" db_id="161">
        </link>
        <link id="5931961" db_id="161">
        </link>
        <link id="5931963" db_id="161">
        </link>
        <link id="7662238" db_id="161">
        </link>
        <link id="AB014570.2" db_id="162">
        </link>
        <link id="AF124726.1" db_id="162">
        </link>
        <link id="AF124727.1" db_id="162">
        </link>
        <link id="AF124728.1" db_id="162">
        </link>
        <link id="AK299034.1" db_id="162">
        </link>
        <link id="AL050382.1" db_id="162">
        </link>
        <link id="AL833228.1" db_id="162">
        </link>
        <link id="BC032770.1" db_id="162">
        </link>
        <link id="BC140805.1" db_id="162">
        </link>
        <link id="BX247975.1" db_id="162">
        </link>
        <link id="CX786860.1" db_id="162">
        </link>
        <link id="NM_001164814.1" db_id="162">
        </link>
        <link id="NM_001164815.1" db_id="162">
        </link>
        <link id="NM_001164816.1" db_id="162">
        </link>
        <link id="NM_001164817.1" db_id="162">
        </link>
        <link id="NM_014977.3" db_id="162">
        </link>
        <link id="XM_005267415.1" db_id="162">
        </link>
        <link id="XM_005267416.1" db_id="162">
        </link>
        <link id="XM_005267418.1" db_id="162">
        </link>
        <link id="XM_006720081.1" db_id="162">
        </link>
        <link id="XR_429295.1" db_id="162">
        </link>
        <link id="XR_429296.1" db_id="162">
        </link>
        <link id="XR_429297.1" db_id="162">
        </link>
        <link id="ABBA01061305.1" db_id="163">
        </link>
        <link id="ABBA01061306.1" db_id="163">
        </link>
        <link id="ABBA01061307.1" db_id="163">
        </link>
        <link id="AC_000146.1" db_id="163">
        </link>
        <link id="AL117258.4" db_id="163">
        </link>
        <link id="AL132780.5" db_id="163">
        </link>
        <link id="AMYH02028864.1" db_id="163">
        </link>
        <link id="CH471078.2" db_id="163">
        </link>
        <link id="NC_000014.9" db_id="163">
        </link>
        <link id="NC_018925.2" db_id="163">
        </link>
        <link id="NG_030461.1" db_id="163">
        </link>
        <link id="NT_026437.13" db_id="163">
        </link>
        <link id="NW_001838110.1" db_id="163">
        </link>
        <link id="NW_004929393.1" db_id="163">
        </link>
        <link id="187954618" db_id="164">
        </link>
        <link id="190341058" db_id="164">
        </link>
        <link id="194386597" db_id="164">
        </link>
        <link id="21733859" db_id="164">
        </link>
        <link id="22749676" db_id="164">
        </link>
        <link id="259906017" db_id="164">
        </link>
        <link id="259906019" db_id="164">
        </link>
        <link id="259906021" db_id="164">
        </link>
        <link id="259906023" db_id="164">
        </link>
        <link id="27529719" db_id="164">
        </link>
        <link id="28193133" db_id="164">
        </link>
        <link id="4914583" db_id="164">
        </link>
        <link id="530403267" db_id="164">
        </link>
        <link id="530403269" db_id="164">
        </link>
        <link id="530403276" db_id="164">
        </link>
        <link id="578825604" db_id="164">
        </link>
        <link id="578825605" db_id="164">
        </link>
        <link id="578825606" db_id="164">
        </link>
        <link id="578825608" db_id="164">
        </link>
        <link id="58303650" db_id="164">
        </link>
        <link id="5931958" db_id="164">
        </link>
        <link id="5931960" db_id="164">
        </link>
        <link id="5931962" db_id="164">
        </link>
        <link id="13897471" db_id="165">
        </link>
        <link id="14250876" db_id="165">
        </link>
        <link id="148130856" db_id="165">
        </link>
        <link id="148130857" db_id="165">
        </link>
        <link id="148130858" db_id="165">
        </link>
        <link id="157696988" db_id="165">
        </link>
        <link id="157704455" db_id="165">
        </link>
        <link id="355390356" db_id="165">
        </link>
        <link id="511796508" db_id="165">
        </link>
        <link id="528473834" db_id="165">
        </link>
        <link id="528476581" db_id="165">
        </link>
        <link id="568802206" db_id="165">
        </link>
        <link id="568815584" db_id="165">
        </link>
        <link id="74230042" db_id="165">
        </link>
      </links>
      <connectivity isloaded="True">
        <item typeid="2" count="71"/>
        <item typeid="3" count="24"/>
        <item typeid="4" count="21"/>
        <item typeid="5" count="17"/>
        <item typeid="6" count="7"/>
        <item typeid="7" count="7"/>
        <item typeid="8" count="8"/>
        <item typeid="11" count="4"/>
        <item typeid="12" count="5"/>
        <item typeid="13" count="4"/>
        <item typeid="14" count="13"/>
      </connectivity>
      <attributes isloaded="True">
      </attributes>
    </vertex>
    <vertex id="11" componentid="8591" componenttype="2" marked="False" name="ACTC" x="0.0072966070777088655" y="0.014593214155417731" level="0">
      <synonyms>
        <synonym type="1">ACTC</synonym>
        <synonym type="1">ACTC1</synonym>
        <synonym type="1">Actin, alpha cardiac muscle 1 precursor</synonym>
        <synonym type="1">Alpha-cardiac actin</synonym>
        <synonym type="2">a-c-t-c</synonym>
        <synonym type="2">act-c</synonym>
        <synonym type="2">actc++</synonym>
        <synonym type="2">actc-1</synonym>
        <synonym type="3">actin, alpha, cardiac muscle 1</synonym>
        <synonym type="2">alpha-cardiac actin isoform</synonym>
        <synonym type="2">alpha-cardiac actins</synonym>
        <synonym type="2">alpha-cardiac isoform actin</synonym>
        <synonym type="2">alpha-cardiac-actin</synonym>
        <synonym type="3">ASD5</synonym>
        <synonym type="2">cardiac a-actin</synonym>
        <synonym type="2">cardiac alpha-actin</synonym>
        <synonym type="2">cardiac alpha-actins</synonym>
        <synonym type="2">cardiac-alpha-actin</synonym>
        <synonym type="3">CMD1R</synonym>
        <synonym type="3">CMH11</synonym>
        <synonym type="3">LVNC4</synonym>
      </synonyms>
      <species>
        <organism id="4689" name="Homo sapiens"/>
      </species>
      <links isloaded="True">
        <link id="P68032" db_id="2">
        </link>
        <link id="ACTC_HUMAN" db_id="3">
        </link>
        <link id="BC009978" db_id="4">
        </link>
        <link id="CR541795" db_id="4">
        </link>
        <link id="J00070" db_id="4">
        </link>
        <link id="J00071" db_id="4">
        </link>
        <link id="J00072" db_id="4">
        </link>
        <link id="J00073" db_id="4">
        </link>
        <link id="NP_005150.1" db_id="5">
        </link>
        <link id="P68032" db_id="6">
        </link>
        <link id="9606.ENSP00000290378" db_id="7">
        </link>
        <link id="P04270" db_id="9">
        </link>
        <link id="P68032" db_id="10">
        </link>
        <link id="70" db_id="11">
        </link>
        <link id="hsa:70" db_id="13">
        </link>
        <link id="A02998" db_id="14">
        </link>
        <link id="COG5277" db_id="17">
        </link>
        <link id="Hs.118127" db_id="19">
        </link>
        <link id="GO:0005524" db_id="20">
        </link>
        <link id="GO:0005615" db_id="20">
        </link>
        <link id="GO:0005737" db_id="20">
        </link>
        <link id="GO:0005829" db_id="20">
        </link>
        <link id="GO:0005884" db_id="20">
        </link>
        <link id="GO:0006200" db_id="20">
        </link>
        <link id="GO:0006915" db_id="20">
        </link>
        <link id="GO:0016887" db_id="20">
        </link>
        <link id="GO:0017022" db_id="20">
        </link>
        <link id="GO:0030017" db_id="20">
        </link>
        <link id="GO:0030048" db_id="20">
        </link>
        <link id="GO:0030049" db_id="20">
        </link>
        <link id="GO:0030240" db_id="20">
        </link>
        <link id="GO:0031032" db_id="20">
        </link>
        <link id="GO:0031674" db_id="20">
        </link>
        <link id="GO:0033275" db_id="20">
        </link>
        <link id="GO:0042493" db_id="20">
        </link>
        <link id="GO:0042643" db_id="20">
        </link>
        <link id="GO:0043066" db_id="20">
        </link>
        <link id="GO:0045471" db_id="20">
        </link>
        <link id="GO:0055003" db_id="20">
        </link>
        <link id="GO:0055008" db_id="20">
        </link>
        <link id="GO:0060047" db_id="20">
        </link>
        <link id="GO:0060048" db_id="20">
        </link>
        <link id="GO:0070062" db_id="20">
        </link>
        <link id="GO:0072562" db_id="20">
        </link>
        <link id="HOG000233340" db_id="23">
        </link>
        <link id="EOG72RMZ1" db_id="25">
        </link>
        <link id="70" db_id="26">
        </link>
        <link id="106585" db_id="27">
        </link>
        <link id="K12314" db_id="29">
        </link>
        <link id="P68032" db_id="33">
        </link>
        <link id="GGERFRC" db_id="34">
        </link>
        <link id="HBG003771" db_id="35">
        </link>
        <link id="IPR004000" db_id="36">
        </link>
        <link id="IPR004001" db_id="36">
        </link>
        <link id="IPR020902" db_id="36">
        </link>
        <link id="P68032" db_id="37">
        </link>
        <link id="PF00022" db_id="38">
        </link>
        <link id="ENSG00000159251" db_id="41">
        </link>
        <link id="ENST00000290378" db_id="41">
        </link>
        <link id="P68032" db_id="42">
        </link>
        <link id="PTHR11937" db_id="45">
        </link>
        <link id="MINT-1425728" db_id="47">
        </link>
        <link id="P68032" db_id="50">
        </link>
        <link id="PR00190" db_id="52">
        </link>
        <link id="uc001ziu.1" db_id="56">
        </link>
        <link id="SM00268" db_id="57">
        </link>
        <link id="PS00406" db_id="61">
        </link>
        <link id="PS00432" db_id="61">
        </link>
        <link id="PS01132" db_id="61">
        </link>
        <link id="PR:P68032" db_id="65">
        </link>
        <link id="P68032" db_id="67">
        </link>
        <link id="P68032" db_id="70">
        </link>
        <link id="275" db_id="71">
        </link>
        <link id="P68032" db_id="72">
        </link>
        <link id="P68032" db_id="73">
        </link>
        <link id="P68032" db_id="75">
        </link>
        <link id="TF354237" db_id="78">
        </link>
        <link id="HS_ACTC1" db_id="79">
        </link>
        <link id="70" db_id="81">
        </link>
        <link id="70" db_id="82">
        </link>
        <link id="54036697" db_id="94">
        </link>
        <link id="GC15M035080" db_id="95">
        </link>
        <link id="143" db_id="97">
        </link>
        <link id="HGNC:143" db_id="97">
        </link>
        <link id="CAB037330" db_id="98">
        </link>
        <link id="HPA041271" db_id="98">
        </link>
        <link id="102540" db_id="99">
        </link>
        <link id="612098" db_id="99">
        </link>
        <link id="612794" db_id="99">
        </link>
        <link id="613424" db_id="99">
        </link>
        <link id="NX_P68032" db_id="100">
        </link>
        <link id="PA162375571" db_id="101">
        </link>
        <link id="REACT_17044" db_id="102">
        </link>
        <link id="P68032" db_id="103">
        </link>
        <link id="ACTC1" db_id="104">
        </link>
        <link id="P68032" db_id="109">
        </link>
        <link id="P68032" db_id="115">
        </link>
        <link id="154" db_id="117">
        </link>
        <link id="155" db_id="117">
        </link>
        <link id="54260" db_id="117">
        </link>
        <link id="99103" db_id="117">
        </link>
        <link id="OTTHUMG00000129675" db_id="146">
        </link>
        <link id="00015" db_id="154">
        </link>
        <link id="AAB59619.1" db_id="160">
        </link>
        <link id="AAH09978.1" db_id="160">
        </link>
        <link id="ABM84022.1" db_id="160">
        </link>
        <link id="ABM87368.1" db_id="160">
        </link>
        <link id="BAF83305.1" db_id="160">
        </link>
        <link id="BAG51757.1" db_id="160">
        </link>
        <link id="CAG46594.1" db_id="160">
        </link>
        <link id="EAW92316.1" db_id="160">
        </link>
        <link id="EAW92317.1" db_id="160">
        </link>
        <link id="EAW92318.1" db_id="160">
        </link>
        <link id="NP_005150.1" db_id="160">
        </link>
        <link id="P68032.1" db_id="160">
        </link>
        <link id="119612722" db_id="161">
        </link>
        <link id="119612723" db_id="161">
        </link>
        <link id="119612724" db_id="161">
        </link>
        <link id="123992840" db_id="161">
        </link>
        <link id="123999654" db_id="161">
        </link>
        <link id="14602986" db_id="161">
        </link>
        <link id="158254664" db_id="161">
        </link>
        <link id="178039" db_id="161">
        </link>
        <link id="193786474" db_id="161">
        </link>
        <link id="4885049" db_id="161">
        </link>
        <link id="49456547" db_id="161">
        </link>
        <link id="54036697" db_id="161">
        </link>
        <link id="AI222203.1" db_id="162">
        </link>
        <link id="AK056592.1" db_id="162">
        </link>
        <link id="AK129892.1" db_id="162">
        </link>
        <link id="AK129902.1" db_id="162">
        </link>
        <link id="AK290616.1" db_id="162">
        </link>
        <link id="BC009978.2" db_id="162">
        </link>
        <link id="CR541795.1" db_id="162">
        </link>
        <link id="CR737466.1" db_id="162">
        </link>
        <link id="DB504220.1" db_id="162">
        </link>
        <link id="DQ893096.2" db_id="162">
        </link>
        <link id="DQ896369.2" db_id="162">
        </link>
        <link id="NM_005159.4" db_id="162">
        </link>
        <link id="ABBA01038521.1" db_id="163">
        </link>
        <link id="AC087457.5" db_id="163">
        </link>
        <link id="AC_000147.1" db_id="163">
        </link>
        <link id="AMYH02030179.1" db_id="163">
        </link>
        <link id="CH471125.1" db_id="163">
        </link>
        <link id="J00070.1" db_id="163">
        </link>
        <link id="J00071.1" db_id="163">
        </link>
        <link id="J00072.1" db_id="163">
        </link>
        <link id="J00073.1" db_id="163">
        </link>
        <link id="NC_000015.10" db_id="163">
        </link>
        <link id="NC_018926.2" db_id="163">
        </link>
        <link id="NG_007553.1" db_id="163">
        </link>
        <link id="NT_010194.18" db_id="163">
        </link>
        <link id="NW_001838214.2" db_id="163">
        </link>
        <link id="NW_004929398.1" db_id="163">
        </link>
        <link id="113722123" db_id="164">
        </link>
        <link id="123992839" db_id="164">
        </link>
        <link id="123999653" db_id="164">
        </link>
        <link id="158254663" db_id="164">
        </link>
        <link id="16552039" db_id="164">
        </link>
        <link id="33873001" db_id="164">
        </link>
        <link id="34526591" db_id="164">
        </link>
        <link id="34526602" db_id="164">
        </link>
        <link id="3804406" db_id="164">
        </link>
        <link id="49456546" db_id="164">
        </link>
        <link id="51586748" db_id="164">
        </link>
        <link id="90911443" db_id="164">
        </link>
        <link id="148153642" db_id="165">
        </link>
        <link id="157709134" db_id="165">
        </link>
        <link id="157812273" db_id="165">
        </link>
        <link id="17155075" db_id="165">
        </link>
        <link id="178034" db_id="165">
        </link>
        <link id="178035" db_id="165">
        </link>
        <link id="178036" db_id="165">
        </link>
        <link id="178037" db_id="165">
        </link>
        <link id="184160977" db_id="165">
        </link>
        <link id="511795193" db_id="165">
        </link>
        <link id="528473709" db_id="165">
        </link>
        <link id="528476574" db_id="165">
        </link>
        <link id="568802199" db_id="165">
        </link>
        <link id="568815583" db_id="165">
        </link>
        <link id="71515181" db_id="165">
        </link>
      </links>
      <connectivity isloaded="True">
        <item typeid="2" count="55"/>
        <item typeid="3" count="8"/>
        <item typeid="5" count="11"/>
        <item typeid="6" count="7"/>
        <item typeid="8" count="6"/>
        <item typeid="11" count="3"/>
        <item typeid="13" count="2"/>
        <item typeid="14" count="4"/>
      </connectivity>
      <attributes isloaded="True">
      </attributes>
    </vertex>
    <vertex id="12" componentid="9271" componenttype="2" marked="False" name="ADAM15" x="0.014593214155417731" y="0.014593214155417731" level="0">
      <synonyms>
        <synonym type="1">ADA15</synonym>
        <synonym type="1">ADAM 15</synonym>
        <synonym type="1">ADAM15</synonym>
        <synonym type="1">Disintegrin and metalloproteinase domain-containing protein 15 precursor</synonym>
        <synonym type="1">EC 3.4.24.-</synonym>
        <synonym type="1">MDC-15</synonym>
        <synonym type="1">MDC15</synonym>
        <synonym type="1">Metalloprotease RGD disintegrin protein</synonym>
        <synonym type="1">Metalloproteinase-like, disintegrin-like, and cysteine-rich protein 15</synonym>
        <synonym type="1">Metargidin</synonym>
        <synonym type="3">ADAM metallopeptidase domain 15</synonym>
        <synonym type="2">adam-15</synonym>
        <synonym type="2">adams 1-5</synonym>
        <synonym type="2">adams 15</synonym>
        <synonym type="2">adams-15</synonym>
      </synonyms>
      <species>
        <organism id="4689" name="Homo sapiens"/>
      </species>
      <links isloaded="True">
        <link id="Q13444" db_id="2">
        </link>
        <link id="ADA15_HUMAN" db_id="3">
        </link>
        <link id="AF314227" db_id="4">
        </link>
        <link id="AK075498" db_id="4">
        </link>
        <link id="AK296925" db_id="4">
        </link>
        <link id="AL451085" db_id="4">
        </link>
        <link id="AL691442" db_id="4">
        </link>
        <link id="AY518542" db_id="4">
        </link>
        <link id="AY560593" db_id="4">
        </link>
        <link id="AY560594" db_id="4">
        </link>
        <link id="AY560595" db_id="4">
        </link>
        <link id="AY560596" db_id="4">
        </link>
        <link id="AY560597" db_id="4">
        </link>
        <link id="AY560598" db_id="4">
        </link>
        <link id="AY560599" db_id="4">
        </link>
        <link id="AY560600" db_id="4">
        </link>
        <link id="AY560601" db_id="4">
        </link>
        <link id="AY576417" db_id="4">
        </link>
        <link id="BC014566" db_id="4">
        </link>
        <link id="BT009764" db_id="4">
        </link>
        <link id="U41767" db_id="4">
        </link>
        <link id="U46005" db_id="4">
        </link>
        <link id="NP_001248393.1" db_id="5">
        </link>
        <link id="NP_001248394.1" db_id="5">
        </link>
        <link id="NP_003806.3" db_id="5">
        </link>
        <link id="NP_997074.1" db_id="5">
        </link>
        <link id="NP_997077.1" db_id="5">
        </link>
        <link id="NP_997078.1" db_id="5">
        </link>
        <link id="NP_997079.1" db_id="5">
        </link>
        <link id="NP_997080.1" db_id="5">
        </link>
        <link id="Q13444" db_id="6">
        </link>
        <link id="9606.ENSP00000349436" db_id="7">
        </link>
        <link id="B3KQU5" db_id="9">
        </link>
        <link id="B4DLB5" db_id="9">
        </link>
        <link id="E9PN65" db_id="9">
        </link>
        <link id="Q13493" db_id="9">
        </link>
        <link id="Q53XQ0" db_id="9">
        </link>
        <link id="Q5SR68" db_id="9">
        </link>
        <link id="Q5SR69" db_id="9">
        </link>
        <link id="Q6R267" db_id="9">
        </link>
        <link id="Q71S61" db_id="9">
        </link>
        <link id="Q71S62" db_id="9">
        </link>
        <link id="Q71S63" db_id="9">
        </link>
        <link id="Q71S64" db_id="9">
        </link>
        <link id="Q71S65" db_id="9">
        </link>
        <link id="Q71S66" db_id="9">
        </link>
        <link id="Q71S67" db_id="9">
        </link>
        <link id="Q71S68" db_id="9">
        </link>
        <link id="Q71S69" db_id="9">
        </link>
        <link id="Q96C78" db_id="9">
        </link>
        <link id="Q13444" db_id="10">
        </link>
        <link id="8751" db_id="11">
        </link>
        <link id="hsa:8751" db_id="13">
        </link>
        <link id="G02390" db_id="14">
        </link>
        <link id="NOG294463" db_id="17">
        </link>
        <link id="Hs.312098" db_id="19">
        </link>
        <link id="GO:0001525" db_id="20">
        </link>
        <link id="GO:0001669" db_id="20">
        </link>
        <link id="GO:0004222" db_id="20">
        </link>
        <link id="GO:0005886" db_id="20">
        </link>
        <link id="GO:0005912" db_id="20">
        </link>
        <link id="GO:0007160" db_id="20">
        </link>
        <link id="GO:0008237" db_id="20">
        </link>
        <link id="GO:0008270" db_id="20">
        </link>
        <link id="GO:0016021" db_id="20">
        </link>
        <link id="GO:0017124" db_id="20">
        </link>
        <link id="GO:0022617" db_id="20">
        </link>
        <link id="GO:0030198" db_id="20">
        </link>
        <link id="GO:0030574" db_id="20">
        </link>
        <link id="GO:0042246" db_id="20">
        </link>
        <link id="GO:0042995" db_id="20">
        </link>
        <link id="GO:0060317" db_id="20">
        </link>
        <link id="EOG7F7W89" db_id="25">
        </link>
        <link id="8751" db_id="26">
        </link>
        <link id="114287" db_id="27">
        </link>
        <link id="M12.215" db_id="28">
        </link>
        <link id="K06836" db_id="29">
        </link>
        <link id="Q13444" db_id="33">
        </link>
        <link id="HGVCDSN" db_id="34">
        </link>
        <link id="HBG006978" db_id="35">
        </link>
        <link id="IPR000742" db_id="36">
        </link>
        <link id="IPR001590" db_id="36">
        </link>
        <link id="IPR001762" db_id="36">
        </link>
        <link id="IPR002870" db_id="36">
        </link>
        <link id="IPR006586" db_id="36">
        </link>
        <link id="IPR013032" db_id="36">
        </link>
        <link id="IPR024079" db_id="36">
        </link>
        <link id="Q13444" db_id="37">
        </link>
        <link id="PF00200" db_id="38">
        </link>
        <link id="PF01421" db_id="38">
        </link>
        <link id="PF01562" db_id="38">
        </link>
        <link id="PF08516" db_id="38">
        </link>
        <link id="CHEMBL2331050" db_id="40">
        </link>
        <link id="ENSG00000143537" db_id="41">
        </link>
        <link id="ENST00000271836" db_id="41">
        </link>
        <link id="ENST00000355956" db_id="41">
        </link>
        <link id="ENST00000356955" db_id="41">
        </link>
        <link id="ENST00000359280" db_id="41">
        </link>
        <link id="ENST00000360674" db_id="41">
        </link>
        <link id="ENST00000368412" db_id="41">
        </link>
        <link id="ENST00000368413" db_id="41">
        </link>
        <link id="ENST00000449910" db_id="41">
        </link>
        <link id="ENST00000526491" db_id="41">
        </link>
        <link id="ENST00000529473" db_id="41">
        </link>
        <link id="ENST00000531455" db_id="41">
        </link>
        <link id="Q13444" db_id="42">
        </link>
        <link id="3.40.390.10" db_id="46">
        </link>
        <link id="4.10.70.10" db_id="46">
        </link>
        <link id="MINT-108799" db_id="47">
        </link>
        <link id="Q13444" db_id="50">
        </link>
        <link id="SSF57552" db_id="53">
        </link>
        <link id="uc001fgr.2" db_id="56">
        </link>
        <link id="uc001fgs.2" db_id="56">
        </link>
        <link id="uc001fgt.2" db_id="56">
        </link>
        <link id="uc001fgu.2" db_id="56">
        </link>
        <link id="uc001fgv.2" db_id="56">
        </link>
        <link id="uc001fgw.2" db_id="56">
        </link>
        <link id="uc001fgx.2" db_id="56">
        </link>
        <link id="SM00050" db_id="57">
        </link>
        <link id="SM00181" db_id="57">
        </link>
        <link id="SM00608" db_id="57">
        </link>
        <link id="PS00142" db_id="61">
        </link>
        <link id="PS01186" db_id="61">
        </link>
        <link id="PS50026" db_id="61">
        </link>
        <link id="PS50214" db_id="61">
        </link>
        <link id="PS50215" db_id="61">
        </link>
        <link id="PR:Q13444" db_id="65">
        </link>
        <link id="3.4.24.-" db_id="66">
        </link>
        <link id="Q13444" db_id="67">
        </link>
        <link id="Q13444" db_id="70">
        </link>
        <link id="32829" db_id="71">
        </link>
        <link id="Q13444" db_id="72">
        </link>
        <link id="Q13444" db_id="73">
        </link>
        <link id="TF314733" db_id="78">
        </link>
        <link id="HS_ADAM15" db_id="79">
        </link>
        <link id="8751" db_id="81">
        </link>
        <link id="8751" db_id="82">
        </link>
        <link id="300669614" db_id="94">
        </link>
        <link id="GC01P155023" db_id="95">
        </link>
        <link id="193" db_id="97">
        </link>
        <link id="HGNC:193" db_id="97">
        </link>
        <link id="HPA011633" db_id="98">
        </link>
        <link id="605548" db_id="99">
        </link>
        <link id="NX_Q13444" db_id="100">
        </link>
        <link id="PA24510" db_id="101">
        </link>
        <link id="REACT_118779" db_id="102">
        </link>
        <link id="ADAM15" db_id="104">
        </link>
        <link id="Q13444" db_id="109">
        </link>
        <link id="OTTHUMG00000013898" db_id="146">
        </link>
        <link id="05674" db_id="154">
        </link>
        <link id="AAC50404.1" db_id="160">
        </link>
        <link id="AAC51112.1" db_id="160">
        </link>
        <link id="AAH14566.1" db_id="160">
        </link>
        <link id="AAM44189.1" db_id="160">
        </link>
        <link id="AAP88766.1" db_id="160">
        </link>
        <link id="AAR99331.1" db_id="160">
        </link>
        <link id="AAS48590.1" db_id="160">
        </link>
        <link id="AAS48591.1" db_id="160">
        </link>
        <link id="AAS48592.1" db_id="160">
        </link>
        <link id="AAS48593.1" db_id="160">
        </link>
        <link id="AAS48594.1" db_id="160">
        </link>
        <link id="AAS48595.1" db_id="160">
        </link>
        <link id="AAS48596.1" db_id="160">
        </link>
        <link id="AAS48597.1" db_id="160">
        </link>
        <link id="AAS72298.1" db_id="160">
        </link>
        <link id="AAS72991.1" db_id="160">
        </link>
        <link id="AAS72992.1" db_id="160">
        </link>
        <link id="AAS72993.1" db_id="160">
        </link>
        <link id="AAS72994.1" db_id="160">
        </link>
        <link id="AAS72995.1" db_id="160">
        </link>
        <link id="AAS72996.1" db_id="160">
        </link>
        <link id="AAS72997.1" db_id="160">
        </link>
        <link id="AAS72998.1" db_id="160">
        </link>
        <link id="AAS72999.1" db_id="160">
        </link>
        <link id="AAS73000.1" db_id="160">
        </link>
        <link id="ABW03624.1" db_id="160">
        </link>
        <link id="BAD92394.1" db_id="160">
        </link>
        <link id="BAG52157.1" db_id="160">
        </link>
        <link id="BAG59477.1" db_id="160">
        </link>
        <link id="BAG59890.1" db_id="160">
        </link>
        <link id="BAH12126.1" db_id="160">
        </link>
        <link id="NP_001248393.1" db_id="160">
        </link>
        <link id="NP_001248394.1" db_id="160">
        </link>
        <link id="NP_001248395.1" db_id="160">
        </link>
        <link id="NP_003806.3" db_id="160">
        </link>
        <link id="NP_997074.1" db_id="160">
        </link>
        <link id="NP_997077.1" db_id="160">
        </link>
        <link id="NP_997078.1" db_id="160">
        </link>
        <link id="NP_997079.1" db_id="160">
        </link>
        <link id="NP_997080.1" db_id="160">
        </link>
        <link id="Q13444.4" db_id="160">
        </link>
        <link id="1235674" db_id="161">
        </link>
        <link id="1335872" db_id="161">
        </link>
        <link id="15778976" db_id="161">
        </link>
        <link id="157928677" db_id="161">
        </link>
        <link id="193786834" db_id="161">
        </link>
        <link id="194384634" db_id="161">
        </link>
        <link id="194387048" db_id="161">
        </link>
        <link id="21239176" db_id="161">
        </link>
        <link id="221040850" db_id="161">
        </link>
        <link id="300669614" db_id="161">
        </link>
        <link id="32879871" db_id="161">
        </link>
        <link id="387849014" db_id="161">
        </link>
        <link id="387849019" db_id="161">
        </link>
        <link id="387849021" db_id="161">
        </link>
        <link id="41059674" db_id="161">
        </link>
        <link id="44893831" db_id="161">
        </link>
        <link id="44893832" db_id="161">
        </link>
        <link id="44893833" db_id="161">
        </link>
        <link id="44893834" db_id="161">
        </link>
        <link id="44893835" db_id="161">
        </link>
        <link id="44893836" db_id="161">
        </link>
        <link id="44893837" db_id="161">
        </link>
        <link id="44893838" db_id="161">
        </link>
        <link id="45602836" db_id="161">
        </link>
        <link id="45644482" db_id="161">
        </link>
        <link id="45644484" db_id="161">
        </link>
        <link id="45644486" db_id="161">
        </link>
        <link id="45644488" db_id="161">
        </link>
        <link id="45644490" db_id="161">
        </link>
        <link id="45644492" db_id="161">
        </link>
        <link id="45644494" db_id="161">
        </link>
        <link id="45644496" db_id="161">
        </link>
        <link id="45644498" db_id="161">
        </link>
        <link id="45644500" db_id="161">
        </link>
        <link id="46909590" db_id="161">
        </link>
        <link id="46909592" db_id="161">
        </link>
        <link id="46909594" db_id="161">
        </link>
        <link id="46909596" db_id="161">
        </link>
        <link id="46909598" db_id="161">
        </link>
        <link id="46909600" db_id="161">
        </link>
        <link id="62087894" db_id="161">
        </link>
        <link id="AB209157.1" db_id="162">
        </link>
        <link id="AK000667.1" db_id="162">
        </link>
        <link id="AK075498.1" db_id="162">
        </link>
        <link id="AK295614.1" db_id="162">
        </link>
        <link id="AK296925.1" db_id="162">
        </link>
        <link id="AK297468.1" db_id="162">
        </link>
        <link id="AK308172.1" db_id="162">
        </link>
        <link id="AW290953.1" db_id="162">
        </link>
        <link id="AY518542.1" db_id="162">
        </link>
        <link id="AY560593.1" db_id="162">
        </link>
        <link id="AY560594.1" db_id="162">
        </link>
        <link id="AY560595.1" db_id="162">
        </link>
        <link id="AY560596.1" db_id="162">
        </link>
        <link id="AY560597.1" db_id="162">
        </link>
        <link id="AY560598.1" db_id="162">
        </link>
        <link id="AY560599.1" db_id="162">
        </link>
        <link id="AY560600.1" db_id="162">
        </link>
        <link id="AY560601.1" db_id="162">
        </link>
        <link id="AY576417.1" db_id="162">
        </link>
        <link id="BC014566.2" db_id="162">
        </link>
        <link id="BM971880.1" db_id="162">
        </link>
        <link id="BT009764.1" db_id="162">
        </link>
        <link id="EU176173.1" db_id="162">
        </link>
        <link id="NM_001261464.1" db_id="162">
        </link>
        <link id="NM_001261465.1" db_id="162">
        </link>
        <link id="NM_001261466.1" db_id="162">
        </link>
        <link id="NM_003815.4" db_id="162">
        </link>
        <link id="NM_207191.2" db_id="162">
        </link>
        <link id="NM_207194.2" db_id="162">
        </link>
        <link id="NM_207195.2" db_id="162">
        </link>
        <link id="NM_207196.2" db_id="162">
        </link>
        <link id="NM_207197.2" db_id="162">
        </link>
        <link id="NR_048577.1" db_id="162">
        </link>
        <link id="NR_048578.1" db_id="162">
        </link>
        <link id="NR_048579.1" db_id="162">
        </link>
        <link id="U41767.1" db_id="162">
        </link>
        <link id="U46005.1" db_id="162">
        </link>
        <link id="ABBA01016720.1" db_id="163">
        </link>
        <link id="AC_000133.1" db_id="163">
        </link>
        <link id="AF314227.2" db_id="163">
        </link>
        <link id="AL451085.20" db_id="163">
        </link>
        <link id="AL691442.32" db_id="163">
        </link>
        <link id="AMYH02001939.1" db_id="163">
        </link>
        <link id="NC_000001.11" db_id="163">
        </link>
        <link id="NC_018912.2" db_id="163">
        </link>
        <link id="NG_029667.1" db_id="163">
        </link>
        <link id="NT_004487.20" db_id="163">
        </link>
        <link id="NW_001838531.2" db_id="163">
        </link>
        <link id="NW_004929293.1" db_id="163">
        </link>
        <link id="1235673" db_id="164">
        </link>
        <link id="1335871" db_id="164">
        </link>
        <link id="157928676" db_id="164">
        </link>
        <link id="164694332" db_id="164">
        </link>
        <link id="194384633" db_id="164">
        </link>
        <link id="194387047" db_id="164">
        </link>
        <link id="19589468" db_id="164">
        </link>
        <link id="221040849" db_id="164">
        </link>
        <link id="22761680" db_id="164">
        </link>
        <link id="32879870" db_id="164">
        </link>
        <link id="33870440" db_id="164">
        </link>
        <link id="387848996" db_id="164">
        </link>
        <link id="387849002" db_id="164">
        </link>
        <link id="387849004" db_id="164">
        </link>
        <link id="387849006" db_id="164">
        </link>
        <link id="387849008" db_id="164">
        </link>
        <link id="387849012" db_id="164">
        </link>
        <link id="387849013" db_id="164">
        </link>
        <link id="387849018" db_id="164">
        </link>
        <link id="387849020" db_id="164">
        </link>
        <link id="387849022" db_id="164">
        </link>
        <link id="387849025" db_id="164">
        </link>
        <link id="387849026" db_id="164">
        </link>
        <link id="41059673" db_id="164">
        </link>
        <link id="45644481" db_id="164">
        </link>
        <link id="45644483" db_id="164">
        </link>
        <link id="45644485" db_id="164">
        </link>
        <link id="45644487" db_id="164">
        </link>
        <link id="45644489" db_id="164">
        </link>
        <link id="45644491" db_id="164">
        </link>
        <link id="45644493" db_id="164">
        </link>
        <link id="45644495" db_id="164">
        </link>
        <link id="45644497" db_id="164">
        </link>
        <link id="45644499" db_id="164">
        </link>
        <link id="62087893" db_id="164">
        </link>
        <link id="6697589" db_id="164">
        </link>
        <link id="7020906" db_id="164">
        </link>
        <link id="148175443" db_id="165">
        </link>
        <link id="157704448" db_id="165">
        </link>
        <link id="157811815" db_id="165">
        </link>
        <link id="19309454" db_id="165">
        </link>
        <link id="28446041" db_id="165">
        </link>
        <link id="343168749" db_id="165">
        </link>
        <link id="42822076" db_id="165">
        </link>
        <link id="511869474" db_id="165">
        </link>
        <link id="528476293" db_id="165">
        </link>
        <link id="528476670" db_id="165">
        </link>
        <link id="568815354" db_id="165">
        </link>
        <link id="568815597" db_id="165">
        </link>
      </links>
      <connectivity isloaded="True">
        <item typeid="2" count="44"/>
        <item typeid="3" count="11"/>
        <item typeid="5" count="18"/>
        <item typeid="6" count="23"/>
        <item typeid="7" count="4"/>
        <item typeid="8" count="10"/>
        <item typeid="11" count="8"/>
        <item typeid="13" count="1"/>
        <item typeid="14" count="11"/>
      </connectivity>
      <attributes isloaded="True">
      </attributes>
    </vertex>
    <vertex id="13" componentid="9288" componenttype="2" marked="False" name="ADRA1A" x="0.014593214155417731" y="0.0072966070777088655" level="0">
      <synonyms>
        <synonym type="1">ADA1A</synonym>
        <synonym type="1">ADRA1A</synonym>
        <synonym type="1">ADRA1C</synonym>
        <synonym type="1">Alpha-1A adrenergic receptor</synonym>
        <synonym type="1">Alpha-1A adrenoceptor</synonym>
        <synonym type="1">Alpha-1A adrenoreceptor</synonym>
        <synonym type="1">Alpha-1C adrenergic receptor</synonym>
        <synonym type="1">Alpha-adrenergic receptor 1c</synonym>
        <synonym type="2">adra-1c</synonym>
        <synonym type="3">ADRA1L1</synonym>
        <synonym type="2">adrenergic alpha1a receptors</synonym>
        <synonym type="3">adrenoceptor alpha 1A</synonym>
        <synonym type="2">adrenoceptors alpha1a</synonym>
        <synonym type="2">alpha-1a adrenergic receptors</synonym>
        <synonym type="2">alpha-1a adrenoceptors</synonym>
        <synonym type="2">alpha-1a-adrenoceptor</synonym>
        <synonym type="2">alpha-1a-adrenoreceptor</synonym>
        <synonym type="2">alpha1a -adrenoceptor</synonym>
        <synonym type="2">alpha1a adrenergic receptors</synonym>
        <synonym type="2">alpha1a adrenoceptor</synonym>
        <synonym type="2">alpha1a adrenoceptors</synonym>
        <synonym type="2">alpha1a adrenoreceptors</synonym>
        <synonym type="2">alpha1a-adrenergic receptors</synonym>
        <synonym type="2">alpha1a-adrenoceptor</synonym>
        <synonym type="2">alpha1a-adrenoreceptor</synonym>
        <synonym type="2">alpha1a-subtype adrenoceptor</synonym>
        <synonym type="2">alpha1a-type adrenoreceptor</synonym>
        <synonym type="3">ALPHA1AAR</synonym>
      </synonyms>
      <species>
        <organism id="4689" name="Homo sapiens"/>
      </species>
      <links isloaded="True">
        <link id="P35348" db_id="2">
        </link>
        <link id="ADA1A_HUMAN" db_id="3">
        </link>
        <link id="AB065703" db_id="4">
        </link>
        <link id="AF013261" db_id="4">
        </link>
        <link id="AF395806" db_id="4">
        </link>
        <link id="AK289548" db_id="4">
        </link>
        <link id="AY389505" db_id="4">
        </link>
        <link id="AY491775" db_id="4">
        </link>
        <link id="AY491776" db_id="4">
        </link>
        <link id="AY491777" db_id="4">
        </link>
        <link id="AY491778" db_id="4">
        </link>
        <link id="AY491779" db_id="4">
        </link>
        <link id="AY491780" db_id="4">
        </link>
        <link id="AY491781" db_id="4">
        </link>
        <link id="BC095512" db_id="4">
        </link>
        <link id="D25235" db_id="4">
        </link>
        <link id="D32201" db_id="4">
        </link>
        <link id="D32202" db_id="4">
        </link>
        <link id="EU326301" db_id="4">
        </link>
        <link id="L31774" db_id="4">
        </link>
        <link id="U02569" db_id="4">
        </link>
        <link id="U03866" db_id="4">
        </link>
        <link id="NP_000671.2" db_id="5">
        </link>
        <link id="NP_150645.2" db_id="5">
        </link>
        <link id="NP_150646.3" db_id="5">
        </link>
        <link id="NP_150647.2" db_id="5">
        </link>
        <link id="XP_005273471.1" db_id="5">
        </link>
        <link id="XP_006716356.1" db_id="5">
        </link>
        <link id="P35348" db_id="6">
        </link>
        <link id="A8K0I3" db_id="9">
        </link>
        <link id="B0ZBD1" db_id="9">
        </link>
        <link id="B0ZBD2" db_id="9">
        </link>
        <link id="B0ZBD4" db_id="9">
        </link>
        <link id="B0ZBD5" db_id="9">
        </link>
        <link id="B0ZBD6" db_id="9">
        </link>
        <link id="B0ZBD8" db_id="9">
        </link>
        <link id="B0ZBD9" db_id="9">
        </link>
        <link id="O60451" db_id="9">
        </link>
        <link id="Q13675" db_id="9">
        </link>
        <link id="Q13729" db_id="9">
        </link>
        <link id="Q4VBM7" db_id="9">
        </link>
        <link id="Q6RUJ4" db_id="9">
        </link>
        <link id="Q6RUJ5" db_id="9">
        </link>
        <link id="Q6RUJ7" db_id="9">
        </link>
        <link id="Q6RUJ8" db_id="9">
        </link>
        <link id="Q6RUJ9" db_id="9">
        </link>
        <link id="Q96RE8" db_id="9">
        </link>
        <link id="Q9UD63" db_id="9">
        </link>
        <link id="Q9UD67" db_id="9">
        </link>
        <link id="P35348" db_id="10">
        </link>
        <link id="148" db_id="11">
        </link>
        <link id="hsa:148" db_id="13">
        </link>
        <link id="JN0765" db_id="14">
        </link>
        <link id="S65656" db_id="14">
        </link>
        <link id="S65657" db_id="14">
        </link>
        <link id="NOG253615" db_id="17">
        </link>
        <link id="Hs.709175" db_id="19">
        </link>
        <link id="GO:0001985" db_id="20">
        </link>
        <link id="GO:0001994" db_id="20">
        </link>
        <link id="GO:0001996" db_id="20">
        </link>
        <link id="GO:0001997" db_id="20">
        </link>
        <link id="GO:0003084" db_id="20">
        </link>
        <link id="GO:0004937" db_id="20">
        </link>
        <link id="GO:0005634" db_id="20">
        </link>
        <link id="GO:0005886" db_id="20">
        </link>
        <link id="GO:0005887" db_id="20">
        </link>
        <link id="GO:0006915" db_id="20">
        </link>
        <link id="GO:0006939" db_id="20">
        </link>
        <link id="GO:0007165" db_id="20">
        </link>
        <link id="GO:0007186" db_id="20">
        </link>
        <link id="GO:0007200" db_id="20">
        </link>
        <link id="GO:0007202" db_id="20">
        </link>
        <link id="GO:0007204" db_id="20">
        </link>
        <link id="GO:0007267" db_id="20">
        </link>
        <link id="GO:0007512" db_id="20">
        </link>
        <link id="GO:0007568" db_id="20">
        </link>
        <link id="GO:0008285" db_id="20">
        </link>
        <link id="GO:0009725" db_id="20">
        </link>
        <link id="GO:0016049" db_id="20">
        </link>
        <link id="GO:0030018" db_id="20">
        </link>
        <link id="GO:0030315" db_id="20">
        </link>
        <link id="GO:0031965" db_id="20">
        </link>
        <link id="GO:0032229" db_id="20">
        </link>
        <link id="GO:0035024" db_id="20">
        </link>
        <link id="GO:0035265" db_id="20">
        </link>
        <link id="GO:0035556" db_id="20">
        </link>
        <link id="GO:0042493" db_id="20">
        </link>
        <link id="GO:0043410" db_id="20">
        </link>
        <link id="GO:0045760" db_id="20">
        </link>
        <link id="GO:0045907" db_id="20">
        </link>
        <link id="GO:0045987" db_id="20">
        </link>
        <link id="GO:0046982" db_id="20">
        </link>
        <link id="GO:0060073" db_id="20">
        </link>
        <link id="GO:0060402" db_id="20">
        </link>
        <link id="GO:0060452" db_id="20">
        </link>
        <link id="GO:0070374" db_id="20">
        </link>
        <link id="GO:0071875" db_id="20">
        </link>
        <link id="GO:0090037" db_id="20">
        </link>
        <link id="GO:0097195" db_id="20">
        </link>
        <link id="P35348" db_id="22">
        </link>
        <link id="EOG7H4DTB" db_id="25">
        </link>
        <link id="148" db_id="26">
        </link>
        <link id="K04135" db_id="29">
        </link>
        <link id="P35348" db_id="33">
        </link>
        <link id="CTTARVR" db_id="34">
        </link>
        <link id="HBG106962" db_id="35">
        </link>
        <link id="IPR000276" db_id="36">
        </link>
        <link id="IPR001004" db_id="36">
        </link>
        <link id="IPR002233" db_id="36">
        </link>
        <link id="IPR017452" db_id="36">
        </link>
        <link id="P35348" db_id="37">
        </link>
        <link id="PF00001" db_id="38">
        </link>
        <link id="CHEMBL2096676" db_id="40">
        </link>
        <link id="ENSG00000120907" db_id="41">
        </link>
        <link id="ENST00000276393" db_id="41">
        </link>
        <link id="ENST00000354550" db_id="41">
        </link>
        <link id="ENST00000358857" db_id="41">
        </link>
        <link id="ENST00000380572" db_id="41">
        </link>
        <link id="ENST00000380573" db_id="41">
        </link>
        <link id="ENST00000380581" db_id="41">
        </link>
        <link id="ENST00000380582" db_id="41">
        </link>
        <link id="ENST00000380586" db_id="41">
        </link>
        <link id="ENST00000380587" db_id="41">
        </link>
        <link id="ENST00000519096" db_id="41">
        </link>
        <link id="ENST00000521711" db_id="41">
        </link>
        <link id="P35348" db_id="42">
        </link>
        <link id="PTHR24248" db_id="45">
        </link>
        <link id="1.20.1070.10" db_id="46">
        </link>
        <link id="P35348" db_id="50">
        </link>
        <link id="PR00237" db_id="52">
        </link>
        <link id="PR00557" db_id="52">
        </link>
        <link id="PR01103" db_id="52">
        </link>
        <link id="uc003xfe.1" db_id="56">
        </link>
        <link id="uc003xfg.1" db_id="56">
        </link>
        <link id="uc003xfh.1" db_id="56">
        </link>
        <link id="uc010lul.1" db_id="56">
        </link>
        <link id="uc010lum.1" db_id="56">
        </link>
        <link id="uc022atd.1" db_id="56">
        </link>
        <link id="PS00237" db_id="61">
        </link>
        <link id="PS50262" db_id="61">
        </link>
        <link id="DIP-33401N" db_id="63">
        </link>
        <link id="PR:P35348" db_id="65">
        </link>
        <link id="P35348" db_id="67">
        </link>
        <link id="P35348" db_id="70">
        </link>
        <link id="585" db_id="71">
        </link>
        <link id="P35348" db_id="73">
        </link>
        <link id="TF331895" db_id="78">
        </link>
        <link id="HS_ADRA1A" db_id="79">
        </link>
        <link id="148" db_id="81">
        </link>
        <link id="1168246" db_id="94">
        </link>
        <link id="GC08M026605" db_id="95">
        </link>
        <link id="277" db_id="97">
        </link>
        <link id="HGNC:277" db_id="97">
        </link>
        <link id="HPA029678" db_id="98">
        </link>
        <link id="104221" db_id="99">
        </link>
        <link id="NX_P35348" db_id="100">
        </link>
        <link id="PA34" db_id="101">
        </link>
        <link id="REACT_111102" db_id="102">
        </link>
        <link id="P35348" db_id="103">
        </link>
        <link id="Alpha-1A_adrenergic_receptor" db_id="104">
        </link>
        <link id="P35348" db_id="109">
        </link>
        <link id="DB00182" db_id="113">
        </link>
        <link id="DB00211" db_id="113">
        </link>
        <link id="DB00217" db_id="113">
        </link>
        <link id="DB00226" db_id="113">
        </link>
        <link id="DB00246" db_id="113">
        </link>
        <link id="DB00298" db_id="113">
        </link>
        <link id="DB00346" db_id="113">
        </link>
        <link id="DB00368" db_id="113">
        </link>
        <link id="DB00388" db_id="113">
        </link>
        <link id="DB00397" db_id="113">
        </link>
        <link id="DB00420" db_id="113">
        </link>
        <link id="DB00457" db_id="113">
        </link>
        <link id="DB00506" db_id="113">
        </link>
        <link id="DB00590" db_id="113">
        </link>
        <link id="DB00598" db_id="113">
        </link>
        <link id="DB00610" db_id="113">
        </link>
        <link id="DB00656" db_id="113">
        </link>
        <link id="DB00665" db_id="113">
        </link>
        <link id="DB00668" db_id="113">
        </link>
        <link id="DB00679" db_id="113">
        </link>
        <link id="DB00696" db_id="113">
        </link>
        <link id="DB00699" db_id="113">
        </link>
        <link id="DB00706" db_id="113">
        </link>
        <link id="DB00723" db_id="113">
        </link>
        <link id="DB00734" db_id="113">
        </link>
        <link id="DB00751" db_id="113">
        </link>
        <link id="DB00777" db_id="113">
        </link>
        <link id="DB00797" db_id="113">
        </link>
        <link id="DB00831" db_id="113">
        </link>
        <link id="DB00850" db_id="113">
        </link>
        <link id="DB00852" db_id="113">
        </link>
        <link id="DB00865" db_id="113">
        </link>
        <link id="DB00875" db_id="113">
        </link>
        <link id="DB00925" db_id="113">
        </link>
        <link id="DB00934" db_id="113">
        </link>
        <link id="DB00935" db_id="113">
        </link>
        <link id="DB01069" db_id="113">
        </link>
        <link id="DB01118" db_id="113">
        </link>
        <link id="DB01136" db_id="113">
        </link>
        <link id="DB01149" db_id="113">
        </link>
        <link id="DB01162" db_id="113">
        </link>
        <link id="DB01170" db_id="113">
        </link>
        <link id="DB01255" db_id="113">
        </link>
        <link id="DB01365" db_id="113">
        </link>
        <link id="DB01403" db_id="113">
        </link>
        <link id="DB01576" db_id="113">
        </link>
        <link id="DB01577" db_id="113">
        </link>
        <link id="DB01579" db_id="113">
        </link>
        <link id="DB01608" db_id="113">
        </link>
        <link id="DB04840" db_id="113">
        </link>
        <link id="DB06144" db_id="113">
        </link>
        <link id="22" db_id="140">
        </link>
        <link id="OTTHUMG00000099459" db_id="146">
        </link>
        <link id="00081" db_id="154">
        </link>
        <link id="AAA18783.1" db_id="160">
        </link>
        <link id="AAA93114.1" db_id="160">
        </link>
        <link id="AAB59486.1" db_id="160">
        </link>
        <link id="AAB60353.1" db_id="160">
        </link>
        <link id="AAC06138.1" db_id="160">
        </link>
        <link id="AAD14205.1" db_id="160">
        </link>
        <link id="AAH95512.1" db_id="160">
        </link>
        <link id="AAK77197.1" db_id="160">
        </link>
        <link id="AAQ91331.1" db_id="160">
        </link>
        <link id="AAR84644.1" db_id="160">
        </link>
        <link id="AAR84645.1" db_id="160">
        </link>
        <link id="AAR84646.1" db_id="160">
        </link>
        <link id="AAR84647.1" db_id="160">
        </link>
        <link id="AAR84649.1" db_id="160">
        </link>
        <link id="AAR84650.1" db_id="160">
        </link>
        <link id="ACA05899.1" db_id="160">
        </link>
        <link id="ACA05901.1" db_id="160">
        </link>
        <link id="ACA05903.1" db_id="160">
        </link>
        <link id="ACA05905.1" db_id="160">
        </link>
        <link id="ACA05907.1" db_id="160">
        </link>
        <link id="BAA04960.1" db_id="160">
        </link>
        <link id="BAA06900.1" db_id="160">
        </link>
        <link id="BAA06901.1" db_id="160">
        </link>
        <link id="BAC05926.1" db_id="160">
        </link>
        <link id="BAF82237.1" db_id="160">
        </link>
        <link id="CAC39680.1" db_id="160">
        </link>
        <link id="CAC39900.1" db_id="160">
        </link>
        <link id="CAD69352.1" db_id="160">
        </link>
        <link id="EAW63569.1" db_id="160">
        </link>
        <link id="EAW63570.1" db_id="160">
        </link>
        <link id="EAW63571.1" db_id="160">
        </link>
        <link id="EAW63572.1" db_id="160">
        </link>
        <link id="NP_000671.2" db_id="160">
        </link>
        <link id="NP_150645.2" db_id="160">
        </link>
        <link id="NP_150646.3" db_id="160">
        </link>
        <link id="NP_150647.2" db_id="160">
        </link>
        <link id="P35348.2" db_id="160">
        </link>
        <link id="XP_005273471.1" db_id="160">
        </link>
        <link id="XP_006716355.1" db_id="160">
        </link>
        <link id="XP_006716356.1" db_id="160">
        </link>
        <link id="111118986" db_id="161">
        </link>
        <link id="111118988" db_id="161">
        </link>
        <link id="111118990" db_id="161">
        </link>
        <link id="111118992" db_id="161">
        </link>
        <link id="1168246" db_id="161">
        </link>
        <link id="119583973" db_id="161">
        </link>
        <link id="119583974" db_id="161">
        </link>
        <link id="119583975" db_id="161">
        </link>
        <link id="119583976" db_id="161">
        </link>
        <link id="14272453" db_id="161">
        </link>
        <link id="14273716" db_id="161">
        </link>
        <link id="15004694" db_id="161">
        </link>
        <link id="158260119" db_id="161">
        </link>
        <link id="167882774" db_id="161">
        </link>
        <link id="167882776" db_id="161">
        </link>
        <link id="167882778" db_id="161">
        </link>
        <link id="167882780" db_id="161">
        </link>
        <link id="167882782" db_id="161">
        </link>
        <link id="21928677" db_id="161">
        </link>
        <link id="28798831" db_id="161">
        </link>
        <link id="2978556" db_id="161">
        </link>
        <link id="37362413" db_id="161">
        </link>
        <link id="40362751" db_id="161">
        </link>
        <link id="40362753" db_id="161">
        </link>
        <link id="40362755" db_id="161">
        </link>
        <link id="40362757" db_id="161">
        </link>
        <link id="40362761" db_id="161">
        </link>
        <link id="40362763" db_id="161">
        </link>
        <link id="409029" db_id="161">
        </link>
        <link id="4261905" db_id="161">
        </link>
        <link id="433201" db_id="161">
        </link>
        <link id="494985" db_id="161">
        </link>
        <link id="497244" db_id="161">
        </link>
        <link id="530387593" db_id="161">
        </link>
        <link id="578815204" db_id="161">
        </link>
        <link id="578815207" db_id="161">
        </link>
        <link id="66267329" db_id="161">
        </link>
        <link id="666893" db_id="161">
        </link>
        <link id="927209" db_id="161">
        </link>
        <link id="927211" db_id="161">
        </link>
        <link id="AF013261.1" db_id="162">
        </link>
        <link id="AF395806.1" db_id="162">
        </link>
        <link id="AK289548.1" db_id="162">
        </link>
        <link id="AY491775.1" db_id="162">
        </link>
        <link id="AY491776.1" db_id="162">
        </link>
        <link id="AY491777.1" db_id="162">
        </link>
        <link id="AY491778.1" db_id="162">
        </link>
        <link id="AY491780.1" db_id="162">
        </link>
        <link id="AY491781.1" db_id="162">
        </link>
        <link id="BC095512.1" db_id="162">
        </link>
        <link id="D25235.1" db_id="162">
        </link>
        <link id="D32201.1" db_id="162">
        </link>
        <link id="D32202.1" db_id="162">
        </link>
        <link id="L31774.1" db_id="162">
        </link>
        <link id="NM_000680.2" db_id="162">
        </link>
        <link id="NM_033302.2" db_id="162">
        </link>
        <link id="NM_033303.3" db_id="162">
        </link>
        <link id="NM_033304.2" db_id="162">
        </link>
        <link id="S76001.1" db_id="162">
        </link>
        <link id="U02569.1" db_id="162">
        </link>
        <link id="XM_005273414.2" db_id="162">
        </link>
        <link id="XM_006716292.1" db_id="162">
        </link>
        <link id="XM_006716293.1" db_id="162">
        </link>
        <link id="AB065703.1" db_id="163">
        </link>
        <link id="ABBA01005577.1" db_id="163">
        </link>
        <link id="ABBA01005578.1" db_id="163">
        </link>
        <link id="ABBA01005579.1" db_id="163">
        </link>
        <link id="AC015564.13" db_id="163">
        </link>
        <link id="AC022839.8" db_id="163">
        </link>
        <link id="AC091675.5" db_id="163">
        </link>
        <link id="AC_000140.1" db_id="163">
        </link>
        <link id="AMYH02017665.1" db_id="163">
        </link>
        <link id="AX136026.1" db_id="163">
        </link>
        <link id="AX137523.1" db_id="163">
        </link>
        <link id="AX646449.1" db_id="163">
        </link>
        <link id="AY389505.1" db_id="163">
        </link>
        <link id="CH471080.2" db_id="163">
        </link>
        <link id="EU326301.1" db_id="163">
        </link>
        <link id="NC_000008.11" db_id="163">
        </link>
        <link id="NC_018919.2" db_id="163">
        </link>
        <link id="NG_029395.1" db_id="163">
        </link>
        <link id="NT_167187.2" db_id="163">
        </link>
        <link id="NW_001839127.1" db_id="163">
        </link>
        <link id="NW_004929337.1" db_id="163">
        </link>
        <link id="U03866.1" db_id="163">
        </link>
        <link id="U08994.1" db_id="163">
        </link>
        <link id="111118985" db_id="164">
        </link>
        <link id="111118987" db_id="164">
        </link>
        <link id="111118989" db_id="164">
        </link>
        <link id="111118991" db_id="164">
        </link>
        <link id="15004693" db_id="164">
        </link>
        <link id="158260118" db_id="164">
        </link>
        <link id="2978555" db_id="164">
        </link>
        <link id="40362750" db_id="164">
        </link>
        <link id="40362752" db_id="164">
        </link>
        <link id="40362754" db_id="164">
        </link>
        <link id="40362756" db_id="164">
        </link>
        <link id="40362760" db_id="164">
        </link>
        <link id="40362762" db_id="164">
        </link>
        <link id="409028" db_id="164">
        </link>
        <link id="433200" db_id="164">
        </link>
        <link id="578815203" db_id="164">
        </link>
        <link id="578815205" db_id="164">
        </link>
        <link id="578815206" db_id="164">
        </link>
        <link id="66267328" db_id="164">
        </link>
        <link id="666892" db_id="164">
        </link>
        <link id="913817" db_id="164">
        </link>
        <link id="927208" db_id="164">
        </link>
        <link id="927210" db_id="164">
        </link>
        <link id="14272452" db_id="165">
        </link>
        <link id="14273715" db_id="165">
        </link>
        <link id="148186584" db_id="165">
        </link>
        <link id="148186585" db_id="165">
        </link>
        <link id="148186586" db_id="165">
        </link>
        <link id="157696688" db_id="165">
        </link>
        <link id="157734173" db_id="165">
        </link>
        <link id="16506901" db_id="165">
        </link>
        <link id="167882773" db_id="165">
        </link>
        <link id="20377014" db_id="165">
        </link>
        <link id="21928676" db_id="165">
        </link>
        <link id="24942954" db_id="165">
        </link>
        <link id="28798830" db_id="165">
        </link>
        <link id="339717812" db_id="165">
        </link>
        <link id="37362412" db_id="165">
        </link>
        <link id="494984" db_id="165">
        </link>
        <link id="497243" db_id="165">
        </link>
        <link id="511809948" db_id="165">
        </link>
        <link id="528475024" db_id="165">
        </link>
        <link id="528476621" db_id="165">
        </link>
        <link id="568815303" db_id="165">
        </link>
        <link id="568815590" db_id="165">
        </link>
        <link id="74230040" db_id="165">
        </link>
      </links>
      <connectivity isloaded="True">
        <item typeid="2" count="12"/>
        <item typeid="3" count="3"/>
        <item typeid="4" count="7"/>
        <item typeid="5" count="37"/>
        <item typeid="6" count="3"/>
        <item typeid="7" count="1"/>
        <item typeid="8" count="7"/>
        <item typeid="11" count="4"/>
        <item typeid="12" count="2"/>
        <item typeid="13" count="2"/>
        <item typeid="14" count="1"/>
      </connectivity>
      <attributes isloaded="True">
      </attributes>
    </vertex>
    <vertex id="14" componentid="9608" componenttype="2" marked="False" name="ADD1" x="0.014593214155417731" y="0" level="0">
      <synonyms>
        <synonym type="1">ADD1</synonym>
        <synonym type="1">ADDA</synonym>
        <synonym type="1">Alpha-adducin</synonym>
        <synonym type="1">Erythrocyte adducin subunit alpha</synonym>
        <synonym type="2">a-adducin</synonym>
        <synonym type="2">ad-da</synonym>
        <synonym type="2">adda chain</synonym>
        <synonym type="2">adda family</synonym>
        <synonym type="3">adducin 1 (alpha)</synonym>
      </synonyms>
      <species>
        <organism id="4689" name="Homo sapiens"/>
      </species>
      <links isloaded="True">
        <link id="P35611" db_id="2">
        </link>
        <link id="ADDA_HUMAN" db_id="3">
        </link>
        <link id="AH004561" db_id="4">
        </link>
        <link id="AL121750" db_id="4">
        </link>
        <link id="AL390065" db_id="4">
        </link>
        <link id="BC042998" db_id="4">
        </link>
        <link id="BX465861" db_id="4">
        </link>
        <link id="CH471131" db_id="4">
        </link>
        <link id="L29286" db_id="4">
        </link>
        <link id="L29287" db_id="4">
        </link>
        <link id="L29289" db_id="4">
        </link>
        <link id="L29290" db_id="4">
        </link>
        <link id="L29291" db_id="4">
        </link>
        <link id="L29292" db_id="4">
        </link>
        <link id="L29293" db_id="4">
        </link>
        <link id="L29294" db_id="4">
        </link>
        <link id="L29295" db_id="4">
        </link>
        <link id="L29296" db_id="4">
        </link>
        <link id="L29297" db_id="4">
        </link>
        <link id="L29298" db_id="4">
        </link>
        <link id="X58141" db_id="4">
        </link>
        <link id="Z68280" db_id="4">
        </link>
        <link id="Z74617" db_id="4">
        </link>
        <link id="NP_001110.2" db_id="5">
        </link>
        <link id="NP_054908.2" db_id="5">
        </link>
        <link id="NP_054909.2" db_id="5">
        </link>
        <link id="NP_789771.1" db_id="5">
        </link>
        <link id="P35611" db_id="6">
        </link>
        <link id="9606.ENSP00000264758" db_id="7">
        </link>
        <link id="A2A3P0" db_id="9">
        </link>
        <link id="D3DVR3" db_id="9">
        </link>
        <link id="D3DVR4" db_id="9">
        </link>
        <link id="D3DVR5" db_id="9">
        </link>
        <link id="Q13734" db_id="9">
        </link>
        <link id="Q14729" db_id="9">
        </link>
        <link id="Q16156" db_id="9">
        </link>
        <link id="Q86XM2" db_id="9">
        </link>
        <link id="Q9UJB6" db_id="9">
        </link>
        <link id="P35611" db_id="10">
        </link>
        <link id="118" db_id="11">
        </link>
        <link id="hsa:118" db_id="13">
        </link>
        <link id="S18207" db_id="14">
        </link>
        <link id="COG0235" db_id="17">
        </link>
        <link id="Hs.183706" db_id="19">
        </link>
        <link id="GO:0000902" db_id="20">
        </link>
        <link id="GO:0001701" db_id="20">
        </link>
        <link id="GO:0003779" db_id="20">
        </link>
        <link id="GO:0005198" db_id="20">
        </link>
        <link id="GO:0005634" db_id="20">
        </link>
        <link id="GO:0005829" db_id="20">
        </link>
        <link id="GO:0005886" db_id="20">
        </link>
        <link id="GO:0006884" db_id="20">
        </link>
        <link id="GO:0006915" db_id="20">
        </link>
        <link id="GO:0006921" db_id="20">
        </link>
        <link id="GO:0006987" db_id="20">
        </link>
        <link id="GO:0008134" db_id="20">
        </link>
        <link id="GO:0008290" db_id="20">
        </link>
        <link id="GO:0014069" db_id="20">
        </link>
        <link id="GO:0020027" db_id="20">
        </link>
        <link id="GO:0030036" db_id="20">
        </link>
        <link id="GO:0030218" db_id="20">
        </link>
        <link id="GO:0030507" db_id="20">
        </link>
        <link id="GO:0030968" db_id="20">
        </link>
        <link id="GO:0032092" db_id="20">
        </link>
        <link id="GO:0035264" db_id="20">
        </link>
        <link id="GO:0042803" db_id="20">
        </link>
        <link id="GO:0043197" db_id="20">
        </link>
        <link id="GO:0044267" db_id="20">
        </link>
        <link id="GO:0044822" db_id="20">
        </link>
        <link id="GO:0045111" db_id="20">
        </link>
        <link id="GO:0045766" db_id="20">
        </link>
        <link id="GO:0045807" db_id="20">
        </link>
        <link id="GO:0046982" db_id="20">
        </link>
        <link id="GO:0048471" db_id="20">
        </link>
        <link id="GO:0048873" db_id="20">
        </link>
        <link id="GO:0051015" db_id="20">
        </link>
        <link id="GO:0051016" db_id="20">
        </link>
        <link id="GO:0051017" db_id="20">
        </link>
        <link id="GO:0071300" db_id="20">
        </link>
        <link id="118" db_id="26">
        </link>
        <link id="106631" db_id="27">
        </link>
        <link id="P35611" db_id="33">
        </link>
        <link id="WTKEDGH" db_id="34">
        </link>
        <link id="HBG004180" db_id="35">
        </link>
        <link id="IPR001303" db_id="36">
        </link>
        <link id="IPR027766" db_id="36">
        </link>
        <link id="P35611" db_id="37">
        </link>
        <link id="PF00596" db_id="38">
        </link>
        <link id="ENSG00000087274" db_id="41">
        </link>
        <link id="ENST00000264758" db_id="41">
        </link>
        <link id="ENST00000355842" db_id="41">
        </link>
        <link id="ENST00000398129" db_id="41">
        </link>
        <link id="ENST00000446856" db_id="41">
        </link>
        <link id="P35611" db_id="42">
        </link>
        <link id="PTHR10672:SF4" db_id="45">
        </link>
        <link id="3.40.225.10" db_id="46">
        </link>
        <link id="MINT-1499912" db_id="47">
        </link>
        <link id="P35611" db_id="50">
        </link>
        <link id="SSF53639" db_id="53">
        </link>
        <link id="uc003gfp.3" db_id="56">
        </link>
        <link id="uc003gfq.3" db_id="56">
        </link>
        <link id="uc003gfr.3" db_id="56">
        </link>
        <link id="SM01007" db_id="57">
        </link>
        <link id="PR:P35611" db_id="65">
        </link>
        <link id="P35611" db_id="67">
        </link>
        <link id="P35611" db_id="70">
        </link>
        <link id="459" db_id="71">
        </link>
        <link id="P35611" db_id="72">
        </link>
        <link id="P35611" db_id="73">
        </link>
        <link id="TF313003" db_id="78">
        </link>
        <link id="HS_ADD1" db_id="79">
        </link>
        <link id="ADD1" db_id="80">
        </link>
        <link id="118" db_id="81">
        </link>
        <link id="118" db_id="82">
        </link>
        <link id="12644231" db_id="94">
        </link>
        <link id="GC04P002849" db_id="95">
        </link>
        <link id="243" db_id="97">
        </link>
        <link id="HGNC:243" db_id="97">
        </link>
        <link id="CAB009794" db_id="98">
        </link>
        <link id="HPA035873" db_id="98">
        </link>
        <link id="HPA035874" db_id="98">
        </link>
        <link id="102680" db_id="99">
        </link>
        <link id="NX_P35611" db_id="100">
        </link>
        <link id="PA31" db_id="101">
        </link>
        <link id="REACT_17015" db_id="102">
        </link>
        <link id="REACT_578" db_id="102">
        </link>
        <link id="ADD1" db_id="104">
        </link>
        <link id="P35611" db_id="109">
        </link>
        <link id="DP00240" db_id="122">
        </link>
        <link id="P35611" db_id="129">
        </link>
        <link id="OTTHUMG00000122080" db_id="146">
        </link>
        <link id="00036" db_id="154">
        </link>
        <link id="AAB05645.1" db_id="160">
        </link>
        <link id="AAB30913.1" db_id="160">
        </link>
        <link id="AAH13393.1" db_id="160">
        </link>
        <link id="AAH42998.1" db_id="160">
        </link>
        <link id="BAG58391.1" db_id="160">
        </link>
        <link id="BAG60726.1" db_id="160">
        </link>
        <link id="CAA98970.1" db_id="160">
        </link>
        <link id="CAI95603.1" db_id="160">
        </link>
        <link id="CAM28230.1" db_id="160">
        </link>
        <link id="CAM28231.1" db_id="160">
        </link>
        <link id="CAM28232.1" db_id="160">
        </link>
        <link id="EAW82498.1" db_id="160">
        </link>
        <link id="EAW82499.1" db_id="160">
        </link>
        <link id="EAW82500.1" db_id="160">
        </link>
        <link id="EAW82501.1" db_id="160">
        </link>
        <link id="EAW82502.1" db_id="160">
        </link>
        <link id="EAW82503.1" db_id="160">
        </link>
        <link id="EAW82504.1" db_id="160">
        </link>
        <link id="EAW82505.1" db_id="160">
        </link>
        <link id="NP_001110.2" db_id="160">
        </link>
        <link id="NP_001273574.1" db_id="160">
        </link>
        <link id="NP_054908.2" db_id="160">
        </link>
        <link id="NP_054909.2" db_id="160">
        </link>
        <link id="NP_789771.1" db_id="160">
        </link>
        <link id="P35611.2" db_id="160">
        </link>
        <link id="XP_005247990.1" db_id="160">
        </link>
        <link id="XP_005247991.1" db_id="160">
        </link>
        <link id="XP_005247992.1" db_id="160">
        </link>
        <link id="XP_005247993.1" db_id="160">
        </link>
        <link id="XP_005247994.1" db_id="160">
        </link>
        <link id="119602904" db_id="161">
        </link>
        <link id="119602905" db_id="161">
        </link>
        <link id="119602906" db_id="161">
        </link>
        <link id="119602907" db_id="161">
        </link>
        <link id="119602908" db_id="161">
        </link>
        <link id="119602909" db_id="161">
        </link>
        <link id="119602910" db_id="161">
        </link>
        <link id="119602911" db_id="161">
        </link>
        <link id="123234957" db_id="161">
        </link>
        <link id="123234958" db_id="161">
        </link>
        <link id="123234959" db_id="161">
        </link>
        <link id="12644231" db_id="161">
        </link>
        <link id="1405889" db_id="161">
        </link>
        <link id="15426553" db_id="161">
        </link>
        <link id="194380476" db_id="161">
        </link>
        <link id="194391216" db_id="161">
        </link>
        <link id="28175764" db_id="161">
        </link>
        <link id="29826319" db_id="161">
        </link>
        <link id="29826321" db_id="161">
        </link>
        <link id="29826323" db_id="161">
        </link>
        <link id="29826325" db_id="161">
        </link>
        <link id="530375993" db_id="161">
        </link>
        <link id="530375995" db_id="161">
        </link>
        <link id="530375997" db_id="161">
        </link>
        <link id="530375999" db_id="161">
        </link>
        <link id="530376001" db_id="161">
        </link>
        <link id="547004" db_id="161">
        </link>
        <link id="557786217" db_id="161">
        </link>
        <link id="559044" db_id="161">
        </link>
        <link id="66350802" db_id="161">
        </link>
        <link id="AK025413.1" db_id="162">
        </link>
        <link id="AK295457.1" db_id="162">
        </link>
        <link id="AK298523.1" db_id="162">
        </link>
        <link id="AK309186.1" db_id="162">
        </link>
        <link id="BC013393.2" db_id="162">
        </link>
        <link id="BC042998.1" db_id="162">
        </link>
        <link id="BI460192.1" db_id="162">
        </link>
        <link id="BU729599.1" db_id="162">
        </link>
        <link id="CA391117.1" db_id="162">
        </link>
        <link id="CR936693.1" db_id="162">
        </link>
        <link id="CR995783.1" db_id="162">
        </link>
        <link id="CX783962.1" db_id="162">
        </link>
        <link id="D44632.1" db_id="162">
        </link>
        <link id="L07261.1" db_id="162">
        </link>
        <link id="NM_001119.4" db_id="162">
        </link>
        <link id="NM_001286645.1" db_id="162">
        </link>
        <link id="NM_014189.3" db_id="162">
        </link>
        <link id="NM_014190.3" db_id="162">
        </link>
        <link id="NM_176801.2" db_id="162">
        </link>
        <link id="S70310.1" db_id="162">
        </link>
        <link id="S70312.1" db_id="162">
        </link>
        <link id="XM_005247933.1" db_id="162">
        </link>
        <link id="XM_005247934.1" db_id="162">
        </link>
        <link id="XM_005247935.1" db_id="162">
        </link>
        <link id="XM_005247936.1" db_id="162">
        </link>
        <link id="XM_005247937.1" db_id="162">
        </link>
        <link id="ABBA01029483.1" db_id="163">
        </link>
        <link id="ABBA01029484.1" db_id="163">
        </link>
        <link id="ABBA01029485.1" db_id="163">
        </link>
        <link id="AC_000136.1" db_id="163">
        </link>
        <link id="AL121750.22" db_id="163">
        </link>
        <link id="AL390065.20" db_id="163">
        </link>
        <link id="AMYH02008620.1" db_id="163">
        </link>
        <link id="AMYH02008621.1" db_id="163">
        </link>
        <link id="AMYH02008622.1" db_id="163">
        </link>
        <link id="BX465861.7" db_id="163">
        </link>
        <link id="CH471131.2" db_id="163">
        </link>
        <link id="L29296.1" db_id="163">
        </link>
        <link id="NC_000004.12" db_id="163">
        </link>
        <link id="NC_018915.2" db_id="163">
        </link>
        <link id="NG_012037.1" db_id="163">
        </link>
        <link id="NT_006051.19" db_id="163">
        </link>
        <link id="NW_001838896.2" db_id="163">
        </link>
        <link id="NW_004929314.1" db_id="163">
        </link>
        <link id="Z68280.1" db_id="163">
        </link>
        <link id="Z74617.1" db_id="163">
        </link>
        <link id="10437921" db_id="164">
        </link>
        <link id="15250848" db_id="164">
        </link>
        <link id="1572107" db_id="164">
        </link>
        <link id="164697901" db_id="164">
        </link>
        <link id="178087" db_id="164">
        </link>
        <link id="194380475" db_id="164">
        </link>
        <link id="194391215" db_id="164">
        </link>
        <link id="23652643" db_id="164">
        </link>
        <link id="24722725" db_id="164">
        </link>
        <link id="28175763" db_id="164">
        </link>
        <link id="33869910" db_id="164">
        </link>
        <link id="346644753" db_id="164">
        </link>
        <link id="346644754" db_id="164">
        </link>
        <link id="346644757" db_id="164">
        </link>
        <link id="346644760" db_id="164">
        </link>
        <link id="530375992" db_id="164">
        </link>
        <link id="530375994" db_id="164">
        </link>
        <link id="530375996" db_id="164">
        </link>
        <link id="530375998" db_id="164">
        </link>
        <link id="530376000" db_id="164">
        </link>
        <link id="547002" db_id="164">
        </link>
        <link id="547003" db_id="164">
        </link>
        <link id="557786216" db_id="164">
        </link>
        <link id="58300752" db_id="164">
        </link>
        <link id="60219604" db_id="164">
        </link>
        <link id="68289668" db_id="164">
        </link>
        <link id="1130692" db_id="165">
        </link>
        <link id="1405888" db_id="165">
        </link>
        <link id="148162678" db_id="165">
        </link>
        <link id="148162679" db_id="165">
        </link>
        <link id="148162680" db_id="165">
        </link>
        <link id="157734150" db_id="165">
        </link>
        <link id="157811971" db_id="165">
        </link>
        <link id="237820644" db_id="165">
        </link>
        <link id="27652623" db_id="165">
        </link>
        <link id="31074712" db_id="165">
        </link>
        <link id="50250927" db_id="165">
        </link>
        <link id="511822315" db_id="165">
        </link>
        <link id="511822316" db_id="165">
        </link>
        <link id="511822317" db_id="165">
        </link>
        <link id="528475755" db_id="165">
        </link>
        <link id="528476651" db_id="165">
        </link>
        <link id="559042" db_id="165">
        </link>
        <link id="568815339" db_id="165">
        </link>
        <link id="568815594" db_id="165">
        </link>
        <link id="74230020" db_id="165">
        </link>
      </links>
      <connectivity isloaded="True">
        <item typeid="2" count="20"/>
        <item typeid="3" count="8"/>
        <item typeid="4" count="13"/>
        <item typeid="5" count="15"/>
        <item typeid="6" count="14"/>
        <item typeid="7" count="3"/>
        <item typeid="8" count="10"/>
        <item typeid="11" count="7"/>
        <item typeid="12" count="2"/>
        <item typeid="13" count="5"/>
        <item typeid="14" count="14"/>
      </connectivity>
      <attributes isloaded="True">
      </attributes>
    </vertex>
    <vertex id="15" componentid="10664" componenttype="2" marked="False" name="B1AR" x="0.014593214155417731" y="-0.0072966070777088655" level="0">
      <synonyms>
        <synonym type="1">ADRB1</synonym>
        <synonym type="1">ADRB1R</synonym>
        <synonym type="1">B1AR</synonym>
        <synonym type="1">Beta-1 adrenergic receptor</synonym>
        <synonym type="1">Beta-1 adrenoceptor</synonym>
        <synonym type="1">Beta-1 adrenoreceptor</synonym>
        <synonym type="2">1 beta-adrenoceptor</synonym>
        <synonym type="2">1b adrenoceptor</synonym>
        <synonym type="2">1b adrenoceptors</synonym>
        <synonym type="2">1b- adrenoceptor</synonym>
        <synonym type="2">1b- adrenoceptors</synonym>
        <synonym type="2">1b-adrenoceptor</synonym>
        <synonym type="2">a-drb1</synonym>
        <synonym type="2">adrbeta1r</synonym>
        <synonym type="2">adrenergic beta-1-receptor</synonym>
        <synonym type="2">adrenergic beta1 receptors</synonym>
        <synonym type="2">adrenergic beta1-receptor</synonym>
        <synonym type="2">adrenergic beta1-receptors</synonym>
        <synonym type="2">adrenergic receptors beta1</synonym>
        <synonym type="3">adrenoceptor beta 1</synonym>
        <synonym type="2">adrenoreceptor beta-1</synonym>
        <synonym type="2">b1 adrenoceptor</synonym>
        <synonym type="2">b1-adrenergic receptors</synonym>
        <synonym type="2">b1-adrenoceptor</synonym>
        <synonym type="2">beta-1 adrenergic receptors</synonym>
        <synonym type="2">beta-1 adrenoceptors</synonym>
        <synonym type="2">beta-1 adrenoreceptors</synonym>
        <synonym type="2">beta-1-adrenergic receptors</synonym>
        <synonym type="2">beta-1-adrenoceptor</synonym>
        <synonym type="2">beta-1-adrenoreceptor</synonym>
        <synonym type="2">beta-adrenergic receptor-1</synonym>
        <synonym type="2">beta-adrenergic receptors 1</synonym>
        <synonym type="2">beta-adrenoreceptor 1</synonym>
        <synonym type="2">beta1 -adrenoceptors</synonym>
        <synonym type="2">beta1 adrenergic receptors</synonym>
        <synonym type="2">beta1 adrenergic-receptor</synonym>
        <synonym type="2">beta1 adrenoceptor</synonym>
        <synonym type="2">beta1 adrenoceptors</synonym>
        <synonym type="2">beta1 adrenoreceptor</synonym>
        <synonym type="2">beta1 adrenoreceptors</synonym>
        <synonym type="2">beta1- adrenergic receptors</synonym>
        <synonym type="2">beta1- adrenoceptor</synonym>
        <synonym type="2">beta1-adrenergic receptors</synonym>
        <synonym type="2">beta1-adrenergic-receptor</synonym>
        <synonym type="2">beta1-adrenoceptor</synonym>
        <synonym type="2">beta1-adrenoreceptor</synonym>
        <synonym type="3">BETA1AR</synonym>
        <synonym type="3">RHR</synonym>
      </synonyms>
      <species>
        <organism id="4689" name="Homo sapiens"/>
      </species>
      <links isloaded="True">
        <link id="P08588" db_id="2">
        </link>
        <link id="ADRB1_HUMAN" db_id="3">
        </link>
        <link id="AF169006" db_id="4">
        </link>
        <link id="AF169007" db_id="4">
        </link>
        <link id="AL355543" db_id="4">
        </link>
        <link id="AY567837" db_id="4">
        </link>
        <link id="EU332832" db_id="4">
        </link>
        <link id="J03019" db_id="4">
        </link>
        <link id="NP_000675.1" db_id="5">
        </link>
        <link id="P08588" db_id="6">
        </link>
        <link id="9606.ENSP00000358301" db_id="7">
        </link>
        <link id="B0LPE2" db_id="9">
        </link>
        <link id="Q5T5Y4" db_id="9">
        </link>
        <link id="Q9UKG7" db_id="9">
        </link>
        <link id="Q9UKG8" db_id="9">
        </link>
        <link id="P08588" db_id="10">
        </link>
        <link id="153" db_id="11">
        </link>
        <link id="hsa:153" db_id="13">
        </link>
        <link id="A39911" db_id="14">
        </link>
        <link id="NOG262978" db_id="17">
        </link>
        <link id="Hs.99913" db_id="19">
        </link>
        <link id="GO:0001996" db_id="20">
        </link>
        <link id="GO:0002024" db_id="20">
        </link>
        <link id="GO:0002025" db_id="20">
        </link>
        <link id="GO:0003061" db_id="20">
        </link>
        <link id="GO:0003084" db_id="20">
        </link>
        <link id="GO:0004939" db_id="20">
        </link>
        <link id="GO:0004940" db_id="20">
        </link>
        <link id="GO:0005057" db_id="20">
        </link>
        <link id="GO:0005088" db_id="20">
        </link>
        <link id="GO:0005634" db_id="20">
        </link>
        <link id="GO:0005769" db_id="20">
        </link>
        <link id="GO:0005886" db_id="20">
        </link>
        <link id="GO:0005887" db_id="20">
        </link>
        <link id="GO:0005980" db_id="20">
        </link>
        <link id="GO:0006915" db_id="20">
        </link>
        <link id="GO:0007190" db_id="20">
        </link>
        <link id="GO:0007266" db_id="20">
        </link>
        <link id="GO:0007568" db_id="20">
        </link>
        <link id="GO:0007613" db_id="20">
        </link>
        <link id="GO:0008144" db_id="20">
        </link>
        <link id="GO:0009409" db_id="20">
        </link>
        <link id="GO:0019233" db_id="20">
        </link>
        <link id="GO:0030165" db_id="20">
        </link>
        <link id="GO:0030819" db_id="20">
        </link>
        <link id="GO:0031649" db_id="20">
        </link>
        <link id="GO:0031694" db_id="20">
        </link>
        <link id="GO:0032320" db_id="20">
        </link>
        <link id="GO:0033365" db_id="20">
        </link>
        <link id="GO:0035240" db_id="20">
        </link>
        <link id="GO:0035811" db_id="20">
        </link>
        <link id="GO:0040015" db_id="20">
        </link>
        <link id="GO:0042060" db_id="20">
        </link>
        <link id="GO:0042596" db_id="20">
        </link>
        <link id="GO:0043065" db_id="20">
        </link>
        <link id="GO:0043950" db_id="20">
        </link>
        <link id="GO:0045986" db_id="20">
        </link>
        <link id="GO:0046878" db_id="20">
        </link>
        <link id="GO:0046982" db_id="20">
        </link>
        <link id="GO:0050873" db_id="20">
        </link>
        <link id="GO:0051379" db_id="20">
        </link>
        <link id="GO:0051380" db_id="20">
        </link>
        <link id="GO:0051924" db_id="20">
        </link>
        <link id="GO:0055088" db_id="20">
        </link>
        <link id="GO:0060080" db_id="20">
        </link>
        <link id="GO:0061051" db_id="20">
        </link>
        <link id="GO:0071880" db_id="20">
        </link>
        <link id="GO:0086004" db_id="20">
        </link>
        <link id="GO:1900135" db_id="20">
        </link>
        <link id="GO:2001259" db_id="20">
        </link>
        <link id="2LSQ" db_id="21">
        </link>
        <link id="P08588" db_id="22">
        </link>
        <link id="HOG000239242" db_id="23">
        </link>
        <link id="2LSQ" db_id="24">
        </link>
        <link id="EOG7BS4BS" db_id="25">
        </link>
        <link id="153" db_id="26">
        </link>
        <link id="106662" db_id="27">
        </link>
        <link id="K04141" db_id="29">
        </link>
        <link id="P08588" db_id="33">
        </link>
        <link id="HBG106962" db_id="35">
        </link>
        <link id="IPR000276" db_id="36">
        </link>
        <link id="IPR000507" db_id="36">
        </link>
        <link id="IPR002233" db_id="36">
        </link>
        <link id="IPR017452" db_id="36">
        </link>
        <link id="P08588" db_id="37">
        </link>
        <link id="PF00001" db_id="38">
        </link>
        <link id="CHEMBL2331074" db_id="40">
        </link>
        <link id="ENSG00000043591" db_id="41">
        </link>
        <link id="ENST00000369295" db_id="41">
        </link>
        <link id="P08588" db_id="42">
        </link>
        <link id="PTHR24248" db_id="45">
        </link>
        <link id="PTHR24248:SF3" db_id="45">
        </link>
        <link id="1.20.1070.10" db_id="46">
        </link>
        <link id="MINT-208845" db_id="47">
        </link>
        <link id="P08588" db_id="50">
        </link>
        <link id="PR00237" db_id="52">
        </link>
        <link id="PR00561" db_id="52">
        </link>
        <link id="PR01103" db_id="52">
        </link>
        <link id="uc001lba.3" db_id="56">
        </link>
        <link id="PS00237" db_id="61">
        </link>
        <link id="PS50262" db_id="61">
        </link>
        <link id="DIP-36294N" db_id="63">
        </link>
        <link id="PR:P08588" db_id="65">
        </link>
        <link id="P08588" db_id="67">
        </link>
        <link id="P08588" db_id="70">
        </link>
        <link id="609" db_id="71">
        </link>
        <link id="P08588" db_id="73">
        </link>
        <link id="P08588" db_id="75">
        </link>
        <link id="TF316350" db_id="78">
        </link>
        <link id="HS_ADRB1" db_id="79">
        </link>
        <link id="153" db_id="81">
        </link>
        <link id="48429211" db_id="94">
        </link>
        <link id="GC10P115793" db_id="95">
        </link>
        <link id="285" db_id="97">
        </link>
        <link id="HGNC:285" db_id="97">
        </link>
        <link id="109630" db_id="99">
        </link>
        <link id="607276" db_id="99">
        </link>
        <link id="NX_P08588" db_id="100">
        </link>
        <link id="PA38" db_id="101">
        </link>
        <link id="REACT_111102" db_id="102">
        </link>
        <link id="P08588" db_id="103">
        </link>
        <link id="Beta-1_adrenergic_receptor" db_id="104">
        </link>
        <link id="HIX0035626" db_id="105">
        </link>
        <link id="DB00187" db_id="113">
        </link>
        <link id="DB00195" db_id="113">
        </link>
        <link id="DB00221" db_id="113">
        </link>
        <link id="DB00246" db_id="113">
        </link>
        <link id="DB00264" db_id="113">
        </link>
        <link id="DB00335" db_id="113">
        </link>
        <link id="DB00368" db_id="113">
        </link>
        <link id="DB00373" db_id="113">
        </link>
        <link id="DB00521" db_id="113">
        </link>
        <link id="DB00571" db_id="113">
        </link>
        <link id="DB00598" db_id="113">
        </link>
        <link id="DB00612" db_id="113">
        </link>
        <link id="DB00668" db_id="113">
        </link>
        <link id="DB00734" db_id="113">
        </link>
        <link id="DB00841" db_id="113">
        </link>
        <link id="DB00866" db_id="113">
        </link>
        <link id="DB00960" db_id="113">
        </link>
        <link id="DB00988" db_id="113">
        </link>
        <link id="DB01064" db_id="113">
        </link>
        <link id="DB01102" db_id="113">
        </link>
        <link id="DB01118" db_id="113">
        </link>
        <link id="DB01136" db_id="113">
        </link>
        <link id="DB01151" db_id="113">
        </link>
        <link id="DB01158" db_id="113">
        </link>
        <link id="DB01193" db_id="113">
        </link>
        <link id="DB01203" db_id="113">
        </link>
        <link id="DB01210" db_id="113">
        </link>
        <link id="DB01214" db_id="113">
        </link>
        <link id="DB01295" db_id="113">
        </link>
        <link id="DB01297" db_id="113">
        </link>
        <link id="DB01359" db_id="113">
        </link>
        <link id="DB01580" db_id="113">
        </link>
        <link id="28" db_id="140">
        </link>
        <link id="OTTHUMG00000019079" db_id="146">
        </link>
        <link id="00181" db_id="154">
        </link>
        <link id="AAA51667.1" db_id="160">
        </link>
        <link id="AAD53696.1" db_id="160">
        </link>
        <link id="AAD53697.1" db_id="160">
        </link>
        <link id="AAI69224.2" db_id="160">
        </link>
        <link id="AAI69225.2" db_id="160">
        </link>
        <link id="AAI69226.2" db_id="160">
        </link>
        <link id="AAS66983.1" db_id="160">
        </link>
        <link id="ABY87521.1" db_id="160">
        </link>
        <link id="CAN37601.1" db_id="160">
        </link>
        <link id="CBX55891.1" db_id="160">
        </link>
        <link id="EAW49485.1" db_id="160">
        </link>
        <link id="NP_000675.1" db_id="160">
        </link>
        <link id="P08588.2" db_id="160">
        </link>
        <link id="119569870" db_id="161">
        </link>
        <link id="147836603" db_id="161">
        </link>
        <link id="166706747" db_id="161">
        </link>
        <link id="178200" db_id="161">
        </link>
        <link id="218675636" db_id="161">
        </link>
        <link id="218675738" db_id="161">
        </link>
        <link id="218675747" db_id="161">
        </link>
        <link id="311866344" db_id="161">
        </link>
        <link id="45505192" db_id="161">
        </link>
        <link id="4557265" db_id="161">
        </link>
        <link id="48429211" db_id="161">
        </link>
        <link id="5833815" db_id="161">
        </link>
        <link id="5833817" db_id="161">
        </link>
        <link id="AF272890.1" db_id="162">
        </link>
        <link id="BC169224.1" db_id="162">
        </link>
        <link id="BC169225.1" db_id="162">
        </link>
        <link id="BC169226.1" db_id="162">
        </link>
        <link id="J03019.1" db_id="162">
        </link>
        <link id="NM_000684.2" db_id="162">
        </link>
        <link id="ABBA01062983.1" db_id="163">
        </link>
        <link id="AC_000142.1" db_id="163">
        </link>
        <link id="AF169006.1" db_id="163">
        </link>
        <link id="AF169007.1" db_id="163">
        </link>
        <link id="AL355543.13" db_id="163">
        </link>
        <link id="AMYH02023847.1" db_id="163">
        </link>
        <link id="AY567837.1" db_id="163">
        </link>
        <link id="CH471066.2" db_id="163">
        </link>
        <link id="CS566006.1" db_id="163">
        </link>
        <link id="EU332832.1" db_id="163">
        </link>
        <link id="HI639505.1" db_id="163">
        </link>
        <link id="NC_000010.11" db_id="163">
        </link>
        <link id="NC_018921.2" db_id="163">
        </link>
        <link id="NG_012187.1" db_id="163">
        </link>
        <link id="NT_030059.14" db_id="163">
        </link>
        <link id="NW_001838006.2" db_id="163">
        </link>
        <link id="NW_004929376.1" db_id="163">
        </link>
        <link id="110349783" db_id="164">
        </link>
        <link id="178199" db_id="164">
        </link>
        <link id="211970026" db_id="164">
        </link>
        <link id="211970189" db_id="164">
        </link>
        <link id="211970203" db_id="164">
        </link>
        <link id="9247060" db_id="164">
        </link>
        <link id="12329314" db_id="165">
        </link>
        <link id="147836602" db_id="165">
        </link>
        <link id="148129180" db_id="165">
        </link>
        <link id="157704449" db_id="165">
        </link>
        <link id="157812171" db_id="165">
        </link>
        <link id="166706746" db_id="165">
        </link>
        <link id="237874254" db_id="165">
        </link>
        <link id="311866343" db_id="165">
        </link>
        <link id="45505191" db_id="165">
        </link>
        <link id="511803170" db_id="165">
        </link>
        <link id="528474346" db_id="165">
        </link>
        <link id="528476605" db_id="165">
        </link>
        <link id="568815276" db_id="165">
        </link>
        <link id="568815588" db_id="165">
        </link>
        <link id="5833814" db_id="165">
        </link>
        <link id="5833816" db_id="165">
        </link>
        <link id="74230046" db_id="165">
        </link>
      </links>
      <connectivity isloaded="True">
        <item typeid="2" count="36"/>
        <item typeid="3" count="11"/>
        <item typeid="4" count="25"/>
        <item typeid="5" count="48"/>
        <item typeid="6" count="18"/>
        <item typeid="8" count="8"/>
        <item typeid="11" count="12"/>
        <item typeid="12" count="10"/>
        <item typeid="13" count="12"/>
        <item typeid="14" count="24"/>
      </connectivity>
      <attributes isloaded="True">
      </attributes>
    </vertex>
    <vertex id="16" componentid="10773" componenttype="2" marked="False" name="ANT3" x="0.014593214155417731" y="-0.014593214155417731" level="0">
      <synonyms>
        <synonym type="1">Adenine nucleotide translocator 3</synonym>
        <synonym type="1">ADP,ATP carrier protein 3</synonym>
        <synonym type="1">ADP,ATP carrier protein, isoform T2</synonym>
        <synonym type="1">ADP/ATP translocase 3</synonym>
        <synonym type="1">ADT3</synonym>
        <synonym type="1">ANT 2</synonym>
        <synonym type="1">ANT 3</synonym>
        <synonym type="1">ANT3</synonym>
        <synonym type="1">SLC25A6</synonym>
        <synonym type="1">Solute carrier family 25 member 6</synonym>
        <synonym type="3">AAC3</synonym>
        <synonym type="3">ANT</synonym>
        <synonym type="3">ANT3Y</synonym>
        <synonym type="3">solute carrier family 25 (mitochondrial carrier; adenine nucleotide translocator), member 6</synonym>
      </synonyms>
      <species>
        <organism id="4689" name="Homo sapiens"/>
      </species>
      <links isloaded="True">
        <link id="P12236" db_id="2">
        </link>
        <link id="ADT3_HUMAN" db_id="3">
        </link>
        <link id="AY007135" db_id="4">
        </link>
        <link id="BC007295" db_id="4">
        </link>
        <link id="BC007850" db_id="4">
        </link>
        <link id="BC008737" db_id="4">
        </link>
        <link id="BC008935" db_id="4">
        </link>
        <link id="BC014775" db_id="4">
        </link>
        <link id="BC031912" db_id="4">
        </link>
        <link id="J03592" db_id="4">
        </link>
        <link id="NP_001627.2" db_id="5">
        </link>
        <link id="P12236" db_id="6">
        </link>
        <link id="9606.ENSP00000370808" db_id="7">
        </link>
        <link id="Q96C49" db_id="9">
        </link>
        <link id="P12236" db_id="10">
        </link>
        <link id="293" db_id="11">
        </link>
        <link id="hsa:293" db_id="13">
        </link>
        <link id="S03894" db_id="14">
        </link>
        <link id="NOG238123" db_id="17">
        </link>
        <link id="Hs.350927" db_id="19">
        </link>
        <link id="GO:0005471" db_id="20">
        </link>
        <link id="GO:0005739" db_id="20">
        </link>
        <link id="GO:0005743" db_id="20">
        </link>
        <link id="GO:0005744" db_id="20">
        </link>
        <link id="GO:0006112" db_id="20">
        </link>
        <link id="GO:0006626" db_id="20">
        </link>
        <link id="GO:0006915" db_id="20">
        </link>
        <link id="GO:0015866" db_id="20">
        </link>
        <link id="GO:0015867" db_id="20">
        </link>
        <link id="GO:0016021" db_id="20">
        </link>
        <link id="GO:0016032" db_id="20">
        </link>
        <link id="GO:0019048" db_id="20">
        </link>
        <link id="GO:0019058" db_id="20">
        </link>
        <link id="GO:0044267" db_id="20">
        </link>
        <link id="GO:0044281" db_id="20">
        </link>
        <link id="GO:0046732" db_id="20">
        </link>
        <link id="GO:0050796" db_id="20">
        </link>
        <link id="EOG7T1RBR" db_id="25">
        </link>
        <link id="293" db_id="26">
        </link>
        <link id="106790" db_id="27">
        </link>
        <link id="K05863" db_id="29">
        </link>
        <link id="P12236" db_id="33">
        </link>
        <link id="CWRKIFK" db_id="34">
        </link>
        <link id="HBG108348" db_id="35">
        </link>
        <link id="IPR002067" db_id="36">
        </link>
        <link id="IPR002113" db_id="36">
        </link>
        <link id="IPR018108" db_id="36">
        </link>
        <link id="IPR023395" db_id="36">
        </link>
        <link id="P12236" db_id="37">
        </link>
        <link id="PF00153" db_id="38">
        </link>
        <link id="ENST00000381401" db_id="41">
        </link>
        <link id="P12236" db_id="42">
        </link>
        <link id="1.50.40.10" db_id="46">
        </link>
        <link id="MINT-1154461" db_id="47">
        </link>
        <link id="P12236" db_id="50">
        </link>
        <link id="PR00926" db_id="52">
        </link>
        <link id="PR00927" db_id="52">
        </link>
        <link id="SSF103506" db_id="53">
        </link>
        <link id="uc004cpt.3" db_id="56">
        </link>
        <link id="PS50920" db_id="61">
        </link>
        <link id="PR:P12236" db_id="65">
        </link>
        <link id="P12236" db_id="67">
        </link>
        <link id="P12236" db_id="70">
        </link>
        <link id="1195" db_id="71">
        </link>
        <link id="P12236" db_id="72">
        </link>
        <link id="P12236" db_id="73">
        </link>
        <link id="P12236" db_id="75">
        </link>
        <link id="TF300743" db_id="78">
        </link>
        <link id="HS_SLC25A6" db_id="79">
        </link>
        <link id="293" db_id="81">
        </link>
        <link id="293" db_id="82">
        </link>
        <link id="113463" db_id="94">
        </link>
        <link id="GC0XM001505" db_id="95">
        </link>
        <link id="10992" db_id="97">
        </link>
        <link id="HGNC:10992" db_id="97">
        </link>
        <link id="300151" db_id="99">
        </link>
        <link id="403000" db_id="99">
        </link>
        <link id="NX_P12236" db_id="100">
        </link>
        <link id="PA35868" db_id="101">
        </link>
        <link id="REACT_111217" db_id="102">
        </link>
        <link id="REACT_116125" db_id="102">
        </link>
        <link id="REACT_17015" db_id="102">
        </link>
        <link id="SLC25A6" db_id="104">
        </link>
        <link id="HIX0034763" db_id="105">
        </link>
        <link id="2.A.29.1.10" db_id="106">
        </link>
        <link id="P12236" db_id="109">
        </link>
        <link id="DB00720" db_id="113">
        </link>
        <link id="P12236" db_id="116">
        </link>
        <link id="02461" db_id="154">
        </link>
        <link id="AAA36750.1" db_id="160">
        </link>
        <link id="AAC61590.1" db_id="160">
        </link>
        <link id="AAG01998.1" db_id="160">
        </link>
        <link id="AAH07295.1" db_id="160">
        </link>
        <link id="AAH07850.1" db_id="160">
        </link>
        <link id="AAH08737.1" db_id="160">
        </link>
        <link id="AAH08935.1" db_id="160">
        </link>
        <link id="AAH14775.1" db_id="160">
        </link>
        <link id="AAH31912.1" db_id="160">
        </link>
        <link id="ABM82404.1" db_id="160">
        </link>
        <link id="ABM85593.1" db_id="160">
        </link>
        <link id="BAD93059.1" db_id="160">
        </link>
        <link id="BAG35257.1" db_id="160">
        </link>
        <link id="CAG33681.1" db_id="160">
        </link>
        <link id="EAW98680.1" db_id="160">
        </link>
        <link id="NP_001627.2" db_id="160">
        </link>
        <link id="P12236.4" db_id="160">
        </link>
        <link id="113463" db_id="161">
        </link>
        <link id="119619086" db_id="161">
        </link>
        <link id="123981150" db_id="161">
        </link>
        <link id="123995983" db_id="161">
        </link>
        <link id="13938331" db_id="161">
        </link>
        <link id="14043791" db_id="161">
        </link>
        <link id="14250567" db_id="161">
        </link>
        <link id="14286274" db_id="161">
        </link>
        <link id="156071462" db_id="161">
        </link>
        <link id="15928608" db_id="161">
        </link>
        <link id="189065418" db_id="161">
        </link>
        <link id="21594693" db_id="161">
        </link>
        <link id="339723" db_id="161">
        </link>
        <link id="3659879" db_id="161">
        </link>
        <link id="48146917" db_id="161">
        </link>
        <link id="62089230" db_id="161">
        </link>
        <link id="9956039" db_id="161">
        </link>
        <link id="AB209822.1" db_id="162">
        </link>
        <link id="AF076617.1" db_id="162">
        </link>
        <link id="AF091236.1" db_id="162">
        </link>
        <link id="AK312336.1" db_id="162">
        </link>
        <link id="AY007135.1" db_id="162">
        </link>
        <link id="BC007295.1" db_id="162">
        </link>
        <link id="BC007850.2" db_id="162">
        </link>
        <link id="BC008737.2" db_id="162">
        </link>
        <link id="BC008935.2" db_id="162">
        </link>
        <link id="BC013256.1" db_id="162">
        </link>
        <link id="BC014775.1" db_id="162">
        </link>
        <link id="BC031912.1" db_id="162">
        </link>
        <link id="BC035469.1" db_id="162">
        </link>
        <link id="CB150341.1" db_id="162">
        </link>
        <link id="CR457400.1" db_id="162">
        </link>
        <link id="DQ891478.2" db_id="162">
        </link>
        <link id="DQ894667.2" db_id="162">
        </link>
        <link id="J03592.1" db_id="162">
        </link>
        <link id="NM_001636.3" db_id="162">
        </link>
        <link id="ABBA01055727.1" db_id="163">
        </link>
        <link id="AL683870.15" db_id="163">
        </link>
        <link id="AMYH02038681.1" db_id="163">
        </link>
        <link id="CH471074.1" db_id="163">
        </link>
        <link id="NC_000023.11" db_id="163">
        </link>
        <link id="NC_000024.10" db_id="163">
        </link>
        <link id="NC_018934.2" db_id="163">
        </link>
        <link id="NG_013263.1" db_id="163">
        </link>
        <link id="NT_167201.2" db_id="163">
        </link>
        <link id="NT_187358.1" db_id="163">
        </link>
        <link id="NW_001841157.1" db_id="163">
        </link>
        <link id="NW_004929437.1" db_id="163">
        </link>
        <link id="123981149" db_id="164">
        </link>
        <link id="123995982" db_id="164">
        </link>
        <link id="13938330" db_id="164">
        </link>
        <link id="15301544" db_id="164">
        </link>
        <link id="15928607" db_id="164">
        </link>
        <link id="164689937" db_id="164">
        </link>
        <link id="21594692" db_id="164">
        </link>
        <link id="22028373" db_id="164">
        </link>
        <link id="258547138" db_id="164">
        </link>
        <link id="28133709" db_id="164">
        </link>
        <link id="3328215" db_id="164">
        </link>
        <link id="33873762" db_id="164">
        </link>
        <link id="33873986" db_id="164">
        </link>
        <link id="33874058" db_id="164">
        </link>
        <link id="339722" db_id="164">
        </link>
        <link id="3659878" db_id="164">
        </link>
        <link id="48146916" db_id="164">
        </link>
        <link id="62089229" db_id="164">
        </link>
        <link id="9956038" db_id="164">
        </link>
        <link id="148136436" db_id="165">
        </link>
        <link id="157702240" db_id="165">
        </link>
        <link id="22213668" db_id="165">
        </link>
        <link id="261862255" db_id="165">
        </link>
        <link id="511786449" db_id="165">
        </link>
        <link id="528471876" db_id="165">
        </link>
        <link id="528476524" db_id="165">
        </link>
        <link id="568801954" db_id="165">
        </link>
        <link id="568801963" db_id="165">
        </link>
        <link id="568815574" db_id="165">
        </link>
        <link id="568815575" db_id="165">
        </link>
        <link id="71517132" db_id="165">
        </link>
      </links>
      <connectivity isloaded="True">
        <item typeid="2" count="76"/>
        <item typeid="3" count="30"/>
        <item typeid="4" count="36"/>
        <item typeid="5" count="37"/>
        <item typeid="7" count="4"/>
        <item typeid="8" count="9"/>
        <item typeid="11" count="1"/>
        <item typeid="12" count="5"/>
      </connectivity>
      <attributes isloaded="True">
      </attributes>
    </vertex>
    <vertex id="17" componentid="11896" componenttype="2" marked="False" name="AHR" x="0.0072966070777088655" y="-0.014593214155417731" level="0">
      <synonyms>
        <synonym type="1">Ah receptor</synonym>
        <synonym type="1">AHR</synonym>
        <synonym type="1">Aryl hydrocarbon receptor precursor</synonym>
        <synonym type="1">BHLHE76</synonym>
        <synonym type="1">Class E basic helix-loop-helix protein 76</synonym>
        <synonym type="2">ah receptors</synonym>
        <synonym type="2">ah-receptor</synonym>
        <synonym type="3">aryl hydrocarbon receptor</synonym>
        <synonym type="2">aryl hydrocarbon receptors</synonym>
        <synonym type="2">aryl hydrocarbon-receptor</synonym>
        <synonym type="2">aryl-hydrocarbon-receptor</synonym>
        <synonym type="2">arylhydrocarbon receptors</synonym>
        <synonym type="2">arylhydrocarbon-receptor</synonym>
        <synonym type="2">hydrocarbon receptor-aryl</synonym>
        <synonym type="2">receptor-aryl hydrocarbon</synonym>
        <synonym type="2">receptors ah</synonym>
      </synonyms>
      <species>
        <organism id="4689" name="Homo sapiens"/>
      </species>
      <links isloaded="True">
        <link id="P35869" db_id="2">
        </link>
        <link id="AHR_HUMAN" db_id="3">
        </link>
        <link id="AC003075" db_id="4">
        </link>
        <link id="BC069390" db_id="4">
        </link>
        <link id="BC070080" db_id="4">
        </link>
        <link id="CH236948" db_id="4">
        </link>
        <link id="CH471073" db_id="4">
        </link>
        <link id="D16354" db_id="4">
        </link>
        <link id="D38044" db_id="4">
        </link>
        <link id="L19872" db_id="4">
        </link>
        <link id="U27656" db_id="4">
        </link>
        <link id="U27657" db_id="4">
        </link>
        <link id="U28060" db_id="4">
        </link>
        <link id="U28061" db_id="4">
        </link>
        <link id="U28062" db_id="4">
        </link>
        <link id="U28063" db_id="4">
        </link>
        <link id="U28064" db_id="4">
        </link>
        <link id="U28065" db_id="4">
        </link>
        <link id="U28066" db_id="4">
        </link>
        <link id="NP_001612.1" db_id="5">
        </link>
        <link id="P35869" db_id="6">
        </link>
        <link id="9606.ENSP00000242057" db_id="7">
        </link>
        <link id="A4D130" db_id="9">
        </link>
        <link id="Q13728" db_id="9">
        </link>
        <link id="Q13803" db_id="9">
        </link>
        <link id="Q13804" db_id="9">
        </link>
        <link id="P35869" db_id="10">
        </link>
        <link id="196" db_id="11">
        </link>
        <link id="hsa:196" db_id="13">
        </link>
        <link id="S59514" db_id="14">
        </link>
        <link id="NOG253623" db_id="17">
        </link>
        <link id="Hs.171189" db_id="19">
        </link>
        <link id="GO:0000122" db_id="20">
        </link>
        <link id="GO:0001568" db_id="20">
        </link>
        <link id="GO:0003677" db_id="20">
        </link>
        <link id="GO:0003700" db_id="20">
        </link>
        <link id="GO:0003705" db_id="20">
        </link>
        <link id="GO:0004871" db_id="20">
        </link>
        <link id="GO:0004879" db_id="20">
        </link>
        <link id="GO:0005634" db_id="20">
        </link>
        <link id="GO:0005667" db_id="20">
        </link>
        <link id="GO:0005737" db_id="20">
        </link>
        <link id="GO:0006355" db_id="20">
        </link>
        <link id="GO:0006357" db_id="20">
        </link>
        <link id="GO:0006366" db_id="20">
        </link>
        <link id="GO:0006805" db_id="20">
        </link>
        <link id="GO:0006915" db_id="20">
        </link>
        <link id="GO:0006950" db_id="20">
        </link>
        <link id="GO:0007049" db_id="20">
        </link>
        <link id="GO:0008134" db_id="20">
        </link>
        <link id="GO:0009410" db_id="20">
        </link>
        <link id="GO:0010468" db_id="20">
        </link>
        <link id="GO:0030522" db_id="20">
        </link>
        <link id="GO:0030850" db_id="20">
        </link>
        <link id="GO:0030888" db_id="20">
        </link>
        <link id="GO:0034752" db_id="20">
        </link>
        <link id="GO:0043565" db_id="20">
        </link>
        <link id="GO:0044212" db_id="20">
        </link>
        <link id="GO:0045899" db_id="20">
        </link>
        <link id="GO:0046982" db_id="20">
        </link>
        <link id="GO:0046983" db_id="20">
        </link>
        <link id="GO:0051879" db_id="20">
        </link>
        <link id="P35869" db_id="22">
        </link>
        <link id="HOG000252935" db_id="23">
        </link>
        <link id="EOG793BBM" db_id="25">
        </link>
        <link id="196" db_id="26">
        </link>
        <link id="106699" db_id="27">
        </link>
        <link id="K09093" db_id="29">
        </link>
        <link id="P35869" db_id="33">
        </link>
        <link id="QQLCQKM" db_id="34">
        </link>
        <link id="HBG007313" db_id="35">
        </link>
        <link id="IPR000014" db_id="36">
        </link>
        <link id="IPR001610" db_id="36">
        </link>
        <link id="IPR011598" db_id="36">
        </link>
        <link id="IPR013655" db_id="36">
        </link>
        <link id="IPR013767" db_id="36">
        </link>
        <link id="P35869" db_id="37">
        </link>
        <link id="PF00010" db_id="38">
        </link>
        <link id="PF00989" db_id="38">
        </link>
        <link id="PF08447" db_id="38">
        </link>
        <link id="CHEMBL3201" db_id="40">
        </link>
        <link id="ENSG00000106546" db_id="41">
        </link>
        <link id="ENST00000242057" db_id="41">
        </link>
        <link id="ENST00000463496" db_id="41">
        </link>
        <link id="P35869" db_id="42">
        </link>
        <link id="4.10.280.10" db_id="46">
        </link>
        <link id="MINT-6597538" db_id="47">
        </link>
        <link id="P35869" db_id="50">
        </link>
        <link id="SSF47459" db_id="53">
        </link>
        <link id="SSF55785" db_id="53">
        </link>
        <link id="uc011jxz.1" db_id="56">
        </link>
        <link id="SM00086" db_id="57">
        </link>
        <link id="SM00091" db_id="57">
        </link>
        <link id="SM00353" db_id="57">
        </link>
        <link id="PS50112" db_id="61">
        </link>
        <link id="PS50888" db_id="61">
        </link>
        <link id="DIP-946N" db_id="63">
        </link>
        <link id="PR:P35869" db_id="65">
        </link>
        <link id="P35869" db_id="67">
        </link>
        <link id="P35869" db_id="70">
        </link>
        <link id="786" db_id="71">
        </link>
        <link id="P35869" db_id="72">
        </link>
        <link id="P35869" db_id="73">
        </link>
        <link id="P35869" db_id="75">
        </link>
        <link id="TF352074" db_id="78">
        </link>
        <link id="HS_AHR" db_id="79">
        </link>
        <link id="AHR" db_id="80">
        </link>
        <link id="196" db_id="81">
        </link>
        <link id="3041653" db_id="94">
        </link>
        <link id="GC07P017304" db_id="95">
        </link>
        <link id="348" db_id="97">
        </link>
        <link id="HGNC:348" db_id="97">
        </link>
        <link id="CAB005072" db_id="98">
        </link>
        <link id="HPA029722" db_id="98">
        </link>
        <link id="HPA029723" db_id="98">
        </link>
        <link id="600253" db_id="99">
        </link>
        <link id="NX_P35869" db_id="100">
        </link>
        <link id="PA24641" db_id="101">
        </link>
        <link id="P35869" db_id="103">
        </link>
        <link id="Aryl_hydrocarbon_receptor" db_id="104">
        </link>
        <link id="DP00381" db_id="122">
        </link>
        <link id="OTTHUMG00000149967" db_id="146">
        </link>
        <link id="02596" db_id="154">
        </link>
        <link id="AAA16210.1" db_id="160">
        </link>
        <link id="AAA92082.1" db_id="160">
        </link>
        <link id="AAA92083.1" db_id="160">
        </link>
        <link id="AAA92084.1" db_id="160">
        </link>
        <link id="AAH69390.1" db_id="160">
        </link>
        <link id="AAH70080.1" db_id="160">
        </link>
        <link id="BAA03857.1" db_id="160">
        </link>
        <link id="BAA07235.1" db_id="160">
        </link>
        <link id="EAL24281.1" db_id="160">
        </link>
        <link id="EAW93686.1" db_id="160">
        </link>
        <link id="EAW93687.1" db_id="160">
        </link>
        <link id="NP_001612.1" db_id="160">
        </link>
        <link id="P35869.2" db_id="160">
        </link>
        <link id="1040873" db_id="161">
        </link>
        <link id="1065998" db_id="161">
        </link>
        <link id="119614092" db_id="161">
        </link>
        <link id="119614093" db_id="161">
        </link>
        <link id="3041653" db_id="161">
        </link>
        <link id="416142" db_id="161">
        </link>
        <link id="4502003" db_id="161">
        </link>
        <link id="46854407" db_id="161">
        </link>
        <link id="47682748" db_id="161">
        </link>
        <link id="51095037" db_id="161">
        </link>
        <link id="533324" db_id="161">
        </link>
        <link id="902014" db_id="161">
        </link>
        <link id="902493" db_id="161">
        </link>
        <link id="AA329775.1" db_id="162">
        </link>
        <link id="AK307495.1" db_id="162">
        </link>
        <link id="BC021696.1" db_id="162">
        </link>
        <link id="BC069390.1" db_id="162">
        </link>
        <link id="BC070080.1" db_id="162">
        </link>
        <link id="BQ020427.1" db_id="162">
        </link>
        <link id="BQ024331.1" db_id="162">
        </link>
        <link id="BX505160.1" db_id="162">
        </link>
        <link id="D16354.1" db_id="162">
        </link>
        <link id="L19872.1" db_id="162">
        </link>
        <link id="NM_001621.4" db_id="162">
        </link>
        <link id="ABBA01056640.1" db_id="163">
        </link>
        <link id="AC003075.2" db_id="163">
        </link>
        <link id="AC_000139.1" db_id="163">
        </link>
        <link id="AMYH02015311.1" db_id="163">
        </link>
        <link id="CH236948.1" db_id="163">
        </link>
        <link id="CH471073.1" db_id="163">
        </link>
        <link id="D31708.1" db_id="163">
        </link>
        <link id="D38044.1" db_id="163">
        </link>
        <link id="NC_000007.14" db_id="163">
        </link>
        <link id="NC_018918.2" db_id="163">
        </link>
        <link id="NT_007819.18" db_id="163">
        </link>
        <link id="NW_001839003.1" db_id="163">
        </link>
        <link id="NW_004929329.1" db_id="163">
        </link>
        <link id="U28063.1" db_id="163">
        </link>
        <link id="U28064.1" db_id="163">
        </link>
        <link id="U28066.1" db_id="163">
        </link>
        <link id="164692462" db_id="164">
        </link>
        <link id="18203889" db_id="164">
        </link>
        <link id="19755705" db_id="164">
        </link>
        <link id="19759610" db_id="164">
        </link>
        <link id="1982018" db_id="164">
        </link>
        <link id="229577137" db_id="164">
        </link>
        <link id="32032910" db_id="164">
        </link>
        <link id="416141" db_id="164">
        </link>
        <link id="464179" db_id="164">
        </link>
        <link id="46854406" db_id="164">
        </link>
        <link id="47682747" db_id="164">
        </link>
        <link id="1040871" db_id="165">
        </link>
        <link id="148135523" db_id="165">
        </link>
        <link id="157696564" db_id="165">
        </link>
        <link id="157734172" db_id="165">
        </link>
        <link id="21322204" db_id="165">
        </link>
        <link id="51094958" db_id="165">
        </link>
        <link id="511813328" db_id="165">
        </link>
        <link id="528475259" db_id="165">
        </link>
        <link id="528476628" db_id="165">
        </link>
        <link id="532672" db_id="165">
        </link>
        <link id="538228" db_id="165">
        </link>
        <link id="568815311" db_id="165">
        </link>
        <link id="568815591" db_id="165">
        </link>
        <link id="71517208" db_id="165">
        </link>
        <link id="902013" db_id="165">
        </link>
        <link id="902491" db_id="165">
        </link>
      </links>
      <connectivity isloaded="True">
        <item typeid="2" count="254"/>
        <item typeid="3" count="184"/>
        <item typeid="4" count="209"/>
        <item typeid="5" count="117"/>
        <item typeid="6" count="128"/>
        <item typeid="7" count="8"/>
        <item typeid="8" count="17"/>
        <item typeid="11" count="7"/>
        <item typeid="12" count="42"/>
        <item typeid="13" count="54"/>
        <item typeid="14" count="103"/>
      </connectivity>
      <attributes isloaded="True">
      </attributes>
    </vertex>
    <vertex id="18" componentid="11994" componenttype="2" marked="False" name="AIF" x="0" y="-0.014593214155417731" level="0">
      <synonyms>
        <synonym type="1">AIF</synonym>
        <synonym type="1">AIFM1</synonym>
        <synonym type="1">Apoptosis-inducing factor 1, mitochondrial precursor</synonym>
        <synonym type="1">EC 1.1.1.-</synonym>
        <synonym type="1">PDCD8</synonym>
        <synonym type="1">Programmed cell death protein 8</synonym>
        <synonym type="3">apoptosis-inducing factor, mitochondrion-associated, 1</synonym>
        <synonym type="3">CMT2D</synonym>
        <synonym type="3">CMTX4</synonym>
        <synonym type="3">COWCK</synonym>
        <synonym type="3">COXPD6</synonym>
        <synonym type="3">NADMR</synonym>
        <synonym type="3">NAMSD</synonym>
      </synonyms>
      <species>
        <organism id="4689" name="Homo sapiens"/>
      </species>
      <links isloaded="True">
        <link id="O95831" db_id="2">
        </link>
        <link id="AIFM1_HUMAN" db_id="3">
        </link>
        <link id="AF100928" db_id="4">
        </link>
        <link id="AF131759" db_id="4">
        </link>
        <link id="AK314446" db_id="4">
        </link>
        <link id="AL049703" db_id="4">
        </link>
        <link id="AL049704" db_id="4">
        </link>
        <link id="AL139234" db_id="4">
        </link>
        <link id="BC111065" db_id="4">
        </link>
        <link id="BC139738" db_id="4">
        </link>
        <link id="CH471107" db_id="4">
        </link>
        <link id="CR457379" db_id="4">
        </link>
        <link id="DQ016496" db_id="4">
        </link>
        <link id="DQ016498" db_id="4">
        </link>
        <link id="DQ016500" db_id="4">
        </link>
        <link id="NP_001124318.1" db_id="5">
        </link>
        <link id="NP_001124319.1" db_id="5">
        </link>
        <link id="NP_004199.1" db_id="5">
        </link>
        <link id="NP_665811.1" db_id="5">
        </link>
        <link id="NP_665812.1" db_id="5">
        </link>
        <link id="O95831" db_id="6">
        </link>
        <link id="9606.ENSP00000287295" db_id="7">
        </link>
        <link id="A4QPB4" db_id="9">
        </link>
        <link id="B1ALN1" db_id="9">
        </link>
        <link id="B2RB08" db_id="9">
        </link>
        <link id="D3DTE9" db_id="9">
        </link>
        <link id="Q1L6K4" db_id="9">
        </link>
        <link id="Q1L6K6" db_id="9">
        </link>
        <link id="Q2QKE4" db_id="9">
        </link>
        <link id="Q5JUZ7" db_id="9">
        </link>
        <link id="Q6I9X6" db_id="9">
        </link>
        <link id="Q9Y3I3" db_id="9">
        </link>
        <link id="Q9Y3I4" db_id="9">
        </link>
        <link id="O95831" db_id="10">
        </link>
        <link id="9131" db_id="11">
        </link>
        <link id="hsa:9131" db_id="13">
        </link>
        <link id="COG0446" db_id="17">
        </link>
        <link id="Hs.424932" db_id="19">
        </link>
        <link id="GO:0003677" db_id="20">
        </link>
        <link id="GO:0005634" db_id="20">
        </link>
        <link id="GO:0005739" db_id="20">
        </link>
        <link id="GO:0005743" db_id="20">
        </link>
        <link id="GO:0005758" db_id="20">
        </link>
        <link id="GO:0005829" db_id="20">
        </link>
        <link id="GO:0006308" db_id="20">
        </link>
        <link id="GO:0006309" db_id="20">
        </link>
        <link id="GO:0006915" db_id="20">
        </link>
        <link id="GO:0006919" db_id="20">
        </link>
        <link id="GO:0009055" db_id="20">
        </link>
        <link id="GO:0016174" db_id="20">
        </link>
        <link id="GO:0016651" db_id="20">
        </link>
        <link id="GO:0030182" db_id="20">
        </link>
        <link id="GO:0030261" db_id="20">
        </link>
        <link id="GO:0032981" db_id="20">
        </link>
        <link id="GO:0043065" db_id="20">
        </link>
        <link id="GO:0045454" db_id="20">
        </link>
        <link id="GO:0048471" db_id="20">
        </link>
        <link id="GO:0050660" db_id="20">
        </link>
        <link id="GO:0051402" db_id="20">
        </link>
        <link id="GO:0070059" db_id="20">
        </link>
        <link id="1M6I" db_id="21">
        </link>
        <link id="4FDC" db_id="21">
        </link>
        <link id="4LII" db_id="21">
        </link>
        <link id="HOG000124580" db_id="23">
        </link>
        <link id="1M6I" db_id="24">
        </link>
        <link id="4FDC" db_id="24">
        </link>
        <link id="4LII" db_id="24">
        </link>
        <link id="EOG7C2R0V" db_id="25">
        </link>
        <link id="9131" db_id="26">
        </link>
        <link id="114579" db_id="27">
        </link>
        <link id="119252" db_id="27">
        </link>
        <link id="K04727" db_id="29">
        </link>
        <link id="O95831" db_id="33">
        </link>
        <link id="KDGEEHA" db_id="34">
        </link>
        <link id="HBG053538" db_id="35">
        </link>
        <link id="IPR001327" db_id="36">
        </link>
        <link id="IPR004099" db_id="36">
        </link>
        <link id="IPR013027" db_id="36">
        </link>
        <link id="IPR016156" db_id="36">
        </link>
        <link id="IPR023753" db_id="36">
        </link>
        <link id="O95831" db_id="37">
        </link>
        <link id="PF00070" db_id="38">
        </link>
        <link id="PF07992" db_id="38">
        </link>
        <link id="ENSG00000156709" db_id="41">
        </link>
        <link id="ENST00000287295" db_id="41">
        </link>
        <link id="ENST00000319908" db_id="41">
        </link>
        <link id="ENST00000346424" db_id="41">
        </link>
        <link id="ENST00000416073" db_id="41">
        </link>
        <link id="ENST00000440263" db_id="41">
        </link>
        <link id="ENST00000535724" db_id="41">
        </link>
        <link id="O95831" db_id="42">
        </link>
        <link id="O95831" db_id="43">
        </link>
        <link id="3.30.390.30" db_id="46">
        </link>
        <link id="MINT-209209" db_id="47">
        </link>
        <link id="O95831" db_id="50">
        </link>
        <link id="PR00368" db_id="52">
        </link>
        <link id="SSF55424" db_id="53">
        </link>
        <link id="uc004evg.3" db_id="56">
        </link>
        <link id="uc004evh.3" db_id="56">
        </link>
        <link id="uc004evi.3" db_id="56">
        </link>
        <link id="uc004evk.3" db_id="56">
        </link>
        <link id="uc011mus.2" db_id="56">
        </link>
        <link id="PR:O95831" db_id="65">
        </link>
        <link id="1.1.1.-" db_id="66">
        </link>
        <link id="O95831" db_id="67">
        </link>
        <link id="O95831" db_id="70">
        </link>
        <link id="34229" db_id="71">
        </link>
        <link id="O95831" db_id="72">
        </link>
        <link id="O95831" db_id="73">
        </link>
        <link id="O95831" db_id="75">
        </link>
        <link id="TF314028" db_id="78">
        </link>
        <link id="HS_AIFM1" db_id="79">
        </link>
        <link id="AIFM1" db_id="80">
        </link>
        <link id="9131" db_id="81">
        </link>
        <link id="51060" db_id="82">
        </link>
        <link id="GC0XM129263" db_id="95">
        </link>
        <link id="8768" db_id="97">
        </link>
        <link id="HGNC:8768" db_id="97">
        </link>
        <link id="CAB003764" db_id="98">
        </link>
        <link id="HPA030611" db_id="98">
        </link>
        <link id="300169" db_id="99">
        </link>
        <link id="300816" db_id="99">
        </link>
        <link id="310490" db_id="99">
        </link>
        <link id="NX_O95831" db_id="100">
        </link>
        <link id="PA162376129" db_id="101">
        </link>
        <link id="O95831" db_id="103">
        </link>
        <link id="AIFM1" db_id="104">
        </link>
        <link id="O95831" db_id="109">
        </link>
        <link id="IPI00157908" db_id="115">
        </link>
        <link id="101078" db_id="117">
        </link>
        <link id="238329" db_id="117">
        </link>
        <link id="O95831" db_id="128">
        </link>
        <link id="OTTHUMG00000022392" db_id="146">
        </link>
        <link id="02161" db_id="154">
        </link>
        <link id="AAD16436.1" db_id="160">
        </link>
        <link id="AAD20036.1" db_id="160">
        </link>
        <link id="AAI11066.1" db_id="160">
        </link>
        <link id="AAI39739.1" db_id="160">
        </link>
        <link id="AAV54053.1" db_id="160">
        </link>
        <link id="AAV54054.1" db_id="160">
        </link>
        <link id="AAY84737.1" db_id="160">
        </link>
        <link id="AAY84739.1" db_id="160">
        </link>
        <link id="AAY84741.1" db_id="160">
        </link>
        <link id="BAG37055.1" db_id="160">
        </link>
        <link id="CAB41267.1" db_id="160">
        </link>
        <link id="CAB41268.1" db_id="160">
        </link>
        <link id="CAG33660.1" db_id="160">
        </link>
        <link id="EAX11810.1" db_id="160">
        </link>
        <link id="EAX11811.1" db_id="160">
        </link>
        <link id="EAX11812.1" db_id="160">
        </link>
        <link id="NP_001124318.1" db_id="160">
        </link>
        <link id="NP_001124319.1" db_id="160">
        </link>
        <link id="NP_004199.1" db_id="160">
        </link>
        <link id="NP_665811.1" db_id="160">
        </link>
        <link id="NP_665812.1" db_id="160">
        </link>
        <link id="O95831.1" db_id="160">
        </link>
        <link id="119632215" db_id="161">
        </link>
        <link id="119632216" db_id="161">
        </link>
        <link id="119632217" db_id="161">
        </link>
        <link id="13431764" db_id="161">
        </link>
        <link id="141797018" db_id="161">
        </link>
        <link id="189069389" db_id="161">
        </link>
        <link id="195927004" db_id="161">
        </link>
        <link id="195927006" db_id="161">
        </link>
        <link id="22202629" db_id="161">
        </link>
        <link id="22202631" db_id="161">
        </link>
        <link id="4323587" db_id="161">
        </link>
        <link id="4406579" db_id="161">
        </link>
        <link id="4678807" db_id="161">
        </link>
        <link id="4678809" db_id="161">
        </link>
        <link id="4757732" db_id="161">
        </link>
        <link id="48146875" db_id="161">
        </link>
        <link id="55585892" db_id="161">
        </link>
        <link id="55585894" db_id="161">
        </link>
        <link id="68005569" db_id="161">
        </link>
        <link id="68005602" db_id="161">
        </link>
        <link id="68005633" db_id="161">
        </link>
        <link id="83405866" db_id="161">
        </link>
        <link id="AF100928.1" db_id="162">
        </link>
        <link id="AF131759.1" db_id="162">
        </link>
        <link id="AK000775.1" db_id="162">
        </link>
        <link id="AK314446.1" db_id="162">
        </link>
        <link id="AL049703.1" db_id="162">
        </link>
        <link id="AL049704.1" db_id="162">
        </link>
        <link id="AY795556.1" db_id="162">
        </link>
        <link id="AY795557.1" db_id="162">
        </link>
        <link id="BC111065.1" db_id="162">
        </link>
        <link id="BC139738.1" db_id="162">
        </link>
        <link id="BM807180.1" db_id="162">
        </link>
        <link id="CR457379.1" db_id="162">
        </link>
        <link id="DA624842.1" db_id="162">
        </link>
        <link id="DB119488.1" db_id="162">
        </link>
        <link id="DQ016496.2" db_id="162">
        </link>
        <link id="DQ016498.1" db_id="162">
        </link>
        <link id="DQ016500.1" db_id="162">
        </link>
        <link id="NM_001130846.2" db_id="162">
        </link>
        <link id="NM_001130847.3" db_id="162">
        </link>
        <link id="NM_004208.3" db_id="162">
        </link>
        <link id="NM_145812.2" db_id="162">
        </link>
        <link id="NM_145813.2" db_id="162">
        </link>
        <link id="ABBA01047894.1" db_id="163">
        </link>
        <link id="ABBA01047895.1" db_id="163">
        </link>
        <link id="ABBA01047896.1" db_id="163">
        </link>
        <link id="ABBA01047897.1" db_id="163">
        </link>
        <link id="ABBA01047898.1" db_id="163">
        </link>
        <link id="ABBA01047899.1" db_id="163">
        </link>
        <link id="AC_000155.1" db_id="163">
        </link>
        <link id="AL139234.19" db_id="163">
        </link>
        <link id="AMYH02040474.1" db_id="163">
        </link>
        <link id="AMYH02040475.1" db_id="163">
        </link>
        <link id="AMYH02040476.1" db_id="163">
        </link>
        <link id="CH471107.2" db_id="163">
        </link>
        <link id="KF459397.1" db_id="163">
        </link>
        <link id="KF510638.1" db_id="163">
        </link>
        <link id="NC_000023.11" db_id="163">
        </link>
        <link id="NC_018934.2" db_id="163">
        </link>
        <link id="NG_013217.1" db_id="163">
        </link>
        <link id="NT_011786.17" db_id="163">
        </link>
        <link id="NW_001842398.1" db_id="163">
        </link>
        <link id="NW_004929446.1" db_id="163">
        </link>
        <link id="141797017" db_id="164">
        </link>
        <link id="164698193" db_id="164">
        </link>
        <link id="19124071" db_id="164">
        </link>
        <link id="296923790" db_id="164">
        </link>
        <link id="296923792" db_id="164">
        </link>
        <link id="323098338" db_id="164">
        </link>
        <link id="323098339" db_id="164">
        </link>
        <link id="323098340" db_id="164">
        </link>
        <link id="4323586" db_id="164">
        </link>
        <link id="4406578" db_id="164">
        </link>
        <link id="4678806" db_id="164">
        </link>
        <link id="4678808" db_id="164">
        </link>
        <link id="48146874" db_id="164">
        </link>
        <link id="55585891" db_id="164">
        </link>
        <link id="55585893" db_id="164">
        </link>
        <link id="68005601" db_id="164">
        </link>
        <link id="68005632" db_id="164">
        </link>
        <link id="7021072" db_id="164">
        </link>
        <link id="80834939" db_id="164">
        </link>
        <link id="83235675" db_id="164">
        </link>
        <link id="83405865" db_id="164">
        </link>
        <link id="84620732" db_id="164">
        </link>
        <link id="14787430" db_id="165">
        </link>
        <link id="148144264" db_id="165">
        </link>
        <link id="148144265" db_id="165">
        </link>
        <link id="148144266" db_id="165">
        </link>
        <link id="148144267" db_id="165">
        </link>
        <link id="148144268" db_id="165">
        </link>
        <link id="148144269" db_id="165">
        </link>
        <link id="157698005" db_id="165">
        </link>
        <link id="157734237" db_id="165">
        </link>
        <link id="261599023" db_id="165">
        </link>
        <link id="511784654" db_id="165">
        </link>
        <link id="511784655" db_id="165">
        </link>
        <link id="511784656" db_id="165">
        </link>
        <link id="527467138" db_id="165">
        </link>
        <link id="528471663" db_id="165">
        </link>
        <link id="528476524" db_id="165">
        </link>
        <link id="529604415" db_id="165">
        </link>
        <link id="568801956" db_id="165">
        </link>
        <link id="568815575" db_id="165">
        </link>
        <link id="74230033" db_id="165">
        </link>
      </links>
      <connectivity isloaded="True">
        <item typeid="2" count="73"/>
        <item typeid="3" count="38"/>
        <item typeid="4" count="81"/>
        <item typeid="5" count="24"/>
        <item typeid="6" count="9"/>
        <item typeid="7" count="6"/>
        <item typeid="8" count="14"/>
        <item typeid="11" count="4"/>
        <item typeid="12" count="10"/>
        <item typeid="13" count="1"/>
        <item typeid="14" count="5"/>
      </connectivity>
      <attributes isloaded="True">
      </attributes>
    </vertex>
    <vertex id="19" componentid="12154" componenttype="2" marked="False" name="AIM2" x="-0.0072966070777088655" y="-0.014593214155417731" level="0">
      <synonyms>
        <synonym type="1">Absent in melanoma 2</synonym>
        <synonym type="1">AIM2</synonym>
        <synonym type="1">Interferon-inducible protein AIM2</synonym>
        <synonym type="3">PYHIN4</synonym>
      </synonyms>
      <species>
        <organism id="4689" name="Homo sapiens"/>
      </species>
      <links isloaded="True">
        <link id="O14862" db_id="2">
        </link>
        <link id="AIM2_HUMAN" db_id="3">
        </link>
        <link id="AF024714" db_id="4">
        </link>
        <link id="AK292042" db_id="4">
        </link>
        <link id="AL359753" db_id="4">
        </link>
        <link id="BC010940" db_id="4">
        </link>
        <link id="NP_004824.1" db_id="5">
        </link>
        <link id="O14862" db_id="6">
        </link>
        <link id="9606.ENSP00000357112" db_id="7">
        </link>
        <link id="A8K7M7" db_id="9">
        </link>
        <link id="Q5T3V9" db_id="9">
        </link>
        <link id="Q96FG9" db_id="9">
        </link>
        <link id="O14862" db_id="10">
        </link>
        <link id="9447" db_id="11">
        </link>
        <link id="hsa:9447" db_id="13">
        </link>
        <link id="NOG132015" db_id="17">
        </link>
        <link id="Hs.733411" db_id="19">
        </link>
        <link id="GO:0002218" db_id="20">
        </link>
        <link id="GO:0002230" db_id="20">
        </link>
        <link id="GO:0003690" db_id="20">
        </link>
        <link id="GO:0005634" db_id="20">
        </link>
        <link id="GO:0005737" db_id="20">
        </link>
        <link id="GO:0005829" db_id="20">
        </link>
        <link id="GO:0006915" db_id="20">
        </link>
        <link id="GO:0006954" db_id="20">
        </link>
        <link id="GO:0006955" db_id="20">
        </link>
        <link id="GO:0032088" db_id="20">
        </link>
        <link id="GO:0032461" db_id="20">
        </link>
        <link id="GO:0032731" db_id="20">
        </link>
        <link id="GO:0033209" db_id="20">
        </link>
        <link id="GO:0035458" db_id="20">
        </link>
        <link id="GO:0035690" db_id="20">
        </link>
        <link id="GO:0035872" db_id="20">
        </link>
        <link id="GO:0042802" db_id="20">
        </link>
        <link id="GO:0045087" db_id="20">
        </link>
        <link id="GO:0050702" db_id="20">
        </link>
        <link id="GO:0050718" db_id="20">
        </link>
        <link id="GO:0051092" db_id="20">
        </link>
        <link id="GO:0070269" db_id="20">
        </link>
        <link id="GO:0097169" db_id="20">
        </link>
        <link id="GO:2001056" db_id="20">
        </link>
        <link id="3RN2" db_id="21">
        </link>
        <link id="3RN5" db_id="21">
        </link>
        <link id="3VD8" db_id="21">
        </link>
        <link id="4O7Q" db_id="21">
        </link>
        <link id="HOG000033871" db_id="23">
        </link>
        <link id="3RN2" db_id="24">
        </link>
        <link id="3RN5" db_id="24">
        </link>
        <link id="3VD8" db_id="24">
        </link>
        <link id="4O7Q" db_id="24">
        </link>
        <link id="EOG78H3TT" db_id="25">
        </link>
        <link id="9447" db_id="26">
        </link>
        <link id="K12966" db_id="29">
        </link>
        <link id="O14862" db_id="33">
        </link>
        <link id="FQKLNYM" db_id="34">
        </link>
        <link id="HBG006122" db_id="35">
        </link>
        <link id="IPR004020" db_id="36">
        </link>
        <link id="IPR004021" db_id="36">
        </link>
        <link id="IPR011029" db_id="36">
        </link>
        <link id="IPR012340" db_id="36">
        </link>
        <link id="O14862" db_id="37">
        </link>
        <link id="PF02758" db_id="38">
        </link>
        <link id="PF02760" db_id="38">
        </link>
        <link id="ENSG00000163568" db_id="41">
        </link>
        <link id="ENST00000368130" db_id="41">
        </link>
        <link id="O14862" db_id="42">
        </link>
        <link id="1.10.533.10" db_id="46">
        </link>
        <link id="2.40.50.140" db_id="46">
        </link>
        <link id="O14862" db_id="50">
        </link>
        <link id="SSF47986" db_id="53">
        </link>
        <link id="uc001ftj.1" db_id="56">
        </link>
        <link id="PS50824" db_id="61">
        </link>
        <link id="PS50834" db_id="61">
        </link>
        <link id="DIP-59741N" db_id="63">
        </link>
        <link id="PR:O14862" db_id="65">
        </link>
        <link id="O14862" db_id="67">
        </link>
        <link id="O14862" db_id="70">
        </link>
        <link id="35388" db_id="71">
        </link>
        <link id="O14862" db_id="72">
        </link>
        <link id="O14862" db_id="73">
        </link>
        <link id="TF337385" db_id="78">
        </link>
        <link id="HS_AIM2" db_id="79">
        </link>
        <link id="9447" db_id="81">
        </link>
        <link id="GC01M159032" db_id="95">
        </link>
        <link id="357" db_id="97">
        </link>
        <link id="HGNC:357" db_id="97">
        </link>
        <link id="HPA031365" db_id="98">
        </link>
        <link id="604578" db_id="99">
        </link>
        <link id="NX_O14862" db_id="100">
        </link>
        <link id="PA24651" db_id="101">
        </link>
        <link id="REACT_6900" db_id="102">
        </link>
        <link id="AIM2" db_id="104">
        </link>
        <link id="O14862" db_id="109">
        </link>
        <link id="OTTHUMG00000037183" db_id="146">
        </link>
        <link id="05202" db_id="154">
        </link>
        <link id="AAB81613.1" db_id="160">
        </link>
        <link id="AAH10940.1" db_id="160">
        </link>
        <link id="BAF84731.1" db_id="160">
        </link>
        <link id="EAW52795.1" db_id="160">
        </link>
        <link id="NP_004824.1" db_id="160">
        </link>
        <link id="O14862.1" db_id="160">
        </link>
        <link id="XP_005245673.1" db_id="160">
        </link>
        <link id="XP_005245674.1" db_id="160">
        </link>
        <link id="XP_006711696.1" db_id="160">
        </link>
        <link id="119573180" db_id="161">
        </link>
        <link id="15012077" db_id="161">
        </link>
        <link id="158257516" db_id="161">
        </link>
        <link id="2558942" db_id="161">
        </link>
        <link id="4757734" db_id="161">
        </link>
        <link id="530365649" db_id="161">
        </link>
        <link id="530365651" db_id="161">
        </link>
        <link id="578801736" db_id="161">
        </link>
        <link id="5902751" db_id="161">
        </link>
        <link id="AF024714.1" db_id="162">
        </link>
        <link id="AK292042.1" db_id="162">
        </link>
        <link id="BC010940.1" db_id="162">
        </link>
        <link id="NM_004833.1" db_id="162">
        </link>
        <link id="U52053.1" db_id="162">
        </link>
        <link id="XM_005245616.2" db_id="162">
        </link>
        <link id="XM_005245617.2" db_id="162">
        </link>
        <link id="XM_006711633.1" db_id="162">
        </link>
        <link id="XR_241107.1" db_id="162">
        </link>
        <link id="XR_241108.2" db_id="162">
        </link>
        <link id="ABBA01016620.1" db_id="163">
        </link>
        <link id="ABBA01016621.1" db_id="163">
        </link>
        <link id="AC_000133.1" db_id="163">
        </link>
        <link id="AL359753.9" db_id="163">
        </link>
        <link id="AMYH02002009.1" db_id="163">
        </link>
        <link id="CH471121.2" db_id="163">
        </link>
        <link id="NC_000001.11" db_id="163">
        </link>
        <link id="NC_018912.2" db_id="163">
        </link>
        <link id="NT_004487.20" db_id="163">
        </link>
        <link id="NW_001838531.2" db_id="163">
        </link>
        <link id="NW_004929293.1" db_id="163">
        </link>
        <link id="1377849" db_id="164">
        </link>
        <link id="15012076" db_id="164">
        </link>
        <link id="158257515" db_id="164">
        </link>
        <link id="2558941" db_id="164">
        </link>
        <link id="4757733" db_id="164">
        </link>
        <link id="530365646" db_id="164">
        </link>
        <link id="578801734" db_id="164">
        </link>
        <link id="578801735" db_id="164">
        </link>
        <link id="578801737" db_id="164">
        </link>
        <link id="578801738" db_id="164">
        </link>
        <link id="12831858" db_id="165">
        </link>
        <link id="148175542" db_id="165">
        </link>
        <link id="148175543" db_id="165">
        </link>
        <link id="157704448" db_id="165">
        </link>
        <link id="157811815" db_id="165">
        </link>
        <link id="511869289" db_id="165">
        </link>
        <link id="528476293" db_id="165">
        </link>
        <link id="528476670" db_id="165">
        </link>
        <link id="568815354" db_id="165">
        </link>
        <link id="568815597" db_id="165">
        </link>
        <link id="74230024" db_id="165">
        </link>
      </links>
      <connectivity isloaded="True">
        <item typeid="2" count="35"/>
        <item typeid="3" count="26"/>
        <item typeid="4" count="16"/>
        <item typeid="5" count="24"/>
        <item typeid="6" count="23"/>
        <item typeid="8" count="8"/>
        <item typeid="11" count="4"/>
        <item typeid="12" count="3"/>
        <item typeid="13" count="5"/>
        <item typeid="14" count="11"/>
      </connectivity>
      <attributes isloaded="True">
      </attributes>
    </vertex>
    <vertex id="20" componentid="12343" componenttype="2" marked="False" name="AIMP1" x="-0.014593214155417731" y="-0.014593214155417731" level="0">
      <synonyms>
        <synonym type="1">AIMP1</synonym>
        <synonym type="1">Aminoacyl tRNA synthase complex-interacting multifunctional protein 1</synonym>
        <synonym type="1">EMAP2</synonym>
        <synonym type="1">Multisynthase complex auxiliary component p43</synonym>
        <synonym type="1">SCYE1</synonym>
        <synonym type="2">aimp1 isoform</synonym>
        <synonym type="3">aminoacyl tRNA synthetase complex-interacting multifunctional protein 1</synonym>
        <synonym type="3">EMAPII</synonym>
        <synonym type="3">HLD3</synonym>
        <synonym type="3">p43</synonym>
      </synonyms>
      <species>
        <organism id="4689" name="Homo sapiens"/>
      </species>
      <links isloaded="True">
        <link id="Q12904" db_id="2">
        </link>
        <link id="AIMP1_HUMAN" db_id="3">
        </link>
        <link id="AK095951" db_id="4">
        </link>
        <link id="AK303965" db_id="4">
        </link>
        <link id="BC014051" db_id="4">
        </link>
        <link id="CR542281" db_id="4">
        </link>
        <link id="U10117" db_id="4">
        </link>
        <link id="NP_001135887.1" db_id="5">
        </link>
        <link id="NP_001135888.1" db_id="5">
        </link>
        <link id="NP_004748.2" db_id="5">
        </link>
        <link id="Q12904" db_id="6">
        </link>
        <link id="9606.ENSP00000378191" db_id="7">
        </link>
        <link id="B3KTR2" db_id="9">
        </link>
        <link id="B4E1S7" db_id="9">
        </link>
        <link id="Q6FG28" db_id="9">
        </link>
        <link id="Q96CQ9" db_id="9">
        </link>
        <link id="Q12904" db_id="10">
        </link>
        <link id="9255" db_id="11">
        </link>
        <link id="hsa:9255" db_id="13">
        </link>
        <link id="B55053" db_id="14">
        </link>
        <link id="COG0073" db_id="17">
        </link>
        <link id="Hs.591680" db_id="19">
        </link>
        <link id="GO:0000049" db_id="20">
        </link>
        <link id="GO:0001525" db_id="20">
        </link>
        <link id="GO:0001937" db_id="20">
        </link>
        <link id="GO:0005125" db_id="20">
        </link>
        <link id="GO:0005615" db_id="20">
        </link>
        <link id="GO:0005634" db_id="20">
        </link>
        <link id="GO:0005783" db_id="20">
        </link>
        <link id="GO:0005794" db_id="20">
        </link>
        <link id="GO:0005829" db_id="20">
        </link>
        <link id="GO:0006006" db_id="20">
        </link>
        <link id="GO:0006418" db_id="20">
        </link>
        <link id="GO:0006915" db_id="20">
        </link>
        <link id="GO:0006935" db_id="20">
        </link>
        <link id="GO:0006954" db_id="20">
        </link>
        <link id="GO:0007155" db_id="20">
        </link>
        <link id="GO:0007165" db_id="20">
        </link>
        <link id="GO:0007267" db_id="20">
        </link>
        <link id="GO:0009611" db_id="20">
        </link>
        <link id="GO:0009986" db_id="20">
        </link>
        <link id="GO:0010467" db_id="20">
        </link>
        <link id="GO:0017101" db_id="20">
        </link>
        <link id="GO:0030133" db_id="20">
        </link>
        <link id="GO:0042803" db_id="20">
        </link>
        <link id="GO:0050900" db_id="20">
        </link>
        <link id="1E7Z" db_id="21">
        </link>
        <link id="1EUJ" db_id="21">
        </link>
        <link id="1FL0" db_id="21">
        </link>
        <link id="HOG000230584" db_id="23">
        </link>
        <link id="1E7Z" db_id="24">
        </link>
        <link id="1EUJ" db_id="24">
        </link>
        <link id="1FL0" db_id="24">
        </link>
        <link id="9255" db_id="26">
        </link>
        <link id="114679" db_id="27">
        </link>
        <link id="K15437" db_id="29">
        </link>
        <link id="Q12904" db_id="33">
        </link>
        <link id="MANNDAV" db_id="34">
        </link>
        <link id="HBG019053" db_id="35">
        </link>
        <link id="IPR002547" db_id="36">
        </link>
        <link id="IPR012340" db_id="36">
        </link>
        <link id="Q12904" db_id="37">
        </link>
        <link id="PF01588" db_id="38">
        </link>
        <link id="ENSG00000164022" db_id="41">
        </link>
        <link id="ENST00000358008" db_id="41">
        </link>
        <link id="ENST00000394701" db_id="41">
        </link>
        <link id="ENST00000442366" db_id="41">
        </link>
        <link id="Q12904" db_id="42">
        </link>
        <link id="Q12904" db_id="43">
        </link>
        <link id="2.40.50.140" db_id="46">
        </link>
        <link id="MINT-5004499" db_id="47">
        </link>
        <link id="Q12904" db_id="50">
        </link>
        <link id="SSF50249" db_id="53">
        </link>
        <link id="uc003hyg.3" db_id="56">
        </link>
        <link id="uc003hyh.3" db_id="56">
        </link>
        <link id="PS50886" db_id="61">
        </link>
        <link id="PR:Q12904" db_id="65">
        </link>
        <link id="Q12904" db_id="67">
        </link>
        <link id="Q12904" db_id="70">
        </link>
        <link id="34695" db_id="71">
        </link>
        <link id="Q12904" db_id="72">
        </link>
        <link id="Q12904" db_id="73">
        </link>
        <link id="Q12904" db_id="75">
        </link>
        <link id="TF324775" db_id="78">
        </link>
        <link id="HS_SCYE1" db_id="79">
        </link>
        <link id="AIMP1" db_id="80">
        </link>
        <link id="9255" db_id="81">
        </link>
        <link id="9255" db_id="82">
        </link>
        <link id="85700432" db_id="94">
        </link>
        <link id="GC04P107236" db_id="95">
        </link>
        <link id="10648" db_id="97">
        </link>
        <link id="HGNC:10648" db_id="97">
        </link>
        <link id="CAB017618" db_id="98">
        </link>
        <link id="HPA018476" db_id="98">
        </link>
        <link id="260600" db_id="99">
        </link>
        <link id="603605" db_id="99">
        </link>
        <link id="NX_Q12904" db_id="100">
        </link>
        <link id="PA35578" db_id="101">
        </link>
        <link id="REACT_71" db_id="102">
        </link>
        <link id="SCYE1" db_id="104">
        </link>
        <link id="Q12904" db_id="109">
        </link>
        <link id="280293" db_id="117">
        </link>
        <link id="OTTHUMG00000131217" db_id="146">
        </link>
        <link id="04676" db_id="154">
        </link>
        <link id="AAA62202.1" db_id="160">
        </link>
        <link id="AAH14051.1" db_id="160">
        </link>
        <link id="ABM84225.1" db_id="160">
        </link>
        <link id="ABM87736.1" db_id="160">
        </link>
        <link id="BAG53174.1" db_id="160">
        </link>
        <link id="BAG60265.1" db_id="160">
        </link>
        <link id="BAG64889.1" db_id="160">
        </link>
        <link id="CAG47076.1" db_id="160">
        </link>
        <link id="EAX06203.1" db_id="160">
        </link>
        <link id="EAX06204.1" db_id="160">
        </link>
        <link id="NP_001135887.1" db_id="160">
        </link>
        <link id="NP_001135888.1" db_id="160">
        </link>
        <link id="NP_004748.2" db_id="160">
        </link>
        <link id="Q12904.2" db_id="160">
        </link>
        <link id="119626608" db_id="161">
        </link>
        <link id="119626609" db_id="161">
        </link>
        <link id="123993247" db_id="161">
        </link>
        <link id="124000455" db_id="161">
        </link>
        <link id="15559365" db_id="161">
        </link>
        <link id="193788280" db_id="161">
        </link>
        <link id="194384232" db_id="161">
        </link>
        <link id="194388594" db_id="161">
        </link>
        <link id="215490009" db_id="161">
        </link>
        <link id="215490011" db_id="161">
        </link>
        <link id="45006986" db_id="161">
        </link>
        <link id="49457554" db_id="161">
        </link>
        <link id="498910" db_id="161">
        </link>
        <link id="85700432" db_id="161">
        </link>
        <link id="AK095951.1" db_id="162">
        </link>
        <link id="AK297950.1" db_id="162">
        </link>
        <link id="AK303965.1" db_id="162">
        </link>
        <link id="AY527272.1" db_id="162">
        </link>
        <link id="BC014051.2" db_id="162">
        </link>
        <link id="BG941396.1" db_id="162">
        </link>
        <link id="BI258927.1" db_id="162">
        </link>
        <link id="BM314663.1" db_id="162">
        </link>
        <link id="BQ447202.1" db_id="162">
        </link>
        <link id="CR542281.1" db_id="162">
        </link>
        <link id="DA211424.1" db_id="162">
        </link>
        <link id="DC358150.1" db_id="162">
        </link>
        <link id="DQ893299.2" db_id="162">
        </link>
        <link id="DQ896737.2" db_id="162">
        </link>
        <link id="NM_001142415.1" db_id="162">
        </link>
        <link id="NM_001142416.1" db_id="162">
        </link>
        <link id="NM_004757.3" db_id="162">
        </link>
        <link id="U10117.1" db_id="162">
        </link>
        <link id="ABBA01063740.1" db_id="163">
        </link>
        <link id="AC093680.2" db_id="163">
        </link>
        <link id="AC_000136.1" db_id="163">
        </link>
        <link id="AMYH02009855.1" db_id="163">
        </link>
        <link id="AMYH02009856.1" db_id="163">
        </link>
        <link id="CH471057.1" db_id="163">
        </link>
        <link id="NC_000004.12" db_id="163">
        </link>
        <link id="NC_018915.2" db_id="163">
        </link>
        <link id="NG_028166.1" db_id="163">
        </link>
        <link id="NT_016354.20" db_id="163">
        </link>
        <link id="NW_001838915.1" db_id="163">
        </link>
        <link id="NW_004929320.1" db_id="163">
        </link>
        <link id="123993246" db_id="164">
        </link>
        <link id="124000454" db_id="164">
        </link>
        <link id="14340768" db_id="164">
        </link>
        <link id="145999541" db_id="164">
        </link>
        <link id="14815756" db_id="164">
        </link>
        <link id="18049008" db_id="164">
        </link>
        <link id="194384231" db_id="164">
        </link>
        <link id="194388593" db_id="164">
        </link>
        <link id="21250314" db_id="164">
        </link>
        <link id="215490007" db_id="164">
        </link>
        <link id="215490008" db_id="164">
        </link>
        <link id="215490010" db_id="164">
        </link>
        <link id="21755317" db_id="164">
        </link>
        <link id="33878437" db_id="164">
        </link>
        <link id="42411928" db_id="164">
        </link>
        <link id="49457553" db_id="164">
        </link>
        <link id="498909" db_id="164">
        </link>
        <link id="78417673" db_id="164">
        </link>
        <link id="148128423" db_id="165">
        </link>
        <link id="157696476" db_id="165">
        </link>
        <link id="157734150" db_id="165">
        </link>
        <link id="16259186" db_id="165">
        </link>
        <link id="325053737" db_id="165">
        </link>
        <link id="511820049" db_id="165">
        </link>
        <link id="511820051" db_id="165">
        </link>
        <link id="528475646" db_id="165">
        </link>
        <link id="528476651" db_id="165">
        </link>
        <link id="568815332" db_id="165">
        </link>
        <link id="568815594" db_id="165">
        </link>
        <link id="71518461" db_id="165">
        </link>
      </links>
      <connectivity isloaded="True">
        <item typeid="2" count="63"/>
        <item typeid="3" count="30"/>
        <item typeid="4" count="2"/>
        <item typeid="5" count="20"/>
        <item typeid="6" count="12"/>
        <item typeid="7" count="3"/>
        <item typeid="8" count="11"/>
        <item typeid="11" count="4"/>
        <item typeid="13" count="1"/>
        <item typeid="14" count="7"/>
      </connectivity>
      <attributes isloaded="True">
      </attributes>
    </vertex>
    <vertex id="21" componentid="12350" componenttype="2" marked="False" name="JTV1" x="-0.014593214155417731" y="-0.0072966070777088655" level="0">
      <synonyms>
        <synonym type="1">AIMP2</synonym>
        <synonym type="1">Aminoacyl tRNA synthase complex-interacting multifunctional protein 2</synonym>
        <synonym type="1">JTV1</synonym>
        <synonym type="1">Multisynthase complex auxiliary component p38</synonym>
        <synonym type="1">Protein JTV-1</synonym>
        <synonym type="3">aminoacyl tRNA synthetase complex-interacting multifunctional protein 2</synonym>
        <synonym type="3">JTV-1</synonym>
        <synonym type="3">P38</synonym>
      </synonyms>
      <species>
        <organism id="4689" name="Homo sapiens"/>
      </species>
      <links isloaded="True">
        <link id="Q13155" db_id="2">
        </link>
        <link id="AIMP2_HUMAN" db_id="3">
        </link>
        <link id="AC005995" db_id="4">
        </link>
        <link id="AF116615" db_id="4">
        </link>
        <link id="BC002853" db_id="4">
        </link>
        <link id="BC010156" db_id="4">
        </link>
        <link id="BC013630" db_id="4">
        </link>
        <link id="CH236963" db_id="4">
        </link>
        <link id="CH878731" db_id="4">
        </link>
        <link id="U24169" db_id="4">
        </link>
        <link id="NP_006294.2" db_id="5">
        </link>
        <link id="Q13155" db_id="6">
        </link>
        <link id="9606.ENSP00000223029" db_id="7">
        </link>
        <link id="Q75MR1" db_id="9">
        </link>
        <link id="Q96CZ5" db_id="9">
        </link>
        <link id="Q9P1L2" db_id="9">
        </link>
        <link id="Q13155" db_id="10">
        </link>
        <link id="7965" db_id="11">
        </link>
        <link id="hsa:7965" db_id="13">
        </link>
        <link id="NOG72943" db_id="17">
        </link>
        <link id="Hs.301613" db_id="19">
        </link>
        <link id="Hs.520205" db_id="19">
        </link>
        <link id="GO:0005634" db_id="20">
        </link>
        <link id="GO:0005829" db_id="20">
        </link>
        <link id="GO:0006418" db_id="20">
        </link>
        <link id="GO:0006915" db_id="20">
        </link>
        <link id="GO:0008285" db_id="20">
        </link>
        <link id="GO:0010467" db_id="20">
        </link>
        <link id="GO:0031398" db_id="20">
        </link>
        <link id="GO:0060510" db_id="20">
        </link>
        <link id="4DPG" db_id="21">
        </link>
        <link id="HOG000233491" db_id="23">
        </link>
        <link id="4DPG" db_id="24">
        </link>
        <link id="EOG70PC0D" db_id="25">
        </link>
        <link id="7965" db_id="26">
        </link>
        <link id="113684" db_id="27">
        </link>
        <link id="K15438" db_id="29">
        </link>
        <link id="Q13155" db_id="33">
        </link>
        <link id="TNIIQAD" db_id="34">
        </link>
        <link id="IPR004046" db_id="36">
        </link>
        <link id="IPR010987" db_id="36">
        </link>
        <link id="Q13155" db_id="37">
        </link>
        <link id="PF14497" db_id="38">
        </link>
        <link id="ENSG00000106305" db_id="41">
        </link>
        <link id="ENST00000223029" db_id="41">
        </link>
        <link id="Q13155" db_id="42">
        </link>
        <link id="1.20.1050.10" db_id="46">
        </link>
        <link id="MINT-5002775" db_id="47">
        </link>
        <link id="Q13155" db_id="50">
        </link>
        <link id="SSF47616" db_id="53">
        </link>
        <link id="uc003spo.3" db_id="56">
        </link>
        <link id="DIP-34421N" db_id="63">
        </link>
        <link id="PR:Q13155" db_id="65">
        </link>
        <link id="Q13155" db_id="67">
        </link>
        <link id="Q13155" db_id="70">
        </link>
        <link id="30485" db_id="71">
        </link>
        <link id="Q13155" db_id="72">
        </link>
        <link id="Q13155" db_id="73">
        </link>
        <link id="Q13155" db_id="75">
        </link>
        <link id="TF326322" db_id="78">
        </link>
        <link id="7965" db_id="81">
        </link>
        <link id="GC07P006016" db_id="95">
        </link>
        <link id="20609" db_id="97">
        </link>
        <link id="HGNC:20609" db_id="97">
        </link>
        <link id="HPA019098" db_id="98">
        </link>
        <link id="HPA020057" db_id="98">
        </link>
        <link id="600859" db_id="99">
        </link>
        <link id="NX_Q13155" db_id="100">
        </link>
        <link id="PA165617609" db_id="101">
        </link>
        <link id="REACT_71" db_id="102">
        </link>
        <link id="Multisynthetase_complex_auxiliary_component_p38" db_id="104">
        </link>
        <link id="Q13155" db_id="109">
        </link>
        <link id="Q13155" db_id="116">
        </link>
        <link id="OTTHUMG00000122077" db_id="146">
        </link>
        <link id="02915" db_id="154">
        </link>
        <link id="AAC50391.1" db_id="160">
        </link>
        <link id="AAF71039.1" db_id="160">
        </link>
        <link id="AAH02853.1" db_id="160">
        </link>
        <link id="AAH10156.1" db_id="160">
        </link>
        <link id="AAH13630.1" db_id="160">
        </link>
        <link id="AAS00389.1" db_id="160">
        </link>
        <link id="BAG35870.1" db_id="160">
        </link>
        <link id="EAL23713.1" db_id="160">
        </link>
        <link id="EAW55053.1" db_id="160">
        </link>
        <link id="EAW55054.1" db_id="160">
        </link>
        <link id="NP_006294.2" db_id="160">
        </link>
        <link id="Q13155.2" db_id="160">
        </link>
        <link id="XP_005249904.1" db_id="160">
        </link>
        <link id="XP_005249905.1" db_id="160">
        </link>
        <link id="XP_005249907.1" db_id="160">
        </link>
        <link id="XP_006715835.1" db_id="160">
        </link>
        <link id="11125770" db_id="161">
        </link>
        <link id="119575455" db_id="161">
        </link>
        <link id="119575456" db_id="161">
        </link>
        <link id="1215669" db_id="161">
        </link>
        <link id="12644405" db_id="161">
        </link>
        <link id="12804003" db_id="161">
        </link>
        <link id="14603415" db_id="161">
        </link>
        <link id="15489023" db_id="161">
        </link>
        <link id="189053618" db_id="161">
        </link>
        <link id="41350088" db_id="161">
        </link>
        <link id="51094454" db_id="161">
        </link>
        <link id="530384981" db_id="161">
        </link>
        <link id="530384983" db_id="161">
        </link>
        <link id="530384987" db_id="161">
        </link>
        <link id="578813623" db_id="161">
        </link>
        <link id="7959733" db_id="161">
        </link>
        <link id="AF116615.2" db_id="162">
        </link>
        <link id="AK313037.1" db_id="162">
        </link>
        <link id="BC002853.1" db_id="162">
        </link>
        <link id="BC010156.1" db_id="162">
        </link>
        <link id="BC013630.1" db_id="162">
        </link>
        <link id="NM_006303.3" db_id="162">
        </link>
        <link id="U24169.1" db_id="162">
        </link>
        <link id="XM_005249847.1" db_id="162">
        </link>
        <link id="XM_005249848.1" db_id="162">
        </link>
        <link id="XM_005249850.1" db_id="162">
        </link>
        <link id="XM_006715772.1" db_id="162">
        </link>
        <link id="ABBA01029369.1" db_id="163">
        </link>
        <link id="ABBA01029370.1" db_id="163">
        </link>
        <link id="AC005995.3" db_id="163">
        </link>
        <link id="AC_000139.1" db_id="163">
        </link>
        <link id="AMYH02015163.1" db_id="163">
        </link>
        <link id="AMYH02015164.1" db_id="163">
        </link>
        <link id="CH236963.1" db_id="163">
        </link>
        <link id="CH878731.1" db_id="163">
        </link>
        <link id="NC_000007.14" db_id="163">
        </link>
        <link id="NC_018918.2" db_id="163">
        </link>
        <link id="NT_007819.18" db_id="163">
        </link>
        <link id="NW_001839002.2" db_id="163">
        </link>
        <link id="NW_004929329.1" db_id="163">
        </link>
        <link id="100814397" db_id="164">
        </link>
        <link id="1215668" db_id="164">
        </link>
        <link id="12804002" db_id="164">
        </link>
        <link id="14603414" db_id="164">
        </link>
        <link id="15489022" db_id="164">
        </link>
        <link id="164691841" db_id="164">
        </link>
        <link id="408407821" db_id="164">
        </link>
        <link id="530384980" db_id="164">
        </link>
        <link id="530384982" db_id="164">
        </link>
        <link id="530384986" db_id="164">
        </link>
        <link id="578813622" db_id="164">
        </link>
        <link id="148162793" db_id="165">
        </link>
        <link id="148162794" db_id="165">
        </link>
        <link id="157734172" db_id="165">
        </link>
        <link id="157812017" db_id="165">
        </link>
        <link id="51094453" db_id="165">
        </link>
        <link id="511813475" db_id="165">
        </link>
        <link id="511813476" db_id="165">
        </link>
        <link id="528475259" db_id="165">
        </link>
        <link id="528476628" db_id="165">
        </link>
        <link id="568815311" db_id="165">
        </link>
        <link id="568815591" db_id="165">
        </link>
        <link id="95131527" db_id="165">
        </link>
        <link id="9857562" db_id="165">
        </link>
      </links>
      <connectivity isloaded="True">
        <item typeid="2" count="527"/>
        <item typeid="3" count="434"/>
        <item typeid="4" count="258"/>
        <item typeid="5" count="149"/>
        <item typeid="6" count="95"/>
        <item typeid="7" count="4"/>
        <item typeid="8" count="17"/>
        <item typeid="11" count="1"/>
        <item typeid="12" count="66"/>
        <item typeid="13" count="19"/>
        <item typeid="14" count="54"/>
      </connectivity>
      <attributes isloaded="True">
      </attributes>
    </vertex>
    <vertex id="22" componentid="12668" componenttype="2" marked="False" name="AKT1" x="-0.014593214155417731" y="0" level="0">
      <synonyms>
        <synonym type="1">AKT1</synonym>
        <synonym type="1">EC 2.7.11.1</synonym>
        <synonym type="1">PKB</synonym>
        <synonym type="1">PKB alpha</synonym>
        <synonym type="1">Protein kinase B</synonym>
        <synonym type="1">Protein kinase B alpha</synonym>
        <synonym type="1">Proto-oncogene c-Akt</synonym>
        <synonym type="1">RAC</synonym>
        <synonym type="1">RAC-alpha serine/threonine-protein kinase</synonym>
        <synonym type="1">RAC-PK-alpha</synonym>
        <synonym type="3">AKT</synonym>
        <synonym type="2">b kinase-proteins</synonym>
        <synonym type="2">c-akt proto-oncogene</synonym>
        <synonym type="3">CWS6</synonym>
        <synonym type="2">pkb-a</synonym>
        <synonym type="3">PKB-ALPHA</synonym>
        <synonym type="2">pkbalpha</synonym>
        <synonym type="3">PRKBA</synonym>
        <synonym type="2">protein-kinase b</synonym>
        <synonym type="2">protein-kinase-b</synonym>
        <synonym type="2">proteinkinase b</synonym>
        <synonym type="2">proteinkinase-beta</synonym>
        <synonym type="3">RAC-ALPHA</synonym>
        <synonym type="2">rac-pkalpha</synonym>
        <synonym type="3">v-akt murine thymoma viral oncogene homolog 1</synonym>
      </synonyms>
      <species>
        <organism id="4689" name="Homo sapiens"/>
      </species>
      <links isloaded="True">
        <link id="P31749" db_id="2">
        </link>
        <link id="AKT1_HUMAN" db_id="3">
        </link>
        <link id="AB451242" db_id="4">
        </link>
        <link id="AB451367" db_id="4">
        </link>
        <link id="AF283819" db_id="4">
        </link>
        <link id="AF283820" db_id="4">
        </link>
        <link id="AF283821" db_id="4">
        </link>
        <link id="AF283822" db_id="4">
        </link>
        <link id="AF283823" db_id="4">
        </link>
        <link id="AF283824" db_id="4">
        </link>
        <link id="AF283825" db_id="4">
        </link>
        <link id="AF283826" db_id="4">
        </link>
        <link id="AF283827" db_id="4">
        </link>
        <link id="AF283828" db_id="4">
        </link>
        <link id="AF283829" db_id="4">
        </link>
        <link id="AF283830" db_id="4">
        </link>
        <link id="AK314256" db_id="4">
        </link>
        <link id="BC000479" db_id="4">
        </link>
        <link id="BC084538" db_id="4">
        </link>
        <link id="M63167" db_id="4">
        </link>
        <link id="X61037" db_id="4">
        </link>
        <link id="NP_001014431.1" db_id="5">
        </link>
        <link id="NP_001014432.1" db_id="5">
        </link>
        <link id="NP_005154.2" db_id="5">
        </link>
        <link id="XP_005267458.1" db_id="5">
        </link>
        <link id="P31749" db_id="6">
        </link>
        <link id="9606.ENSP00000270202" db_id="7">
        </link>
        <link id="B2RAM5" db_id="9">
        </link>
        <link id="Q9BWB6" db_id="9">
        </link>
        <link id="P31749" db_id="10">
        </link>
        <link id="207" db_id="11">
        </link>
        <link id="hsa:207" db_id="13">
        </link>
        <link id="A39360" db_id="14">
        </link>
        <link id="COG0515" db_id="17">
        </link>
        <link id="Hs.525622" db_id="19">
        </link>
        <link id="GO:0000060" db_id="20">
        </link>
        <link id="GO:0001649" db_id="20">
        </link>
        <link id="GO:0001893" db_id="20">
        </link>
        <link id="GO:0001934" db_id="20">
        </link>
        <link id="GO:0001938" db_id="20">
        </link>
        <link id="GO:0004672" db_id="20">
        </link>
        <link id="GO:0004674" db_id="20">
        </link>
        <link id="GO:0005524" db_id="20">
        </link>
        <link id="GO:0005547" db_id="20">
        </link>
        <link id="GO:0005634" db_id="20">
        </link>
        <link id="GO:0005654" db_id="20">
        </link>
        <link id="GO:0005737" db_id="20">
        </link>
        <link id="GO:0005819" db_id="20">
        </link>
        <link id="GO:0005829" db_id="20">
        </link>
        <link id="GO:0005886" db_id="20">
        </link>
        <link id="GO:0005978" db_id="20">
        </link>
        <link id="GO:0005979" db_id="20">
        </link>
        <link id="GO:0006006" db_id="20">
        </link>
        <link id="GO:0006412" db_id="20">
        </link>
        <link id="GO:0006417" db_id="20">
        </link>
        <link id="GO:0006464" db_id="20">
        </link>
        <link id="GO:0006468" db_id="20">
        </link>
        <link id="GO:0006469" db_id="20">
        </link>
        <link id="GO:0006809" db_id="20">
        </link>
        <link id="GO:0006915" db_id="20">
        </link>
        <link id="GO:0006924" db_id="20">
        </link>
        <link id="GO:0006954" db_id="20">
        </link>
        <link id="GO:0007165" db_id="20">
        </link>
        <link id="GO:0007173" db_id="20">
        </link>
        <link id="GO:0007186" db_id="20">
        </link>
        <link id="GO:0007281" db_id="20">
        </link>
        <link id="GO:0007568" db_id="20">
        </link>
        <link id="GO:0007596" db_id="20">
        </link>
        <link id="GO:0008283" db_id="20">
        </link>
        <link id="GO:0008286" db_id="20">
        </link>
        <link id="GO:0008543" db_id="20">
        </link>
        <link id="GO:0008637" db_id="20">
        </link>
        <link id="GO:0009408" db_id="20">
        </link>
        <link id="GO:0010467" db_id="20">
        </link>
        <link id="GO:0010507" db_id="20">
        </link>
        <link id="GO:0010748" db_id="20">
        </link>
        <link id="GO:0010765" db_id="20">
        </link>
        <link id="GO:0010907" db_id="20">
        </link>
        <link id="GO:0010951" db_id="20">
        </link>
        <link id="GO:0010975" db_id="20">
        </link>
        <link id="GO:0015630" db_id="20">
        </link>
        <link id="GO:0015758" db_id="20">
        </link>
        <link id="GO:0016070" db_id="20">
        </link>
        <link id="GO:0016071" db_id="20">
        </link>
        <link id="GO:0016301" db_id="20">
        </link>
        <link id="GO:0016310" db_id="20">
        </link>
        <link id="GO:0016567" db_id="20">
        </link>
        <link id="GO:0018105" db_id="20">
        </link>
        <link id="GO:0019899" db_id="20">
        </link>
        <link id="GO:0030030" db_id="20">
        </link>
        <link id="GO:0030154" db_id="20">
        </link>
        <link id="GO:0030163" db_id="20">
        </link>
        <link id="GO:0030168" db_id="20">
        </link>
        <link id="GO:0030212" db_id="20">
        </link>
        <link id="GO:0030235" db_id="20">
        </link>
        <link id="GO:0030307" db_id="20">
        </link>
        <link id="GO:0030334" db_id="20">
        </link>
        <link id="GO:0031018" db_id="20">
        </link>
        <link id="GO:0031295" db_id="20">
        </link>
        <link id="GO:0031659" db_id="20">
        </link>
        <link id="GO:0031999" db_id="20">
        </link>
        <link id="GO:0032094" db_id="20">
        </link>
        <link id="GO:0032270" db_id="20">
        </link>
        <link id="GO:0032287" db_id="20">
        </link>
        <link id="GO:0032436" db_id="20">
        </link>
        <link id="GO:0032869" db_id="20">
        </link>
        <link id="GO:0033138" db_id="20">
        </link>
        <link id="GO:0034405" db_id="20">
        </link>
        <link id="GO:0035556" db_id="20">
        </link>
        <link id="GO:0038095" db_id="20">
        </link>
        <link id="GO:0042593" db_id="20">
        </link>
        <link id="GO:0042640" db_id="20">
        </link>
        <link id="GO:0042802" db_id="20">
        </link>
        <link id="GO:0043065" db_id="20">
        </link>
        <link id="GO:0043066" db_id="20">
        </link>
        <link id="GO:0043154" db_id="20">
        </link>
        <link id="GO:0043325" db_id="20">
        </link>
        <link id="GO:0043491" db_id="20">
        </link>
        <link id="GO:0043536" db_id="20">
        </link>
        <link id="GO:0044281" db_id="20">
        </link>
        <link id="GO:0045087" db_id="20">
        </link>
        <link id="GO:0045429" db_id="20">
        </link>
        <link id="GO:0045600" db_id="20">
        </link>
        <link id="GO:0045725" db_id="20">
        </link>
        <link id="GO:0045792" db_id="20">
        </link>
        <link id="GO:0045861" db_id="20">
        </link>
        <link id="GO:0045907" db_id="20">
        </link>
        <link id="GO:0045944" db_id="20">
        </link>
        <link id="GO:0046209" db_id="20">
        </link>
        <link id="GO:0046326" db_id="20">
        </link>
        <link id="GO:0046329" db_id="20">
        </link>
        <link id="GO:0046777" db_id="20">
        </link>
        <link id="GO:0046889" db_id="20">
        </link>
        <link id="GO:0048009" db_id="20">
        </link>
        <link id="GO:0048011" db_id="20">
        </link>
        <link id="GO:0048015" db_id="20">
        </link>
        <link id="GO:0050999" db_id="20">
        </link>
        <link id="GO:0051000" db_id="20">
        </link>
        <link id="GO:0051091" db_id="20">
        </link>
        <link id="GO:0051146" db_id="20">
        </link>
        <link id="GO:0060644" db_id="20">
        </link>
        <link id="GO:0060709" db_id="20">
        </link>
        <link id="GO:0060716" db_id="20">
        </link>
        <link id="GO:0061024" db_id="20">
        </link>
        <link id="GO:0070141" db_id="20">
        </link>
        <link id="GO:0071260" db_id="20">
        </link>
        <link id="GO:0071364" db_id="20">
        </link>
        <link id="GO:0071456" db_id="20">
        </link>
        <link id="GO:0071889" db_id="20">
        </link>
        <link id="GO:0090004" db_id="20">
        </link>
        <link id="GO:0090201" db_id="20">
        </link>
        <link id="GO:0097193" db_id="20">
        </link>
        <link id="GO:0097194" db_id="20">
        </link>
        <link id="GO:1900740" db_id="20">
        </link>
        <link id="GO:1901976" db_id="20">
        </link>
        <link id="GO:1902176" db_id="20">
        </link>
        <link id="GO:2001240" db_id="20">
        </link>
        <link id="1H10" db_id="21">
        </link>
        <link id="1UNP" db_id="21">
        </link>
        <link id="1UNQ" db_id="21">
        </link>
        <link id="1UNR" db_id="21">
        </link>
        <link id="2UVM" db_id="21">
        </link>
        <link id="2UZR" db_id="21">
        </link>
        <link id="2UZS" db_id="21">
        </link>
        <link id="3CQU" db_id="21">
        </link>
        <link id="3CQW" db_id="21">
        </link>
        <link id="3MV5" db_id="21">
        </link>
        <link id="3MVH" db_id="21">
        </link>
        <link id="3O96" db_id="21">
        </link>
        <link id="3OCB" db_id="21">
        </link>
        <link id="3OW4" db_id="21">
        </link>
        <link id="3QKK" db_id="21">
        </link>
        <link id="3QKL" db_id="21">
        </link>
        <link id="3QKM" db_id="21">
        </link>
        <link id="4EJN" db_id="21">
        </link>
        <link id="4EKK" db_id="21">
        </link>
        <link id="4EKL" db_id="21">
        </link>
        <link id="4GV1" db_id="21">
        </link>
        <link id="P31749" db_id="22">
        </link>
        <link id="HOG000233033" db_id="23">
        </link>
        <link id="1H10" db_id="24">
        </link>
        <link id="1UNP" db_id="24">
        </link>
        <link id="1UNQ" db_id="24">
        </link>
        <link id="1UNR" db_id="24">
        </link>
        <link id="2UVM" db_id="24">
        </link>
        <link id="2UZR" db_id="24">
        </link>
        <link id="2UZS" db_id="24">
        </link>
        <link id="3CQU" db_id="24">
        </link>
        <link id="3CQW" db_id="24">
        </link>
        <link id="3MV5" db_id="24">
        </link>
        <link id="3MVH" db_id="24">
        </link>
        <link id="3O96" db_id="24">
        </link>
        <link id="3OCB" db_id="24">
        </link>
        <link id="3OW4" db_id="24">
        </link>
        <link id="3QKK" db_id="24">
        </link>
        <link id="3QKL" db_id="24">
        </link>
        <link id="3QKM" db_id="24">
        </link>
        <link id="4EJN" db_id="24">
        </link>
        <link id="4EKK" db_id="24">
        </link>
        <link id="4EKL" db_id="24">
        </link>
        <link id="4GV1" db_id="24">
        </link>
        <link id="207" db_id="26">
        </link>
        <link id="106710" db_id="27">
        </link>
        <link id="K04456" db_id="29">
        </link>
        <link id="P31749" db_id="33">
        </link>
        <link id="SRERVFP" db_id="34">
        </link>
        <link id="HBG108317" db_id="35">
        </link>
        <link id="IPR000719" db_id="36">
        </link>
        <link id="IPR000961" db_id="36">
        </link>
        <link id="IPR001849" db_id="36">
        </link>
        <link id="IPR002290" db_id="36">
        </link>
        <link id="IPR008271" db_id="36">
        </link>
        <link id="IPR011009" db_id="36">
        </link>
        <link id="IPR011993" db_id="36">
        </link>
        <link id="IPR017441" db_id="36">
        </link>
        <link id="IPR017892" db_id="36">
        </link>
        <link id="P31749" db_id="37">
        </link>
        <link id="PF00069" db_id="38">
        </link>
        <link id="PF00169" db_id="38">
        </link>
        <link id="PF00433" db_id="38">
        </link>
        <link id="CHEMBL4282" db_id="40">
        </link>
        <link id="ENSG00000142208" db_id="41">
        </link>
        <link id="ENST00000349310" db_id="41">
        </link>
        <link id="ENST00000402615" db_id="41">
        </link>
        <link id="ENST00000407796" db_id="41">
        </link>
        <link id="ENST00000554581" db_id="41">
        </link>
        <link id="ENST00000554848" db_id="41">
        </link>
        <link id="ENST00000555528" db_id="41">
        </link>
        <link id="P31749" db_id="42">
        </link>
        <link id="P31749" db_id="43">
        </link>
        <link id="2.30.29.30" db_id="46">
        </link>
        <link id="MINT-203775" db_id="47">
        </link>
        <link id="P31749" db_id="50">
        </link>
        <link id="SSF56112" db_id="53">
        </link>
        <link id="uc001ypk.3" db_id="56">
        </link>
        <link id="SM00133" db_id="57">
        </link>
        <link id="SM00220" db_id="57">
        </link>
        <link id="SM00233" db_id="57">
        </link>
        <link id="PS00107" db_id="61">
        </link>
        <link id="PS00108" db_id="61">
        </link>
        <link id="PS50003" db_id="61">
        </link>
        <link id="PS50011" db_id="61">
        </link>
        <link id="PS51285" db_id="61">
        </link>
        <link id="DIP-24269N" db_id="63">
        </link>
        <link id="PR:P31749" db_id="65">
        </link>
        <link id="2.7.11.1" db_id="66">
        </link>
        <link id="P31749" db_id="67">
        </link>
        <link id="P31749" db_id="70">
        </link>
        <link id="828" db_id="71">
        </link>
        <link id="P31749" db_id="72">
        </link>
        <link id="P31749" db_id="73">
        </link>
        <link id="P31749" db_id="75">
        </link>
        <link id="TF102004" db_id="78">
        </link>
        <link id="HS_AKT1" db_id="79">
        </link>
        <link id="AKT1" db_id="80">
        </link>
        <link id="207" db_id="81">
        </link>
        <link id="207" db_id="82">
        </link>
        <link id="60391226" db_id="94">
        </link>
        <link id="GC14M105235" db_id="95">
        </link>
        <link id="391" db_id="97">
        </link>
        <link id="HGNC:391" db_id="97">
        </link>
        <link id="CAB003765" db_id="98">
        </link>
        <link id="HPA002891" db_id="98">
        </link>
        <link id="114480" db_id="99">
        </link>
        <link id="114500" db_id="99">
        </link>
        <link id="164730" db_id="99">
        </link>
        <link id="176920" db_id="99">
        </link>
        <link id="615109" db_id="99">
        </link>
        <link id="NX_P31749" db_id="100">
        </link>
        <link id="PA24684" db_id="101">
        </link>
        <link id="REACT_111045" db_id="102">
        </link>
        <link id="REACT_111102" db_id="102">
        </link>
        <link id="REACT_111217" db_id="102">
        </link>
        <link id="REACT_11123" db_id="102">
        </link>
        <link id="REACT_116125" db_id="102">
        </link>
        <link id="REACT_21257" db_id="102">
        </link>
        <link id="REACT_578" db_id="102">
        </link>
        <link id="REACT_604" db_id="102">
        </link>
        <link id="REACT_6900" db_id="102">
        </link>
        <link id="REACT_71" db_id="102">
        </link>
        <link id="P31749" db_id="103">
        </link>
        <link id="AKT1" db_id="104">
        </link>
        <link id="2.7.11.1" db_id="108">
        </link>
        <link id="P31749" db_id="109">
        </link>
        <link id="DB00171" db_id="113">
        </link>
        <link id="DB01169" db_id="113">
        </link>
        <link id="201" db_id="117">
        </link>
        <link id="744" db_id="117">
        </link>
        <link id="P31749" db_id="129">
        </link>
        <link id="1479" db_id="140">
        </link>
        <link id="OTTHUMG00000170795" db_id="146">
        </link>
        <link id="01261" db_id="154">
        </link>
        <link id="AAA36539.1" db_id="160">
        </link>
        <link id="AAH00479.1" db_id="160">
        </link>
        <link id="AAH01737.1" db_id="160">
        </link>
        <link id="AAH84538.1" db_id="160">
        </link>
        <link id="AAL55732.1" db_id="160">
        </link>
        <link id="ABY87524.1" db_id="160">
        </link>
        <link id="ACE86973.1" db_id="160">
        </link>
[truncated: 36,890,721 more chars]
