# Supplementary material for: FunGeneNet: a web tool to estimate enrichment of functional interactions in experimental gene sets
Source: BMC Genomics. 2018 Feb 9;19(Suppl 3):76. doi: 10.1186/s12864-018-4474-7 (PMC5836822; doi:10.1186/s12864-018-4474-7)
Supplement: Supplementary file 9 — FunGeneNet classification results for different interaction types. (XLSX 254 kb) [file 12864_2018_4474_MOESM9_ESM.xlsx]

## Sheet: activity_and_transport_regulation
Gene Ontology ID	P-value
GO:1902166	0.5
GO:0016239	0.580472
GO:0030049	0.556516
GO:0051402	0.0047404
GO:0048266	0.550481
GO:0043950	0.5
GO:0031333	0.539828
GO:0032897	0.569453
GO:0035589	0.5
GO:0050921	0.00123068
GO:0033137	0.000143541
GO:0034587	0.5
GO:0046827	0.575927
GO:0046856	0.569453
GO:0007210	0.5
GO:0048205	0.607564
GO:0043616	0.556516
GO:0045343	0.655956
GO:0007631	1.17867e-30
GO:0060413	0
GO:0061647	0.64974
GO:0010332	0.00123033
GO:0045721	0.00442486
GO:0002026	0.0424109
GO:0070266	0.000370198
GO:0003148	0.5
GO:0070528	0.5
GO:0021756	0.539828
GO:0022011	0.569453
GO:0090280	0.185944
GO:0006090	0.539828
GO:0032956	0.881633
GO:0016558	0.5
GO:0045078	0.5
GO:0006694	1.57251e-67
GO:0006768	0.5
GO:0002028	0.580472
GO:0035050	3.8654e-05
GO:0007611	0.0134721
GO:0051412	2.82007e-05
GO:0090200	4.82582e-08
GO:0043069	0.73253
GO:0001678	5.45635e-07
GO:0050427	0.5
GO:0009408	0.0467202
GO:0031069	0.463349
GO:0002230	0.70012
GO:0007215	0.5
GO:0032467	1.147e-05
GO:0022409	0.5
GO:0001707	0.174229
GO:0048535	0.569453
GO:0021591	0.5
GO:0010288	0.5
GO:0071773	0.57254
GO:0071901	0.655956
GO:0001676	0.5
GO:0003341	0.5
GO:0045086	0.733163
GO:0045664	7.66905e-09
GO:0051926	0.5
GO:0060384	2.08138e-23
GO:0035025	0.5
GO:0031047	0.553579
GO:0050873	0.636755
GO:0060644	0.580945
GO:0010875	0.580472
GO:0042104	0.0356129
GO:0035082	0.5
GO:0043281	0.0968005
GO:0007159	0.651217
GO:0001658	1.84886e-38
GO:0045954	0.5
GO:0030282	0.000149427
GO:0042307	0.625043
GO:0071625	0.5
GO:0043691	4.1035e-05
GO:0048468	0.730115
GO:0045060	0.5
GO:0032201	2.35375e-51
GO:0031274	0.636755
GO:0006893	0.5
GO:0061436	0.569453
GO:0008610	0.00502677
GO:0006605	0.556516
GO:0050435	0.610463
GO:0002053	0.750223
GO:0060306	2.08138e-23
GO:0048589	0.167104
GO:0035338	0.5
GO:0030207	0.5
GO:0071157	1.05968e-09
GO:0038061	0.593679
GO:0010043	0.0232969
GO:0030166	0.5
GO:0021527	0.5
GO:0000281	0.59028
GO:0000462	0.5
GO:0007017	0.5
GO:0090004	0.000378819
GO:0071310	0.575927
GO:0048678	0.80895
GO:0006520	0.5
GO:0051290	0.000778463
GO:0045190	0.5
GO:0006198	0.5
GO:0050909	0.5
GO:0007171	0.556516
GO:0010881	0.5
GO:0043388	0.207174
GO:0005753	0.5
GO:0007051	0.539828
GO:0018149	0.539828
GO:0002437	0.64974
GO:0048738	0.539828
GO:0071276	0.792161
GO:0022604	0.539828
GO:0007569	0.00453536
GO:0006995	0.539828
GO:0071542	0.594352
GO:0030225	0.197616
GO:0051090	0.012647
GO:0030010	0.556516
GO:0033189	0.556516
GO:0032695	0.000627969
GO:0007157	0.5855
GO:0046677	0.186113
GO:0060334	0.759374
GO:0045725	0.000404889
GO:0007129	0.5
GO:0014003	0.569453
GO:0043330	0.000784832
GO:2000036	0.5
GO:0016573	0.539828
GO:0046034	0.539828
GO:0048260	0.539828
GO:0006622	0.556516
GO:0010389	0.539828
GO:0007031	0.5
GO:0050919	0.556516
GO:0006904	0.539828
GO:0051084	1.43966e-12
GO:0034374	3.6424e-35
GO:0051443	0.539828
GO:0055074	0.5
GO:0097150	0.539828
GO:0007274	0.5
GO:0030593	2.56903e-09
GO:0034067	0.5
GO:0015074	0.5
GO:0035176	0.00109144
GO:0048661	0.412564
GO:0032270	0.0140734
GO:0010033	0.733411
GO:0015012	0.5
GO:0046849	0.59924
GO:2001243	0.565407
GO:0007281	0.0517306
GO:0005977	0.556516
GO:0050918	0.475977
GO:0001963	0.0364913
GO:0007154	0.5
GO:0007548	0.593952
GO:0042993	0.696698
GO:0010906	0.0424109
GO:0045088	0.539828
GO:0070371	0.642322
GO:0023014	0.0375472
GO:0035116	0.00232599
GO:0030539	1.64304e-12
GO:0007095	0.737579
GO:0042446	0.5
GO:0005513	0.5
GO:0032793	0.636755
GO:0045600	0.727449
GO:0014059	0.5
GO:0072488	0.539828
GO:0019725	0.5
GO:0060047	1.85062e-05
GO:0007193	0.539828
GO:0047496	0.5
GO:0097320	0.5
GO:2000134	0.206662
GO:0032438	0.5
GO:0008209	0.0024765
GO:0006360	0.617911
GO:0071897	0.190072
GO:0000302	8.546e-12
GO:0048863	0.569453
GO:0060037	0.605616
GO:0019882	0.778249
GO:0032147	2.22314e-06
GO:0002286	0.575927
GO:0030326	0.00674401
GO:0030513	0.691492
GO:0006778	2.53376e-10
GO:0006342	0.556516
GO:0007141	0.5
GO:0045667	0.5
GO:1902187	0.553579
GO:0007416	0.615394
GO:0019731	6.63496e-06
GO:0022008	0.5
GO:0042113	0.704238
GO:0090316	0.539828
GO:0032981	0.5
GO:0021846	0.5
GO:0051298	0.5
GO:0051024	7.70498e-14
GO:0090399	0.174801
GO:0007040	0.539828
GO:0070986	0.5
GO:0036109	0.5
GO:0086064	0.5
GO:0008631	9.6115e-13
GO:0097191	0.625266
GO:1902042	0.0159569
GO:0002227	0.00928224
GO:0001662	0.556516
GO:0051457	0.556516
GO:0030317	0.539828
GO:0048246	2.12284e-12
GO:0001829	0.0182066
GO:0071407	5.91316e-06
GO:0051259	0.0136721
GO:2000251	0.5
GO:0010942	0.569453
GO:0006297	2.82389e-45
GO:1902230	0.607564
GO:0042339	0.5
GO:0008299	0.5
GO:0052695	0.5
GO:0043408	0.553579
GO:0019674	0.5
GO:0003222	0.5
GO:0060766	0.5
GO:0007088	0.556516
GO:0036150	0.539828
GO:0050729	0.00620413
GO:0006997	2.03464e-88
GO:0006271	2.49283e-15
GO:0071277	0.359187
GO:0036066	0
GO:0098655	0.539828
GO:0048813	0.000756916
GO:0046628	0.169306
GO:0006298	5.36579e-73
GO:0040037	2.08138e-23
GO:0043484	0.539828
GO:0051591	0.0455676
GO:0045861	0.131303
GO:0009416	0.359892
GO:0031954	0.725285
GO:0006283	0.0121801
GO:0043403	0.5
GO:0070584	0.5
GO:0006376	0.539828
GO:0042026	0.580472
GO:0007220	0.683344
GO:0007602	0.5
GO:0021702	0.5
GO:0000413	0.59028
GO:0051493	0.585944
GO:0045995	0.5
GO:0030838	0.707463
GO:0060173	0.5
GO:0006882	0.539828
GO:0032469	0.00240321
GO:0015939	0.5
GO:0007077	0.180381
GO:0045022	0.539828
GO:0008210	0.539828
GO:0007032	0.556516
GO:0035249	0.727449
GO:0002063	0
GO:0010212	0.340217
GO:0048617	0.00607307
GO:0048025	0
GO:0090129	0.539828
GO:0034612	0.570418
GO:0006939	0.539828
GO:0032094	0.622825
GO:0019432	2.82389e-45
GO:0045665	0.730115
GO:0016601	0.5
GO:0042100	0.375151
GO:0016056	0.569453
GO:0045727	0.297998
GO:0001702	0.116015
GO:0000050	0.5
GO:2000678	0.5
GO:0048705	0.585054
GO:0009311	0.5
GO:0042776	0.5
GO:0010469	0.0929832
GO:0090314	0.000143541
GO:0042157	1.78172e-42
GO:0001837	0.849276
GO:0000083	0.145044
GO:0051881	0.00275366
GO:0050853	0.300161
GO:0055119	0.5
GO:0048596	0.171808
GO:0031054	7.45537e-100
GO:0050732	0.539828
GO:0001890	0.210658
GO:0016050	0.539828
GO:0048741	0.569453
GO:0007628	0.638535
GO:0043508	0.539828
GO:0097192	0.000252743
GO:0014823	0.164473
GO:0070509	0.5
GO:0015793	0.5
GO:0006884	0
GO:0010824	0.5
GO:0045777	0.566781
GO:0045773	4.1035e-05
GO:0050715	0.0026581
GO:0048872	0.5
GO:0042755	0.0105711
GO:0006099	2.08138e-23
GO:0008016	0.539828
GO:0043087	0.615394
GO:0033559	0.5
GO:0050890	0.5
GO:1903507	0.553579
GO:0006446	3.37526e-121
GO:0042327	0.719192
GO:0006750	0.5
GO:0046328	0.5
GO:0045333	0.539828
GO:0006144	2.25131e-113
GO:0032436	0.398895
GO:0043303	0.5
GO:2001239	0.0013856
GO:0042554	0.553579
GO:0006998	0.5
GO:0034080	0.539828
GO:0001759	0.5
GO:0097502	0.5
GO:0034614	0.5
GO:0009165	0
GO:0045494	0.569453
GO:0048538	0.123085
GO:0007158	0.5
GO:0042220	0.576238
GO:0032570	0.0125117
GO:0007340	0.5
GO:0048146	0.205302
GO:0030522	0.0223527
GO:0002027	0.5
GO:0010801	0.5
GO:0035902	2.29272e-07
GO:0097503	0.5
GO:0031424	0.556516
GO:0050850	0.7134
GO:0006865	0.5
GO:0070373	0.00892913
GO:0046597	0.539828
GO:0071549	0.10134
GO:0006890	0.565407
GO:0001675	0.5
GO:0045926	0.569453
GO:0033141	0.777124
GO:0003382	0.615394
GO:0071364	0.709429
GO:0006206	1.08919e-274
GO:0045332	7.36646e-31
GO:0010800	0.691947
GO:0050770	0.00228106
GO:0032007	0.000756916
GO:0043162	0.5
GO:0043491	2.58302e-08
GO:0010592	0.569453
GO:0003151	0.390372
GO:0018146	0.5
GO:0090023	0.736058
GO:0040007	0.00232599
GO:0031571	0.0223271
GO:0032886	0.5
GO:0030193	0.556516
GO:0010510	0.5
GO:0060391	0.631905
GO:0045595	0.00404601
GO:0002087	0.539828
GO:0060213	2.03464e-88
GO:0050482	7.45537e-100
GO:0032689	0.000220613
GO:0071345	0.0597526
GO:0042445	0.565407
GO:1901673	0.5
GO:0001522	0.5
GO:0035567	0.5
GO:0042340	0.5
GO:0036148	0.5
GO:0006303	0.5
GO:0042110	0.943334
GO:0048791	0.580472
GO:0016578	0.539828
GO:0043473	1.64304e-12
GO:0031290	0.575927
GO:0048147	0.14161
GO:0031100	0.871641
GO:0046329	0.648476
GO:0048715	0.556516
GO:0006182	0
GO:0045582	0.67183
GO:0007271	0.5
GO:0000245	0.539828
GO:0006821	0.5
GO:0002009	0.539828
GO:0051281	0.629928
GO:1902358	0.5
GO:0007130	0.5
GO:1901379	0.5
GO:0001709	0.5
GO:0042594	2.03464e-88
GO:0045737	0.944703
GO:0043923	0.655511
GO:0000002	0.5
GO:0046209	0.347007
GO:0071363	0.378431
GO:0008277	0.5
GO:0010039	0.5
GO:0006913	0.622164
GO:0060314	0.539828
GO:0046939	0.539828
GO:0048754	0.285867
GO:2001240	0.557864
GO:0006096	0.5
GO:0010507	0.575927
GO:0032729	0.0196884
GO:0032461	0.0984254
GO:0006809	0.654491
GO:0006691	0.569453
GO:0033280	0.000104344
GO:0042310	0.5
GO:0045736	0.200197
GO:0002040	0.651217
GO:0006139	2.08138e-23
GO:2001244	2.18927e-07
GO:0045931	0.0431515
GO:0021819	0.00140935
GO:0055008	0.5
GO:0090630	0
GO:0070059	1.14843e-06
GO:2000377	0.190958
GO:0043206	0.5
GO:0048148	0.5
GO:0051930	0.00119083
GO:0045909	0.0399557
GO:0050872	0.5
GO:0007276	0.5
GO:0032693	0.580472
GO:0001654	0.5
GO:0045662	0.159778
GO:0015949	0.569453
GO:0010832	0.539828
GO:0050999	0.000357138
GO:0042088	0
GO:0000188	0.539828
GO:0014898	0
GO:0050771	0.50395
GO:0036149	0.5
GO:0009813	0.5
GO:0071285	0.553579
GO:0006836	0.5
GO:0003094	0
GO:0008654	0.5
GO:0006349	1.57251e-67
GO:0042711	0.5
GO:0006970	0.5
GO:0009411	0.0336052
GO:0021542	0
GO:0006611	0.0351354
GO:0032968	0.5
GO:0050829	1.5777e-11
GO:0007616	0.607564
GO:0050901	0.123492
GO:0045785	0.204921
GO:0051044	0.265883
GO:2001238	0.652868
GO:0050714	0.0835475
GO:0007588	1.64304e-12
GO:0048009	0.000972112
GO:0046135	0.5
GO:0030238	5.45635e-07
GO:0071526	0.569453
GO:0070301	0.827664
GO:0040014	0.00125043
GO:0043278	0.662963
GO:0045429	0.512193
GO:0014065	1.63335e-07
GO:0035914	0.697293
GO:0071158	0.221385
GO:0043647	0.539828
GO:0019827	0.000102707
GO:0071383	0.556516
GO:0048477	0.539828
GO:0032092	0.610463
GO:0008156	0.733411
GO:0042572	0.5
GO:0006909	0.575927
GO:0032504	0.5
GO:0046716	0.784298
GO:0001659	0.553579
GO:0030155	0.762355
GO:0006790	0.5
GO:0046326	0.0387655
GO:0061025	0.539828
GO:0006509	0.556516
GO:0042177	0.663255
GO:0006695	0.00031472
GO:0006606	0.212319
GO:0001657	0.000104462
GO:0030206	0.5
GO:0032024	1.64304e-12
GO:0060045	0.625043
GO:0006479	0
GO:0005978	0.607564
GO:0031668	0.00352536
GO:0071397	0
GO:0006687	2.95996e-140
GO:0010524	0.569453
GO:0045948	0.59028
GO:0006878	0.5
GO:0042744	1.21656e-11
GO:0023019	0.0708223
GO:0034504	0.0139557
GO:0014912	0.5
GO:0051602	0.00113804
GO:0045821	0.138717
GO:0055010	0.539828
GO:0006094	1.64304e-12
GO:0030325	1.05008e-10
GO:0043928	3.6424e-35
GO:0051571	5.45635e-07
GO:0086091	0.5
GO:0019082	0.5
GO:0048854	0.59028
GO:0086005	0.539828
GO:0010508	0.556516
GO:0031647	0.813554
GO:0042574	0.5
GO:0072593	0.0421771
GO:0050832	0.5
GO:0045618	3.92439e-07
GO:0045671	0.0462953
GO:0060444	0.602637
GO:0030517	0.000370198
GO:0045184	0.539828
GO:0060445	0.704238
GO:0002042	0.636009
GO:0033540	0.5
GO:0008154	2.08138e-23
GO:0016540	0.556516
GO:0007498	0.668124
GO:0050884	0.565407
GO:0032525	0.5
GO:0000737	2.03464e-88
GO:0001937	0.822777
GO:0050678	0.569453
GO:0003007	0.714629
GO:0031629	0.5
GO:0051276	0.629928
GO:0043981	0.539828
GO:0000079	0.000257069
GO:0007194	0.539828
GO:0007249	1.81013e-05
GO:2001234	0.0801365
GO:0010765	0.707491
GO:0031124	7.8499e-06
GO:0032508	0.00346697
GO:0010634	0.756962
GO:0032091	0.382875
GO:0072332	0.000175496
GO:0000060	0.341154
GO:0042474	0.539828
GO:0070328	0
GO:0050910	0.5
GO:0045070	0.601211
GO:0021904	0.539828
GO:0060612	0.767845
GO:0048268	0.59028
GO:0006957	0.5
GO:0021915	0.539828
GO:0070542	0.539828
GO:0007029	0.5
GO:0071257	0.5
GO:0032735	0.00131245
GO:1900153	0.5
GO:0051085	0.5
GO:0048873	0.153937
GO:0019229	0.5
GO:0045599	0.0237247
GO:0048488	0.717885
GO:0060548	0.5
GO:0001833	0.5
GO:0007094	0.0474601
GO:0008053	7.66905e-09
GO:0006633	1.27172e-55
GO:0030194	4.1035e-05
GO:0018298	0.5
GO:0009755	0.602637
GO:0030490	0.5
GO:0031016	1.21734e-06
GO:0032781	0.556516
GO:0090026	0.000778463
GO:0033077	0.451139
GO:0009303	0.129142
GO:0018107	0.596663
GO:0045746	0.5
GO:0022408	0.696023
GO:0001556	0.553579
GO:0016486	4.79183e-07
GO:0045197	0.5
GO:0035307	7.2204e-06
GO:0030177	0.0122158
GO:0030488	0.5
GO:0050710	5.45635e-07
GO:0007492	0.000985399
GO:0006699	0.539828
GO:0045089	0.5
GO:1902043	0.580472
GO:0007597	0.539828
GO:0035094	0.648476
GO:0021680	0.5
GO:0061418	0.793338
GO:0071044	0.569453
GO:0002548	0.000143541
GO:0007019	0.5
GO:0031529	0.580472
GO:0048511	0.0216418
GO:0030195	0.655956
GO:0021772	0.5
GO:0010165	0.0590174
GO:0032148	0.430175
GO:0034199	0.5
GO:2000045	0.539828
GO:0019433	8.52259e-29
GO:0045663	0.5
GO:0032480	0.00484495
GO:0008306	0.5
GO:0009267	0.642322
GO:0007528	0.569453
GO:2001222	0.5
GO:0009992	0.5
GO:0060338	0.0303833
GO:0032402	0.5
GO:0015693	0.5
GO:0043407	0.496361
GO:0061028	0.607564
GO:0014067	0.556516
GO:0033198	0.00352536
GO:1901687	2.60892e-14
GO:0006120	0.5
GO:0030521	5.33026e-07
GO:0001935	0
GO:0045807	0.539828
GO:0051225	0.539828
GO:0035815	0.5
GO:0071480	0.569453
GO:0045165	0.602637
GO:1901998	3.51827e-16
GO:0043249	0.5
GO:0051928	0.0163171
GO:0060716	0.792259
GO:0001756	0.264673
GO:0016338	0.5
GO:0030111	0.539828
GO:0006513	1.64304e-12
GO:0040018	1.10937e-05
GO:0090190	0.0266398
GO:0015671	0.556516
GO:0035810	0.5
GO:0061029	0.556516
GO:0006749	2.36897e-15
GO:0031581	0.5
GO:0007163	0.625043
GO:2000352	0.310102
GO:0043113	0.569453
GO:0009880	0.601374
GO:0008652	0.556516
GO:0006071	0.5
GO:0001816	0.339457
GO:0009306	0.607564
GO:0019395	0.569453
GO:0008354	0.5
GO:0007389	0.5
GO:0007131	2.8283e-08
GO:0050982	0.5
GO:0007191	0.5
GO:0045862	0.607564
GO:0001942	0.622825
GO:0006228	0.5
GO:1901215	0.183957
GO:0006336	0.539828
GO:0033344	0.042337
GO:0006107	0.5
GO:0048240	0.5
GO:0006385	0.5
GO:0019915	0.5
GO:0007405	0.5
GO:0043409	0.539828
GO:0035924	3.8654e-05
GO:0071375	0.846319
GO:0034332	0.0872491
GO:0009058	0.5
GO:0031589	0.556516
GO:0002931	0.660379
GO:0031667	0.891546
GO:2000379	0.114935
GO:0021670	0.5
GO:0031293	0.553579
GO:0070423	0.0130079
GO:0030099	0.566781
GO:1901652	0.5
GO:0070207	0.5
GO:2000463	0.569453
GO:0005852	1.64304e-12
GO:0010827	7.66905e-09
GO:0035909	0.5
GO:0071850	0.117864
GO:0006702	0.5
GO:0035855	0.569453
GO:0043922	0.221751
GO:0050768	0.5
GO:0006450	0.5
GO:0008037	0.5
GO:0007214	0.5
GO:1990126	0.5
GO:0008206	0.821015
GO:0045598	0.556516
GO:0006370	0.625043
GO:0030301	0.0204955
GO:0006306	1.56362e-20
GO:0071108	0.5
GO:0071333	0.0316813
GO:0034375	0
GO:0021766	0.000289653
GO:0042476	0.5
GO:0016571	7.2238e-09
GO:0002088	0.565407
GO:0031334	0.890706
GO:0034260	0.59028
GO:0043149	0.59924
GO:0009725	2.22869e-22
GO:0042592	0.5
GO:0007052	0.602372
GO:0008344	0.668727
GO:0060349	0.586197
GO:0019079	0.5
GO:0061512	0
GO:0010506	0.556516
GO:0007020	0.5
GO:2001241	5.45635e-07
GO:0060317	0.556516
GO:0006801	0.539828
GO:0071320	0.0707716
GO:0045879	0.59028
GO:0032722	0.0160587
GO:0021675	2.08138e-23
GO:0030501	0.412729
GO:0032228	4.81525e-08
GO:0021762	0.707343
GO:0014047	0.594352
GO:0008089	0.777124
GO:2000811	0.84858
GO:0043518	0.569453
GO:0071371	0.5
GO:0060292	0.59028
GO:0031623	0.784139
GO:0048490	0.539828
GO:0046622	0.539828
GO:0031146	0.569453
GO:0001706	0.5
GO:0043010	0.5
GO:0042267	0.580472
GO:0007213	0.556516
GO:0031103	0.556516
GO:0006607	0.5
GO:0006590	0.5
GO:2000179	0.5
GO:0010842	0.59924
GO:0045787	0.631905
GO:0045670	0.5
GO:0030889	0.152265
GO:0030279	0.702517
GO:0035066	0.238873
GO:0046928	0.556516
GO:0001708	0.0493702
GO:0050434	0.683201
GO:0010579	0.539828
GO:0030901	0.5
GO:0035584	0.539828
GO:0042462	0.650312
GO:0048870	0.59028
GO:0006693	0.5
GO:0006183	0.5
GO:0009651	0.377983
GO:0007519	0.63846
GO:0060079	4.1035e-05
GO:0044344	0.0189395
GO:0090303	0.5
GO:0001892	0.0340652
GO:0003333	0.5
GO:0007026	0.556516
GO:0030878	0
GO:0051000	0.368095
GO:0003091	0.5
GO:0070527	0.000601084
GO:2001235	0.622825
GO:0048853	0.539828
GO:0075733	0.539828
GO:0060348	5.45635e-07
GO:0001516	1.64304e-12
GO:0033209	0.000886493
GO:0045945	0.569453
GO:0034314	0.539828
GO:0035418	0.5
GO:0030705	0.5
GO:0010971	0.5
GO:0007292	0.539828
GO:0007346	0.0037133
GO:0019933	0.5
GO:0008033	0.5
GO:0010633	0.556516
GO:0051209	4.1035e-05
GO:0055007	0.569453
GO:0006911	0.5
GO:0033235	0.622825
GO:0006119	0.5
GO:0072001	0
GO:1903543	4.79183e-07
GO:0007266	3.17216e-08
GO:0001953	0.569453
GO:0045778	0.580472
GO:0015721	0.5
GO:0050806	0.306433
GO:0010390	0.5
GO:0033700	2.60892e-14
GO:0034599	0.220779
GO:0006646	0
GO:0033365	0.539828
GO:0000722	1.20757e-19
GO:0032026	0.5
GO:0001656	0.617911
GO:0035058	0.5
GO:0051453	2.03464e-88
GO:0042953	0.607564
GO:0002690	6.00376e-13
GO:0006044	0.5
GO:0016180	0.5
GO:0071230	7.19538e-06
GO:0030534	0.5
GO:0042738	6.68621e-181
GO:2000378	0.110152
GO:0002052	4.1035e-05
GO:0032880	0.830578
GO:0070933	0.594352
GO:0043542	0.3225
GO:0048545	0.5
GO:0007422	0.000370198
GO:0045907	0.809891
GO:0006337	0.565407
GO:0035036	0.5
GO:0017187	0.5
GO:0048485	0.556516
GO:0030433	0.580472
GO:0043393	0.754194
GO:0010719	0.5
GO:0016226	0.5
GO:0045987	0.5
GO:0048565	0.725837
GO:0006487	0.5
GO:0046426	0.59028
GO:0030030	0.0500582
GO:0048599	0.569453
GO:2000648	0.5
GO:0034341	0.556516
GO:2000310	5.45635e-07
GO:0048714	0.5
GO:0060081	0.59924
GO:0051496	6.26867e-12
GO:0035235	0.5
GO:0070555	0.115168
GO:0060441	0.539828
GO:0030277	0.5
GO:0043122	0.0713836
GO:0045672	0.519786
GO:0001779	0.629928
GO:0043392	0.641099
GO:0048662	0.220496
GO:0051894	0.68834
GO:0018345	0.5
GO:0031397	0.587872
GO:0006103	0.607564
GO:0043488	0.539828
GO:0000738	0.5
GO:0042073	0.5
GO:0030818	0.5
GO:0060412	0.569453
GO:0035269	0.5
GO:0051016	0.5
GO:0043001	0.5
GO:0006284	1.08381e-08
GO:0035162	1.18518e-07
GO:0001975	0.827775
GO:0043153	0.678646
GO:0046697	0.638535
GO:0010952	0.556516
GO:0033327	0.5
GO:0031122	0.5
GO:0006383	0.556516
GO:0048484	0.5
GO:0031396	0.553579
GO:0009083	0.5
GO:0009954	0.565407
GO:0001578	0.539828
GO:0045579	0.5
GO:0019835	0.539828
GO:0030879	2.45004e-05
GO:0090002	0.5
GO:0019373	2.03464e-88
GO:0051480	0.673753
GO:0051896	0.539828
GO:0046676	0.556516
GO:0009117	0.5
GO:0042273	0.5
GO:0038032	0.5
GO:0048286	0.569453
GO:0035640	0.5
GO:0009060	0.556516
GO:0045109	0.5
GO:0006637	0.5
GO:0072583	0.556516
GO:0030520	0.0199689
GO:0080008	0.5
GO:0033572	7.66905e-09
GO:0045747	0.351924
GO:0089711	0.5
GO:0006379	0.539828
GO:0043044	0.818021
GO:0060674	0.553579
GO:0045446	0.5
GO:0006828	0.5
GO:0043523	0.539828
GO:0008625	7.87194e-05
GO:0006941	0.5
GO:0051965	0.615394
GO:0006418	0.556516
GO:0007257	0.615901
GO:0007188	0.556516
GO:0045019	0
GO:2000353	0.5
GO:0051145	0.539828
GO:0032924	0.121152
GO:0006626	0.556516
GO:0002062	0.800603
GO:0043507	0.35041
GO:0001841	0.5
GO:0000375	0.565407
GO:0060395	0.576533
GO:0050767	0.5
GO:0044262	0.539828
GO:0006098	0.5
GO:0039702	0
GO:1902236	0.553579
GO:0097194	0.0282903
GO:0070372	0.578054
GO:0006812	0.539828
GO:0050808	0.601374
GO:0034446	0.00947052
GO:0046847	2.08138e-23
GO:2000249	0.643348
GO:0006275	0.539828
GO:0001954	4.1035e-05
GO:0006986	0.655674
GO:0010466	0.5
GO:0030318	0.5
GO:0051603	0.556516
GO:0006825	0.5
GO:0007043	0.5
GO:0048706	0.00531766
GO:0007606	0.5
GO:0006378	5.45635e-07
GO:0002407	0.457029
GO:0071902	0.610463
GO:0009168	0.539828
GO:0048663	0.556516
GO:0055078	0.5
GO:1902017	0.5
GO:0019370	0
GO:0045597	0.696636
GO:0051258	0.565407
GO:0086010	0.556516
GO:0055015	0.5
GO:0006833	0.539828
GO:0016446	0
GO:0050769	0.615394
GO:0070936	0.652061
GO:0000910	0.556516
GO:0015914	0.5
GO:0051693	0.5
GO:0006361	0.631905
GO:0030100	0.5
GO:0007263	0.73056
GO:0048712	0.556516
GO:0071398	0.697361
GO:0050908	0.539828
GO:0060068	1.26771e-07
GO:0006471	0.186726
GO:0045651	0.539828
GO:0048208	0.5
GO:0008045	0.556516
GO:1903959	0.5
GO:0048026	0.5
GO:0055072	0.556516
GO:0032456	0.5
GO:0031032	0.5
GO:0030449	0.556516
GO:0050905	0.539828
GO:0007140	0.5
GO:0051149	0.539828
GO:0035987	0.297372
GO:0006953	0.0104529
GO:0097284	0.644964
GO:0050766	0.00650238
GO:0005681	0.539828
GO:0071560	0.000266619
GO:0007034	0.5
GO:0034113	2.82389e-45
GO:0032479	0
GO:0033151	0.556516
GO:0000038	0.5
GO:0009966	0.553579
GO:0006569	0.5
GO:0009617	0.556516
GO:0002687	0.683344
GO:0050673	0.5
GO:0048568	0.743014
GO:0021510	1.64304e-12
GO:0042130	0.0232954
GO:0032008	0.539828
GO:0060389	0.200224
GO:0052696	0.5
GO:0070932	0.629928
GO:0032760	0.15465
GO:0006892	0.539828
GO:0032784	0.5
GO:0009968	0.5
GO:0045648	9.91099e-07
GO:0009607	0.5
GO:0071294	0.539828
GO:0032465	0.5
GO:1900740	0.000100531
GO:0051146	0.169548
GO:0043588	0.657316
GO:0046688	0.0389138
GO:0002076	3.48861e-14
GO:0001836	2.68246e-07
GO:0006937	0.539828
GO:0033630	0.5
GO:0060325	0.363245
GO:0007398	0.000370198
GO:0033574	0.863705
GO:0000077	0.0283486
GO:0045765	0.000143541
GO:0000183	0.5
GO:0051297	0.539828
GO:0014070	0.827736
GO:0061036	0.5
GO:0030178	0.569453
GO:0042633	0.59028
GO:0043517	0.593952
GO:0031929	0.000370198
GO:0006744	0.5
GO:0014002	0.5
GO:0016925	0.601211
GO:0006612	0.5
GO:0016339	0.5
GO:0007413	0
GO:0044804	0.5
GO:0009100	0.5
GO:0006401	0.5
GO:0048566	0.780954
GO:0010975	0.00674401
GO:0048844	0.668727
GO:0001568	0.000143541
GO:0006270	0.539828
GO:0033762	0.5
GO:0048821	0.556516
GO:0015701	2.53485e-10
GO:0006656	4.79183e-07
GO:0008585	0.539828
GO:0098656	0.5
GO:0019430	0.0842715
GO:0070098	0.000457403
GO:0071872	0.607564
GO:0032435	0.539828
GO:0007566	0.177676
GO:0005980	0.5
GO:0007252	0.000778463
GO:0021799	0.5
GO:0030518	0.580472
GO:0006264	0
GO:0038083	0.000101876
GO:0001886	0.5
GO:0031018	1.51279e-10
GO:0006796	0.5
GO:0007512	0.539828
GO:0090382	0.0254008
GO:0006259	0.539828
GO:0006352	0.5
GO:0009312	0.5
GO:0010867	0
GO:0031076	0.569453
GO:0097067	0.539828
GO:2000145	0.539828
GO:0042752	0.0692728
GO:0048557	0.539828
GO:0070536	0.5
GO:0007126	0
GO:0006641	2.58192e-33
GO:0006885	0.5
GO:1900087	0.556516
GO:0048666	0.600516
GO:0045776	0.0727757
GO:0009566	0.575927
GO:0045596	0.723015
GO:0021537	0.5
GO:0001932	0.0778689
GO:0031648	0.054102
GO:0030902	0.5
GO:0016485	0.698334
GO:0048536	0.0139557
GO:0021522	0
GO:0097028	0.744702
GO:0046718	0.731361
GO:0009953	2.03464e-88
GO:0030502	0.615394
GO:0045740	0.605354
GO:0046686	0.0968005
GO:0010569	2.08138e-23
GO:0009790	2.84514e-06
GO:0051491	0.553579
GO:0043651	0.5
GO:2000279	0.5
GO:0071347	0.00376997
GO:0008645	3.51827e-16
GO:0045840	0.0199515
GO:0001974	0.0327992
GO:0051701	0.0445655
GO:0043280	7.95683e-05
GO:0050870	0.5
GO:0070848	0.0232969
GO:0043536	0.16983
GO:0090398	0.556516
GO:0048167	0.556516
GO:0042542	4.1772e-06
GO:0019226	0.539828
GO:0007368	1.64304e-12
GO:0046513	0.5
GO:0090103	0.539828
GO:0048514	0.556516
GO:0048665	0.5
GO:0051279	0.575927
GO:0008334	0.556516
GO:0033147	0.5
GO:0061098	0.59028
GO:0060038	0.5
GO:0006541	0.5
GO:0045930	0.197364
GO:0090502	0.000778463
GO:0051642	0.556516
GO:0006369	3.43606e-06
GO:0030032	0.0139557
GO:0030204	0.5
GO:0071577	0.5
GO:0050804	0.539828
GO:0048469	0.00605974
GO:0050860	0.5
GO:0042346	0.0119879
GO:0007339	0
GO:0010812	0.59028
GO:0060397	0.00061243
GO:0017157	0.569453
GO:0021854	0.5
GO:0043252	0.5
GO:0006362	0.601452
GO:0030866	0.556516
GO:0060048	0.617911
GO:0006654	0
GO:0016331	0.5
GO:0007016	0.5
GO:0060999	0.556516
GO:0060134	0.5
GO:0046835	0.5
GO:0048265	0.539828
GO:0009948	0.569453
GO:0016575	2.61755e-08
GO:0050995	0.722191
GO:0051321	0.539828
GO:0042730	8.52159e-05
GO:0051893	0.5
GO:0032715	0.149782
GO:0006278	0.5
GO:0001823	0.5
GO:0070306	0.159871
GO:0048333	0.5
GO:0021983	9.91099e-07
GO:0030214	0
GO:0000096	0.539828
GO:0042176	0.580472
GO:0031284	0.636755
GO:0048593	0.643996
GO:0001736	0.5
GO:0016024	0
GO:0048814	0.539828
GO:0009409	0.45893
GO:0007178	0.5
GO:0048745	0.5
GO:0042832	0.878474
GO:0043525	0.00242417
GO:0032753	0.0994606
GO:0010880	0.5
GO:0006536	0.575927
GO:0010718	0.0458592
GO:0030511	0.556516
GO:0030890	0.135496
GO:0019722	0.0796811
GO:0032331	0.5
GO:0061178	0.5
GO:0060216	0.22954
GO:0017144	3.76293e-150
GO:0070534	0.594352
GO:0044257	0.5
GO:0045071	0.0456651
GO:0003009	0.655956
GO:0048747	0.5
GO:0048709	0.128937
GO:0001508	0.5
GO:0046579	0.696023
GO:0042761	0.5
GO:0051131	0.580472
GO:0030224	0.18998
GO:0035458	0.617911
GO:0006165	0.5
GO:0051262	0.455811
GO:0008643	0.5
GO:0022627	0.631699
GO:0032733	0.202815
GO:0090179	0.5
GO:0071392	0.615901
GO:0002526	0.569453
GO:0043277	0.553579
GO:0060307	0.5
GO:0006301	0.5
GO:0032230	0.5
GO:0007080	2.03464e-88
GO:0046854	1.85324e-06
GO:0048812	4.1035e-05
GO:0060009	2.08138e-23
GO:0014911	0.59028
GO:0070208	0.5
GO:0001731	0.00196986
GO:0071353	0.655956
GO:0046427	0.0614204
GO:0035108	0.5
GO:0007162	0.5
GO:0045445	0.0266398
GO:0032720	0.00234553
GO:0048008	0.363895
GO:0010595	0.000125688
GO:0007259	0.132311
GO:0019228	0.569453
GO:0030073	0.0866566
GO:0017015	0.236323
GO:0045780	0.73253
GO:0006309	0.00951885
GO:0007250	2.08138e-23
GO:0001502	0.5
GO:0071479	0.000434064
GO:0006171	0.539828
GO:0031214	0.5
GO:0030148	0.539828
GO:0043552	0.0937781
GO:0007369	0.740742
GO:0006940	0.5
GO:0032755	0.00177671
GO:0042770	0.610463
GO:0032700	0.673753
GO:0050777	0.00232599
GO:0046627	0.0327709
GO:0048041	0.609166
GO:0032967	0.669894
GO:0060272	0.539828
GO:0006829	0.5
GO:0010862	0.780254
GO:0090102	0.539828
GO:0036151	0.5
GO:0006921	0.0180099
GO:0043586	0.5
GO:0060394	0.5
GO:0030041	0.580472
GO:0006241	0.5
GO:0016079	0.603849
GO:0034453	0.5
GO:0001755	0.615394
GO:0048701	0.120587
GO:0043434	0.512841
GO:0050772	0.64974
GO:0007187	4.1035e-05
GO:0030330	0.00962638
GO:0070979	0.580472
GO:0044130	0.00389384
GO:0048675	0.0665363
GO:0071732	0.130826
GO:0019068	0.580472
GO:0060218	0.5
GO:0006069	0
GO:0071346	5.29547e-05
GO:0001819	0.343925
GO:0007062	0.539828
GO:0060291	0.63483
GO:0006402	0.5
GO:0000266	0.5
GO:0006635	2.09351e-08
GO:0051898	0.641757
GO:0043200	0.430547
GO:1900026	0.602637
GO:0035518	0.569453
GO:0009314	0.537877
GO:0007093	0.646322
GO:0048704	0.575927
GO:0030217	0.00653068
GO:0055003	0.5
GO:0045739	0.706709
GO:0042552	2.85977e-06
GO:0007009	0.5
GO:0072661	0.5
GO:0032874	0.5
GO:0030949	0.655956
GO:0036152	0.5
GO:0035115	0.00129612
GO:0060484	7.2204e-06
GO:0060707	0.5
GO:0030048	2.08138e-23
GO:0080111	0.556516
GO:0002323	0.5
GO:0048169	0.00650238
GO:0001782	0.00437433
GO:1901741	0.5
GO:0071236	0.539828
GO:0034613	0.693093
GO:0035024	0.5
GO:0042136	0.5
GO:0042523	0.0492251
GO:0061001	0.000370198
GO:0036065	0.5
GO:0000244	0.5
GO:0006730	2.08138e-23
GO:0071425	7.36646e-31
GO:0021549	0.127726
GO:0007200	7.2204e-06
GO:0032786	0.5
GO:0008542	0.00302901
GO:0019372	0.539828
GO:0010977	0.602637
GO:0009650	0.000370198
GO:0051604	0.5
GO:0055117	0.5
GO:0042692	0.615901
GO:0002092	0.702628
GO:0006501	0.5
GO:0007595	0.126272
GO:0048168	0.622825
GO:0034660	0.539828
GO:0035413	0.72233
GO:0000289	0
GO:0042059	0.0506889
GO:0010738	0.5
GO:0043968	0.5
GO:0000920	0
GO:0048278	0.5
GO:0016125	0
GO:0007520	0.556516
GO:0010575	1.23833e-07
GO:0090201	0.651217
GO:0043537	0.101673
GO:0019371	1.64304e-12
GO:0001895	0.0266398
GO:2000573	0.926789
GO:0006024	0.556516
GO:0033628	0.711041
GO:0045947	0.539828
GO:0017158	0.556516
GO:0031641	0.133634
GO:0043046	0.5
GO:0006783	0.539828
GO:0002250	0.585846
GO:0007076	0.5
GO:0030199	0.000137263
GO:0008015	0.0108761
GO:0048255	0.5
GO:2000311	0.5
GO:0002376	0.539828
GO:0007625	0.5
GO:0022400	0.556516
GO:0045786	3.95436e-05
GO:0006672	0.5
GO:0090501	0.5
GO:0050892	0
GO:0015991	0.539828
GO:0009142	0.5
GO:0031297	0.5
GO:0042994	0.5
GO:0017156	0.5
GO:0070830	0.592689
GO:0043623	0.539828
GO:0032743	0.539828
GO:0010811	0.655956
GO:0001569	0.727449
GO:0021987	0.658398
GO:1901214	0.569453
GO:0060065	0.0521018
GO:0001541	0.125944
GO:0006826	0.539828
GO:0006386	0.539828
GO:0060749	0.694806
GO:0035872	0.00250321
GO:0048839	0.815453
GO:0000387	0.565407
GO:0042517	0.000131857
GO:0031663	0.000177846
GO:2000114	0.539828
GO:0015992	0.539828
GO:0031640	0.5
GO:0016236	0.5
GO:0045880	0
GO:0030212	0.845937
GO:0043029	0.0195615
GO:0008589	1.64304e-12
GO:0009235	0.5
GO:0061077	0.578868
GO:0042771	4.23151e-05
GO:0046907	0.539828
GO:0002089	0.580472
GO:0051770	0.00232599
GO:0030033	0.5
GO:0042149	0.00606696
GO:0030208	0.5
GO:0035265	0.5
GO:0001964	0.5
GO:0046488	0.553579
GO:0008406	0.539828
GO:0002003	5.45635e-07
GO:0003351	0.5
GO:0042311	0.59028
GO:0001967	0.5
GO:0030819	0.700208
GO:0000070	0.5
GO:0031532	0.569453
GO:0002011	0.539828
GO:0010001	0.5
GO:0006506	0.5
GO:0014032	0.5
GO:0030163	0.796056
GO:0006883	0.5
GO:0009395	0.539828
GO:0042246	0.556516
GO:0030322	0.5
GO:0055088	2.73345e-19
GO:0043267	0.580472
GO:0010243	0.556516
GO:0045055	0.5
GO:0007342	0.5
GO:0050775	0.5
GO:0010107	0.5
GO:0000045	0.59028
GO:0000160	0.5
GO:0006895	0.5
GO:0050930	0.14755
GO:0034389	0
GO:1902176	0.0232969
GO:0051865	0.59028
GO:0055093	0.0376666
GO:0034394	0.580472
GO:0031116	0.539828
GO:0016254	0.5
GO:0035774	0.569453
GO:0006261	0.000323168
GO:0045453	0.631905
GO:0048546	0.607564
GO:0060487	0.539828
GO:0030500	0
GO:0070935	7.2204e-06
GO:0006363	0.608509
GO:0008333	0.556516
GO:0000381	0.553579
GO:0043011	0.720591
GO:0030218	4.95986e-06
GO:0051017	0.539828
GO:2000060	0.59924
GO:0031572	0.601374
GO:0014850	0.580472
GO:0010839	0.539828
GO:0008340	0.850427
GO:0006978	0.000748938
GO:0035329	2.35375e-51
GO:0035435	0.5
GO:0000042	0.5
GO:0051568	0.607564
GO:0051895	0.539828
GO:0010259	0.539828
GO:0007585	0.539828
GO:0000380	0.5
GO:0001580	0.5
GO:0016045	0.607564
GO:0060402	0.5
GO:0045742	0.569453
GO:0000422	0.539828
GO:0060347	0.539828
GO:0050690	0.107441
GO:0045859	0.0686178
GO:0001944	0.5
GO:0007190	0.59028
GO:0034644	0.00488737
GO:0051899	0.723892
GO:0030514	2.15532e-08
GO:0043967	0.580472
GO:0045104	0.539828
GO:0021954	0.000124627
GO:0050718	0.831469
GO:0071385	0.539828
GO:0006839	0.553579
GO:0019048	0.611835
GO:1990090	0.539828
GO:0030101	0.370136
GO:0050730	0.5
GO:0050880	0
GO:0045668	0.908921
GO:0001958	0.246907
GO:0046621	0.580472
GO:0060135	0.556516
GO:0007205	0.5
GO:0043666	0.5
GO:0045214	0.59028
GO:0010613	0.5
GO:0042274	0.5
GO:1900034	0.0217913
GO:0006595	0.5
GO:0071806	0.539828
GO:0016358	0.615394
GO:0051968	0.608509
GO:0006754	0.643348
GO:0042326	0.636009
GO:0019216	0.5
GO:0048384	7.66905e-09
GO:0000718	0.000137263
GO:0090307	0.629688
GO:0042254	0.539828
GO:0048387	0.5
GO:0051781	0.757443
GO:0045176	0.5
GO:0003281	0.569453
GO:0051924	0.5
GO:0046685	0.5
GO:0000132	0.539828
GO:0042098	0.644964
GO:0045921	0.5
GO:0043966	0.623859
GO:0032757	0.409365
GO:2000649	0.5
GO:0090503	0.5
GO:0043124	0.65183
GO:0007189	0.556516
GO:0043984	0.539828
GO:0051272	0.669894
GO:2001237	0.653682
GO:0042789	0.5
GO:0002031	0.5
GO:0050727	0.445645
GO:0040015	0.5
GO:0045806	0.539828
GO:0032728	1.6852e-06
GO:0006195	0.000143541
GO:0006891	0.556516
GO:0010460	0
GO:0051482	0.5
GO:0021794	0.5
GO:0001655	0.539828
GO:0034122	0.569453
GO:0008361	0.539828
GO:0042325	0.622825
GO:0055089	0.724744
GO:0050885	0.19222
GO:0006027	2.08138e-23
GO:0001894	8.22166e-07
GO:0006820	0.5
GO:0043568	0.00144221
GO:0060324	0.5
GO:0036092	0.000440887
GO:0071354	0.206518
GO:0043101	2.82389e-45
GO:0030239	0.5
GO:0008637	0.310216
GO:0010596	0.5
GO:0006855	1.58717e-06
GO:2000273	0.569453
GO:1903506	0.5
GO:0032332	0.00141807
GO:0036342	0.5
GO:0045638	0.569453
GO:0071377	0.539828
GO:0042438	0.615394
GO:0030220	6.52521e-08
GO:0051966	0.556516
GO:0046580	0.5
GO:0001824	0.539828
GO:0008219	0.539828
GO:0043982	0.539828
GO:0030316	0.911264
GO:0070498	0.539828

## Sheet: catalysis
Gene Ontology ID	P-value
GO:1902166	0.5
GO:0016239	0
GO:0030049	0.607564
GO:0051402	0.566664
GO:0048266	0.580472
GO:0043950	0.5
GO:0031333	0.539828
GO:0032897	0
GO:0035589	0.5
GO:0050921	0.5
GO:0033137	0.5
GO:0034587	0.5
GO:0046827	0.5
GO:0046856	0.5
GO:0007210	0.5
GO:0048205	7.66905e-09
GO:0043616	0.556516
GO:0045343	0.5
GO:0007631	0.607564
GO:0060413	0.5
GO:0061647	0.569453
GO:0010332	3.96085e-06
GO:0045721	0.539828
GO:0002026	0.5
GO:0070266	2.61755e-08
GO:0003148	0.539828
GO:0070528	0.5
GO:0021756	0.5
GO:0022011	0.5
GO:0090280	0.59028
GO:0006090	0.5
GO:0032956	0.749629
GO:0016558	0.5
GO:0045078	0.5
GO:0006694	0.59028
GO:0006768	0.5
GO:0002028	0.539828
GO:0035050	0.5
GO:0007611	0.674124
GO:0051412	0.539828
GO:0090200	0.0376141
GO:0043069	0.5
GO:0001678	0.000756916
GO:0050427	0.539828
GO:0009408	0.73491
GO:0031069	0.886376
GO:0002230	0.159311
GO:0007215	0.5
GO:0032467	0.727449
GO:0022409	0.5
GO:0001707	0.539828
GO:0048535	0.5
GO:0021591	0.5
GO:0010288	0.5
GO:0071773	0.539828
GO:0071901	0.539828
GO:0001676	0.5
GO:0003341	0.5
GO:0045086	0.569453
GO:0045664	0.644964
GO:0051926	0.777599
GO:0060384	0.5
GO:0035025	0.5
GO:0031047	0
GO:0050873	0.556516
GO:0060644	0.866935
GO:0010875	0.636755
GO:0042104	0.0372238
GO:0035082	0.5
GO:0043281	0.735433
GO:0007159	1.42667e-05
GO:0001658	0.0214235
GO:0045954	0.5
GO:0030282	0.602637
GO:0042307	0.539828
GO:0071625	0.5
GO:0043691	7.66905e-09
GO:0048468	0.57178
GO:0045060	0.5
GO:0032201	0.000555196
GO:0031274	0.539828
GO:0006893	0.5
GO:0061436	0.539828
GO:0008610	0.674847
GO:0006605	0.539828
GO:0050435	0.59924
GO:0002053	0.0828311
GO:0060306	0.5
GO:0048589	0.643348
GO:0035338	2.08138e-23
GO:0030207	0.5
GO:0071157	7.2204e-06
GO:0038061	0.580472
GO:0010043	0.539828
GO:0030166	0.5
GO:0021527	0.5
GO:0000281	0.539828
GO:0000462	0.5
GO:0007017	0.553579
GO:0090004	0.067892
GO:0071310	0.569453
GO:0048678	0.636755
GO:0006520	0.5
GO:0051290	0.000143541
GO:0045190	2.08138e-23
GO:0006198	0.5
GO:0050909	0.5
GO:0007171	0.5
GO:0010881	0.5
GO:0043388	0.638535
GO:0005753	0.5
GO:0007051	0.5
GO:0018149	0.5
GO:0002437	0.575927
GO:0048738	0.5
GO:0071276	0.5
GO:0022604	0.5
GO:0007569	0.640506
GO:0006995	0
GO:0071542	0.177789
GO:0030225	0.0597526
GO:0051090	0.138598
GO:0030010	4.1035e-05
GO:0033189	0.5
GO:0032695	0.5
GO:0007157	0.677413
GO:0046677	0.373994
GO:0060334	0.1261
GO:0045725	1.7761e-07
GO:0007129	0.5
GO:0014003	0.5
GO:0043330	0.00502677
GO:2000036	0.5
GO:0016573	0.580472
GO:0046034	0.5
GO:0048260	0.00683051
GO:0006622	0.5
GO:0010389	0.5
GO:0007031	0.5
GO:0050919	0.539828
GO:0006904	0.5
GO:0051084	5.45635e-07
GO:0034374	0.5
GO:0051443	0.5
GO:0055074	0.539828
GO:0097150	0.539828
GO:0007274	0.539828
GO:0030593	0.712712
GO:0034067	0.5
GO:0015074	0.5
GO:0035176	0.59924
GO:0048661	0.631431
GO:0032270	0.636755
GO:0010033	0.655956
GO:0015012	0.5
GO:0046849	0.5
GO:2001243	0.610463
GO:0007281	0.00232279
GO:0005977	0.556516
GO:0050918	0.615394
GO:0001963	0.5
GO:0007154	0.5
GO:0007548	0.5
GO:0042993	0.743185
GO:0010906	0.69058
GO:0045088	0.5
GO:0070371	7.2204e-06
GO:0023014	0.0760028
GO:0035116	0.622825
GO:0030539	0.5
GO:0007095	0.000862106
GO:0042446	0
GO:0005513	0.5
GO:0032793	0.569453
GO:0045600	0.924366
GO:0014059	0.556516
GO:0072488	0.5
GO:0019725	0.5
GO:0060047	0.5
GO:0007193	0.5
GO:0047496	0.5
GO:0097320	0.5
GO:2000134	0.601211
GO:0032438	0
GO:0008209	0.569453
GO:0006360	1.55009e-30
GO:0071897	2.08138e-23
GO:0000302	0.0030591
GO:0048863	0.5
GO:0060037	0.539828
GO:0019882	0.629928
GO:0032147	0.077027
GO:0002286	0.5
GO:0030326	0.5
GO:0030513	0.556516
GO:0006778	0.5
GO:0006342	0.5
GO:0007141	0.5
GO:0045667	0.5
GO:1902187	7.66905e-09
GO:0007416	0.610463
GO:0019731	0.625043
GO:0022008	0.5
GO:0042113	0.667946
GO:0090316	0.539828
GO:0032981	0.5
GO:0021846	0.5
GO:0051298	1.64304e-12
GO:0051024	0.5
GO:0090399	0.00058722
GO:0007040	0
GO:0070986	0.5
GO:0036109	0.5
GO:0086064	0.539828
GO:0008631	0.301235
GO:0097191	2.34525e-05
GO:1902042	0.000143541
GO:0002227	0.539828
GO:0001662	0.582572
GO:0051457	0.5
GO:0030317	0.539828
GO:0048246	0.569453
GO:0001829	0.556516
GO:0071407	0.0660043
GO:0051259	3.20091e-06
GO:2000251	0.539828
GO:0010942	5.45635e-07
GO:0006297	0.000244512
GO:1902230	7.66905e-09
GO:0042339	0.5
GO:0008299	0
GO:0052695	0.5
GO:0043408	0.5
GO:0019674	0.59924
GO:0003222	0.5
GO:0060766	0.580472
GO:0007088	0.539828
GO:0036150	0.556516
GO:0050729	0.643348
GO:0006997	0.539828
GO:0006271	0.00865409
GO:0071277	0.556516
GO:0036066	0.5
GO:0098655	0.539828
GO:0048813	5.45635e-07
GO:0046628	0.0865207
GO:0006298	0.273118
GO:0040037	0.5
GO:0043484	0.539828
GO:0051591	0.18967
GO:0045861	0.0463972
GO:0009416	0.5
GO:0031954	0.629928
GO:0006283	3.87121e-31
GO:0043403	0.5
GO:0070584	0.5
GO:0006376	0.5
GO:0042026	0.593348
GO:0007220	2.08138e-23
GO:0007602	0.5
GO:0021702	0.5
GO:0000413	0.0865207
GO:0051493	0.764303
GO:0045995	0.569453
GO:0030838	0.556516
GO:0060173	0.556516
GO:0006882	0.5
GO:0032469	0.232658
GO:0015939	0.5
GO:0007077	0.0472149
GO:0045022	0
GO:0008210	0.5
GO:0007032	2.08138e-23
GO:0035249	5.45635e-07
GO:0002063	0.5
GO:0010212	4.69981e-06
GO:0048617	0.5
GO:0048025	0.5
GO:0090129	0.5
GO:0034612	0.439286
GO:0006939	0.5
GO:0032094	0.698996
GO:0019432	1.64304e-12
GO:0045665	0.641754
GO:0016601	0.5
GO:0042100	0.595346
GO:0016056	0.580472
GO:0045727	0.303742
GO:0001702	0.569453
GO:0000050	0.539828
GO:2000678	0.5
GO:0048705	0.539828
GO:0009311	0
GO:0042776	0.5
GO:0010469	0.578054
GO:0090314	0.000725056
GO:0042157	8.92603e-13
GO:0001837	0.00357352
GO:0000083	0.00232599
GO:0051881	0.00454808
GO:0050853	2.35328e-05
GO:0055119	0.5
GO:0048596	0.5
GO:0031054	9.83897e-197
GO:0050732	0.5
GO:0001890	0.569453
GO:0016050	0.5
GO:0048741	0.5
GO:0007628	0.655956
GO:0043508	0.5
GO:0097192	0.142105
GO:0014823	0.0633402
GO:0070509	0.5
GO:0015793	0.5
GO:0006884	0.5
GO:0010824	0.5
GO:0045777	0.539828
GO:0045773	0.000149131
GO:0050715	0.556516
GO:0048872	0.5
GO:0042755	0.539828
GO:0006099	0.556516
GO:0008016	0
GO:0043087	0.602637
GO:0033559	0.5
GO:0050890	0.5
GO:1903507	0.580472
GO:0006446	4.58748e-60
GO:0042327	0.682914
GO:0006750	0.5
GO:0046328	0.539828
GO:0045333	0.5
GO:0006144	0.0424109
GO:0032436	1.56486e-05
GO:0043303	0.5
GO:2001239	2.27257e-05
GO:0042554	0.5
GO:0006998	0.5
GO:0034080	0.5
GO:0001759	0.5
GO:0097502	0.5
GO:0034614	0.5
GO:0009165	0.5
GO:0045494	0.5
GO:0048538	0.114849
GO:0007158	0.556516
GO:0042220	0.5
GO:0032570	0.837709
GO:0007340	0.5
GO:0048146	0.243931
GO:0030522	0.67183
GO:0002027	0.539828
GO:0010801	0.5
GO:0035902	0.59028
GO:0097503	0
GO:0031424	0.5
GO:0050850	0.539828
GO:0006865	0.539828
GO:0070373	0.644964
GO:0046597	0.5
GO:0071549	0.636755
GO:0006890	0.539828
GO:0001675	0.5
GO:0045926	0.539828
GO:0033141	0.5
GO:0003382	0.5
GO:0071364	0.152957
GO:0006206	0.556516
GO:0045332	0.539828
GO:0010800	0.59028
GO:0050770	0.556516
GO:0032007	1.50612e-13
GO:0043162	0.539828
GO:0043491	0.00155807
GO:0010592	0.5
GO:0003151	0.233724
GO:0018146	0.5
GO:0090023	0.539828
GO:0040007	0.629928
GO:0031571	0.0510641
GO:0032886	0.5
GO:0030193	0.5
GO:0010510	0.5
GO:0060391	0.679807
GO:0045595	0.569453
GO:0002087	0.5
GO:0060213	0.5
GO:0050482	0.5
GO:0032689	0.640976
GO:0071345	0.221142
GO:0042445	0.5
GO:1901673	0.5
GO:0001522	0.5
GO:0035567	0.5
GO:0042340	0.5
GO:0036148	0.5
GO:0006303	1.23648e-23
GO:0042110	0.0596601
GO:0048791	0.5
GO:0016578	0.5
GO:0043473	0.539828
GO:0031290	0.5
GO:0048147	0.851979
GO:0031100	0.780788
GO:0046329	9.26542e-10
GO:0048715	0.59028
GO:0006182	0.5
GO:0045582	0.00232599
GO:0007271	0.5
GO:0000245	0.539828
GO:0006821	0.539828
GO:0002009	0.5
GO:0051281	0.0467854
GO:1902358	0.5
GO:0007130	0.5
GO:1901379	0.5
GO:0001709	0
GO:0042594	0.5
GO:0045737	0.556516
GO:0043923	0.556516
GO:0000002	0.5
GO:0046209	0.826837
GO:0071363	0.0111956
GO:0008277	0.539828
GO:0010039	0.5
GO:0006913	0.000370198
GO:0060314	0.5
GO:0046939	0.5
GO:0048754	0.0658918
GO:2001240	0.00610022
GO:0006096	3.8654e-05
GO:0010507	0.539828
GO:0032729	0.844464
GO:0032461	0.214499
GO:0006809	0.594352
GO:0006691	0.5
GO:0033280	0.608711
GO:0042310	0.5
GO:0045736	7.2204e-06
GO:0002040	0.539828
GO:0006139	0.556516
GO:2001244	0.123854
GO:0045931	0.0232425
GO:0021819	0.000370198
GO:0055008	0.539828
GO:0090630	0.5
GO:0070059	0.00406597
GO:2000377	0.0445655
GO:0043206	0.5
GO:0048148	0.556516
GO:0051930	0.655956
GO:0045909	0.00215661
GO:0050872	0.539828
GO:0007276	0.539828
GO:0032693	0.539828
GO:0001654	0.539828
GO:0045662	0.673753
GO:0015949	0.5
GO:0010832	0.539828
GO:0050999	0.660379
GO:0042088	0.64974
GO:0000188	0.5
GO:0014898	0.539828
GO:0050771	0.111497
GO:0036149	0.539828
GO:0009813	0.539828
GO:0071285	2.08138e-23
GO:0006836	0.539828
GO:0003094	0.5
GO:0008654	0.5
GO:0006349	0.5
GO:0042711	0.5
GO:0006970	0.5
GO:0009411	0.151762
GO:0021542	0.539828
GO:0006611	0.5
GO:0032968	0.539828
GO:0050829	0.580472
GO:0007616	0.563195
GO:0050901	0.539828
GO:0045785	0.214499
GO:0051044	0.569453
GO:2001238	0.00349794
GO:0050714	0.636009
GO:0007588	0.5
GO:0048009	3.75333e-05
GO:0046135	0.5
GO:0030238	0.5
GO:0071526	0.5
GO:0070301	0.00414529
GO:0040014	0.0170359
GO:0043278	0.580472
GO:0045429	0.77952
GO:0014065	1.61198e-06
GO:0035914	0.59924
GO:0071158	0.0298161
GO:0043647	0.539828
GO:0019827	0.680815
GO:0071383	0.5
GO:0048477	0.00444565
GO:0032092	0.067892
GO:0008156	0.426253
GO:0042572	0
GO:0006909	0.569453
GO:0032504	0.5
GO:0046716	0.5
GO:0001659	0.5
GO:0030155	0.673415
GO:0006790	0.5
GO:0046326	0.000244519
GO:0061025	0.629928
GO:0006509	0.539828
GO:0042177	0.5
GO:0006695	2.03464e-88
GO:0006606	0.580472
GO:0001657	0.0186073
GO:0030206	0.539828
GO:0032024	0.5855
GO:0060045	0.580472
GO:0006479	0
GO:0005978	0.59028
GO:0031668	0.539828
GO:0071397	0.5
GO:0006687	1.64304e-12
GO:0010524	0.5
GO:0045948	0.5
GO:0006878	0.5
GO:0042744	0
GO:0023019	0.5
GO:0034504	0.759147
GO:0014912	0.539828
GO:0051602	0.0381124
GO:0045821	0.5
GO:0055010	0.5
GO:0006094	0.580472
GO:0030325	0.565407
GO:0043928	0.539828
GO:0051571	0.5
GO:0086091	0.5
GO:0019082	0.5
GO:0048854	0.569453
GO:0086005	0.539828
GO:0010508	2.99141e-20
GO:0031647	0.36785
GO:0042574	0.5
GO:0072593	0.610463
GO:0050832	0.578054
GO:0045618	0.5
GO:0045671	0.569453
GO:0060444	5.45635e-07
GO:0030517	0.00035751
GO:0045184	0.5
GO:0060445	0.5855
GO:0002042	0.000370198
GO:0033540	0.5
GO:0008154	0
GO:0016540	0.5
GO:0007498	0.607564
GO:0050884	0.5
GO:0032525	0.5
GO:0000737	5.45635e-07
GO:0001937	0.64974
GO:0050678	0.5
GO:0003007	0.569453
GO:0031629	0.5
GO:0051276	0.575927
GO:0043981	0.5
GO:0000079	0.00447832
GO:0007194	0.539828
GO:0007249	0.0771347
GO:2001234	0.0349866
GO:0010765	0.701397
GO:0031124	7.2204e-06
GO:0032508	0.0198172
GO:0010634	0.679454
GO:0032091	0.000678895
GO:0072332	0.316855
GO:0000060	0.628854
GO:0042474	0.5
GO:0070328	0.5
GO:0050910	0.5
GO:0045070	0.556516
GO:0021904	0.5
GO:0060612	0.539828
GO:0048268	0.578054
GO:0006957	0.539828
GO:0021915	0.550481
GO:0070542	0.5
GO:0007029	0.5
GO:0071257	0.5
GO:0032735	0.670807
GO:1900153	0.5
GO:0051085	0.5
GO:0048873	0.237052
GO:0019229	0.5
GO:0045599	0.735
GO:0048488	0.5
GO:0060548	0.65183
GO:0001833	0.556516
GO:0007094	0.0730741
GO:0008053	0
GO:0006633	0
GO:0030194	0.5
GO:0018298	0.5
GO:0009755	0.625043
GO:0030490	0.5
GO:0031016	0.580472
GO:0032781	0.5
GO:0090026	0.539828
GO:0033077	0.472058
GO:0009303	0.608711
GO:0018107	0.305314
GO:0045746	0.5
GO:0022408	0.539828
GO:0001556	0.556516
GO:0016486	2.82389e-45
GO:0045197	0.539828
GO:0035307	0.556516
GO:0030177	0.768714
GO:0030488	0.5
GO:0050710	0.539828
GO:0007492	7.2204e-06
GO:0006699	0.5
GO:0045089	0.539828
GO:1902043	0.59028
GO:0007597	0
GO:0035094	0.59028
GO:0021680	0.5
GO:0061418	2.26958e-05
GO:0071044	0.569453
GO:0002548	0.580472
GO:0007019	0.5
GO:0031529	0.5
GO:0048511	0.775065
GO:0030195	0.5
GO:0021772	0.539828
GO:0010165	0.310722
GO:0032148	0.553669
GO:0034199	0.5
GO:2000045	0.594352
GO:0019433	0.0548601
GO:0045663	0.569453
GO:0032480	2.64986e-16
GO:0008306	0.5
GO:0009267	0.615394
GO:0007528	0.5
GO:2001222	0.5
GO:0009992	0.5
GO:0060338	2.31688e-08
GO:0032402	0
GO:0015693	0.5
GO:0043407	0.0254008
GO:0061028	0.539828
GO:0014067	0.5
GO:0033198	0.556516
GO:1901687	0.569453
GO:0006120	0.539828
GO:0030521	0.332054
GO:0001935	4.79183e-07
GO:0045807	0.539828
GO:0051225	0.539828
GO:0035815	0.5
GO:0071480	0.702218
GO:0045165	0.689552
GO:1901998	7.2204e-06
GO:0043249	0
GO:0051928	0.539828
GO:0060716	0.622825
GO:0001756	0.365493
GO:0016338	0.5
GO:0030111	0.5
GO:0006513	0.5
GO:0040018	0.709647
GO:0090190	0.569453
GO:0015671	7.2204e-06
GO:0035810	0.5
GO:0061029	0.5
GO:0006749	0.5
GO:0031581	0.539828
GO:0007163	0.5
GO:2000352	0.712114
GO:0043113	0.5
GO:0009880	0.539828
GO:0008652	0.556516
GO:0006071	0.5
GO:0001816	0.5
GO:0009306	0.5
GO:0019395	0.00502677
GO:0008354	0.5
GO:0007389	0.5
GO:0007131	0.688381
GO:0050982	0.5
GO:0007191	0.5
GO:0045862	0.556516
GO:0001942	0.569453
GO:0006228	0.5
GO:1901215	0.157061
GO:0006336	0.5
GO:0033344	7.2204e-06
GO:0006107	0.5
GO:0048240	0.5
GO:0006385	0.5
GO:0019915	0.5
GO:0007405	0.5
GO:0043409	0.5
GO:0035924	0.00234119
GO:0071375	9.27519e-06
GO:0034332	0.0302893
GO:0009058	0.5
GO:0031589	2.08138e-23
GO:0002931	0.024449
GO:0031667	0.0199689
GO:2000379	0.646322
GO:0021670	0.5
GO:0031293	0.580472
GO:0070423	0.000491544
GO:0030099	0.539828
GO:1901652	0.5
GO:0070207	0.5
GO:2000463	0.5
GO:0005852	2.08138e-23
GO:0010827	2.08138e-23
GO:0035909	0.5
GO:0071850	0.136724
GO:0006702	0.5
GO:0035855	0.556516
GO:0043922	0.853446
GO:0050768	0
GO:0006450	0.5
GO:0008037	0.5
GO:0007214	0.5
GO:1990126	0.5
GO:0008206	0.59028
GO:0045598	0.5
GO:0006370	0.000143541
GO:0030301	0.5
GO:0006306	0.5
GO:0071108	0.5
GO:0071333	0.0290059
GO:0034375	0.5
GO:0021766	0.0146014
GO:0042476	0.59028
GO:0016571	0.569453
GO:0002088	0.59028
GO:0031334	0.6665
GO:0034260	0.5
GO:0043149	0.601211
GO:0009725	0.580472
GO:0042592	0.5
GO:0007052	0.00232599
GO:0008344	0.593679
GO:0060349	0.569453
GO:0019079	0.5
GO:0061512	0.5
GO:0010506	0.539828
GO:0007020	0.5
GO:2001241	0.569453
GO:0060317	0.556516
GO:0006801	0.5
GO:0071320	0.59028
GO:0045879	0.5
GO:0032722	0.00232599
GO:0021675	0.5
GO:0030501	0.646706
GO:0032228	0.5
GO:0021762	0.141017
GO:0014047	0.556516
GO:0008089	0
GO:2000811	0.601907
GO:0043518	0.5
GO:0071371	0.5
GO:0060292	0.5
GO:0031623	0.00444565
GO:0048490	0
GO:0046622	0.5
GO:0031146	0.59028
GO:0001706	0.539828
GO:0043010	0.5
GO:0042267	0.569453
GO:0007213	0.5
GO:0031103	0.5
GO:0006607	0.5
GO:0006590	0.5
GO:2000179	0.5
GO:0010842	0.5
GO:0045787	0.576238
GO:0045670	0.539828
GO:0030889	0.798809
GO:0030279	0.825615
GO:0035066	0.644964
GO:0046928	0.5
GO:0001708	0.0899148
GO:0050434	1.0498e-57
GO:0010579	0.5
GO:0030901	0.556516
GO:0035584	0.556516
GO:0042462	0.5
GO:0048870	0.5
GO:0006693	1.64304e-12
GO:0006183	0.5
GO:0009651	0.838706
GO:0007519	0.145634
GO:0060079	0.539828
GO:0044344	0.569453
GO:0090303	0.5
GO:0001892	0.701826
GO:0003333	0.5
GO:0007026	0.556516
GO:0030878	0.5
GO:0051000	0.539828
GO:0003091	0.580472
GO:0070527	0.629797
GO:2001235	0.569453
GO:0048853	0.5
GO:0075733	0.5
GO:0060348	0.575927
GO:0001516	2.15827e-05
GO:0033209	0.64974
GO:0045945	0.556516
GO:0034314	0.5
GO:0035418	0.5
GO:0030705	0.556516
GO:0010971	0.539828
GO:0007292	0.556516
GO:0007346	0.00960072
GO:0019933	0.565407
GO:0008033	0.5
GO:0010633	0.556516
GO:0051209	0.565407
GO:0055007	0.539828
GO:0006911	0.5
GO:0033235	0.662019
GO:0006119	0.5
GO:0072001	0.5
GO:1903543	0.5
GO:0007266	0.643348
GO:0001953	0.629928
GO:0045778	0.5
GO:0015721	0.5
GO:0050806	0.5
GO:0010390	0.5
GO:0033700	0.000143541
GO:0034599	0.0013856
GO:0006646	0.5
GO:0033365	0.556516
GO:0000722	0.00136911
GO:0032026	0.539828
GO:0001656	5.45635e-07
GO:0035058	0.5
GO:0051453	0.5
GO:0042953	2.08138e-23
GO:0002690	0.553579
GO:0006044	0.5
GO:0016180	0.5
GO:0071230	0.36182
GO:0030534	0.539828
GO:0042738	0
GO:2000378	0.0727757
GO:0002052	0.135666
GO:0032880	0.780954
GO:0070933	0.580472
GO:0043542	0.0475181
GO:0048545	0.5
GO:0007422	0.00352536
GO:0045907	0.858983
GO:0006337	6.00376e-13
GO:0035036	0.5
GO:0017187	0.5
GO:0048485	0.5
GO:0030433	0.5
GO:0043393	0.622825
GO:0010719	0.539828
GO:0016226	0.5
GO:0045987	0.539828
GO:0048565	0.539828
GO:0006487	0.5
GO:0046426	2.03464e-88
GO:0030030	2.03408e-09
GO:0048599	0.643348
GO:2000648	0.5
GO:0034341	0.5
GO:2000310	0.5
GO:0048714	0.864662
GO:0060081	0.539828
GO:0051496	0.633785
GO:0035235	0.556516
GO:0070555	0.29978
GO:0060441	0.5
GO:0030277	0.5
GO:0043122	0.00232599
GO:0045672	0.63483
GO:0001779	0.5
GO:0043392	0.539828
GO:0048662	0.845321
GO:0051894	0.011279
GO:0018345	0.5
GO:0031397	0.563195
GO:0006103	0.5
GO:0043488	0.5
GO:0000738	0.5
GO:0042073	0.5
GO:0030818	0.5
GO:0060412	0.5
GO:0035269	0
GO:0051016	0.5
GO:0043001	0.5
GO:0006284	0.0361186
GO:0035162	1.31429e-10
GO:0001975	0.580472
GO:0043153	0.000505985
GO:0046697	0.5
GO:0010952	0.569453
GO:0033327	0.556516
GO:0031122	0.5
GO:0006383	5.45635e-07
GO:0048484	0.5
GO:0031396	0.539828
GO:0009083	0.5
GO:0009954	0.79172
GO:0001578	0.000390862
GO:0045579	0.5
GO:0019835	0
GO:0030879	1.21734e-06
GO:0090002	0.629928
GO:0019373	0
GO:0051480	0.569453
GO:0051896	0.5
GO:0046676	0.667946
GO:0009117	0.539828
GO:0042273	0.5
GO:0038032	0.544497
GO:0048286	0.580472
GO:0035640	0.5
GO:0009060	0.539828
GO:0045109	0.5
GO:0006637	0.5
GO:0072583	0.5
GO:0030520	0.569453
GO:0080008	0.5
GO:0033572	7.66905e-09
GO:0045747	0.569453
GO:0089711	0.5
GO:0006379	0.5
GO:0043044	7.88917e-08
GO:0060674	0.5
GO:0045446	0.5
GO:0006828	0.5
GO:0043523	0.5
GO:0008625	0.138978
GO:0006941	0.5
GO:0051965	0.5
GO:0006418	0.608509
GO:0007257	0.580472
GO:0007188	0.539828
GO:0045019	0.5
GO:2000353	0.5
GO:0051145	0.5
GO:0032924	0.00285985
GO:0006626	1.64304e-12
GO:0002062	0.637499
GO:0043507	0.569453
GO:0001841	0.5
GO:0000375	0.539828
GO:0060395	0.43907
GO:0050767	0.5
GO:0044262	0.5
GO:0006098	0.539828
GO:0039702	0.5
GO:1902236	0.5
GO:0097194	3.34927e-22
GO:0070372	0.00495439
GO:0006812	0.5
GO:0050808	0.0815466
GO:0034446	0.0685563
GO:0046847	0.5
GO:2000249	0.5
GO:0006275	0.655956
GO:0001954	7.66905e-09
GO:0006986	0.64974
GO:0010466	0.5
GO:0030318	7.66905e-09
GO:0051603	2.08138e-23
GO:0006825	0.5
GO:0007043	0.5
GO:0048706	0.5
GO:0007606	0.5
GO:0006378	0.5
GO:0002407	0.5
GO:0071902	5.45635e-07
GO:0009168	0.5
GO:0048663	0.5
GO:0055078	0.5
GO:1902017	0.5
GO:0019370	0.5
GO:0045597	0.0134721
GO:0051258	0.556516
GO:0086010	0.59028
GO:0055015	0.0199689
GO:0006833	0.569453
GO:0016446	0.5
GO:0050769	2.60892e-14
GO:0070936	0.539828
GO:0000910	0.000370198
GO:0015914	0.5
GO:0051693	0.5
GO:0006361	3.6424e-35
GO:0030100	0.5
GO:0007263	0.539828
GO:0048712	0.607564
GO:0071398	0.59924
GO:0050908	0.5
GO:0060068	0.539828
GO:0006471	0.662019
GO:0045651	0.0139557
GO:0048208	0.539828
GO:0008045	0.539828
GO:1903959	0.5
GO:0048026	0.5
GO:0055072	0
GO:0032456	0.5
GO:0031032	0.5
GO:0030449	1.91899e-74
GO:0050905	0.5
GO:0007140	0.5
GO:0051149	2.33804e-10
GO:0035987	0.17317
GO:0006953	0.0366247
GO:0097284	0.0199689
GO:0050766	0.5
GO:0005681	0.5
GO:0071560	0.00543853
GO:0007034	0.5
GO:0034113	0.5
GO:0032479	2.08138e-23
GO:0033151	0.607564
GO:0000038	0.5
GO:0009966	0.000143541
GO:0006569	0.5
GO:0009617	0.569453
GO:0002687	0.5
GO:0050673	0.5
GO:0048568	0.652061
GO:0021510	0.5
GO:0042130	0.63541
GO:0032008	0.5
GO:0060389	0.00544829
GO:0052696	0.5
GO:0070932	0.556516
GO:0032760	0.321796
GO:0006892	0.539828
GO:0032784	0.5
GO:0009968	0.5
GO:0045648	0.5
GO:0009607	0.5
GO:0071294	0.5
GO:0032465	0.5
GO:1900740	0.000984148
GO:0051146	0.0341459
GO:0043588	0.59924
GO:0046688	0.59924
GO:0002076	0.5
GO:0001836	0.0463019
GO:0006937	0.5
GO:0033630	0.539828
GO:0060325	0.59028
GO:0007398	0.539828
GO:0033574	0.126524
GO:0000077	2.96565e-13
GO:0045765	0.0932172
GO:0000183	0.5
GO:0051297	0.5
GO:0014070	0.673753
GO:0061036	0.5
GO:0030178	0.539828
GO:0042633	0.5
GO:0043517	0.643348
GO:0031929	2.33121e-08
GO:0006744	2.08138e-23
GO:0014002	0.5
GO:0016925	7.27086e-05
GO:0006612	0.5
GO:0016339	0.673753
GO:0007413	2.08138e-23
GO:0044804	0
GO:0009100	0.5
GO:0006401	0.5
GO:0048566	0.5
GO:0010975	0.59028
GO:0048844	0.5
GO:0001568	0.569453
GO:0006270	1.57251e-67
GO:0033762	0.5
GO:0048821	0.539828
GO:0015701	0.000137263
GO:0006656	0.539828
GO:0008585	0.556516
GO:0098656	0.5
GO:0019430	0.5
GO:0070098	0.636755
GO:0071872	0.5
GO:0032435	0.636755
GO:0007566	0.421057
GO:0005980	0.5
GO:0007252	0.5
GO:0021799	0.5
GO:0030518	0.539828
GO:0006264	0.5
GO:0038083	1.36693e-06
GO:0001886	0.5
GO:0031018	0.0795112
GO:0006796	0.5
GO:0007512	0.539828
GO:0090382	0.556516
GO:0006259	0.5
GO:0006352	0.539828
GO:0009312	0.5
GO:0010867	0.5
GO:0031076	0.539828
GO:0097067	0
GO:2000145	0.629928
GO:0042752	0.00915236
GO:0048557	0.5
GO:0070536	0.5
GO:0007126	0.5
GO:0006641	0.00141807
GO:0006885	0.5
GO:1900087	0.5
GO:0048666	0.71717
GO:0045776	0.602637
GO:0009566	0.556516
GO:0045596	0.674847
GO:0021537	0.539828
GO:0001932	0.5
GO:0031648	0.640549
GO:0030902	0.5
GO:0016485	0.00232599
GO:0048536	0.556516
GO:0021522	0.5
GO:0097028	0.5
GO:0046718	0.652061
GO:0009953	0.5
GO:0030502	0.539828
GO:0045740	0.318935
GO:0046686	0.105224
GO:0010569	0.5
GO:0009790	0.0981261
GO:0051491	0.5
GO:0043651	0.5
GO:2000279	0.5
GO:0071347	0.283169
GO:0008645	7.36646e-31
GO:0045840	0.0500582
GO:0001974	0.608509
GO:0051701	0.5
GO:0043280	0.097086
GO:0050870	0.59924
GO:0070848	0.678646
GO:0043536	0.672334
GO:0090398	0.569453
GO:0048167	0.000778463
GO:0042542	0.00328319
GO:0019226	0.5
GO:0007368	0
GO:0046513	0.5
GO:0090103	0.5
GO:0048514	0.553669
GO:0048665	0.5
GO:0051279	0.00141807
GO:0008334	1.64304e-12
GO:0033147	0.5
GO:0061098	0.594352
GO:0060038	0.5
GO:0006541	0.5
GO:0045930	0.00169185
GO:0090502	0.000611774
GO:0051642	0.5
GO:0006369	4.1035e-05
GO:0030032	0.539828
GO:0030204	0.539828
GO:0071577	0.5
GO:0050804	0.5
GO:0048469	0.0153636
GO:0050860	0.5
GO:0042346	0.580472
GO:0007339	1.64304e-12
GO:0010812	0.5
GO:0060397	1.66685e-05
GO:0017157	0.5
GO:0021854	0.5
GO:0043252	0.5
GO:0006362	0.59028
GO:0030866	0.5
GO:0060048	0.539828
GO:0006654	0.539828
GO:0016331	0.539828
GO:0007016	0.5
GO:0060999	0.5
GO:0060134	0.5
GO:0046835	0
GO:0048265	0.5
GO:0009948	0.636755
GO:0016575	0.580472
GO:0050995	0.539828
GO:0051321	0.556516
GO:0042730	3.38615e-52
GO:0051893	0.5
GO:0032715	0.556516
GO:0006278	0.5
GO:0001823	0.539828
GO:0070306	0.5
GO:0048333	0.5
GO:0021983	0.00882865
GO:0030214	0.5
GO:0000096	0.539828
GO:0042176	0.762948
GO:0031284	0.5
GO:0048593	0.5
GO:0001736	0.5
GO:0016024	0.5
GO:0048814	0.5
GO:0009409	0.569453
GO:0007178	0.5
GO:0048745	0.5
GO:0042832	0
GO:0043525	0.162641
GO:0032753	0.609628
GO:0010880	0.539828
GO:0006536	0.580472
GO:0010718	0.181005
GO:0030511	0.539828
GO:0030890	0.14755
GO:0019722	7.2204e-06
GO:0032331	0.539828
GO:0061178	0.5
GO:0060216	0.5
GO:0017144	3.20454e-90
GO:0070534	0.730792
GO:0044257	0.539828
GO:0045071	6.71664e-05
GO:0003009	0.580472
GO:0048747	0.539828
GO:0048709	0.553579
GO:0001508	0.5
GO:0046579	0.539828
GO:0042761	0.5
GO:0051131	0.5
GO:0030224	0.539828
GO:0035458	0.5
GO:0006165	0.5
GO:0051262	0.293232
GO:0008643	0.5
GO:0022627	0.5
GO:0032733	0.622825
GO:0090179	0.5
GO:0071392	0.580472
GO:0002526	0.5
GO:0043277	0.539828
GO:0060307	0.539828
GO:0006301	0.539828
GO:0032230	0.5
GO:0007080	0.5
GO:0046854	4.81525e-08
GO:0048812	0.00346697
GO:0060009	0.556516
GO:0014911	0.615394
GO:0070208	0.5
GO:0001731	0
GO:0071353	0.607564
GO:0046427	0.800493
GO:0035108	0.5
GO:0007162	0.580472
GO:0045445	0.67183
GO:0032720	0.5
GO:0048008	0.0476496
GO:0010595	0.00015501
GO:0007259	0.000127025
GO:0019228	0.5
GO:0030073	0.5
GO:0017015	0.5
GO:0045780	0.556516
GO:0006309	1.11437e-05
GO:0007250	0.5
GO:0001502	0.556516
GO:0071479	0.573598
GO:0006171	0.5
GO:0031214	0.539828
GO:0030148	0.5
GO:0043552	0.735165
GO:0007369	0.629928
GO:0006940	0.5
GO:0032755	0.610463
GO:0042770	0.5
GO:0032700	0.59028
GO:0050777	0.59028
GO:0046627	5.28926e-06
GO:0048041	0.00352536
GO:0032967	0.59028
GO:0060272	0.5
GO:0006829	0.5
GO:0010862	0.654446
GO:0090102	0.556516
GO:0036151	0.556516
GO:0006921	2.32584e-17
GO:0043586	0.539828
GO:0060394	0.5
GO:0030041	0.556516
GO:0006241	0.5
GO:0016079	0.539828
GO:0034453	0.5
GO:0001755	0.636755
GO:0048701	0.231286
GO:0043434	0.785501
GO:0050772	0.539828
GO:0007187	0.539828
GO:0030330	0.0713836
GO:0070979	0.569453
GO:0044130	0.0247338
GO:0048675	0.00154996
GO:0071732	0.000756916
GO:0019068	0.569453
GO:0060218	0.556516
GO:0006069	0.5
GO:0071346	0.59028
GO:0001819	0.615394
GO:0007062	0.5
GO:0060291	0.564303
GO:0006402	0.556516
GO:0000266	0.5
GO:0006635	0.59028
GO:0051898	0.000756916
GO:0043200	0.799803
GO:1900026	0.539828
GO:0035518	0.539828
GO:0009314	0.613946
GO:0007093	0.5
GO:0048704	0.556516
GO:0030217	0.0633402
GO:0055003	0.5
GO:0045739	0.662019
GO:0042552	0.59924
GO:0007009	0.5
GO:0072661	0.556516
GO:0032874	0.539828
GO:0030949	7.2204e-06
GO:0036152	0.569453
GO:0035115	0.556516
GO:0060484	0.556516
GO:0060707	0.539828
GO:0030048	0
GO:0080111	0.539828
GO:0002323	0.5
GO:0048169	0.569453
GO:0001782	0.119561
GO:1901741	0.59924
GO:0071236	0.5
GO:0034613	0.286424
GO:0035024	0.5
GO:0042136	0.569453
GO:0042523	0.00385238
GO:0061001	7.2204e-06
GO:0036065	0.5
GO:0000244	0.5
GO:0006730	0.5
GO:0071425	0.5
GO:0021549	0.795166
GO:0007200	2.08138e-23
GO:0032786	0.5
GO:0008542	0.0341459
GO:0019372	0.5
GO:0010977	0.5
GO:0009650	0
GO:0051604	0.5
GO:0055117	0.5
GO:0042692	2.03408e-09
GO:0002092	0.556516
GO:0006501	0
GO:0007595	0.258287
GO:0048168	0.85499
GO:0034660	0
GO:0035413	0.539828
GO:0000289	2.41988e-26
GO:0042059	0.0268133
GO:0010738	0.5
GO:0043968	0.580472
GO:0000920	0.5
GO:0048278	0.5
GO:0016125	0.59028
GO:0007520	0.5
GO:0010575	0.0298018
GO:0090201	0.128264
GO:0043537	0.5
GO:0019371	2.51076e-19
GO:0001895	0.629928
GO:2000573	0.59924
GO:0006024	0.5
GO:0033628	0.00285985
GO:0045947	0.556516
GO:0017158	0.5
GO:0031641	0.666155
GO:0043046	0.5
GO:0006783	0.5
GO:0002250	0.5
GO:0007076	0.569453
GO:0030199	0.575927
GO:0008015	0.615394
GO:0048255	0.556516
GO:2000311	0.5
GO:0002376	0.5
GO:0007625	0.5
GO:0022400	0.539828
GO:0045786	0.47174
GO:0006672	0.5
GO:0090501	0
GO:0050892	0.5
GO:0015991	0.5
GO:0009142	0.5
GO:0031297	0.569453
GO:0042994	0.5
GO:0017156	0.5
GO:0070830	0.667946
GO:0043623	0.5
GO:0032743	0.5
GO:0010811	0.539828
GO:0001569	0.000756916
GO:0021987	0.610463
GO:1901214	0.5
GO:0060065	0.5
GO:0001541	0.0232689
GO:0006826	0.5
GO:0006386	0.5
GO:0060749	0.562638
GO:0035872	0.000159109
GO:0048839	0.716634
GO:0000387	4.1035e-05
GO:0042517	0.0653974
GO:0031663	0.255824
GO:2000114	0.5
GO:0015992	0.539828
GO:0031640	0.5
GO:0016236	0.539828
GO:0045880	0.5
GO:0030212	0.556516
GO:0043029	0.192258
GO:0008589	0.539828
GO:0009235	0.5
GO:0061077	0.743185
GO:0042771	0.031768
GO:0046907	0.5
GO:0002089	0.59028
GO:0051770	0.656489
GO:0030033	0.5
GO:0042149	0.121284
GO:0030208	0.5
GO:0035265	0.539828
GO:0001964	0.5
GO:0046488	0.5
GO:0008406	0.5
GO:0002003	2.82389e-45
GO:0003351	0.5
GO:0042311	0.5
GO:0001967	0.5
GO:0030819	7.66905e-09
GO:0000070	0
GO:0031532	0.702789
GO:0002011	0.5
GO:0010001	0.5
GO:0006506	0
GO:0014032	0.5
GO:0030163	0.000143541
GO:0006883	0.5
GO:0009395	0.5
GO:0042246	0.5
GO:0030322	0.5
GO:0055088	0.5
GO:0043267	0.5
GO:0010243	1.64304e-12
GO:0045055	0.539828
GO:0007342	0.5
GO:0050775	0.539828
GO:0010107	0.5
GO:0000045	2.82389e-45
GO:0000160	0.5
GO:0006895	0.5
GO:0050930	0.539828
GO:0034389	0.5
GO:1902176	0.802711
GO:0051865	0.629928
GO:0055093	0.5
GO:0034394	0.556516
GO:0031116	0.569453
GO:0016254	0
GO:0035774	0.5
GO:0006261	0.5
GO:0045453	0.0176654
GO:0048546	0.539828
GO:0060487	0.5
GO:0030500	0.5
GO:0070935	1.64304e-12
GO:0006363	0.575927
GO:0008333	2.08138e-23
GO:0000381	0.580472
GO:0043011	0.539828
GO:0030218	0.0916117
GO:0051017	0.5
GO:2000060	0.0552969
GO:0031572	1.55009e-30
GO:0014850	0.5
GO:0010839	0.5
GO:0008340	0.0198172
GO:0006978	0.000783382
GO:0035329	2.01402e-11
GO:0035435	0.5
GO:0000042	0.5
GO:0051568	0.539828
GO:0051895	0.569453
GO:0010259	0.539828
GO:0007585	0.539828
GO:0000380	0.5
GO:0001580	0.5
GO:0016045	0.602637
GO:0060402	0.5
GO:0045742	0.539828
GO:0000422	9.49277e-13
GO:0060347	0.5
GO:0050690	0.000573281
GO:0045859	0.539828
GO:0001944	0.5
GO:0007190	0.5
GO:0034644	0.106295
GO:0051899	0.5
GO:0030514	0.565407
GO:0043967	0.0168486
GO:0045104	0.539828
GO:0021954	0.5
GO:0050718	0.5
GO:0071385	0.5
GO:0006839	0.565407
GO:0019048	0.539828
GO:1990090	0.5
GO:0030101	0.580472
GO:0050730	0.539828
GO:0050880	0.539828
GO:0045668	0.558177
GO:0001958	0.580472
GO:0046621	0.0424109
GO:0060135	0.539828
GO:0007205	0.569453
GO:0043666	0.5
GO:0045214	0.588395
GO:0010613	0.5
GO:0042274	0.5
GO:1900034	0.411791
GO:0006595	0.5
GO:0071806	0.5
GO:0016358	0.610463
GO:0051968	0.59028
GO:0006754	0.5
GO:0042326	0.686539
GO:0019216	0.5
GO:0048384	0.5
GO:0000718	0
GO:0090307	0.575927
GO:0042254	0.539828
GO:0048387	0.5
GO:0051781	0.657316
GO:0045176	0.5
GO:0003281	0.5
GO:0051924	0.569453
GO:0046685	0.595346
GO:0000132	0.5
GO:0042098	0.72233
GO:0045921	0.5
GO:0043966	0.067892
GO:0032757	0.688381
GO:2000649	0.5
GO:0090503	0.5
GO:0043124	0.340874
GO:0007189	0.539828
GO:0043984	0.539828
GO:0051272	0.580472
GO:2001237	0.088508
GO:0042789	0.602637
GO:0002031	0.5
GO:0050727	0.469191
GO:0040015	0.5
GO:0045806	0.5
GO:0032728	2.8515e-41
GO:0006195	0.5
GO:0006891	0.5
GO:0010460	0.5
GO:0051482	0.539828
GO:0021794	0.5
GO:0001655	0.5
GO:0034122	0.59924
GO:0008361	0.539828
GO:0042325	0.5
GO:0055089	0.5
GO:0050885	0.569453
GO:0006027	2.95429e-18
GO:0001894	0.5
GO:0006820	0.5
GO:0043568	0.539828
GO:0060324	0.5
GO:0036092	0.000143541
GO:0071354	0.5
GO:0043101	0
GO:0030239	0.5
GO:0008637	0.0339588
GO:0010596	0.5
GO:0006855	0.5
GO:2000273	0.5
GO:1903506	0.5
GO:0032332	0.5
GO:0036342	0.566781
GO:0045638	0.556516
GO:0071377	0.556516
GO:0042438	0.5
GO:0030220	0.100866
GO:0051966	0.5
GO:0046580	0.556516
GO:0001824	0.5
GO:0008219	0.556516
GO:0043982	0.5
GO:0030316	0.000778463
GO:0070498	0.539828

## Sheet: coexpression
Gene Ontology ID	P-value
GO:1902166	0.5
GO:0016239	0.539828
GO:0030049	0
GO:0051402	0.0875592
GO:0048266	2.08138e-23
GO:0043950	7.36646e-31
GO:0031333	0.5
GO:0032897	0.5
GO:0035589	0
GO:0050921	0.539828
GO:0033137	0.5
GO:0034587	0
GO:0046827	0
GO:0046856	0.5
GO:0007210	0
GO:0048205	0.5
GO:0043616	0.556516
GO:0045343	0.5
GO:0007631	9.83897e-197
GO:0060413	1.64304e-12
GO:0061647	0.0552969
GO:0010332	0.0167089
GO:0045721	0.5
GO:0002026	0
GO:0070266	0.5
GO:0003148	0.5
GO:0070528	0.5
GO:0021756	0.5
GO:0022011	0.5
GO:0090280	0.539828
GO:0006090	0
GO:0032956	0.59028
GO:0016558	0.5
GO:0045078	7.36646e-31
GO:0006694	0.5
GO:0006768	0
GO:0002028	0.5
GO:0035050	0.5
GO:0007611	0.539828
GO:0051412	0.638535
GO:0090200	0.556516
GO:0043069	0.5
GO:0001678	0.5
GO:0050427	0
GO:0009408	0.556516
GO:0031069	0.00244456
GO:0002230	1.64304e-12
GO:0007215	0.5
GO:0032467	0.539828
GO:0022409	0.5
GO:0001707	2.08138e-23
GO:0048535	0
GO:0021591	0.5
GO:0010288	0.5
GO:0071773	0.5
GO:0071901	0.539828
GO:0001676	0
GO:0003341	0.5
GO:0045086	2.03464e-88
GO:0045664	1.64304e-12
GO:0051926	0.539828
GO:0060384	0.5
GO:0035025	2.08138e-23
GO:0031047	2.08138e-23
GO:0050873	0.539828
GO:0060644	0.5
GO:0010875	0.539828
GO:0042104	0.607564
GO:0035082	0.5
GO:0043281	0
GO:0007159	2.16853e-42
GO:0001658	1.62735e-61
GO:0045954	0.556516
GO:0030282	0.580472
GO:0042307	0.5
GO:0071625	0.5
GO:0043691	7.66905e-09
GO:0048468	0.615394
GO:0045060	5.45635e-07
GO:0032201	0.5
GO:0031274	0.5
GO:0006893	0.5
GO:0061436	0.5
GO:0008610	0.539828
GO:0006605	0.569453
GO:0050435	7.2204e-06
GO:0002053	5.45635e-07
GO:0060306	2.03464e-88
GO:0048589	8.85566e-05
GO:0035338	2.08138e-23
GO:0030207	0.5
GO:0071157	0.0734692
GO:0038061	0.5
GO:0010043	0.0232969
GO:0030166	0.5
GO:0021527	0.5
GO:0000281	0.5
GO:0000462	0.5
GO:0007017	0.539828
GO:0090004	0.5
GO:0071310	0.5
GO:0048678	7.66905e-09
GO:0006520	0.556516
GO:0051290	0.556516
GO:0045190	2.73345e-19
GO:0006198	0.5
GO:0050909	0
GO:0007171	0.5
GO:0010881	0.5
GO:0043388	0.59028
GO:0005753	0.5
GO:0007051	0.539828
GO:0018149	0.539828
GO:0002437	4.1035e-05
GO:0048738	0.539828
GO:0071276	0.5
GO:0022604	0.5
GO:0007569	7.66905e-09
GO:0006995	0.556516
GO:0071542	0.5
GO:0030225	0
GO:0051090	0.569453
GO:0030010	0.569453
GO:0033189	0.5
GO:0032695	0.580472
GO:0007157	0.539828
GO:0046677	0
GO:0060334	0.00502677
GO:0045725	0.569453
GO:0007129	0.5
GO:0014003	0.5
GO:0043330	0.607564
GO:2000036	0.5
GO:0016573	7.66905e-09
GO:0046034	0.5
GO:0048260	0.5
GO:0006622	0.5
GO:0010389	0.5
GO:0007031	0.5
GO:0050919	0
GO:0006904	0.539828
GO:0051084	0.539828
GO:0034374	0.5
GO:0051443	0.5
GO:0055074	0.556516
GO:0097150	0.000143541
GO:0007274	0
GO:0030593	0.00398545
GO:0034067	0.5
GO:0015074	0.5
GO:0035176	0.539828
GO:0048661	0.64974
GO:0032270	0.5
GO:0010033	0.569453
GO:0015012	0
GO:0046849	0.5
GO:2001243	0.000555196
GO:0007281	0.59924
GO:0005977	0.5
GO:0050918	1.08054e-10
GO:0001963	0.59924
GO:0007154	0.5
GO:0007548	0.5
GO:0042993	0.5
GO:0010906	0.5
GO:0045088	0.5
GO:0070371	0.553579
GO:0023014	4.81525e-08
GO:0035116	0.643348
GO:0030539	0.539828
GO:0007095	0.539828
GO:0042446	0.5
GO:0005513	0.5
GO:0032793	0.569453
GO:0045600	0.539828
GO:0014059	0.5
GO:0072488	0
GO:0019725	0.5
GO:0060047	0.5
GO:0007193	0
GO:0047496	0
GO:0097320	0.5
GO:2000134	0.629928
GO:0032438	0.5
GO:0008209	0.5
GO:0006360	0.556516
GO:0071897	0.615394
GO:0000302	1.64304e-12
GO:0048863	0.539828
GO:0060037	0
GO:0019882	1.64304e-12
GO:0032147	0.580472
GO:0002286	5.45635e-07
GO:0030326	5.45635e-07
GO:0030513	2.60892e-14
GO:0006778	0
GO:0006342	0.5
GO:0007141	0.5
GO:0045667	0.5
GO:1902187	0.607564
GO:0007416	0.539828
GO:0019731	0.140508
GO:0022008	0.5
GO:0042113	0.5
GO:0090316	0.5
GO:0032981	0.5
GO:0021846	0.5
GO:0051298	0.5
GO:0051024	0
GO:0090399	0.5
GO:0007040	0.539828
GO:0070986	0.5
GO:0036109	0.5
GO:0086064	0
GO:0008631	0.5
GO:0097191	0.000915877
GO:1902042	0.580472
GO:0002227	0.556516
GO:0001662	0.615394
GO:0051457	0.5
GO:0030317	0.5
GO:0048246	1.23648e-23
GO:0001829	0.5
GO:0071407	0.59028
GO:0051259	2.31285e-24
GO:2000251	0
GO:0010942	6.63496e-06
GO:0006297	0.5
GO:1902230	0.569453
GO:0042339	0.5
GO:0008299	0.5
GO:0052695	0
GO:0043408	0.5
GO:0019674	0.5
GO:0003222	0.5
GO:0060766	0.610463
GO:0007088	0.5
GO:0036150	0.5
GO:0050729	0.067892
GO:0006997	0.556516
GO:0006271	4.79183e-07
GO:0071277	0.556516
GO:0036066	0.5
GO:0098655	0
GO:0048813	0.539828
GO:0046628	0.5
GO:0006298	2.57577e-53
GO:0040037	0.5
GO:0043484	0.5
GO:0051591	0.580472
GO:0045861	0.615394
GO:0009416	0.539828
GO:0031954	0.556516
GO:0006283	0.0336052
GO:0043403	0.5
GO:0070584	0.556516
GO:0006376	0.539828
GO:0042026	0.5
GO:0007220	8.21907e-25
GO:0007602	0.5
GO:0021702	0.5
GO:0000413	0.59028
GO:0051493	0.0734692
GO:0045995	0.5
GO:0030838	0.580472
GO:0060173	0.569453
GO:0006882	0.5
GO:0032469	7.2204e-06
GO:0015939	0
GO:0007077	0.0268133
GO:0045022	0.5
GO:0008210	0.5
GO:0007032	0.556516
GO:0035249	0
GO:0002063	0.5
GO:0010212	0.569453
GO:0048617	0.5
GO:0048025	0.5
GO:0090129	0.5
GO:0034612	0.5
GO:0006939	0.5
GO:0032094	0.5
GO:0019432	2.03464e-88
GO:0045665	2.60892e-14
GO:0016601	0.5
GO:0042100	7.66905e-09
GO:0016056	0.539828
GO:0045727	0.698671
GO:0001702	0.5
GO:0000050	0.5
GO:2000678	0.5
GO:0048705	0
GO:0009311	0.5
GO:0042776	0.5
GO:0010469	0.556516
GO:0090314	0.00683051
GO:0042157	1.69827e-07
GO:0001837	7.66905e-09
GO:0000083	2.08138e-23
GO:0051881	0.539828
GO:0050853	1.45162e-05
GO:0055119	0.5
GO:0048596	0.569453
GO:0031054	4.53881e-19
GO:0050732	0.539828
GO:0001890	0.5
GO:0016050	0.5
GO:0048741	0.5
GO:0007628	0.5
GO:0043508	0.5
GO:0097192	0.00160231
GO:0014823	0.569453
GO:0070509	0.5
GO:0015793	0
GO:0006884	0.5
GO:0010824	0.5
GO:0045777	0.5
GO:0045773	0
GO:0050715	0.673753
GO:0048872	0.5
GO:0042755	0.569453
GO:0006099	0.539828
GO:0008016	0.539828
GO:0043087	0.539828
GO:0033559	0.5
GO:0050890	0.556516
GO:1903507	0.5
GO:0006446	0.5
GO:0042327	1.64304e-12
GO:0006750	0.5
GO:0046328	0.539828
GO:0045333	0.5
GO:0006144	0
GO:0032436	0.000143541
GO:0043303	0.5
GO:2001239	2.18348e-16
GO:0042554	0
GO:0006998	0.5
GO:0034080	0.580472
GO:0001759	2.08138e-23
GO:0097502	0.5
GO:0034614	0
GO:0009165	0.5
GO:0045494	0.539828
GO:0048538	2.73345e-19
GO:0007158	0.5
GO:0042220	0.539828
GO:0032570	0.663277
GO:0007340	0.5
GO:0048146	1.26771e-07
GO:0030522	0.0668072
GO:0002027	0
GO:0010801	0.5
GO:0035902	0.64974
GO:0097503	0.5
GO:0031424	0.5
GO:0050850	0
GO:0006865	0
GO:0070373	0.5
GO:0046597	0.539828
GO:0071549	0.539828
GO:0006890	0.539828
GO:0001675	0.5
GO:0045926	0.5
GO:0033141	0.5
GO:0003382	0.5
GO:0071364	1.64304e-12
GO:0006206	0
GO:0045332	0
GO:0010800	0.5
GO:0050770	7.66905e-09
GO:0032007	7.66905e-09
GO:0043162	0.5
GO:0043491	9.26542e-10
GO:0010592	0.5
GO:0003151	2.03464e-88
GO:0018146	0.5
GO:0090023	0.663277
GO:0040007	0.5
GO:0031571	0.000143541
GO:0032886	0.5
GO:0030193	2.08138e-23
GO:0010510	0.5
GO:0060391	0.556516
GO:0045595	1.64304e-12
GO:0002087	0.5
GO:0060213	0.5
GO:0050482	0.5
GO:0032689	7.55994e-09
GO:0071345	0.5
GO:0042445	0.5
GO:1901673	0.5
GO:0001522	0.5
GO:0035567	0.539828
GO:0042340	0.5
GO:0036148	0.5
GO:0006303	0.5
GO:0042110	9.49277e-13
GO:0048791	0.5
GO:0016578	0.5
GO:0043473	0.5
GO:0031290	2.08138e-23
GO:0048147	0.556516
GO:0031100	0.0131667
GO:0046329	0.556516
GO:0048715	0.5
GO:0006182	0.5
GO:0045582	2.08138e-23
GO:0007271	0.539828
GO:0000245	0.556516
GO:0006821	0.539828
GO:0002009	0.5
GO:0051281	4.6022e-27
GO:1902358	0
GO:0007130	0.5
GO:1901379	0
GO:0001709	0.5
GO:0042594	0
GO:0045737	0.5
GO:0043923	0.5
GO:0000002	0.5
GO:0046209	0.000143541
GO:0071363	4.1035e-05
GO:0008277	0.5
GO:0010039	0.5
GO:0006913	2.08138e-23
GO:0060314	0.5
GO:0046939	0.5
GO:0048754	0.59028
GO:2001240	0.00391677
GO:0006096	0.539828
GO:0010507	0.539828
GO:0032729	0.59028
GO:0032461	0
GO:0006809	6.52521e-08
GO:0006691	0.5
GO:0033280	0.5
GO:0042310	0.5
GO:0045736	0.5
GO:0002040	1.64304e-12
GO:0006139	0.556516
GO:2001244	0.0466152
GO:0045931	0.000778463
GO:0021819	4.1035e-05
GO:0055008	0.565407
GO:0090630	0
GO:0070059	1.64304e-12
GO:2000377	0.5
GO:0043206	0.5
GO:0048148	0.5
GO:0051930	0.5
GO:0045909	5.45635e-07
GO:0050872	0.5
GO:0007276	0.5
GO:0032693	0
GO:0001654	0.556516
GO:0045662	0.539828
GO:0015949	0.556516
GO:0010832	0.5
GO:0050999	1.64304e-12
GO:0042088	0.59028
GO:0000188	0.556516
GO:0014898	0.5
GO:0050771	0
GO:0036149	0.5
GO:0009813	2.03464e-88
GO:0071285	0.5
GO:0006836	0.5
GO:0003094	0.5
GO:0008654	0.5
GO:0006349	0.5
GO:0042711	0.5
GO:0006970	0.5
GO:0009411	0.556516
GO:0021542	0.5
GO:0006611	0.569453
GO:0032968	0.5
GO:0050829	0.539828
GO:0007616	0.556516
GO:0050901	0.5
GO:0045785	0.00031472
GO:0051044	0.5
GO:2001238	0.556516
GO:0050714	0.539828
GO:0007588	0
GO:0048009	0.5
GO:0046135	0
GO:0030238	0
GO:0071526	0.556516
GO:0070301	0.629928
GO:0040014	0.5
GO:0043278	0.5
GO:0045429	0.615394
GO:0014065	0.023134
GO:0035914	7.66905e-09
GO:0071158	0.556516
GO:0043647	0.539828
GO:0019827	0.617911
GO:0071383	0.539828
GO:0048477	0.5
GO:0032092	0.580472
GO:0008156	4.1035e-05
GO:0042572	0.5
GO:0006909	7.36646e-31
GO:0032504	0
GO:0046716	0.556516
GO:0001659	0.5
GO:0030155	0.000143541
GO:0006790	0.5
GO:0046326	0.569453
GO:0061025	0.556516
GO:0006509	4.1035e-05
GO:0042177	0.00683051
GO:0006695	0.59028
GO:0006606	0.556516
GO:0001657	7.2204e-06
GO:0030206	0
GO:0032024	2.08138e-23
GO:0060045	1.09513e-12
GO:0006479	0.539828
GO:0005978	0.5
GO:0031668	0.556516
GO:0071397	0.5
GO:0006687	2.08138e-23
GO:0010524	2.08138e-23
GO:0045948	0
GO:0006878	0.5
GO:0042744	2.08138e-23
GO:0023019	2.08138e-23
GO:0034504	0.5
GO:0014912	0.622825
GO:0051602	0.539828
GO:0045821	0.59924
GO:0055010	0
GO:0006094	1.64304e-12
GO:0030325	0.539828
GO:0043928	0.539828
GO:0051571	7.2204e-06
GO:0086091	2.95996e-140
GO:0019082	0.5
GO:0048854	7.66905e-09
GO:0086005	0
GO:0010508	0.5
GO:0031647	0.539828
GO:0042574	0.5
GO:0072593	0.644964
GO:0050832	0.0232969
GO:0045618	0.5
GO:0045671	0.556516
GO:0060444	0.5
GO:0030517	4.1035e-05
GO:0045184	0.5
GO:0060445	2.03464e-88
GO:0002042	0
GO:0033540	0.5
GO:0008154	0.539828
GO:0016540	0.5
GO:0007498	0.580472
GO:0050884	0.539828
GO:0032525	0.5
GO:0000737	0
GO:0001937	0.539828
GO:0050678	0.5
GO:0003007	0.556516
GO:0031629	0.5
GO:0051276	0.5
GO:0043981	0.5
GO:0000079	1.23648e-23
GO:0007194	2.08138e-23
GO:0007249	0.0760028
GO:2001234	1.64304e-12
GO:0010765	0.0912541
GO:0031124	0.580472
GO:0032508	0.622164
GO:0010634	0.5
GO:0032091	7.66905e-09
GO:0072332	0.556516
GO:0000060	0.556516
GO:0042474	0
GO:0070328	0.59924
GO:0050910	0.5
GO:0045070	0.575927
GO:0021904	5.45635e-07
GO:0060612	0.5
GO:0048268	0.5
GO:0006957	0.5
GO:0021915	0.59924
GO:0070542	0.5
GO:0007029	0.5
GO:0071257	0.5
GO:0032735	0.539828
GO:1900153	0.580472
GO:0051085	0.5
GO:0048873	0.539828
GO:0019229	0.5
GO:0045599	0.622825
GO:0048488	0.5
GO:0060548	0.539828
GO:0001833	0.5
GO:0007094	0.539828
GO:0008053	0.5
GO:0006633	0.636755
GO:0030194	0.5
GO:0018298	0.5
GO:0009755	0
GO:0030490	0.5
GO:0031016	0
GO:0032781	0.5
GO:0090026	0.59924
GO:0033077	7.66905e-09
GO:0009303	0.5
GO:0018107	0.0423169
GO:0045746	0.5
GO:0022408	0.00882865
GO:0001556	0
GO:0016486	0.5
GO:0045197	0.5
GO:0035307	0.5
GO:0030177	0.5
GO:0030488	0.5
GO:0050710	0
GO:0007492	0.0113097
GO:0006699	0.539828
GO:0045089	0.5
GO:1902043	0.5
GO:0007597	2.08138e-23
GO:0035094	1.64304e-12
GO:0021680	0.5
GO:0061418	0.539828
GO:0071044	0.5
GO:0002548	0.5
GO:0007019	0.5
GO:0031529	0.539828
GO:0048511	0.268423
GO:0030195	0.5
GO:0021772	0
GO:0010165	0.000187673
GO:0032148	2.08138e-23
GO:0034199	0.5
GO:2000045	0.5
GO:0019433	0.556516
GO:0045663	1.64304e-12
GO:0032480	2.35375e-51
GO:0008306	0.5
GO:0009267	0.539828
GO:0007528	0.59924
GO:2001222	0.5
GO:0009992	0
GO:0060338	0.64974
GO:0032402	0.5
GO:0015693	0.5
GO:0043407	0.622825
GO:0061028	0
GO:0014067	0.539828
GO:0033198	0
GO:1901687	0.5
GO:0006120	0.539828
GO:0030521	0.594352
GO:0001935	0.5
GO:0045807	0.5
GO:0051225	0.5
GO:0035815	0.5
GO:0071480	0.5
GO:0045165	0
GO:1901998	0.556516
GO:0043249	0.5
GO:0051928	0.5
GO:0060716	0.622825
GO:0001756	1.56177e-11
GO:0016338	0.5
GO:0030111	0.5
GO:0006513	0.556516
GO:0040018	0.539828
GO:0090190	0.556516
GO:0015671	2.82389e-45
GO:0035810	0.539828
GO:0061029	0.539828
GO:0006749	0.5
GO:0031581	0
GO:0007163	0.539828
GO:2000352	2.03464e-88
GO:0043113	0.556516
GO:0009880	0.5
GO:0008652	0.59924
GO:0006071	0.5
GO:0001816	0.0168486
GO:0009306	0.580472
GO:0019395	0
GO:0008354	0.5
GO:0007389	2.08138e-23
GO:0007131	0.59028
GO:0050982	0.5
GO:0007191	0.5
GO:0045862	0.5
GO:0001942	0.569453
GO:0006228	0.569453
GO:1901215	0.556516
GO:0006336	0.539828
GO:0033344	2.08138e-23
GO:0006107	0.5
GO:0048240	0
GO:0006385	0.5
GO:0019915	0.5
GO:0007405	0.5
GO:0043409	0.5
GO:0035924	2.82389e-45
GO:0071375	0.59924
GO:0034332	5.45635e-07
GO:0009058	0.5
GO:0031589	0.5
GO:0002931	5.45635e-07
GO:0031667	0.556516
GO:2000379	0.539828
GO:0021670	0.5
GO:0031293	0.569453
GO:0070423	0.0381124
GO:0030099	5.45635e-07
GO:1901652	0.5
GO:0070207	0.5
GO:2000463	0.5
GO:0005852	0.5
GO:0010827	0.539828
GO:0035909	2.08138e-23
GO:0071850	0.539828
GO:0006702	0.5
GO:0035855	0.5
GO:0043922	0.5
GO:0050768	0.5
GO:0006450	0.5
GO:0008037	0.5
GO:0007214	0
GO:1990126	0.5
GO:0008206	0.5
GO:0045598	0.5
GO:0006370	0.553579
GO:0030301	2.03464e-88
GO:0006306	9.91099e-07
GO:0071108	0.5
GO:0071333	0.539828
GO:0034375	0.539828
GO:0021766	5.99037e-09
GO:0042476	2.82389e-45
GO:0016571	0.5
GO:0002088	0.539828
GO:0031334	0.556516
GO:0034260	0.5
GO:0043149	0.5
GO:0009725	0.610463
GO:0042592	0.5
GO:0007052	0.539828
GO:0008344	0.539828
GO:0060349	0.59924
GO:0019079	0.00035751
GO:0061512	0.5
GO:0010506	0.5
GO:0007020	0.5
GO:2001241	0.615394
GO:0060317	0.5
GO:0006801	2.03464e-88
GO:0071320	2.82389e-45
GO:0045879	0.5
GO:0032722	0.5
GO:0021675	0
GO:0030501	0
GO:0032228	0.5
GO:0021762	0.59924
GO:0014047	0
GO:0008089	0.539828
GO:2000811	0.0923123
GO:0043518	0.569453
GO:0071371	0.5
GO:0060292	0.5
GO:0031623	2.03464e-88
GO:0048490	0.5
GO:0046622	0.5
GO:0031146	0.5
GO:0001706	0.556516
GO:0043010	3.8654e-05
GO:0042267	0.556516
GO:0007213	0.539828
GO:0031103	0.5
GO:0006607	0.556516
GO:0006590	0.5
GO:2000179	2.08138e-23
GO:0010842	0.5
GO:0045787	7.66905e-09
GO:0045670	0.5
GO:0030889	0.5
GO:0030279	0.5
GO:0035066	0.539828
GO:0046928	0.5
GO:0001708	7.66905e-09
GO:0050434	7.66905e-09
GO:0010579	0.5
GO:0030901	0
GO:0035584	0.5
GO:0042462	0.556516
GO:0048870	0.5
GO:0006693	0.5
GO:0006183	0.5
GO:0009651	0.5
GO:0007519	5.45635e-07
GO:0060079	2.08138e-23
GO:0044344	0
GO:0090303	0.5
GO:0001892	0.59028
GO:0003333	0.539828
GO:0007026	0.5
GO:0030878	0.5
GO:0051000	0.539828
GO:0003091	5.45635e-07
GO:0070527	0.00346697
GO:2001235	0.569453
GO:0048853	0.5
GO:0075733	2.08138e-23
GO:0060348	0.539828
GO:0001516	0.5
GO:0033209	0.000143541
GO:0045945	0.5
GO:0034314	0.539828
GO:0035418	0.5
GO:0030705	0.5
GO:0010971	0.097086
GO:0007292	0.5
GO:0007346	0.5
GO:0019933	0.5
GO:0008033	0.539828
GO:0010633	0.5
GO:0051209	0.569453
GO:0055007	0.5
GO:0006911	0.539828
GO:0033235	0.5
GO:0006119	0.5
GO:0072001	0.5
GO:1903543	0.5
GO:0007266	2.08138e-23
GO:0001953	0.539828
GO:0045778	0.5
GO:0015721	0
GO:0050806	0.5
GO:0010390	0.539828
GO:0033700	0.569453
GO:0034599	0.59028
GO:0006646	0.5
GO:0033365	0.5
GO:0000722	0.539828
GO:0032026	0.5
GO:0001656	0.539828
GO:0035058	0.5
GO:0051453	2.08138e-23
GO:0042953	0.5
GO:0002690	0
GO:0006044	0.5
GO:0016180	0.5
GO:0071230	0.0015149
GO:0030534	0.5
GO:0042738	2.08138e-23
GO:2000378	0.556516
GO:0002052	0.5
GO:0032880	0.556516
GO:0070933	0.0343388
GO:0043542	5.45635e-07
GO:0048545	0.5
GO:0007422	4.1035e-05
GO:0045907	1.64304e-12
GO:0006337	0.556516
GO:0035036	0.5
GO:0017187	0
GO:0048485	5.45635e-07
GO:0030433	0
GO:0043393	0.097086
GO:0010719	0.556516
GO:0016226	0
GO:0045987	0.5
GO:0048565	0.556516
GO:0006487	0.5
GO:0046426	0.5
GO:0030030	2.08138e-23
GO:0048599	0.5
GO:2000648	0.556516
GO:0034341	0.539828
GO:2000310	0.556516
GO:0048714	0
GO:0060081	0.5
GO:0051496	0.569453
GO:0035235	1.64304e-12
GO:0070555	0.59924
GO:0060441	0.68506
GO:0030277	0
GO:0043122	7.66905e-09
GO:0045672	0.556516
GO:0001779	1.64304e-12
GO:0043392	0.556516
GO:0048662	0.580472
GO:0051894	0.569453
GO:0018345	0.5
GO:0031397	0.539828
GO:0006103	0.5
GO:0043488	0.5
GO:0000738	0.5
GO:0042073	0.5
GO:0030818	0.5
GO:0060412	0.59028
GO:0035269	0
GO:0051016	0.539828
GO:0043001	0.5
GO:0006284	0.539828
GO:0035162	1.57251e-67
GO:0001975	2.08138e-23
GO:0043153	0.556516
GO:0046697	0.5
GO:0010952	0.5
GO:0033327	0.5
GO:0031122	0.556516
GO:0006383	0.569453
GO:0048484	0.5
GO:0031396	0.5
GO:0009083	0.5
GO:0009954	0.5
GO:0001578	0.5
GO:0045579	0.5
GO:0019835	0.5
GO:0030879	0.580472
GO:0090002	0
GO:0019373	0
GO:0051480	0.556516
GO:0051896	0.5
GO:0046676	0.556516
GO:0009117	0.5
GO:0042273	0.5
GO:0038032	2.03464e-88
GO:0048286	0.565407
GO:0035640	0.5
GO:0009060	0.5
GO:0045109	0.569453
GO:0006637	0.5
GO:0072583	0.5
GO:0030520	0.00232599
GO:0080008	0.5
GO:0033572	0.556516
GO:0045747	0.556516
GO:0089711	0.5
GO:0006379	0.5
GO:0043044	0.615394
GO:0060674	0.580472
GO:0045446	0.5
GO:0006828	2.08138e-23
GO:0043523	0.539828
GO:0008625	4.85895e-06
GO:0006941	0
GO:0051965	0.5
GO:0006418	0.556516
GO:0007257	0.539828
GO:0007188	0.5
GO:0045019	0.5
GO:2000353	0.5
GO:0051145	0
GO:0032924	0
GO:0006626	0.539828
GO:0002062	2.08138e-23
GO:0043507	0.601211
GO:0001841	0.5
GO:0000375	0.556516
GO:0060395	0.0947923
GO:0050767	0.5
GO:0044262	0.5
GO:0006098	0.5
GO:0039702	0.5
GO:1902236	0.5
GO:0097194	0.539828
GO:0070372	7.2204e-06
GO:0006812	9.83897e-197
GO:0050808	0.5
GO:0034446	2.08138e-23
GO:0046847	0.5
GO:2000249	0.5
GO:0006275	0.5
GO:0001954	0.539828
GO:0006986	0.000370198
GO:0010466	0
GO:0030318	0.539828
GO:0051603	0.575927
GO:0006825	0.5
GO:0007043	0.5
GO:0048706	0.5
GO:0007606	0.5
GO:0006378	0.539828
GO:0002407	0.5
GO:0071902	0.622825
GO:0009168	0.5
GO:0048663	0.5
GO:0055078	0.5
GO:1902017	0.539828
GO:0019370	0.5
GO:0045597	0.569453
GO:0051258	0.5
GO:0086010	0
GO:0055015	0.00683051
GO:0006833	1.43966e-12
GO:0016446	9.83897e-197
GO:0050769	0.5
GO:0070936	0.539828
GO:0000910	7.2204e-06
GO:0015914	0.5
GO:0051693	0.5
GO:0006361	0.59028
GO:0030100	0.5
GO:0007263	0.5
GO:0048712	0.607564
GO:0071398	0.539828
GO:0050908	0.5
GO:0060068	4.81525e-08
GO:0006471	0.5
GO:0045651	0.5
GO:0048208	0.5
GO:0008045	9.26542e-10
GO:1903959	0.5
GO:0048026	0.556516
GO:0055072	0.5
GO:0032456	0
GO:0031032	0.5
GO:0030449	4.29885e-09
GO:0050905	0.5
GO:0007140	0.5
GO:0051149	7.36646e-31
GO:0035987	0.230834
GO:0006953	0.539828
GO:0097284	0.59028
GO:0050766	0.539828
GO:0005681	0.569453
GO:0071560	0.556516
GO:0007034	0.5
GO:0034113	9.49277e-13
GO:0032479	0.5
GO:0033151	0
GO:0000038	0.5
GO:0009966	0.622825
GO:0006569	0.5
GO:0009617	0.569453
GO:0002687	7.66905e-09
GO:0050673	0.5
GO:0048568	0.59924
GO:0021510	0.539828
GO:0042130	1.04516e-07
GO:0032008	0.5
GO:0060389	0.5
GO:0052696	0
GO:0070932	0.0466152
GO:0032760	0.617911
GO:0006892	0.556516
GO:0032784	0.5
GO:0009968	0.5
GO:0045648	2.08138e-23
GO:0009607	0.5
GO:0071294	0.5
GO:0032465	0.539828
GO:1900740	2.08138e-23
GO:0051146	0.5
GO:0043588	0.59028
GO:0046688	0.5
GO:0002076	7.2204e-06
GO:0001836	0.772728
GO:0006937	0.5
GO:0033630	0.556516
GO:0060325	1.64304e-12
GO:0007398	0.539828
GO:0033574	0.5
GO:0000077	0.569453
GO:0045765	0.000778463
GO:0000183	0.5
GO:0051297	0.5
GO:0014070	0.539828
GO:0061036	0.5
GO:0030178	0.5
GO:0042633	0.5
GO:0043517	0.539828
GO:0031929	0.5
GO:0006744	0.539828
GO:0014002	0.5
GO:0016925	7.88917e-08
GO:0006612	0.5
GO:0016339	0.5
GO:0007413	1.64304e-12
GO:0044804	0.569453
GO:0009100	0.5
GO:0006401	0.5
GO:0048566	0.5
GO:0010975	0.5
GO:0048844	0.556516
GO:0001568	0
GO:0006270	0
GO:0033762	0.5
GO:0048821	0.5
GO:0015701	0
GO:0006656	0
GO:0008585	0.5
GO:0098656	0.5
GO:0019430	0.5
GO:0070098	0
GO:0071872	0.5
GO:0032435	0.5
GO:0007566	0.0191686
GO:0005980	0.556516
GO:0007252	7.2204e-06
GO:0021799	0.5
GO:0030518	0.5
GO:0006264	0.5
GO:0038083	1.64304e-12
GO:0001886	0.5
GO:0031018	1.55009e-30
GO:0006796	0.5
GO:0007512	0
GO:0090382	1.64304e-12
GO:0006259	0.556516
GO:0006352	0.5
GO:0009312	0.5
GO:0010867	0.5
GO:0031076	0.556516
GO:0097067	0.539828
GO:2000145	0.5
GO:0042752	0.362372
GO:0048557	0.539828
GO:0070536	0.5
GO:0007126	2.08138e-23
GO:0006641	0.539828
GO:0006885	0.5
GO:1900087	0.59028
GO:0048666	0.556516
GO:0045776	2.82389e-45
GO:0009566	0.5
GO:0045596	0.59028
GO:0021537	0.5
GO:0001932	0.539828
GO:0031648	0.5
GO:0030902	0.556516
GO:0016485	0.00674401
GO:0048536	2.08138e-23
GO:0021522	0
GO:0097028	0
GO:0046718	3.65394e-17
GO:0009953	0.5
GO:0030502	0.556516
GO:0045740	7.84988e-05
GO:0046686	0.5
GO:0010569	0.569453
GO:0009790	0.00892913
GO:0051491	0.5
GO:0043651	0.5
GO:2000279	0.539828
GO:0071347	2.18348e-16
GO:0008645	2.08138e-23
GO:0045840	0.539828
GO:0001974	0.662019
GO:0051701	2.08138e-23
GO:0043280	0.625043
GO:0050870	0.539828
GO:0070848	0.59924
GO:0043536	4.1035e-05
GO:0090398	1.64304e-12
GO:0048167	7.2204e-06
GO:0042542	7.2204e-06
GO:0019226	0.5
GO:0007368	7.66905e-09
GO:0046513	0
GO:0090103	0
GO:0048514	0.5
GO:0048665	0
GO:0051279	0.5
GO:0008334	0.5
GO:0033147	0.5
GO:0061098	0.5
GO:0060038	0.5
GO:0006541	0.5
GO:0045930	0.5
GO:0090502	1.64304e-12
GO:0051642	0.5
GO:0006369	0.5
GO:0030032	0.539828
GO:0030204	0.539828
GO:0071577	0.5
GO:0050804	0.5
GO:0048469	1.64304e-12
GO:0050860	0.539828
GO:0042346	0.5
GO:0007339	0
GO:0010812	0.5
GO:0060397	2.03464e-88
GO:0017157	0.539828
GO:0021854	0.5
GO:0043252	0.5
GO:0006362	0.539828
GO:0030866	0.539828
GO:0060048	7.36646e-31
GO:0006654	0
GO:0016331	0.5
GO:0007016	0.539828
GO:0060999	0.5
GO:0060134	0.5
GO:0046835	0.5
GO:0048265	0.5
GO:0009948	0.556516
GO:0016575	0.0920321
GO:0050995	0.5
GO:0051321	0.556516
GO:0042730	0.539828
GO:0051893	0.5
GO:0032715	0.59924
GO:0006278	0.5
GO:0001823	0.5
GO:0070306	0.00232599
GO:0048333	0.5
GO:0021983	7.2204e-06
GO:0030214	2.03464e-88
GO:0000096	0.5
GO:0042176	0.5
GO:0031284	0.5
GO:0048593	0.5
GO:0001736	0.539828
GO:0016024	0
GO:0048814	0.5
GO:0009409	0.539828
GO:0007178	0.5
GO:0048745	0.5
GO:0042832	2.08138e-23
GO:0043525	0.189371
GO:0032753	4.1035e-05
GO:0010880	0.5
GO:0006536	0.5
GO:0010718	0.0595133
GO:0030511	0.622825
GO:0030890	0.00892913
GO:0019722	0.5
GO:0032331	1.64304e-12
GO:0061178	0.5
GO:0060216	2.08138e-23
GO:0017144	9.83897e-197
GO:0070534	0.539828
GO:0044257	0.5
GO:0045071	0.00502677
GO:0003009	0.5
GO:0048747	0.5
GO:0048709	0
GO:0001508	0
GO:0046579	0.5
GO:0042761	0.5
GO:0051131	0.5
GO:0030224	0.5
GO:0035458	0.5
GO:0006165	0.5
GO:0051262	0.610463
GO:0008643	0.5
GO:0022627	0.580472
GO:0032733	0.556516
GO:0090179	0.556516
GO:0071392	2.03464e-88
GO:0002526	0.5
GO:0043277	0
GO:0060307	0
GO:0006301	0.5
GO:0032230	0.5
GO:0007080	0.5
GO:0046854	1.58717e-06
GO:0048812	0.607564
GO:0060009	0.539828
GO:0014911	0.59028
GO:0070208	0.5
GO:0001731	0.539828
GO:0071353	0.539828
GO:0046427	0.686025
GO:0035108	0.5
GO:0007162	0.5
GO:0045445	0.5
GO:0032720	5.45635e-07
GO:0048008	7.2204e-06
GO:0010595	6.33949e-119
GO:0007259	2.82389e-45
GO:0019228	2.08138e-23
GO:0030073	0.5
GO:0017015	7.8499e-06
GO:0045780	0.5
GO:0006309	0
GO:0007250	0.580472
GO:0001502	5.45635e-07
GO:0071479	0.556516
GO:0006171	0
GO:0031214	0.5
GO:0030148	0
GO:0043552	0.580472
GO:0007369	0.5
GO:0006940	0.5
GO:0032755	0.607564
GO:0042770	0.5
GO:0032700	0.556516
GO:0050777	6.45761e-14
GO:0046627	3.8654e-05
GO:0048041	0.539828
GO:0032967	0.5
GO:0060272	0.5
GO:0006829	0.5
GO:0010862	7.66905e-09
GO:0090102	0.5
GO:0036151	0.539828
GO:0006921	2.82389e-45
GO:0043586	0.5
GO:0060394	0.5
GO:0030041	0.539828
GO:0006241	0.5
GO:0016079	0.539828
GO:0034453	0.5
GO:0001755	0.59028
GO:0048701	0.569453
GO:0043434	6.63496e-06
GO:0050772	0
GO:0007187	2.82389e-45
GO:0030330	0.539828
GO:0070979	0.5
GO:0044130	0.602637
GO:0048675	0.5
GO:0071732	0.5
GO:0019068	0.5
GO:0060218	0.5
GO:0006069	0.539828
GO:0071346	0.59924
GO:0001819	0.679454
GO:0007062	0.5
GO:0060291	0.00141807
GO:0006402	0.5
GO:0000266	0.5
GO:0006635	0.5
GO:0051898	0.569453
GO:0043200	0.539828
GO:1900026	0.5
GO:0035518	0.5
GO:0009314	0.643348
GO:0007093	0.556516
GO:0048704	7.45537e-100
GO:0030217	0.556516
GO:0055003	0.5
GO:0045739	0.5
GO:0042552	0.594352
GO:0007009	0.5
GO:0072661	0.539828
GO:0032874	0.5
GO:0030949	0.59924
GO:0036152	0.5
GO:0035115	0.556516
GO:0060484	0
GO:0060707	0.5
GO:0030048	0.539828
GO:0080111	2.08138e-23
GO:0002323	0.5
GO:0048169	0.539828
GO:0001782	0.539828
GO:1901741	2.82389e-45
GO:0071236	0.5
GO:0034613	0.580472
GO:0035024	0.5
GO:0042136	0.5
GO:0042523	2.08138e-23
GO:0061001	7.2204e-06
GO:0036065	0.5
GO:0000244	0.5
GO:0006730	0.5
GO:0071425	0.539828
GO:0021549	2.08138e-23
GO:0007200	9.83897e-197
GO:0032786	0
GO:0008542	2.08138e-23
GO:0019372	0.5
GO:0010977	0.59924
GO:0009650	0
GO:0051604	0.000143541
GO:0055117	0.539828
GO:0042692	2.60892e-14
GO:0002092	7.2204e-06
GO:0006501	0.5
GO:0007595	0.539828
GO:0048168	0.5
GO:0034660	0.5
GO:0035413	0.5
GO:0000289	0.565407
GO:0042059	0.64974
GO:0010738	0.5
GO:0043968	0.5
GO:0000920	0.5
GO:0048278	0.5
GO:0016125	0
GO:0007520	0.539828
GO:0010575	0.539828
GO:0090201	0.5
GO:0043537	0.5
GO:0019371	0.5
GO:0001895	0.59924
GO:2000573	0.5
GO:0006024	0
GO:0033628	0
GO:0045947	0.5
GO:0017158	0.5
GO:0031641	0.556516
GO:0043046	0
GO:0006783	0.5
GO:0002250	0.5
GO:0007076	0.5
GO:0030199	0.5
GO:0008015	0.539828
GO:0048255	0.59924
GO:2000311	0.5
GO:0002376	0.539828
GO:0007625	0.5
GO:0022400	0.539828
GO:0045786	0.539828
GO:0006672	0.5
GO:0090501	0.5
GO:0050892	0.5
GO:0015991	0.5
GO:0009142	0.5
GO:0031297	0.5
GO:0042994	0.5
GO:0017156	0.539828
GO:0070830	0.539828
GO:0043623	0.5
GO:0032743	0.575927
GO:0010811	0.5
GO:0001569	0.556516
GO:0021987	0.580472
GO:1901214	0.556516
GO:0060065	0.000778463
GO:0001541	5.45635e-07
GO:0006826	0.5
GO:0006386	0.5
GO:0060749	0.539828
GO:0035872	0.0932172
GO:0048839	0.59028
GO:0000387	0.556516
GO:0042517	0.00151477
GO:0031663	0.539828
GO:2000114	0.556516
GO:0015992	0.539828
GO:0031640	0.5
GO:0016236	0.5
GO:0045880	0.5
GO:0030212	2.82389e-45
GO:0043029	0.539828
GO:0008589	0.539828
GO:0009235	0.5
GO:0061077	0.5
GO:0042771	0.0113097
GO:0046907	0.5
GO:0002089	0.539828
GO:0051770	0.580472
GO:0030033	0.5
GO:0042149	0.617911
GO:0030208	0.5
GO:0035265	0
GO:0001964	0.5
GO:0046488	0.5
GO:0008406	0.5
GO:0002003	0.5
GO:0003351	0.5
GO:0042311	0.5
GO:0001967	0.5
GO:0030819	9.83897e-197
GO:0000070	0.5
GO:0031532	0.580472
GO:0002011	0.5
GO:0010001	0.5
GO:0006506	0.5
GO:0014032	0
GO:0030163	0.5
GO:0006883	0.5
GO:0009395	0.539828
GO:0042246	0.556516
GO:0030322	0.5
GO:0055088	0.5
GO:0043267	0.5
GO:0010243	0.5
GO:0045055	0.556516
GO:0007342	0.5
GO:0050775	0.5
GO:0010107	0
GO:0000045	0.5
GO:0000160	0.5
GO:0006895	0.5
GO:0050930	0.5
GO:0034389	0.5
GO:1902176	0.5
GO:0051865	0.556516
GO:0055093	0.5
GO:0034394	0.5
GO:0031116	0.539828
GO:0016254	0.5
GO:0035774	0.569453
GO:0006261	0.5
GO:0045453	0.539828
GO:0048546	0.5
GO:0060487	0.539828
GO:0030500	0.5
GO:0070935	0.539828
GO:0006363	0.569453
GO:0008333	0.539828
GO:0000381	0.569453
GO:0043011	0.556516
GO:0030218	5.45635e-07
GO:0051017	0.5
GO:2000060	0.539828
GO:0031572	0.5
GO:0014850	0.5
GO:0010839	0.59924
GO:0008340	7.66905e-09
GO:0006978	0.0298018
GO:0035329	0
GO:0035435	0.5
GO:0000042	0.5
GO:0051568	0.556516
GO:0051895	0.5
GO:0010259	0.5
GO:0007585	1.64304e-12
GO:0000380	0.5
GO:0001580	0
GO:0016045	0.569453
GO:0060402	0.5
GO:0045742	0.569453
GO:0000422	0.59028
GO:0060347	0.5
GO:0050690	0.59924
GO:0045859	0.59028
GO:0001944	0.539828
GO:0007190	0.569453
GO:0034644	0.0381124
GO:0051899	0
GO:0030514	0.575927
GO:0043967	0.565407
GO:0045104	0.5
GO:0021954	0.5
GO:0050718	0.569453
GO:0071385	0
GO:0006839	0.5
GO:0019048	0
GO:1990090	2.08138e-23
GO:0030101	0.5
GO:0050730	0.539828
GO:0050880	0.5
GO:0045668	0.59028
GO:0001958	0.539828
GO:0046621	0.556516
GO:0060135	0.539828
GO:0007205	0.539828
GO:0043666	0.5
GO:0045214	0.539828
GO:0010613	0.5
GO:0042274	0.5
GO:1900034	0.651217
GO:0006595	0.5
GO:0071806	0.569453
GO:0016358	0
GO:0051968	0.539828
GO:0006754	0.5
GO:0042326	0.5
GO:0019216	0.539828
GO:0048384	0.5
GO:0000718	7.2204e-06
GO:0090307	0.539828
GO:0042254	0.556516
GO:0048387	0
GO:0051781	9.49277e-13
GO:0045176	0.5
GO:0003281	0.5
GO:0051924	2.03464e-88
GO:0046685	0.5
GO:0000132	0
GO:0042098	2.08138e-23
GO:0045921	0.5
GO:0043966	0.569453
GO:0032757	0.5
GO:2000649	0.5
GO:0090503	0.5
GO:0043124	0.539828
GO:0007189	0.539828
GO:0043984	0.5
GO:0051272	0.5
GO:2001237	0.610463
GO:0042789	0.5
GO:0002031	0.5
GO:0050727	0.556516
GO:0040015	0.5
GO:0045806	0.5
GO:0032728	2.18348e-16
GO:0006195	0.5
GO:0006891	0.556516
GO:0010460	0.5
GO:0051482	0.539828
GO:0021794	0.5
GO:0001655	0.59028
GO:0034122	0.5
GO:0008361	0.5
GO:0042325	0.539828
GO:0055089	0.5
GO:0050885	0.5
GO:0006027	0.539828
GO:0001894	0.000697973
GO:0006820	0.5
GO:0043568	0.5
GO:0060324	0.5
GO:0036092	4.1035e-05
GO:0071354	0.5
GO:0043101	0
GO:0030239	0.5
GO:0008637	0.5
GO:0010596	0.5
GO:0006855	1.58503e-37
GO:2000273	0.5
GO:1903506	0.539828
GO:0032332	0.539828
GO:0036342	0.5
GO:0045638	2.08138e-23
GO:0071377	0.59028
GO:0042438	0.5
GO:0030220	1.64304e-12
GO:0051966	0
GO:0046580	0.5
GO:0001824	0.5
GO:0008219	0.5
GO:0043982	0.5
GO:0030316	1.64304e-12
GO:0070498	0.5

## Sheet: expression_regulation
Gene Ontology ID	P-value
GO:1902166	0.5
GO:0016239	0.575927
GO:0030049	0.000641182
GO:0051402	0.0604919
GO:0048266	0.715887
GO:0043950	0.63483
GO:0031333	0.422116
GO:0032897	0.569453
GO:0035589	0.539828
GO:0050921	0.680815
GO:0033137	0.814132
GO:0034587	0.629518
GO:0046827	0.766919
GO:0046856	0.569453
GO:0007210	0.585054
GO:0048205	1.81644e-34
GO:0043616	0.00941837
GO:0045343	0.0260958
GO:0007631	7.73047e-09
GO:0060413	0.539828
GO:0061647	0.0546341
GO:0010332	0.0052962
GO:0045721	2.18322e-06
GO:0002026	6.10037e-05
GO:0070266	0.628409
GO:0003148	0.060903
GO:0070528	0.67183
GO:0021756	0.611835
GO:0022011	0.5
GO:0090280	0.657703
GO:0006090	0.000370198
GO:0032956	0.794005
GO:0016558	0.569453
GO:0045078	0.0211142
GO:0006694	0.00752514
GO:0006768	0.576238
GO:0002028	0.666063
GO:0035050	0.666063
GO:0007611	0.879894
GO:0051412	0.0281418
GO:0090200	3.40335e-07
GO:0043069	0.286143
GO:0001678	0.0290059
GO:0050427	0.601374
GO:0009408	0.0727002
GO:0031069	0.00606696
GO:0002230	0.785827
GO:0007215	0.628854
GO:0032467	0.737075
GO:0022409	0.670957
GO:0001707	0.634132
GO:0048535	0.0592284
GO:0021591	0.5
GO:0010288	0.556516
GO:0071773	5.40638e-57
GO:0071901	0.136515
GO:0001676	0.621056
GO:0003341	0.553579
GO:0045086	3.9041e-11
GO:0045664	0.119918
GO:0051926	0.653192
GO:0060384	0.631905
GO:0035025	0.733163
GO:0031047	0.617911
GO:0050873	0.0189097
GO:0060644	0.704529
GO:0010875	8.19085e-09
GO:0042104	5.93992e-07
GO:0035082	0.5855
GO:0043281	0.885008
GO:0007159	0.00036454
GO:0001658	8.19783e-15
GO:0045954	0.000623667
GO:0030282	0.0790717
GO:0042307	0.721327
GO:0071625	0
GO:0043691	4.82791e-09
GO:0048468	5.0808e-05
GO:0045060	0.693699
GO:0032201	0.797264
GO:0031274	0.090058
GO:0006893	0.593348
GO:0061436	3.66504e-10
GO:0008610	0.628409
GO:0006605	0.714625
GO:0050435	0.00170516
GO:0002053	3.59541e-05
GO:0060306	0.676703
GO:0048589	0.424622
GO:0035338	0.129616
GO:0030207	5.82825e-06
GO:0071157	0.143379
GO:0038061	7.05892e-08
GO:0010043	0.315797
GO:0030166	0.628854
GO:0021527	1.63305e-09
GO:0000281	0.674691
GO:0000462	0.648192
GO:0007017	0.665061
GO:0090004	0.658641
GO:0071310	0.698784
GO:0048678	0.235864
GO:0006520	0.648476
GO:0051290	0.761852
GO:0045190	0.000392171
GO:0006198	0.539828
GO:0050909	0.648476
GO:0007171	0.607564
GO:0010881	0.728106
GO:0043388	0.0333372
GO:0005753	0.5855
GO:0007051	0.585054
GO:0018149	0.588059
GO:0002437	0.496709
GO:0048738	0.811511
GO:0071276	0.18967
GO:0022604	0.556516
GO:0007569	0.284113
GO:0006995	0.672334
GO:0071542	0.0363487
GO:0030225	0.00501724
GO:0051090	0.0488566
GO:0030010	0.712712
GO:0033189	0.0586146
GO:0032695	0.0920359
GO:0007157	0.125643
GO:0046677	0.430407
GO:0060334	0.00409876
GO:0045725	0.000194434
GO:0007129	0.615394
GO:0014003	0.0159314
GO:0043330	0.0129101
GO:2000036	0.59924
GO:0016573	0.602372
GO:0046034	0.656831
GO:0048260	0.635113
GO:0006622	0.623859
GO:0010389	0.0688467
GO:0007031	0.580472
GO:0050919	0.70702
GO:0006904	0.0395177
GO:0051084	0.672945
GO:0034374	0.629518
GO:0051443	0.613201
GO:0055074	0.0062822
GO:0097150	0.0289357
GO:0007274	0.642322
GO:0030593	0.0445655
GO:0034067	0.607564
GO:0015074	0.5
GO:0035176	0.0191367
GO:0048661	0.0239654
GO:0032270	0.581645
GO:0010033	0.431882
GO:0015012	0.556516
GO:0046849	0.000537999
GO:2001243	0.516214
GO:0007281	0.607834
GO:0005977	0.648476
GO:0050918	0.000288369
GO:0001963	0.566781
GO:0007154	0.59028
GO:0007548	1.25254e-07
GO:0042993	0.721583
GO:0010906	0.0236603
GO:0045088	0.59924
GO:0070371	0.000899859
GO:0023014	0.000224722
GO:0035116	8.94732e-10
GO:0030539	0.176584
GO:0007095	0.685387
GO:0042446	3.075e-16
GO:0005513	0.615394
GO:0032793	0.00351039
GO:0045600	8.04632e-05
GO:0014059	0.593952
GO:0072488	0.610463
GO:0019725	0.000370198
GO:0060047	0.679454
GO:0007193	0.654196
GO:0047496	0.719678
GO:0097320	0.565407
GO:2000134	0.301885
GO:0032438	0.644964
GO:0008209	0.849306
GO:0006360	0.733902
GO:0071897	0.811876
GO:0000302	0.738759
GO:0048863	0.220666
GO:0060037	2.59935e-09
GO:0019882	0.00900988
GO:0032147	0.797029
GO:0002286	0.0142331
GO:0030326	0.413803
GO:0030513	1.6956e-10
GO:0006778	0.000164029
GO:0006342	0.5
GO:0007141	0.565407
GO:0045667	0.565407
GO:1902187	0.795054
GO:0007416	0.0891956
GO:0019731	0.390834
GO:0022008	0.00825546
GO:0042113	0.567475
GO:0090316	0.670807
GO:0032981	0.59028
GO:0021846	0.631905
GO:0051298	0.580472
GO:0051024	0.607745
GO:0090399	0.166476
GO:0007040	0.63846
GO:0070986	0.601374
GO:0036109	0.607564
GO:0086064	0.644964
GO:0008631	0.607564
GO:0097191	0.0435242
GO:1902042	0.484968
GO:0002227	0.19802
GO:0001662	0.617911
GO:0051457	0.662019
GO:0030317	0.657316
GO:0048246	0.11456
GO:0001829	0.0185757
GO:0071407	0.0217946
GO:0051259	0.240572
GO:2000251	0.566781
GO:0010942	0.69822
GO:0006297	0.749535
GO:1902230	0.675392
GO:0042339	0.556516
GO:0008299	0.605616
GO:0052695	0.00141807
GO:0043408	0.000141455
GO:0019674	0.59028
GO:0003222	0.000157011
GO:0060766	0.745283
GO:0007088	0.167613
GO:0036150	0.629928
GO:0050729	0.00755201
GO:0006997	0.666668
GO:0006271	0.788188
GO:0071277	0.6981
GO:0036066	0.576238
GO:0098655	0.623859
GO:0048813	0.69058
GO:0046628	0.128336
GO:0006298	0.0396324
GO:0040037	0.638535
GO:0043484	0.634507
GO:0051591	7.59149e-05
GO:0045861	0.767026
GO:0009416	0.00387121
GO:0031954	0.0769012
GO:0006283	0.560802
GO:0043403	0.140858
GO:0070584	0.660725
GO:0006376	0.00500734
GO:0042026	0.648192
GO:0007220	2.37718e-40
GO:0007602	0.610463
GO:0021702	0.610338
GO:0000413	0.708164
GO:0051493	0.516967
GO:0045995	0.292392
GO:0030838	0.167094
GO:0060173	0.00829633
GO:0006882	0.539828
GO:0032469	0.195523
GO:0015939	0.147467
GO:0007077	0.542598
GO:0045022	0.580472
GO:0008210	0.622825
GO:0007032	0.619402
GO:0035249	0.642322
GO:0002063	0.564303
GO:0010212	0.00802689
GO:0048617	0.700208
GO:0048025	0.710773
GO:0090129	0.655956
GO:0034612	0.736798
GO:0006939	0.631699
GO:0032094	0.654446
GO:0019432	0.00480755
GO:0045665	1.43439e-12
GO:0016601	0.035535
GO:0042100	0.300433
GO:0016056	0.636755
GO:0045727	0.630959
GO:0001702	0.613544
GO:0000050	4.1035e-05
GO:2000678	0.283395
GO:0048705	0.722658
GO:0009311	0.556516
GO:0042776	0.59028
GO:0010469	0.668727
GO:0090314	0.615901
GO:0042157	5.93053e-22
GO:0001837	7.86518e-14
GO:0000083	0.329053
GO:0051881	0.00437831
GO:0050853	0.00581164
GO:0055119	0.608711
GO:0048596	0.00522461
GO:0031054	0.0240314
GO:0050732	0.611148
GO:0001890	0.0210709
GO:0016050	0.569453
GO:0048741	0.0934911
GO:0007628	3.01399e-07
GO:0043508	0.585054
GO:0097192	1.10951e-07
GO:0014823	7.77056e-05
GO:0070509	0.580472
GO:0015793	0.622825
GO:0006884	0.636349
GO:0010824	0.632112
GO:0045777	0.119918
GO:0045773	0.740803
GO:0050715	0.00429147
GO:0048872	0.00141807
GO:0042755	0.443927
GO:0006099	2.85977e-06
GO:0008016	0.654196
GO:0043087	0.102934
GO:0033559	0.59028
GO:0050890	0.672334
GO:1903507	0.726125
GO:0006446	0.779418
GO:0042327	0.000812841
GO:0006750	0.539828
GO:0046328	0.750075
GO:0045333	0.629928
GO:0006144	0.137002
GO:0032436	0.850746
GO:0043303	0.610628
GO:2001239	1.04936e-05
GO:0042554	0.0573619
GO:0006998	0.565407
GO:0034080	0.107957
GO:0001759	2.61755e-08
GO:0097502	0.539828
GO:0034614	0.565407
GO:0009165	0.07533
GO:0045494	0.593348
GO:0048538	2.68188e-06
GO:0007158	0.565407
GO:0042220	0.678262
GO:0032570	0.28895
GO:0007340	0.539828
GO:0048146	0.0165163
GO:0030522	0.000609685
GO:0002027	0.0107837
GO:0010801	0.565407
GO:0035902	0.00642468
GO:0097503	0.565407
GO:0031424	0.593348
GO:0050850	0.0338951
GO:0006865	0.636755
GO:0070373	0.490945
GO:0046597	0.826993
GO:0071549	0.754524
GO:0006890	1.07852e-06
GO:0001675	0.644964
GO:0045926	0.617911
GO:0033141	0.00589652
GO:0003382	0.648476
GO:0071364	0.585565
GO:0006206	0.000196718
GO:0045332	0.569453
GO:0010800	0.790292
GO:0050770	0.67724
GO:0032007	0.683081
GO:0043162	0.6775
GO:0043491	0.00863943
GO:0010592	0.607564
GO:0003151	0.00243513
GO:0018146	0.556516
GO:0090023	1.01392e-22
GO:0040007	0.000644361
GO:0031571	0.0204224
GO:0032886	0.615394
GO:0030193	0.752556
GO:0010510	0.539828
GO:0060391	0.783185
GO:0045595	0.0303147
GO:0002087	0.580472
GO:0060213	0.556516
GO:0050482	0.657316
GO:0032689	0.0390381
GO:0071345	0.000971424
GO:0042445	0.693377
GO:1901673	0.682348
GO:0001522	0.539828
GO:0035567	0.59028
GO:0042340	0.556516
GO:0036148	0.655956
GO:0006303	0.0168128
GO:0042110	0.00665835
GO:0048791	0.615394
GO:0016578	0.641998
GO:0043473	0.317146
GO:0031290	0.585054
GO:0048147	0.00693939
GO:0031100	0.306751
GO:0046329	0.203334
GO:0048715	1.91022e-06
GO:0006182	0.628854
GO:0045582	0.00264734
GO:0007271	2.30848e-11
GO:0000245	0.692029
GO:0006821	0.659117
GO:0002009	0.132366
GO:0051281	0.793111
GO:1902358	0.556516
GO:0007130	0.539828
GO:1901379	0.852031
GO:0001709	0.107957
GO:0042594	0.445982
GO:0045737	0.759177
GO:0043923	0.575927
GO:0000002	0.629928
GO:0046209	0.699889
GO:0071363	0.00374891
GO:0008277	0.654446
GO:0010039	1.2269e-08
GO:0006913	0.0236603
GO:0060314	0.738628
GO:0046939	0.539828
GO:0048754	1.65532e-07
GO:2001240	0.130352
GO:0006096	0.628854
GO:0010507	0.647206
GO:0032729	0.000315646
GO:0032461	0.0733988
GO:0006809	0.0133631
GO:0006691	0.648476
GO:0033280	3.44945e-07
GO:0042310	0.000904832
GO:0045736	0.0231168
GO:0002040	0.000128673
GO:0006139	0.233653
GO:2001244	2.35233e-06
GO:0045931	1.87047e-06
GO:0021819	2.82389e-45
GO:0055008	0.0207796
GO:0090630	0.585054
GO:0070059	5.80251e-17
GO:2000377	0.0267517
GO:0043206	0.556516
GO:0048148	0.640474
GO:0051930	0.745404
GO:0045909	0.00238422
GO:0050872	0.556516
GO:0007276	0.636755
GO:0032693	0.0453718
GO:0001654	6.49147e-07
GO:0045662	0.148975
GO:0015949	0.234233
GO:0010832	0.00683051
GO:0050999	0.697162
GO:0042088	0.518765
GO:0000188	0.565407
GO:0014898	0.5
GO:0050771	0.621056
GO:0036149	0.643348
GO:0009813	0.00346697
GO:0071285	0.000712398
GO:0006836	0.59028
GO:0003094	0.575927
GO:0008654	0.556516
GO:0006349	0.622825
GO:0042711	0.645301
GO:0006970	0.808441
GO:0009411	0.120154
GO:0021542	0.663277
GO:0006611	0.768575
GO:0032968	0.00728997
GO:0050829	0.000380332
GO:0007616	0.000159148
GO:0050901	0.0524867
GO:0045785	0.0463003
GO:0051044	0.215252
GO:2001238	0.428512
GO:0050714	0.00655019
GO:0007588	1.26771e-07
GO:0048009	1.70095e-05
GO:0046135	5.27242e-07
GO:0030238	0.045787
GO:0071526	1.31327e-09
GO:0070301	0.130135
GO:0040014	1.70324e-05
GO:0043278	0.292537
GO:0045429	0.0377585
GO:0014065	0.114593
GO:0035914	0.00111403
GO:0071158	0.290637
GO:0043647	0.625043
GO:0019827	0.0512358
GO:0071383	0.640236
GO:0048477	0.408605
GO:0032092	0.167599
GO:0008156	0.822855
GO:0042572	0.657316
GO:0006909	2.5428e-06
GO:0032504	0.539828
GO:0046716	0.258645
GO:0001659	0.652019
GO:0030155	0.675249
GO:0006790	0.5
GO:0046326	0.0247416
GO:0061025	0.00298012
GO:0006509	0.683201
GO:0042177	0.160258
GO:0006695	0.389776
GO:0006606	0.760985
GO:0001657	4.248e-05
GO:0030206	0.0210561
GO:0032024	0.750075
GO:0060045	0.79172
GO:0006479	0.576238
GO:0005978	0.65183
GO:0031668	0.704529
GO:0071397	0.609166
GO:0006687	0.459188
GO:0010524	0.660379
GO:0045948	0.660379
GO:0006878	0.855417
GO:0042744	0.708042
GO:0023019	0.70692
GO:0034504	0.000189947
GO:0014912	0.0115188
GO:0051602	6.96039e-05
GO:0045821	0.504073
GO:0055010	0.000128182
GO:0006094	0.152391
GO:0030325	6.05279e-13
GO:0043928	0.71624
GO:0051571	0.0356116
GO:0086091	0.685324
GO:0019082	0.680815
GO:0048854	0.0160827
GO:0086005	0.678855
GO:0010508	0.71145
GO:0031647	0.0187353
GO:0042574	0.615394
GO:0072593	0.786582
GO:0050832	0.251826
GO:0045618	0.682114
GO:0045671	0.677288
GO:0060444	0.927496
GO:0030517	0.578054
GO:0045184	0.698671
GO:0060445	2.55717e-25
GO:0002042	0.0013144
GO:0033540	0.743185
GO:0008154	4.53881e-19
GO:0016540	8.04218e-10
GO:0007498	0.207839
GO:0050884	0.593348
GO:0032525	0.5
GO:0000737	0.335158
GO:0001937	0.764149
GO:0050678	0.00346697
GO:0003007	0.750483
GO:0031629	0.695095
GO:0051276	0.600057
GO:0043981	0.652993
GO:0000079	0.550623
GO:0007194	0.609166
GO:0007249	0.394422
GO:2001234	0.188632
GO:0010765	0.612942
GO:0031124	0.791354
GO:0032508	0.309737
GO:0010634	0.851981
GO:0032091	0.337124
GO:0072332	0.0121933
GO:0000060	0.438416
GO:0042474	0.663277
GO:0070328	4.94411e-35
GO:0050910	0.0422008
GO:0045070	0.253188
GO:0021904	2.2816e-15
GO:0060612	0.240057
GO:0048268	0.637499
GO:0006957	0.594352
GO:0021915	0.718673
GO:0070542	0.714574
GO:0007029	0.607957
GO:0071257	0.585054
GO:0032735	4.42293e-10
GO:1900153	0.59028
GO:0051085	0.565407
GO:0048873	0.350777
GO:0019229	0.630795
GO:0045599	3.93907e-06
GO:0048488	0.586197
GO:0060548	0.00164961
GO:0001833	0.630795
GO:0007094	0.057621
GO:0008053	3.8654e-05
GO:0006633	0.540397
GO:0030194	0.00300191
GO:0018298	0.569453
GO:0009755	0.753107
GO:0030490	0.595346
GO:0031016	0.0707716
GO:0032781	0.662436
GO:0090026	3.5867e-15
GO:0033077	0.0596305
GO:0009303	0.651609
GO:0018107	0.634331
GO:0045746	0.629928
GO:0022408	0.721583
GO:0001556	0.304501
GO:0016486	0.694087
GO:0045197	0.615394
GO:0035307	0.755345
GO:0030177	0.000109096
GO:0030488	0.5
GO:0050710	0.256776
GO:0007492	0.462603
GO:0006699	8.74284e-08
GO:0045089	0.0493702
GO:1902043	0.692111
GO:0007597	1.05968e-09
GO:0035094	0.359405
GO:0021680	0.580472
GO:0061418	0.0307041
GO:0071044	0.622825
GO:0002548	0.676518
GO:0007019	0.556516
GO:0031529	0.0617863
GO:0048511	0.553778
GO:0030195	0.595346
GO:0021772	0.00854758
GO:0010165	0.000182819
GO:0032148	0.895675
GO:0034199	7.2238e-09
GO:2000045	0.638795
GO:0019433	1.58506e-06
GO:0045663	0.00351258
GO:0032480	2.75253e-10
GO:0008306	2.66131e-13
GO:0009267	0.124239
GO:0007528	0.0353282
GO:2001222	0.539828
GO:0009992	0.631905
GO:0060338	1.55353e-08
GO:0032402	0.0640826
GO:0015693	0.594352
GO:0043407	0.469714
GO:0061028	0.832895
GO:0014067	0.607564
GO:0033198	0.255581
GO:1901687	4.03864e-33
GO:0006120	0.00825546
GO:0030521	0.555169
GO:0001935	0.0176654
GO:0045807	0.71717
GO:0051225	0.663476
GO:0035815	0.61083
GO:0071480	0.000186623
GO:0045165	2.22445e-09
GO:1901998	0.702628
GO:0043249	0.605817
GO:0051928	0.234672
GO:0060716	0.75062
GO:0001756	0.000861594
GO:0016338	4.39642e-53
GO:0030111	0.644964
GO:0006513	0.690201
GO:0040018	0.000211212
GO:0090190	6.99604e-07
GO:0015671	0.616658
GO:0035810	0.665061
GO:0061029	0.214259
GO:0006749	2.49812e-19
GO:0031581	0.625043
GO:0007163	0.647206
GO:2000352	0.0640552
GO:0043113	0.119541
GO:0009880	1.98702e-06
GO:0008652	0.687056
GO:0006071	6.63496e-06
GO:0001816	9.96417e-05
GO:0009306	0.213658
GO:0019395	0.0426555
GO:0008354	0.420034
GO:0007389	0.0267398
GO:0007131	0.646568
GO:0050982	0.59028
GO:0007191	0.601374
GO:0045862	0.667946
GO:0001942	0.282366
GO:0006228	0.00683051
GO:1901215	0.639374
GO:0006336	0.566781
GO:0033344	1.42663e-05
GO:0006107	5.88515e-05
GO:0048240	0.0151664
GO:0006385	0.654196
GO:0019915	0.00329072
GO:0007405	0.600311
GO:0043409	0.622825
GO:0035924	3.15988e-06
GO:0071375	0.778858
GO:0034332	0.0768258
GO:0009058	0.539828
GO:0031589	0.678646
GO:0002931	0.726028
GO:0031667	0.533955
GO:2000379	9.82114e-05
GO:0021670	0.539828
GO:0031293	7.66905e-09
GO:0070423	0.082527
GO:0030099	0.00350969
GO:1901652	0.607564
GO:0070207	0.643348
GO:2000463	0.109166
GO:0005852	0.730487
GO:0010827	0.169502
GO:0035909	0.749535
GO:0071850	0.00677735
GO:0006702	0.00386326
GO:0035855	0.335687
GO:0043922	0.0357989
GO:0050768	0.610463
GO:0006450	0.642822
GO:0008037	0.607564
GO:0007214	0.601374
GO:1990126	0.594352
GO:0008206	5.95625e-30
GO:0045598	0.262785
GO:0006370	0.71717
GO:0030301	0.396695
GO:0006306	0.20828
GO:0071108	0.631905
GO:0071333	0.770319
GO:0034375	0.0279722
GO:0021766	0.421257
GO:0042476	1.68037e-10
GO:0016571	0.688582
GO:0002088	0.00097244
GO:0031334	0.847853
GO:0034260	0.0815466
GO:0043149	0.908611
GO:0009725	0.755789
GO:0042592	0.575927
GO:0007052	0.68272
GO:0008344	0.739377
GO:0060349	0.5855
GO:0019079	0.0776294
GO:0061512	0.594352
GO:0010506	0.637499
GO:0007020	0.622825
GO:2001241	0.698784
GO:0060317	0.0027594
GO:0006801	0.0510021
GO:0071320	0.00666676
GO:0045879	0.0341459
GO:0032722	0.0125755
GO:0021675	0.59924
GO:0030501	0.000560695
GO:0032228	0.655956
GO:0021762	0.0750299
GO:0014047	5.41907e-09
GO:0008089	0.625043
GO:2000811	0.0607276
GO:0043518	0.00183416
GO:0071371	2.12907e-10
GO:0060292	0.664189
GO:0031623	5.26879e-05
GO:0048490	0.617911
GO:0046622	0.769166
GO:0031146	0.683325
GO:0001706	0.638535
GO:0043010	8.80677e-05
GO:0042267	0.695353
GO:0007213	2.18348e-16
GO:0031103	0.539828
GO:0006607	0.586197
GO:0006590	0.0025971
GO:2000179	0.638092
GO:0010842	0.602637
GO:0045787	0.0497552
GO:0045670	0.64974
GO:0030889	0.0159162
GO:0030279	0.065057
GO:0035066	0.373377
GO:0046928	0.0215185
GO:0001708	1.21813e-08
GO:0050434	0.852857
GO:0010579	2.60892e-14
GO:0030901	1.14994e-14
GO:0035584	3.1919e-06
GO:0042462	0.684643
GO:0048870	0.0866566
GO:0006693	1.65942e-18
GO:0006183	0.0139557
GO:0009651	0.583938
GO:0007519	0.00187316
GO:0060079	0.734778
GO:0044344	6.78925e-05
GO:0090303	0.607564
GO:0001892	0.00162721
GO:0003333	0.553579
GO:0007026	0.700208
GO:0030878	0.0373051
GO:0051000	0.0783716
GO:0003091	0.000136709
GO:0070527	0.264459
GO:2001235	0.404654
GO:0048853	0.59028
GO:0075733	0.0668072
GO:0060348	0.734052
GO:0001516	0.000232082
GO:0033209	0.0729611
GO:0045945	0.580472
GO:0034314	0.64974
GO:0035418	0.593952
GO:0030705	0.626623
GO:0010971	0.088508
GO:0007292	0.631905
GO:0007346	0.25955
GO:0019933	0.35002
GO:0008033	0.740047
GO:0010633	0.674847
GO:0051209	0.0408703
GO:0055007	0.648476
GO:0006911	0.628409
GO:0033235	0.101877
GO:0006119	3.59064e-05
GO:0072001	0.00495439
GO:1903543	0.227144
GO:0007266	0.387474
GO:0001953	0.193858
GO:0045778	0.556516
GO:0015721	0.00318917
GO:0050806	0.000136709
GO:0010390	0.00231393
GO:0033700	0.638807
GO:0034599	0.0202536
GO:0006646	4.1035e-05
GO:0033365	0.615756
GO:0000722	0.762858
GO:0032026	0.720709
GO:0001656	0.000269344
GO:0035058	0.594352
GO:0051453	0.565407
GO:0042953	0.0886242
GO:0002690	0.483276
GO:0006044	0.5
GO:0016180	0.615394
GO:0071230	0.0221588
GO:0030534	0.00475263
GO:0042738	9.81915e-08
GO:2000378	0.277486
GO:0002052	0.000819198
GO:0032880	0.779761
GO:0070933	0.0617414
GO:0043542	0.103826
GO:0048545	1.64585e-05
GO:0007422	6.77137e-21
GO:0045907	0.554027
GO:0006337	0.739083
GO:0035036	0.556516
GO:0017187	0.668727
GO:0048485	0.0321947
GO:0030433	0.68815
GO:0043393	0.912951
GO:0010719	0.628854
GO:0016226	0.646237
GO:0045987	0.767653
GO:0048565	0.665497
GO:0006487	0.622825
GO:0046426	1.07461e-21
GO:0030030	0.658641
GO:0048599	0.616658
GO:2000648	0.625149
GO:0034341	0.725909
GO:2000310	0.643348
GO:0048714	0.821347
GO:0060081	0.0881437
GO:0051496	0.269313
GO:0035235	0.644964
GO:0070555	0.38772
GO:0060441	5.93017e-08
GO:0030277	0.580472
GO:0043122	0.0756098
GO:0045672	0.0235793
GO:0001779	0.000938174
GO:0043392	0.421965
GO:0048662	0.0083418
GO:0051894	0.0151674
GO:0018345	0.539828
GO:0031397	0.798238
GO:0006103	0.000692228
GO:0043488	0.569453
GO:0000738	0.674847
GO:0042073	0.569453
GO:0030818	0.539828
GO:0060412	2.2775e-10
GO:0035269	0
GO:0051016	0.5
GO:0043001	0.668096
GO:0006284	0.603563
GO:0035162	0.0386478
GO:0001975	0.843232
GO:0043153	0.00207745
GO:0046697	0.247444
GO:0010952	0.617911
GO:0033327	0.000143541
GO:0031122	0.636009
GO:0006383	0.0131664
GO:0048484	0.5
GO:0031396	0.711965
GO:0009083	0.610463
GO:0009954	0.535599
GO:0001578	0.59028
GO:0045579	0.00312373
GO:0019835	0.695095
GO:0030879	0.790312
GO:0090002	0.130769
GO:0019373	2.20866e-09
GO:0051480	0.00692536
GO:0051896	2.12907e-10
GO:0046676	0.662963
GO:0009117	0.0210561
GO:0042273	0.663756
GO:0038032	0.680815
GO:0048286	4.19944e-07
GO:0035640	0.5
GO:0009060	2.22433e-06
GO:0045109	0.636009
GO:0006637	0.539828
GO:0072583	0.623859
GO:0030520	0.551654
GO:0080008	0.602637
GO:0033572	0.720182
GO:0045747	9.06749e-08
GO:0089711	0.5855
GO:0006379	0.636009
GO:0043044	0.441064
GO:0060674	0.663277
GO:0045446	0.0295358
GO:0006828	0.569453
GO:0043523	0.783754
GO:0008625	0.0449391
GO:0006941	0.00122977
GO:0051965	0.610463
GO:0006418	0.777607
GO:0007257	0.751655
GO:0007188	0.227144
GO:0045019	0.164901
GO:2000353	5.27165e-06
GO:0051145	0.622825
GO:0032924	0.695364
GO:0006626	0.474276
GO:0002062	1.4165e-09
GO:0043507	0.732257
GO:0001841	2.18348e-16
GO:0000375	0.818583
GO:0060395	0.171807
GO:0050767	0.59028
GO:0044262	0.5855
GO:0006098	0.617911
GO:0039702	0.633553
GO:1902236	0.682854
GO:0097194	0.553579
GO:0070372	0.704238
GO:0006812	0.569453
GO:0050808	0.629518
GO:0034446	0.55101
GO:0046847	0.5855
GO:2000249	0.000167206
GO:0006275	0.659117
GO:0001954	0.0979447
GO:0006986	0.512327
GO:0010466	9.83897e-197
GO:0030318	0.00591557
GO:0051603	0.634507
GO:0006825	0.706961
GO:0007043	0.636009
GO:0048706	5.498e-08
GO:0007606	7.36646e-31
GO:0006378	0.0304527
GO:0002407	0.0129531
GO:0071902	0.802352
GO:0009168	0.565407
GO:0048663	3.33431e-13
GO:0055078	0.586197
GO:1902017	0.662479
GO:0019370	0.746439
GO:0045597	0.0420016
GO:0051258	0.714999
GO:0086010	0.215861
GO:0055015	0.68234
GO:0006833	0.0079427
GO:0016446	0.000573711
GO:0050769	0.00288489
GO:0070936	0.699953
GO:0000910	0.691492
GO:0015914	7.66905e-09
GO:0051693	0.621056
GO:0006361	0.733374
GO:0030100	7.01028e-08
GO:0007263	0.00977776
GO:0048712	0.556516
GO:0071398	0.897102
GO:0050908	0.638535
GO:0060068	0.825722
GO:0006471	0.705401
GO:0045651	0.615394
GO:0048208	0.636755
GO:0008045	2.44609e-21
GO:1903959	0.59028
GO:0048026	0.643348
GO:0055072	0.331794
GO:0032456	0.569453
GO:0031032	0.00674401
GO:0030449	1.39978e-10
GO:0050905	0.575927
GO:0007140	0.622825
GO:0051149	0.0318909
GO:0035987	0.00932317
GO:0006953	0.00751088
GO:0097284	0.723792
GO:0050766	0.660571
GO:0005681	0.742998
GO:0071560	2.04477e-05
GO:0007034	0.575927
GO:0034113	0.0544143
GO:0032479	4.73745e-07
GO:0033151	0.556516
GO:0000038	0.68203
GO:0009966	0.687897
GO:0006569	0.539828
GO:0009617	0.299811
GO:0002687	0.638807
GO:0050673	0.0544143
GO:0048568	0.195353
GO:0021510	0.0106723
GO:0042130	0.00647403
GO:0032008	0.629518
GO:0060389	0.0168047
GO:0052696	0.00232599
GO:0070932	0.162428
GO:0032760	0.0244419
GO:0006892	0.757153
GO:0032784	0.615901
GO:0009968	0.617911
GO:0045648	0.00376609
GO:0009607	0.5
GO:0071294	0.708348
GO:0032465	0.0653974
GO:1900740	8.78785e-06
GO:0051146	0.40564
GO:0043588	0.0100195
GO:0046688	0.852569
GO:0002076	0.31505
GO:0001836	1.37522e-05
GO:0006937	0.622825
GO:0033630	0.64841
GO:0060325	0.0332948
GO:0007398	0.643348
GO:0033574	0.822937
GO:0000077	0.0865888
GO:0045765	0.0258185
GO:0000183	0.617817
GO:0051297	0.628531
GO:0014070	0.506911
GO:0061036	0.0013826
GO:0030178	0.844836
GO:0042633	0.593952
GO:0043517	0.196749
GO:0031929	0.694087
GO:0006744	0.580472
GO:0014002	0
GO:0016925	0.657338
GO:0006612	0.5855
GO:0016339	0.00148675
GO:0007413	0.000209305
GO:0044804	0.00500734
GO:0009100	0.539828
GO:0006401	0.539828
GO:0048566	0.117931
GO:0010975	0.715307
GO:0048844	0.756175
GO:0001568	0.671696
GO:0006270	0.719344
GO:0033762	0.607564
GO:0048821	0.216896
GO:0015701	3.67525e-05
GO:0006656	0.00566367
GO:0008585	0.643348
GO:0098656	0.5855
GO:0019430	0.680944
GO:0070098	1.34368e-15
GO:0071872	6.63496e-06
GO:0032435	0.0267398
GO:0007566	0.112266
GO:0005980	0.580472
GO:0007252	0.00367697
GO:0021799	0.585054
GO:0030518	0.728106
GO:0006264	0.601211
GO:0038083	8.39136e-10
GO:0001886	0.617911
GO:0031018	0.00092644
GO:0006796	0.679807
GO:0007512	4.85895e-06
GO:0090382	0.111207
GO:0006259	0.5855
GO:0006352	0.622825
GO:0009312	0.539828
GO:0010867	0.00495439
GO:0031076	0.0343388
GO:0097067	0.039106
GO:2000145	7.48904e-05
GO:0042752	0.176212
GO:0048557	0.674847
GO:0070536	0.615901
GO:0007126	0.646568
GO:0006641	0.718477
GO:0006885	0.624675
GO:1900087	0.628227
GO:0048666	0.512557
GO:0045776	0.0037133
GO:0009566	0.10743
GO:0045596	0.826173
GO:0021537	0.651338
GO:0001932	0.665061
GO:0031648	1.17743e-05
GO:0030902	2.82389e-45
GO:0016485	0.0506889
GO:0048536	0.109697
GO:0021522	2.60892e-14
GO:0097028	0.113208
GO:0046718	0.810408
GO:0009953	1.45892e-13
GO:0030502	0.30297
GO:0045740	0.341465
GO:0046686	0.91651
GO:0010569	0.622825
GO:0009790	0.0161011
GO:0051491	0.668504
GO:0043651	0.59028
GO:2000279	0.679454
GO:0071347	0.000499343
GO:0008645	0.276108
GO:0045840	0.0329266
GO:0001974	0.799803
GO:0051701	0.0251327
GO:0043280	0.00197212
GO:0050870	0.178127
GO:0070848	0.745135
GO:0043536	0.338573
GO:0090398	0.200243
GO:0048167	0.00238831
GO:0042542	0.727396
GO:0019226	0.539828
GO:0007368	0.0240314
GO:0046513	0.59028
GO:0090103	1.85084e-06
GO:0048514	0.0455547
GO:0048665	0.59924
GO:0051279	0.709887
GO:0008334	0.657773
GO:0033147	0.657395
GO:0061098	2.66444e-09
GO:0060038	0.59028
GO:0006541	0.622825
GO:0045930	0.116199
GO:0090502	0.72227
GO:0051642	0.623484
GO:0006369	0.812244
GO:0030032	0.0416363
GO:0030204	0.0384477
GO:0071577	0.566781
GO:0050804	2.2694e-06
GO:0048469	0.00111677
GO:0050860	0.887375
GO:0042346	0.0192129
GO:0007339	0.682914
GO:0010812	0.556516
GO:0060397	2.99924e-15
GO:0017157	0.653714
GO:0021854	2.30848e-11
GO:0043252	0.556516
GO:0006362	0.751326
GO:0030866	0.648476
GO:0060048	0.808497
GO:0006654	0.637499
GO:0016331	0.643348
GO:0007016	0.666155
GO:0060999	0.5
GO:0060134	0.622825
GO:0046835	0.61935
GO:0048265	2.61755e-08
GO:0009948	0.747222
GO:0016575	0.0948505
GO:0050995	0.110268
GO:0051321	0.634008
GO:0042730	0.281331
GO:0051893	0.594352
GO:0032715	0.0594826
GO:0006278	0.5
GO:0001823	0.702789
GO:0070306	0.273429
GO:0048333	0.615394
GO:0021983	2.65814e-12
GO:0030214	0.623859
GO:0000096	0.652061
GO:0042176	0.688381
GO:0031284	0.0027594
GO:0048593	0.236586
GO:0001736	0.738221
GO:0016024	0.565407
GO:0048814	0.622825
GO:0009409	0.30384
GO:0007178	0.09946
GO:0048745	0.716831
GO:0042832	4.33605e-12
GO:0043525	0.00292559
GO:0032753	0.263942
GO:0010880	0.679454
GO:0006536	0.5
GO:0010718	0.00883441
GO:0030511	1.25328e-06
GO:0030890	9.61743e-05
GO:0019722	0.11788
GO:0032331	4.07326e-14
GO:0061178	0.608509
GO:0060216	4.57121e-05
GO:0017144	9.42912e-06
GO:0070534	0.437092
GO:0044257	0.578054
GO:0045071	0.0066608
GO:0003009	0.740132
GO:0048747	0.718477
GO:0048709	1.4679e-10
GO:0001508	0.595346
GO:0046579	0.0151399
GO:0042761	0.575927
GO:0051131	0.784331
GO:0030224	0.00329164
GO:0035458	0.0251571
GO:0006165	0.0198172
GO:0051262	0.650767
GO:0008643	0.617911
GO:0022627	0.558249
GO:0032733	0.0012369
GO:0090179	0.622825
GO:0071392	0.824352
GO:0002526	0.1489
GO:0043277	0.111196
GO:0060307	0.715371
GO:0006301	0.748157
GO:0032230	0.59028
GO:0007080	0.676461
GO:0046854	0.588775
GO:0048812	0.00433029
GO:0060009	0.199635
GO:0014911	0.871577
GO:0070208	0.595194
GO:0001731	0.731211
GO:0071353	4.5826e-06
GO:0046427	1.71146e-05
GO:0035108	0.636009
GO:0007162	0.169306
GO:0045445	0.693567
GO:0032720	0.23454
GO:0048008	0.144241
GO:0010595	1.22241e-07
GO:0007259	4.16309e-12
GO:0019228	0.210222
GO:0030073	0.706004
GO:0017015	0.0249016
GO:0045780	0.755988
GO:0006309	4.12623e-06
GO:0007250	0.114772
GO:0001502	0.00274724
GO:0071479	0.00128364
GO:0006171	0.759428
GO:0031214	0.0210561
GO:0030148	0.623484
GO:0043552	0.515723
GO:0007369	0.758696
GO:0006940	0.565407
GO:0032755	4.03213e-05
GO:0042770	0.192015
GO:0032700	0.278983
GO:0050777	0.00164071
GO:0046627	1.09527e-05
GO:0048041	0.0338525
GO:0032967	0.286486
GO:0060272	2.18348e-16
GO:0006829	0.575927
GO:0010862	0.00564255
GO:0090102	0.575927
GO:0036151	0.657316
GO:0006921	0.476155
GO:0043586	0.634507
GO:0060394	0.602637
GO:0030041	0.121944
GO:0006241	0.00502677
GO:0016079	0.728581
GO:0034453	0.657316
GO:0001755	0.0153639
GO:0048701	5.44405e-05
GO:0043434	0.00342274
GO:0050772	0.0546472
GO:0007187	0.00613573
GO:0030330	0.0253894
GO:0070979	0.640273
GO:0044130	0.0235236
GO:0048675	0.662963
GO:0071732	0.609628
GO:0019068	0.718855
GO:0060218	0.63541
GO:0006069	0.565407
GO:0071346	0.185858
GO:0001819	0.782555
GO:0007062	0.620601
GO:0060291	1.34861e-05
GO:0006402	0.706709
GO:0000266	0
GO:0006635	0.702898
GO:0051898	0.82068
GO:0043200	0.383664
GO:1900026	0.623859
GO:0035518	0.774663
GO:0009314	0.0139597
GO:0007093	0.04722
GO:0048704	0.0237507
GO:0030217	0.00522008
GO:0055003	0.679454
GO:0045739	0.279188
GO:0042552	0.2129
GO:0007009	0.0745333
GO:0072661	0.721228
GO:0032874	0.636755
GO:0030949	0.00142723
GO:0036152	0.69058
GO:0035115	0.00989878
GO:0060484	0.586197
GO:0060707	0.556516
GO:0030048	3.84477e-05
GO:0080111	0.602637
GO:0002323	0.249925
GO:0048169	0.660725
GO:0001782	0.0313163
GO:1901741	0.0052319
GO:0071236	3.01399e-07
GO:0034613	0.257179
GO:0035024	0.593952
GO:0042136	0.686623
GO:0042523	0.0720143
GO:0061001	3.8654e-05
GO:0036065	0.539828
GO:0000244	0.689934
GO:0006730	0.0178713
GO:0071425	0.610463
GO:0021549	0.74718
GO:0007200	0.414946
GO:0032786	0.669894
GO:0008542	0.606035
GO:0019372	1.01548e-16
GO:0010977	0.704529
GO:0009650	0.0706338
GO:0051604	0.569453
GO:0055117	0.68506
GO:0042692	0.0490664
GO:0002092	0.368841
GO:0006501	0.00588589
GO:0007595	0.000542578
GO:0048168	0.825015
GO:0034660	0.669116
GO:0035413	0.728834
GO:0000289	0.608711
GO:0042059	0.737186
GO:0010738	0.553579
GO:0043968	0.674137
GO:0000920	0.630795
GO:0048278	0.593348
GO:0016125	0.000152203
GO:0007520	0.713231
GO:0010575	3.6736e-06
GO:0090201	0.162433
GO:0043537	0.700388
GO:0019371	4.81102e-71
GO:0001895	0.782293
GO:2000573	0.940515
GO:0006024	0.366831
GO:0033628	0.586197
GO:0045947	0.00133724
GO:0017158	0.59028
GO:0031641	0.216815
GO:0043046	0.59028
GO:0006783	0.00811844
GO:0002250	0.224041
GO:0007076	0.556516
GO:0030199	2.15263e-14
GO:0008015	0.0897562
GO:0048255	1.12035e-07
GO:2000311	0.580472
GO:0002376	1.23648e-23
GO:0007625	0.5
GO:0022400	0.651217
GO:0045786	0.0452504
GO:0006672	0.642322
GO:0090501	0.575927
GO:0050892	0.0122158
GO:0015991	0.657338
GO:0009142	0.0268133
GO:0031297	0.642322
GO:0042994	0.601211
GO:0017156	0.594352
GO:0070830	0.0921574
GO:0043623	0.693228
GO:0032743	0.651609
GO:0010811	0.610463
GO:0001569	6.84714e-06
GO:0021987	0.321137
GO:1901214	0.640474
GO:0060065	0.186745
GO:0001541	0.00210768
GO:0006826	0.580472
GO:0006386	0.634507
GO:0060749	0.36785
GO:0035872	0.0114672
GO:0048839	0.0340734
GO:0000387	0.681065
GO:0042517	6.41963e-13
GO:0031663	0.000955205
GO:2000114	0.756983
GO:0015992	0.628409
GO:0031640	0.59028
GO:0016236	0.655956
GO:0045880	1.60757e-19
GO:0030212	0.910798
GO:0043029	0.000282076
GO:0008589	0.107451
GO:0009235	0.698505
GO:0061077	0.758952
GO:0042771	1.15362e-05
GO:0046907	0.609628
GO:0002089	0.550481
GO:0051770	0.00307345
GO:0030033	0.610338
GO:0042149	2.60172e-10
GO:0030208	0.0013856
GO:0035265	0.553579
GO:0001964	0.5
GO:0046488	0.580472
GO:0008406	0.00346697
GO:0002003	0.663277
GO:0003351	0.5
GO:0042311	0.519202
GO:0001967	0.629375
GO:0030819	6.27911e-06
GO:0000070	0.673486
GO:0031532	0.011461
GO:0002011	0.741713
GO:0010001	0.632101
GO:0006506	5.34588e-52
GO:0014032	0.615394
GO:0030163	0.679737
GO:0006883	0.576238
GO:0009395	0.556516
GO:0042246	0.644964
GO:0030322	0.576238
GO:0055088	0.000535876
GO:0043267	0.657316
GO:0010243	0.234347
GO:0045055	0.59924
GO:0007342	0.539828
GO:0050775	0.69822
GO:0010107	0.607564
GO:0000045	0.0258076
GO:0000160	0.674137
GO:0006895	0.59028
GO:0050930	1.56105e-06
GO:0034389	0.610463
GO:1902176	0.503209
GO:0051865	0.708989
GO:0055093	0.615756
GO:0034394	0.597235
GO:0031116	0.5
GO:0016254	0.569453
GO:0035774	0.785502
GO:0006261	0.68506
GO:0045453	0.00013971
GO:0048546	0.586197
GO:0060487	0.621056
GO:0030500	0.693377
GO:0070935	0.0765099
GO:0006363	0.68834
GO:0008333	0.642822
GO:0000381	0.712166
GO:0043011	0.0097024
GO:0030218	0.0340993
GO:0051017	0.00133798
GO:2000060	0.175664
GO:0031572	0.680815
GO:0014850	0.713954
GO:0010839	0.660543
GO:0008340	1.98642e-05
GO:0006978	0.00452278
GO:0035329	0.687897
GO:0035435	0.5
GO:0000042	0.594352
GO:0051568	0.0665367
GO:0051895	0.934546
GO:0010259	0.747694
GO:0007585	0.368498
GO:0000380	0.655956
GO:0001580	0.556516
GO:0016045	0.431755
GO:0060402	0.556516
GO:0045742	0.203429
GO:0000422	0.120909
GO:0060347	0.688189
GO:0050690	0.71624
GO:0045859	0.718587
GO:0001944	0.556516
GO:0007190	0.052429
GO:0034644	0.193688
GO:0051899	0.725285
GO:0030514	0.73778
GO:0043967	0.694832
GO:0045104	0.321381
GO:0021954	3.1919e-06
GO:0050718	0.00483656
GO:0071385	1.47307e-10
GO:0006839	0.59717
GO:0019048	0.358825
GO:1990090	1.31059e-05
GO:0030101	2.63896e-07
GO:0050730	0.152391
GO:0050880	0.67249
GO:0045668	0.00283707
GO:0001958	4.49034e-09
GO:0046621	2.91469e-05
GO:0060135	0.154095
GO:0007205	0.809341
GO:0043666	0.539828
GO:0045214	0.628531
GO:0010613	0.569453
GO:0042274	0.641034
GO:1900034	0.47021
GO:0006595	0.669894
GO:0071806	0.569453
GO:0016358	0.693374
GO:0051968	1.17894e-06
GO:0006754	0.663255
GO:0042326	0.0214943
GO:0019216	0.00133724
GO:0048384	0.00012406
GO:0000718	0.414047
GO:0090307	0.628531
GO:0042254	0.68048
GO:0048387	0.287967
GO:0051781	1.67879e-06
GO:0045176	0.615394
GO:0003281	0.00539105
GO:0051924	0.805148
GO:0046685	0.742391
GO:0000132	0.000164309
GO:0042098	0.276137
GO:0045921	0.000186138
GO:0043966	0.708695
GO:0032757	0.0298523
GO:2000649	0.602637
GO:0090503	0.580472
GO:0043124	0.594898
GO:0007189	0.0698894
GO:0043984	0.00579285
GO:0051272	0.0383259
GO:2001237	0.585157
GO:0042789	0.718134
GO:0002031	0.70406
GO:0050727	0.529975
GO:0040015	4.80607e-05
GO:0045806	0.636755
GO:0032728	2.02676e-08
GO:0006195	0.594352
GO:0006891	0.724304
GO:0010460	0.690884
GO:0051482	0.759374
GO:0021794	0.00159141
GO:0001655	0.617911
GO:0034122	0.629688
GO:0008361	0.610338
GO:0042325	0.682114
GO:0055089	0.245272
GO:0050885	0.721327
GO:0006027	0.37543
GO:0001894	0.376863
GO:0006820	0.71067
GO:0043568	3.61909e-59
GO:0060324	0.0168486
GO:0036092	0.5855
GO:0071354	0.0024968
GO:0043101	0.00330464
GO:0030239	0.556516
GO:0008637	0.553622
GO:0010596	0.636009
GO:0006855	0.034176
GO:2000273	0.753107
GO:1903506	0.0563043
GO:0032332	2.00177e-16
GO:0036342	0.75708
GO:0045638	0.00768156
GO:0071377	0.00728997
GO:0042438	0.0129229
GO:0030220	0.245678
GO:0051966	0.652019
GO:0046580	0.0552969
GO:0001824	0.697293
GO:0008219	0.479092
GO:0043982	0.593952
GO:0030316	2.14383e-11
GO:0070498	0.244859

## Sheet: interaction
Gene Ontology ID	P-value
GO:1902166	0.0887407
GO:0016239	8.38718e-10
GO:0030049	1.14691e-79
GO:0051402	3.39675e-12
GO:0048266	0.371342
GO:0043950	7.90176e-61
GO:0031333	0.00144342
GO:0032897	3.67061e-28
GO:0035589	0.556516
GO:0050921	4.60782e-06
GO:0033137	0.129268
GO:0034587	1.21555e-71
GO:0046827	0.0956954
GO:0046856	0.118736
GO:0007210	0
GO:0048205	0
GO:0043616	0.683822
GO:0045343	7.36646e-31
GO:0007631	3.86002e-32
GO:0060413	1.96089e-20
GO:0061647	0.00257214
GO:0010332	0.000272895
GO:0045721	0.0119194
GO:0002026	0.73222
GO:0070266	9.11077e-24
GO:0003148	0.0819925
GO:0070528	0.642322
GO:0021756	5.36093e-05
GO:0022011	0.0426578
GO:0090280	0.0280418
GO:0006090	5.07486e-151
GO:0032956	3.20086e-17
GO:0016558	0
GO:0045078	1.04263e-09
GO:0006694	0.218593
GO:0006768	2.01326e-11
GO:0002028	0.00248397
GO:0035050	0.238656
GO:0007611	0.583235
GO:0051412	0.0151073
GO:0090200	2.26754e-22
GO:0043069	0.304647
GO:0001678	1.29496e-09
GO:0050427	0.00141807
GO:0009408	0.0452798
GO:0031069	0.199478
GO:0002230	3.48928e-22
GO:0007215	1.68003e-25
GO:0032467	1.44212e-08
GO:0022409	0.000841869
GO:0001707	3.55106e-06
GO:0048535	0.00119874
GO:0021591	0.608711
GO:0010288	0.682914
GO:0071773	6.75927e-41
GO:0071901	0.127143
GO:0001676	0.580472
GO:0003341	0.5
GO:0045086	2.05903e-10
GO:0045664	5.87928e-05
GO:0051926	3.97012e-07
GO:0060384	9.26542e-10
GO:0035025	0.0838212
GO:0031047	0
GO:0050873	0.0409321
GO:0060644	3.64119e-05
GO:0010875	1.22857e-06
GO:0042104	1.86065e-07
GO:0035082	0.5
GO:0043281	1.46007e-05
GO:0007159	4.96052e-12
GO:0001658	0.000500898
GO:0045954	1.17544e-07
GO:0030282	0.226488
GO:0042307	0.0325431
GO:0071625	6.23889e-181
GO:0043691	1.02773e-49
GO:0048468	1.33067e-08
GO:0045060	0.115135
GO:0032201	1.1498e-83
GO:0031274	1.18993e-14
GO:0006893	4.1035e-05
GO:0061436	0.0431515
GO:0008610	0.000266619
GO:0006605	1.99953e-05
GO:0050435	4.19908e-63
GO:0002053	0.0763591
GO:0060306	1.64387e-36
GO:0048589	0.0110785
GO:0035338	0.000794273
GO:0030207	0.0113097
GO:0071157	0.0015284
GO:0038061	1.83466e-21
GO:0010043	0.35813
GO:0030166	2.82389e-45
GO:0021527	1.43966e-12
GO:0000281	3.04999e-13
GO:0000462	2.12907e-10
GO:0007017	5.82538e-45
GO:0090004	6.19939e-47
GO:0071310	0.728102
GO:0048678	0.111363
GO:0006520	0.280192
GO:0051290	4.79505e-09
GO:0045190	1.91295e-16
GO:0006198	0.553579
GO:0050909	8.48566e-167
GO:0007171	0.68834
GO:0010881	5.46605e-55
GO:0043388	0.592877
GO:0005753	7.25053e-274
GO:0007051	0.000137263
GO:0018149	6.38437e-47
GO:0002437	7.3489e-10
GO:0048738	2.90003e-11
GO:0071276	0.629928
GO:0022604	0.00613311
GO:0007569	0.000118784
GO:0006995	4.52183e-212
GO:0071542	0.080386
GO:0030225	7.75161e-07
GO:0051090	3.99687e-07
GO:0030010	2.08939e-27
GO:0033189	0.705279
GO:0032695	0.0165256
GO:0007157	1.44942e-08
GO:0046677	0.390134
GO:0060334	5.54909e-13
GO:0045725	4.60713e-06
GO:0007129	2.8515e-41
GO:0014003	6.75389e-20
GO:0043330	2.48064e-07
GO:2000036	3.13583e-20
GO:0016573	1.69699e-38
GO:0046034	2.18348e-16
GO:0048260	0.204357
GO:0006622	3.10419e-05
GO:0010389	0.000648821
GO:0007031	0
GO:0050919	1.46464e-165
GO:0006904	7.05337e-29
GO:0051084	3.1574e-120
GO:0034374	4.02868e-21
GO:0051443	1.2928e-05
GO:0055074	0.0277274
GO:0097150	0.00705791
GO:0007274	0.0478137
GO:0030593	4.09168e-06
GO:0034067	0.569453
GO:0015074	0.580472
GO:0035176	4.97628e-09
GO:0048661	0.0280255
GO:0032270	0.181539
GO:0010033	2.34341e-05
GO:0015012	0
GO:0046849	5.38961e-05
GO:2001243	0.00107148
GO:0007281	0.00346996
GO:0005977	2.94056e-24
GO:0050918	6.43208e-09
GO:0001963	1.65942e-18
GO:0007154	0.0219711
GO:0007548	4.46495e-14
GO:0042993	2.63658e-07
GO:0010906	0.0366747
GO:0045088	5.14063e-47
GO:0070371	0.00092092
GO:0023014	2.58526e-24
GO:0035116	0.0217471
GO:0030539	0.454524
GO:0007095	2.76757e-18
GO:0042446	0.00495439
GO:0005513	0.69058
GO:0032793	9.26542e-10
GO:0045600	0.000176309
GO:0014059	7.36949e-08
GO:0072488	2.18348e-16
GO:0019725	0.00352536
GO:0060047	2.78718e-07
GO:0007193	4.13901e-175
GO:0047496	1.4032e-13
GO:0097320	0
GO:2000134	0.0011619
GO:0032438	0
GO:0008209	0.117755
GO:0006360	9.87834e-125
GO:0071897	2.68458e-05
GO:0000302	2.11388e-16
GO:0048863	0.819626
GO:0060037	0.229929
GO:0019882	0.000356372
GO:0032147	0.000102566
GO:0002286	1.4032e-13
GO:0030326	1.60022e-08
GO:0030513	1.46055e-17
GO:0006778	0.0799238
GO:0006342	0.216815
GO:0007141	4.75199e-05
GO:0045667	0.439578
GO:1902187	4.2055e-41
GO:0007416	6.30292e-72
GO:0019731	0.537014
GO:0022008	0.688947
GO:0042113	0.0909627
GO:0090316	0.000222043
GO:0032981	1.2118e-41
GO:0021846	0.585076
GO:0051298	7.54064e-09
GO:0051024	0.000364729
GO:0090399	7.29908e-08
GO:0007040	2.29495e-46
GO:0070986	0.000370198
GO:0036109	1.64304e-12
GO:0086064	1.60109e-61
GO:0008631	3.59095e-05
GO:0097191	1.09867e-16
GO:1902042	0.00046191
GO:0002227	0.295471
GO:0001662	0.0546948
GO:0051457	3.22299e-49
GO:0030317	0.683667
GO:0048246	0.00311383
GO:0001829	0.00506175
GO:0071407	0.497464
GO:0051259	0.000138638
GO:2000251	0.00269781
GO:0010942	0.118953
GO:0006297	1.07444e-55
GO:1902230	0.476434
GO:0042339	1.54473e-14
GO:0008299	0.569453
GO:0052695	9.96578e-289
GO:0043408	1.95951e-09
GO:0019674	0
GO:0003222	5.20983e-52
GO:0060766	0.000523454
GO:0007088	2.51348e-14
GO:0036150	2.73345e-19
GO:0050729	0.00539317
GO:0006997	0
GO:0006271	1.61991e-126
GO:0071277	0.0714378
GO:0036066	0.556516
GO:0098655	1.70498e-241
GO:0048813	0.00331237
GO:0046628	0.000828812
GO:0006298	6.23253e-43
GO:0040037	0.000104344
GO:0043484	8.18431e-64
GO:0051591	0.0182719
GO:0045861	0.0273299
GO:0009416	0.000712285
GO:0031954	7.79481e-12
GO:0006283	1.26764e-192
GO:0043403	0.652061
GO:0070584	9.39746e-07
GO:0006376	5.39769e-26
GO:0042026	2.12621e-06
GO:0007220	8.38711e-85
GO:0007602	0.580472
GO:0021702	0.59028
GO:0000413	9.49154e-49
GO:0051493	0.00967921
GO:0045995	0.751749
GO:0030838	1.28041e-13
GO:0060173	0.698302
GO:0006882	0.580472
GO:0032469	8.85617e-09
GO:0015939	2.08138e-23
GO:0007077	1.43555e-62
GO:0045022	1.73256e-167
GO:0008210	0.023134
GO:0007032	6.69322e-49
GO:0035249	4.02317e-107
GO:0002063	1.50881e-07
GO:0010212	4.99144e-48
GO:0048617	0.0056526
GO:0048025	5.09723e-30
GO:0090129	2.49283e-15
GO:0034612	0.039022
GO:0006939	0.617911
GO:0032094	0.479175
GO:0019432	0.00172418
GO:0045665	1.47936e-06
GO:0016601	0
GO:0042100	0.0420259
GO:0016056	1.84198e-126
GO:0045727	8.98516e-10
GO:0001702	0.0796743
GO:0000050	0.000276257
GO:2000678	4.79176e-10
GO:0048705	0.0476371
GO:0009311	0.539828
GO:0042776	0
GO:0010469	0.120514
GO:0090314	2.35567e-10
GO:0042157	7.49846e-91
GO:0001837	8.15013e-10
GO:0000083	2.70079e-57
GO:0051881	2.08334e-09
GO:0050853	1.55663e-46
GO:0055119	0.00330464
GO:0048596	0.0742591
GO:0031054	1.15759e-74
GO:0050732	2.79998e-06
GO:0001890	0.301545
GO:0016050	1.20147e-61
GO:0048741	0.00766478
GO:0007628	0.0312783
GO:0043508	0.0164389
GO:0097192	1.0904e-28
GO:0014823	0.754593
GO:0070509	0.090058
GO:0015793	0.260411
GO:0006884	0.569453
GO:0010824	4.3801e-238
GO:0045777	0.000915877
GO:0045773	1.65968e-06
GO:0050715	0.0118887
GO:0048872	0.689934
GO:0042755	0.00399156
GO:0006099	2.05564e-168
GO:0008016	1.71031e-05
GO:0043087	3.14662e-19
GO:0033559	7.66905e-09
GO:0050890	4.49037e-12
GO:1903507	0.130555
GO:0006446	0
GO:0042327	0.786981
GO:0006750	0.617911
GO:0046328	1.3501e-11
GO:0045333	0.0139557
GO:0006144	3.4314e-18
GO:0032436	3.08014e-12
GO:0043303	0.053081
GO:2001239	4.10495e-09
GO:0042554	2.47998e-26
GO:0006998	0
GO:0034080	0
GO:0001759	1.91899e-74
GO:0097502	0.5
GO:0034614	0.122118
GO:0009165	0.539828
GO:0045494	0
GO:0048538	0.0402451
GO:0007158	0
GO:0042220	0.305525
GO:0032570	0.113405
GO:0007340	0
GO:0048146	8.74333e-05
GO:0030522	5.34764e-69
GO:0002027	1.86673e-17
GO:0010801	0.029643
GO:0035902	0.00530894
GO:0097503	0.59028
GO:0031424	5.09403e-84
GO:0050850	0.000171946
GO:0006865	9.74618e-25
GO:0070373	2.19879e-05
GO:0046597	4.76385e-17
GO:0071549	0.941751
GO:0006890	0
GO:0001675	0.615394
GO:0045926	0.669894
GO:0033141	5.35278e-07
GO:0003382	0.653266
GO:0071364	0.00978866
GO:0006206	0.0104749
GO:0045332	3.33723e-46
GO:0010800	0.000556112
GO:0050770	3.31687e-07
GO:0032007	1.04308e-43
GO:0043162	2.08559e-40
GO:0043491	0.000242755
GO:0010592	3.52029e-43
GO:0003151	1.13626e-10
GO:0018146	2.08138e-23
GO:0090023	1.04219e-07
GO:0040007	6.8952e-05
GO:0031571	0.000785278
GO:0032886	0.00396667
GO:0030193	2.18436e-10
GO:0010510	0
GO:0060391	0.0429305
GO:0045595	5.41348e-05
GO:0002087	0.594352
GO:0060213	0
GO:0050482	3.65394e-17
GO:0032689	0.134829
GO:0071345	0.415041
GO:0042445	0.783104
GO:1901673	1.54775e-206
GO:0001522	0.556516
GO:0035567	1.62735e-61
GO:0042340	7.45537e-100
GO:0036148	2.60892e-14
GO:0006303	1.59826e-09
GO:0042110	1.11999e-18
GO:0048791	1.21143e-47
GO:0016578	8.4821e-266
GO:0043473	0.000538646
GO:0031290	1.98031e-83
GO:0048147	0.208594
GO:0031100	0.00562667
GO:0046329	3.31737e-13
GO:0048715	1.06882e-05
GO:0006182	0
GO:0045582	0.0146742
GO:0007271	2.25131e-113
GO:0000245	1.48994e-124
GO:0006821	0.0125926
GO:0002009	0.340497
GO:0051281	4.7218e-07
GO:1902358	0
GO:0007130	0.569453
GO:1901379	2.03191e-13
GO:0001709	1.19637e-22
GO:0042594	0.216159
GO:0045737	5.8039e-05
GO:0043923	3.21563e-06
GO:0000002	4.1035e-05
GO:0046209	0.362817
GO:0071363	0.409771
GO:0008277	2.41335e-23
GO:0010039	0.590771
GO:0006913	1.57742e-11
GO:0060314	7.60424e-05
GO:0046939	8.21305e-27
GO:0048754	0.182611
GO:2001240	0.0158413
GO:0006096	1.11635e-09
GO:0010507	0.000723411
GO:0032729	1.00088e-08
GO:0032461	0.0340784
GO:0006809	0.130706
GO:0006691	9.46736e-06
GO:0033280	0.415986
GO:0042310	3.28654e-159
GO:0045736	0.233999
GO:0002040	2.58987e-09
GO:0006139	2.73605e-05
GO:2001244	6.19583e-20
GO:0045931	0.000152077
GO:0021819	2.05653e-06
GO:0055008	0.000380481
GO:0090630	9.88089e-56
GO:0070059	1.49271e-19
GO:2000377	1.78965e-10
GO:0043206	0.636755
GO:0048148	2.49283e-15
GO:0051930	0.0042084
GO:0045909	0.782167
GO:0050872	0.0183092
GO:0007276	1.23648e-23
GO:0032693	9.8878e-08
GO:0001654	6.28626e-06
GO:0045662	0.579241
GO:0015949	1.22041e-51
GO:0010832	0.0129183
GO:0050999	0.00658712
GO:0042088	0.0908415
GO:0000188	4.0477e-05
GO:0014898	1.56177e-11
GO:0050771	1.05676e-30
GO:0036149	1.10899e-06
GO:0009813	0
GO:0071285	0.00483623
GO:0006836	2.18348e-16
GO:0003094	5.45635e-07
GO:0008654	0.622825
GO:0006349	1.05799e-09
GO:0042711	7.5019e-05
GO:0006970	0.00823988
GO:0009411	1.5359e-34
GO:0021542	0.741356
GO:0006611	1.46521e-08
GO:0032968	1.62962e-66
GO:0050829	2.37473e-05
GO:0007616	3.0455e-08
GO:0050901	5.90062e-06
GO:0045785	0.310583
GO:0051044	7.05337e-29
GO:2001238	3.87424e-07
GO:0050714	5.53264e-05
GO:0007588	2.01095e-25
GO:0048009	3.26151e-20
GO:0046135	0.5
GO:0030238	4.74449e-10
GO:0071526	8.3877e-63
GO:0070301	0.301024
GO:0040014	1.73207e-13
GO:0043278	0.00352911
GO:0045429	0.415403
GO:0014065	4.7679e-09
GO:0035914	3.9581e-05
GO:0071158	0.0145356
GO:0043647	1.10398e-06
GO:0019827	1.35462e-45
GO:0071383	6.60549e-05
GO:0048477	0.748261
GO:0032092	0.0314525
GO:0008156	2.27958e-22
GO:0042572	7.01028e-08
GO:0006909	0.00399156
GO:0032504	0
GO:0046716	0.570636
GO:0001659	0.00486468
GO:0030155	7.99923e-05
GO:0006790	0.5
GO:0046326	2.69079e-13
GO:0061025	1.91727e-121
GO:0006509	1.78261e-246
GO:0042177	0.00920868
GO:0006695	0.00473091
GO:0006606	2.03875e-08
GO:0001657	1.13429e-07
GO:0030206	6.63496e-06
GO:0032024	0.00109847
GO:0060045	3.90174e-08
GO:0006479	3.34927e-22
GO:0005978	2.02321e-05
GO:0031668	0.357869
GO:0071397	9.72185e-07
GO:0006687	8.85549e-06
GO:0010524	3.14184e-20
GO:0045948	5.40159e-07
GO:0006878	1.90153e-08
GO:0042744	6.58126e-21
GO:0023019	0.000102153
GO:0034504	0.00895041
GO:0014912	0.0127878
GO:0051602	0.0059671
GO:0045821	0.000925078
GO:0055010	7.67043e-11
GO:0006094	5.68388e-24
GO:0030325	0.0252417
GO:0043928	0
GO:0051571	1.13951e-14
GO:0086091	8.56663e-44
GO:0019082	7.70473e-13
GO:0048854	1.75838e-21
GO:0086005	5.73863e-83
GO:0010508	2.74973e-09
GO:0031647	2.79045e-06
GO:0042574	5.45635e-07
GO:0072593	0.474014
GO:0050832	0.0135412
GO:0045618	3.34777e-05
GO:0045671	0.0617612
GO:0060444	0.580192
GO:0030517	2.14627e-06
GO:0045184	1.80807e-09
GO:0060445	5.27059e-07
GO:0002042	2.73726e-08
GO:0033540	2.08138e-23
GO:0008154	6.77149e-90
GO:0016540	0.643348
GO:0007498	9.32558e-16
GO:0050884	0.609166
GO:0032525	5.93239e-20
GO:0000737	8.15696e-99
GO:0001937	6.43414e-10
GO:0050678	0.00892913
GO:0003007	0.179184
GO:0031629	0
GO:0051276	0.202153
GO:0043981	1.57172e-129
GO:0000079	4.93743e-53
GO:0007194	6.89255e-47
GO:0007249	3.28503e-45
GO:2001234	0.0118914
GO:0010765	1.65613e-23
GO:0031124	0
GO:0032508	1.22758e-22
GO:0010634	0.0148779
GO:0032091	0.0326212
GO:0072332	1.52583e-05
GO:0000060	0.132149
GO:0042474	5.48118e-05
GO:0070328	1.18757e-28
GO:0050910	0.615394
GO:0045070	0.00617755
GO:0021904	0.0952489
GO:0060612	0.0274714
GO:0048268	1.58503e-37
GO:0006957	3.99921e-196
GO:0021915	0.413894
GO:0070542	0.680883
GO:0007029	2.18348e-16
GO:0071257	0.564246
GO:0032735	4.86853e-12
GO:1900153	0
GO:0051085	0.000915877
GO:0048873	0.430913
GO:0019229	2.95932e-07
GO:0045599	0.00145615
GO:0048488	1.08888e-122
GO:0060548	0.113803
GO:0001833	6.84957e-10
GO:0007094	0
GO:0008053	1.00008e-25
GO:0006633	1.15375e-31
GO:0030194	0.000460169
GO:0018298	1.64304e-12
GO:0009755	1.81045e-06
GO:0030490	0.59028
GO:0031016	0.000317712
GO:0032781	0.000446913
GO:0090026	3.1876e-16
GO:0033077	4.77561e-06
GO:0009303	9.56707e-08
GO:0018107	4.95353e-09
GO:0045746	0.141492
GO:0022408	0.00667508
GO:0001556	0.00829633
GO:0016486	1.13169e-15
GO:0045197	1.68464e-33
GO:0035307	0.16641
GO:0030177	0.0810271
GO:0030488	2.08138e-23
GO:0050710	0.00346697
GO:0007492	0.000150657
GO:0006699	0.652523
GO:0045089	1.85951e-131
GO:1902043	0.00047095
GO:0007597	8.04938e-131
GO:0035094	0.00618022
GO:0021680	0.652019
GO:0061418	1.15294e-58
GO:0071044	8.92304e-16
GO:0002548	0.343349
GO:0007019	0.539828
GO:0031529	0.000155361
GO:0048511	2.50194e-06
GO:0030195	0.305991
GO:0021772	0.714574
GO:0010165	7.38089e-07
GO:0032148	1.44689e-05
GO:0034199	1.01341e-114
GO:2000045	0.341312
GO:0019433	3.43001e-66
GO:0045663	0.000591981
GO:0032480	7.62437e-80
GO:0008306	0.000794273
GO:0009267	7.64969e-07
GO:0007528	0.00617647
GO:2001222	0.556516
GO:0009992	7.66905e-09
GO:0060338	4.45211e-47
GO:0032402	1.12736e-304
GO:0015693	0.5
GO:0043407	0.000723895
GO:0061028	1.3124e-32
GO:0014067	0.013269
GO:0033198	1.19678e-67
GO:1901687	1.63251e-65
GO:0006120	0
GO:0030521	7.34659e-58
GO:0001935	0.101802
GO:0045807	0.0926913
GO:0051225	1.47507e-59
GO:0035815	2.36486e-13
GO:0071480	0.000137724
GO:0045165	0.649822
GO:1901998	2.40939e-38
GO:0043249	0.657754
GO:0051928	9.15421e-08
GO:0060716	0.345556
GO:0001756	0.0141085
GO:0016338	0
GO:0030111	2.91175e-14
GO:0006513	1.0055e-10
GO:0040018	1.46917e-11
GO:0090190	0.00170516
GO:0015671	1.08879e-07
GO:0035810	1.43887e-08
GO:0061029	0.131532
GO:0006749	2.41386e-15
GO:0031581	3.49487e-155
GO:0007163	1.39697e-65
GO:2000352	3.52386e-09
GO:0043113	6.47643e-22
GO:0009880	2.31847e-06
GO:0008652	0.000409918
GO:0006071	0.556516
GO:0001816	0.00744913
GO:0009306	0.118726
GO:0019395	8.68988e-10
GO:0008354	0.440005
GO:0007389	2.08451e-07
GO:0007131	7.34474e-164
GO:0050982	1.23648e-23
GO:0007191	0
GO:0045862	6.96257e-05
GO:0001942	0.503921
GO:0006228	4.70858e-11
GO:1901215	0.00118336
GO:0006336	2.49603e-286
GO:0033344	3.76412e-135
GO:0006107	5.91132e-35
GO:0048240	0.0443682
GO:0006385	0
GO:0019915	0.0730741
GO:0007405	2.18348e-16
GO:0043409	0.0142875
GO:0035924	5.84908e-11
GO:0071375	0.00259553
GO:0034332	1.0224e-79
GO:0009058	0.556516
GO:0031589	0
GO:0002931	0.00185351
GO:0031667	0.690829
GO:2000379	0.000167721
GO:0021670	0.580472
GO:0031293	1.71603e-17
GO:0070423	3.1792e-20
GO:0030099	4.12576e-05
GO:1901652	0.539828
GO:0070207	0.184798
GO:2000463	2.50148e-52
GO:0005852	0
GO:0010827	2.46695e-225
GO:0035909	0.000616748
GO:0071850	2.73975e-06
GO:0006702	4.1035e-05
GO:0035855	9.34854e-11
GO:0043922	2.00033e-05
GO:0050768	0.00412521
GO:0006450	4.0352e-94
GO:0008037	0.000143541
GO:0007214	2.80675e-61
GO:1990126	6.8576e-12
GO:0008206	0.0584982
GO:0045598	0.26747
GO:0006370	2.78616e-144
GO:0030301	0.00277507
GO:0006306	4.35084e-45
GO:0071108	7.60903e-09
GO:0071333	0.762887
GO:0034375	1.90472e-223
GO:0021766	0.00115303
GO:0042476	0.142583
GO:0016571	0.00195454
GO:0002088	3.39376e-12
GO:0031334	0.102146
GO:0034260	0.861545
GO:0043149	1.29665e-11
GO:0009725	0.00642468
GO:0042592	0.0027594
GO:0007052	1.97953e-85
GO:0008344	0.0012378
GO:0060349	0.339429
GO:0019079	0.0116251
GO:0061512	0
GO:0010506	6.11603e-14
GO:0007020	5.91774e-120
GO:2001241	0.221635
GO:0060317	1.0563e-23
GO:0006801	6.42965e-18
GO:0071320	0.00523137
GO:0045879	3.64529e-06
GO:0032722	9.7411e-13
GO:0021675	7.9941e-17
GO:0030501	2.71089e-23
GO:0032228	0.0198172
GO:0021762	6.7818e-06
GO:0014047	3.05976e-106
GO:0008089	0
GO:2000811	0.00277207
GO:0043518	1.06901e-07
GO:0071371	3.52383e-09
GO:0060292	0.0152363
GO:0031623	6.73529e-27
GO:0048490	0
GO:0046622	0.636755
GO:0031146	3.44818e-11
GO:0001706	0.736974
GO:0043010	1.01751e-05
GO:0042267	0.000162378
GO:0007213	1.65942e-18
GO:0031103	0.539828
GO:0006607	1.25001e-15
GO:0006590	7.66905e-09
GO:2000179	0.161294
GO:0010842	0.631905
GO:0045787	0.316469
GO:0045670	4.64303e-11
GO:0030889	0.198334
GO:0030279	0.0192665
GO:0035066	0.150215
GO:0046928	0.680815
GO:0001708	0.000240009
GO:0050434	7.85424e-252
GO:0010579	4.93117e-05
GO:0030901	0.100967
GO:0035584	1.82143e-10
GO:0042462	0.126524
GO:0048870	2.02566e-07
GO:0006693	0.638535
GO:0006183	2.25131e-113
GO:0009651	0.906153
GO:0007519	2.8617e-15
GO:0060079	3.21935e-06
GO:0044344	0.000683139
GO:0090303	9.09566e-10
GO:0001892	0.00723685
GO:0003333	9.83897e-197
GO:0007026	0.0853453
GO:0030878	0.000670315
GO:0051000	0.726324
GO:0003091	2.04606e-174
GO:0070527	4.98977e-14
GO:2001235	0.0272837
GO:0048853	0.657316
GO:0075733	8.17778e-18
GO:0060348	0.295251
GO:0001516	1.42057e-09
GO:0033209	8.95906e-15
GO:0045945	1.23708e-09
GO:0034314	0
GO:0035418	8.35329e-186
GO:0030705	1.19278e-20
GO:0010971	1.4078e-05
GO:0007292	1.70879e-41
GO:0007346	0.00442585
GO:0019933	9.9393e-05
GO:0008033	1.89966e-121
GO:0010633	1.23648e-23
GO:0051209	1.07397e-09
GO:0055007	0.387868
GO:0006911	1.26771e-07
GO:0033235	0.0264038
GO:0006119	2.16853e-42
GO:0072001	2.81335e-61
GO:1903543	2.65658e-143
GO:0007266	1.0187e-40
GO:0001953	0.0409464
GO:0045778	0.000291582
GO:0015721	0.00104805
GO:0050806	6.99892e-07
GO:0010390	9.71391e-50
GO:0033700	6.85461e-97
GO:0034599	0.00380439
GO:0006646	0.539828
GO:0033365	9.93098e-16
GO:0000722	1.37519e-99
GO:0032026	0.557109
GO:0001656	0.229863
GO:0035058	0
GO:0051453	3.51957e-30
GO:0042953	7.11315e-30
GO:0002690	2.91928e-11
GO:0006044	0
GO:0016180	0
GO:0071230	7.5372e-14
GO:0030534	1.25999e-40
GO:0042738	9.43248e-25
GO:2000378	0.138502
GO:0002052	0.0127855
GO:0032880	0.70606
GO:0070933	0.000339999
GO:0043542	0.0908309
GO:0048545	0.64974
GO:0007422	1.18648e-11
GO:0045907	5.56774e-08
GO:0006337	1.52242e-32
GO:0035036	0.5
GO:0017187	4.19908e-63
GO:0048485	0.101242
GO:0030433	0
GO:0043393	5.23832e-06
GO:0010719	0.000166457
GO:0016226	1.01248e-113
GO:0045987	0.463789
GO:0048565	1.4746e-17
GO:0006487	0.113636
GO:0046426	3.97979e-30
GO:0030030	1.75881e-51
GO:0048599	0.684722
GO:2000648	0.141017
GO:0034341	0.785594
GO:2000310	2.25049e-38
GO:0048714	0.0151973
GO:0060081	0.657083
GO:0051496	0.00210591
GO:0035235	2.16765e-85
GO:0070555	1.1197e-22
GO:0060441	0.0837908
GO:0030277	0.00206609
GO:0043122	0.0264275
GO:0045672	0.133965
GO:0001779	0.00506012
GO:0043392	0.0152345
GO:0048662	0.0258927
GO:0051894	0.0115772
GO:0018345	0.5
GO:0031397	0.399814
GO:0006103	4.37596e-19
GO:0043488	0.00683051
GO:0000738	3.25964e-83
GO:0042073	1.64304e-12
GO:0030818	2.73345e-19
GO:0060412	6.10621e-16
GO:0035269	0
GO:0051016	7.71941e-128
GO:0043001	3.69793e-14
GO:0006284	3.77949e-75
GO:0035162	5.63737e-23
GO:0001975	2.14646e-05
GO:0043153	2.52452e-12
GO:0046697	0.205167
GO:0010952	0.0597018
GO:0033327	0.060903
GO:0031122	4.58491e-05
GO:0006383	0
GO:0048484	1.29751e-118
GO:0031396	0.0201869
GO:0009083	2.60892e-14
GO:0009954	5.54249e-17
GO:0001578	0.00398545
GO:0045579	2.20916e-08
GO:0019835	1.59354e-23
GO:0030879	0.00664264
GO:0090002	2.10843e-13
GO:0019373	2.313e-05
GO:0051480	5.70552e-36
GO:0051896	0.731577
GO:0046676	0.00577476
GO:0009117	0.594352
GO:0042273	1.29634e-22
GO:0038032	0.00319794
GO:0048286	0.305347
GO:0035640	0.607564
GO:0009060	1.89834e-19
GO:0045109	7.71324e-07
GO:0006637	0.539828
GO:0072583	5.05269e-231
GO:0030520	2.6218e-16
GO:0080008	0.5
GO:0033572	1.13841e-71
GO:0045747	4.7798e-07
GO:0089711	2.82389e-45
GO:0006379	0
GO:0043044	2.31191e-19
GO:0060674	0.26871
GO:0045446	0.612151
GO:0006828	1.10556e-261
GO:0043523	0.293996
GO:0008625	3.00399e-29
GO:0006941	0.568875
GO:0051965	2.24035e-74
GO:0006418	1.47613e-143
GO:0007257	2.38725e-136
GO:0007188	6.44531e-50
GO:0045019	0.10078
GO:2000353	0.76166
GO:0051145	0.0859853
GO:0032924	2.59296e-32
GO:0006626	1.39333e-116
GO:0002062	0.00892699
GO:0043507	7.42318e-14
GO:0001841	0.0266398
GO:0000375	5.19719e-64
GO:0060395	3.21712e-06
GO:0050767	3.6424e-35
GO:0044262	1.1889e-24
GO:0006098	2.16853e-42
GO:0039702	0
GO:1902236	0.00333462
GO:0097194	2.54092e-12
GO:0070372	7.56531e-05
GO:0006812	0.0300221
GO:0050808	0.177313
GO:0034446	5.35611e-51
GO:0046847	1.83249e-58
GO:2000249	0.763006
GO:0006275	3.4848e-12
GO:0001954	0.262082
GO:0006986	3.83539e-08
GO:0010466	0.569453
GO:0030318	2.56577e-16
GO:0051603	0.132427
GO:0006825	6.02318e-243
GO:0007043	4.73745e-07
GO:0048706	0.0197558
GO:0007606	3.43606e-06
GO:0006378	5.1849e-215
GO:0002407	1.41799e-07
GO:0071902	1.80484e-06
GO:0009168	0.0311453
GO:0048663	0.264254
GO:0055078	7.1236e-41
GO:1902017	0.0111956
GO:0019370	6.98613e-09
GO:0045597	0.0212833
GO:0051258	4.31563e-61
GO:0086010	0.00291997
GO:0055015	0.00427244
GO:0006833	8.15263e-103
GO:0016446	6.82975e-38
GO:0050769	4.04206e-10
GO:0070936	9.80035e-291
GO:0000910	5.3044e-83
GO:0015914	1.64304e-12
GO:0051693	1.56944e-68
GO:0006361	8.36274e-137
GO:0030100	2.26485e-08
GO:0007263	5.0315e-08
GO:0048712	0.683325
GO:0071398	0.509217
GO:0050908	3.8654e-05
GO:0060068	1.72804e-07
GO:0006471	2.13644e-15
GO:0045651	1.16197e-06
GO:0048208	1.21796e-42
GO:0008045	1.52642e-07
GO:1903959	2.95996e-140
GO:0048026	0.000970016
GO:0055072	2.71937e-06
GO:0032456	1.64304e-12
GO:0031032	1.47307e-10
GO:0030449	7.15493e-121
GO:0050905	0.000756916
GO:0007140	0.622825
GO:0051149	3.59185e-41
GO:0035987	5.13336e-59
GO:0006953	2.1078e-05
GO:0097284	1.66446e-05
GO:0050766	0.0201028
GO:0005681	7.90463e-145
GO:0071560	5.07364e-10
GO:0007034	0
GO:0034113	1.82562e-26
GO:0032479	0.0138081
GO:0033151	7.45183e-46
GO:0000038	0.575927
GO:0009966	0.761581
GO:0006569	0.539828
GO:0009617	0.356205
GO:0002687	0.116974
GO:0050673	2.74685e-25
GO:0048568	0.611459
GO:0021510	0.0519056
GO:0042130	8.1137e-09
GO:0032008	1.43013e-204
GO:0060389	1.46073e-23
GO:0052696	1.45896e-139
GO:0070932	0.00035558
GO:0032760	1.32014e-16
GO:0006892	2.88857e-224
GO:0032784	0.59924
GO:0009968	7.2204e-06
GO:0045648	6.05053e-13
GO:0009607	0.5
GO:0071294	0.702852
GO:0032465	0.000250101
GO:1900740	1.42541e-15
GO:0051146	0.173906
GO:0043588	4.82664e-15
GO:0046688	0.0834673
GO:0002076	6.43465e-09
GO:0001836	4.5399e-17
GO:0006937	1.03861e-09
GO:0033630	0.000380481
GO:0060325	1.73315e-07
GO:0007398	0.366215
GO:0033574	0.737888
GO:0000077	7.5338e-52
GO:0045765	0.00201985
GO:0000183	6.45845e-128
GO:0051297	7.093e-137
GO:0014070	0.762163
GO:0061036	6.6891e-23
GO:0030178	0.00570108
GO:0042633	0.614596
GO:0043517	0.00209685
GO:0031929	2.26112e-20
GO:0006744	2.03464e-88
GO:0014002	0.181837
GO:0016925	7.78592e-24
GO:0006612	5.68766e-05
GO:0016339	8.25876e-20
GO:0007413	2.88713e-09
GO:0044804	1.01177e-282
GO:0009100	0.5
GO:0006401	0.00284474
GO:0048566	0.462229
GO:0010975	9.58396e-05
GO:0048844	1.22677e-08
GO:0001568	1.61077e-06
GO:0006270	0
GO:0033762	0.16641
GO:0048821	0.038642
GO:0015701	3.03932e-23
GO:0006656	7.32561e-11
GO:0008585	4.1035e-05
GO:0098656	3.8654e-05
GO:0019430	2.79835e-07
GO:0070098	9.37695e-153
GO:0071872	7.93205e-12
GO:0032435	0.68617
GO:0007566	0.53831
GO:0005980	3.17599e-14
GO:0007252	4.38382e-09
GO:0021799	4.1035e-05
GO:0030518	0
GO:0006264	0.59028
GO:0038083	4.57847e-56
GO:0001886	0.643348
GO:0031018	5.47651e-16
GO:0006796	0.662019
GO:0007512	0.00541207
GO:0090382	9.00673e-58
GO:0006259	0.652868
GO:0006352	0
GO:0009312	0.5
GO:0010867	5.93239e-20
GO:0031076	0.625043
GO:0097067	2.35555e-39
GO:2000145	0.0104958
GO:0042752	1.01271e-23
GO:0048557	0.00266473
GO:0070536	5.90431e-06
GO:0007126	5.1801e-64
GO:0006641	1.48501e-23
GO:0006885	0.0129229
GO:1900087	0.0526398
GO:0048666	0.0190158
GO:0045776	0.396715
GO:0009566	0.0020376
GO:0045596	0.857027
GO:0021537	0.184876
GO:0001932	0.206638
GO:0031648	0.0122595
GO:0030902	0.733411
GO:0016485	1.17616e-38
GO:0048536	0.00149776
GO:0021522	1.84237e-05
GO:0097028	2.14829e-05
GO:0046718	4.0262e-21
GO:0009953	0.000129501
GO:0030502	0.0120699
GO:0045740	0.00048535
GO:0046686	0.244392
GO:0010569	0.000709657
GO:0009790	0.0274407
GO:0051491	4.49547e-16
GO:0043651	0.5
GO:2000279	0.0450023
GO:0071347	0.456229
GO:0008645	1.62434e-130
GO:0045840	0.000342013
GO:0001974	0.367778
GO:0051701	2.01644e-129
GO:0043280	0.0627322
GO:0050870	0.0127432
GO:0070848	0.810919
GO:0043536	3.18483e-05
GO:0090398	3.42101e-05
GO:0048167	2.08206e-06
GO:0042542	3.18915e-05
GO:0019226	0.594352
GO:0007368	2.67196e-43
GO:0046513	4.03232e-06
GO:0090103	1.25291e-22
GO:0048514	0.0170487
GO:0048665	0.034719
GO:0051279	1.88428e-11
GO:0008334	2.75215e-181
GO:0033147	4.44039e-76
GO:0061098	0.0530267
GO:0060038	0.0134721
GO:0006541	0.682914
GO:0045930	0.0246819
GO:0090502	3.92273e-196
GO:0051642	0.035535
GO:0006369	0
GO:0030032	7.15155e-61
GO:0030204	5.57139e-10
GO:0071577	2.82389e-45
GO:0050804	3.43606e-06
GO:0048469	9.90895e-06
GO:0050860	0.721335
GO:0042346	1.44473e-05
GO:0007339	3.48615e-47
GO:0010812	0.762355
GO:0060397	1.53741e-26
GO:0017157	1.48469e-68
GO:0021854	0.5
GO:0043252	6.52521e-08
GO:0006362	9.71744e-191
GO:0030866	0.000172189
GO:0060048	3.73117e-05
GO:0006654	4.93117e-05
GO:0016331	0.556516
GO:0007016	4.6022e-27
GO:0060999	0.0463972
GO:0060134	2.44941e-33
GO:0046835	2.18348e-16
GO:0048265	0.011279
GO:0009948	0.537648
GO:0016575	2.77429e-08
GO:0050995	0.00307442
GO:0051321	0.00108499
GO:0042730	1.67634e-22
GO:0051893	0.0285671
GO:0032715	0.0533011
GO:0006278	1.99065e-05
GO:0001823	0.702789
GO:0070306	0.0237765
GO:0048333	0
GO:0021983	0.000173708
GO:0030214	4.59682e-07
GO:0000096	1.05183e-05
GO:0042176	0.420823
GO:0031284	0.12084
GO:0048593	2.5428e-06
GO:0001736	0.594352
GO:0016024	0.5
GO:0048814	0.000458884
GO:0009409	0.109755
GO:0007178	1.17323e-85
GO:0048745	0.710773
GO:0042832	4.32369e-17
GO:0043525	1.8968e-11
GO:0032753	0.0014472
GO:0010880	9.19373e-25
GO:0006536	0.615394
GO:0010718	5.4966e-07
GO:0030511	4.60215e-22
GO:0030890	0.0088306
GO:0019722	3.85056e-19
GO:0032331	0.87405
GO:0061178	0.000370198
GO:0060216	7.93555e-45
GO:0017144	2.0856e-33
GO:0070534	2.86211e-36
GO:0044257	0.0229394
GO:0045071	5.10927e-08
GO:0003009	1.75935e-15
GO:0048747	0.59028
GO:0048709	0.0707824
GO:0001508	0
GO:0046579	0.0219711
GO:0042761	0
GO:0051131	3.11957e-16
GO:0030224	0.236718
GO:0035458	6.40053e-08
GO:0006165	6.2957e-58
GO:0051262	0.00232564
GO:0008643	0.539828
GO:0022627	0
GO:0032733	0.0177074
GO:0090179	2.04741e-161
GO:0071392	1.36867e-08
GO:0002526	0.709429
GO:0043277	2.69335e-13
GO:0060307	2.99079e-28
GO:0006301	5.75973e-53
GO:0032230	0.0254008
GO:0007080	1.11589e-124
GO:0046854	2.78163e-10
GO:0048812	0.248743
GO:0060009	0.634507
GO:0014911	0.0215979
GO:0070208	0.000628817
GO:0001731	0
GO:0071353	0.166628
GO:0046427	0.0018185
GO:0035108	0.644964
GO:0007162	0.00021756
GO:0045445	0.833355
GO:0032720	0.386995
GO:0048008	1.7932e-22
GO:0010595	1.45575e-06
GO:0007259	1.22675e-28
GO:0019228	3.41255e-64
GO:0030073	1.49497e-09
GO:0017015	8.5589e-07
GO:0045780	0.698334
GO:0006309	9.90302e-05
GO:0007250	3.65489e-08
GO:0001502	0.00339827
GO:0071479	5.6927e-08
GO:0006171	2.04017e-136
GO:0031214	0.68506
GO:0030148	1.93468e-214
GO:0043552	7.59354e-11
GO:0007369	0.0239401
GO:0006940	1.47307e-10
GO:0032755	9.62338e-30
GO:0042770	0.0233335
GO:0032700	0.202539
GO:0050777	2.73201e-06
GO:0046627	5.14757e-33
GO:0048041	1.88876e-12
GO:0032967	0.00111161
GO:0060272	0.000222651
GO:0006829	0.569453
GO:0010862	6.35104e-181
GO:0090102	7.14143e-06
GO:0036151	2.85977e-06
GO:0006921	7.58715e-22
GO:0043586	0.214944
GO:0060394	3.22299e-49
GO:0030041	4.85038e-13
GO:0006241	1.84746e-95
GO:0016079	7.46898e-205
GO:0034453	0.000137263
GO:0001755	6.72529e-05
GO:0048701	0.0018932
GO:0043434	0.0583733
GO:0050772	1.08316e-09
GO:0007187	1.85181e-13
GO:0030330	0.000426242
GO:0070979	0
GO:0044130	0.00246728
GO:0048675	0.0131608
GO:0071732	0.445782
GO:0019068	2.43515e-07
GO:0060218	0.707343
GO:0006069	6.7396e-30
GO:0071346	0.0865844
GO:0001819	1.7717e-06
GO:0007062	3.88582e-154
GO:0060291	7.85107e-16
GO:0006402	7.58711e-35
GO:0000266	1.32217e-64
GO:0006635	1.65919e-14
GO:0051898	0.00595676
GO:0043200	0.344566
GO:1900026	1.05943e-06
GO:0035518	4.58989e-50
GO:0009314	0.371773
GO:0007093	2.65897e-31
GO:0048704	1.06189e-12
GO:0030217	0.00136558
GO:0055003	6.52521e-08
GO:0045739	7.75355e-62
GO:0042552	0.00732648
GO:0007009	8.91073e-29
GO:0072661	2.89235e-11
GO:0032874	0.000994006
GO:0030949	8.74192e-46
GO:0036152	1.31327e-09
GO:0035115	1.57909e-07
GO:0060484	9.43721e-05
GO:0060707	0.706709
GO:0030048	1.34358e-19
GO:0080111	0.000338923
GO:0002323	2.03464e-88
GO:0048169	3.07399e-14
GO:0001782	0.000446942
GO:1901741	0.0121801
GO:0071236	0.686572
GO:0034613	6.10492e-08
GO:0035024	5.68608e-38
GO:0042136	2.17814e-15
GO:0042523	1.79797e-10
GO:0061001	0.000404925
GO:0036065	0.560476
GO:0000244	6.93427e-71
GO:0006730	0.000293168
GO:0071425	8.74284e-08
GO:0021549	0.113569
GO:0007200	8.21918e-05
GO:0032786	6.65812e-75
GO:0008542	5.42165e-10
GO:0019372	6.37267e-32
GO:0010977	0.0487656
GO:0009650	1.82966e-48
GO:0051604	0.00589116
GO:0055117	7.82143e-08
GO:0042692	1.08634e-49
GO:0002092	0.00412169
GO:0006501	0
GO:0007595	1.11578e-09
GO:0048168	0.774881
GO:0034660	0
GO:0035413	0.819626
GO:0000289	1.95161e-74
GO:0042059	1.65334e-30
GO:0010738	8.99647e-30
GO:0043968	1.36633e-87
GO:0000920	0
GO:0048278	1.43887e-08
GO:0016125	1.01115e-28
GO:0007520	0.27861
GO:0010575	4.92942e-06
GO:0090201	0.121864
GO:0043537	4.2184e-06
GO:0019371	1.37791e-06
GO:0001895	1.37795e-08
GO:2000573	0.0221872
GO:0006024	9.7402e-25
GO:0033628	1.06432e-13
GO:0045947	0.0113097
GO:0017158	1.10717e-21
GO:0031641	0.00291649
GO:0043046	0.000180365
GO:0006783	0.593348
GO:0002250	4.79022e-05
GO:0007076	4.03705e-35
GO:0030199	1.92736e-06
GO:0008015	0.713541
GO:0048255	0.0788709
GO:2000311	3.20454e-90
GO:0002376	0.597745
GO:0007625	3.09152e-16
GO:0022400	1.10709e-66
GO:0045786	0.0196547
GO:0006672	5.85762e-06
GO:0090501	2.54088e-208
GO:0050892	0.580472
GO:0015991	2.36793e-190
GO:0009142	4.57802e-185
GO:0031297	8.68863e-198
GO:0042994	1.49842e-05
GO:0017156	1.04162e-142
GO:0070830	1.27508e-111
GO:0043623	0.00175763
GO:0032743	9.4194e-11
GO:0010811	1.48507e-56
GO:0001569	1.55887e-16
GO:0021987	0.0323996
GO:1901214	0.254627
GO:0060065	0.037225
GO:0001541	3.24498e-07
GO:0006826	1.43966e-12
GO:0006386	0
GO:0060749	0.00719437
GO:0035872	4.17759e-36
GO:0048839	0.0409191
GO:0000387	0
GO:0042517	8.43804e-26
GO:0031663	6.09053e-12
GO:2000114	3.24279e-06
GO:0015992	3.80026e-61
GO:0031640	7.2204e-06
GO:0016236	3.6307e-40
GO:0045880	2.84995e-08
GO:0030212	0.0139473
GO:0043029	1.17204e-06
GO:0008589	2.906e-08
GO:0009235	5.25795e-31
GO:0061077	9.10315e-07
GO:0042771	3.44586e-10
GO:0046907	6.16662e-28
GO:0002089	0.00458188
GO:0051770	0.000837834
GO:0030033	2.26954e-63
GO:0042149	4.38148e-16
GO:0030208	7.2204e-06
GO:0035265	0.00502677
GO:0001964	0.00035751
GO:0046488	0.666668
GO:0008406	0.607564
GO:0002003	3.04012e-27
GO:0003351	0
GO:0042311	0.00088869
GO:0001967	0.155178
GO:0030819	1.50059e-92
GO:0000070	5.28534e-37
GO:0031532	0.000386847
GO:0002011	0.00271148
GO:0010001	0.610463
GO:0006506	0
GO:0014032	4.85895e-06
GO:0030163	0.726311
GO:0006883	4.1035e-05
GO:0009395	0.00882865
GO:0042246	0.841038
GO:0030322	0.5
GO:0055088	0.0279487
GO:0043267	4.85895e-06
GO:0010243	0.201813
GO:0045055	5.02785e-43
GO:0007342	2.82389e-45
GO:0050775	2.94506e-25
GO:0010107	0
GO:0000045	0
GO:0000160	7.66905e-09
GO:0006895	1.57251e-67
GO:0050930	0.0017233
GO:0034389	9.26542e-10
GO:1902176	2.15448e-06
GO:0051865	3.16416e-20
GO:0055093	0.0552969
GO:0034394	0.0898638
GO:0031116	0.287288
GO:0016254	0
GO:0035774	0.394458
GO:0006261	6.8589e-55
GO:0045453	0.00230197
GO:0048546	0.234817
GO:0060487	1.78169e-05
GO:0030500	0.699255
GO:0070935	6.099e-14
GO:0006363	1.60712e-130
GO:0008333	1.30486e-19
GO:0000381	2.75439e-131
GO:0043011	1.12779e-05
GO:0030218	2.01298e-23
GO:0051017	0.000222631
GO:2000060	0.00115066
GO:0031572	6.65812e-75
GO:0014850	0.601211
GO:0010839	0.00180702
GO:0008340	1.17558e-08
GO:0006978	1.24966e-14
GO:0035329	2.5271e-270
GO:0035435	0.553579
GO:0000042	7.45537e-100
GO:0051568	1.00717e-95
GO:0051895	0.688189
GO:0010259	0.678646
GO:0007585	1.00459e-09
GO:0000380	0.00674401
GO:0001580	0.580472
GO:0016045	2.94908e-08
GO:0060402	2.08138e-23
GO:0045742	0.842317
GO:0000422	3.15432e-222
GO:0060347	0.000772232
GO:0050690	7.17706e-80
GO:0045859	1.62515e-11
GO:0001944	0.622825
GO:0007190	1.30168e-56
GO:0034644	0.000622482
GO:0051899	5.97785e-05
GO:0030514	1.70312e-10
GO:0043967	2.64078e-116
GO:0045104	2.95932e-07
GO:0021954	0.009604
GO:0050718	1.16533e-13
GO:0071385	0.0799431
GO:0006839	0.745035
GO:0019048	0.00226387
GO:1990090	7.68051e-16
GO:0030101	1.14965e-12
GO:0050730	1.027e-05
GO:0050880	0.0113427
GO:0045668	0.00118419
GO:0001958	0.00437178
GO:0046621	0.0183092
GO:0060135	1.25905e-13
GO:0007205	0.000285806
GO:0043666	0.000284418
GO:0045214	6.18271e-28
GO:0010613	0.683686
GO:0042274	1.32506e-76
GO:1900034	1.05269e-14
GO:0006595	0.000141847
GO:0071806	0
GO:0016358	0.00010872
GO:0051968	3.24954e-14
GO:0006754	5.13527e-25
GO:0042326	0.121334
GO:0019216	0.0719829
GO:0048384	1.30366e-78
GO:0000718	7.97661e-100
GO:0090307	4.40554e-09
GO:0042254	6.80449e-47
GO:0048387	0.0534092
GO:0051781	5.77221e-11
GO:0045176	0.580472
GO:0003281	0.000380481
GO:0051924	7.28969e-07
GO:0046685	0.786269
GO:0000132	3.14665e-09
GO:0042098	0.0346908
GO:0045921	7.79355e-206
GO:0043966	1.4258e-190
GO:0032757	6.78571e-05
GO:2000649	7.66905e-09
GO:0090503	5.54217e-268
GO:0043124	0.000797756
GO:0007189	1.92713e-159
GO:0043984	1.50047e-129
GO:0051272	0.0600217
GO:2001237	0.414726
GO:0042789	0.052954
GO:0002031	0.00220979
GO:0050727	8.8131e-10
GO:0040015	4.33598e-13
GO:0045806	1.81918e-34
GO:0032728	9.40549e-95
GO:0006195	0.602637
GO:0006891	0
GO:0010460	0.00031472
GO:0051482	1.14706e-12
GO:0021794	0.740742
GO:0001655	0.669116
GO:0034122	0.044843
GO:0008361	0.339621
GO:0042325	0.118444
GO:0055089	0.0771347
GO:0050885	0.00641378
GO:0006027	2.11451e-09
GO:0001894	1.58804e-06
GO:0006820	4.84225e-60
GO:0043568	0.00296818
GO:0060324	0.703236
GO:0036092	8.05999e-10
GO:0071354	0.533872
GO:0043101	2.14627e-06
GO:0030239	0.539828
GO:0008637	3.77778e-09
GO:0010596	4.02143e-07
GO:0006855	0.00554366
GO:2000273	2.5242e-07
GO:1903506	0.000219119
GO:0032332	0.00167057
GO:0036342	2.63048e-05
GO:0045638	1.17686e-150
GO:0071377	0
GO:0042438	0.00961878
GO:0030220	9.60751e-15
GO:0051966	0.200243
GO:0046580	0.444359
GO:0001824	0.00010441
GO:0008219	0.658887
GO:0043982	4.83498e-74
GO:0030316	4.13367e-05
GO:0070498	7.69056e-43

## Sheet: all_types
Gene Ontology ID	P-value
GO_0003382	0.0792673
GO_1901687	3.07796e-222
GO_0002526	0.0355406
GO_0031214	1.15665e-20
GO_0001708	1.23399e-16
GO_0007043	0.000413501
GO_0007188	1.51858e-12
GO_0048009	1.90339e-14
GO_0035987	8.90253e-12
GO_0072661	6.52677e-08
GO_0007200	6.22564e-11
GO_0070542	0.607303
GO_0048617	0.00294371
GO_0031054	1.10342e-149
GO_0034374	1.81921e-61
GO_0006094	2.73874e-34
GO_0045651	0.000103057
GO_0070207	0.0627614
GO_0042157	7.97199e-192
GO_0030204	5.3415e-90
GO_0060484	1.46614e-05
GO_0042770	0.00367652
GO_0060644	0.0560054
GO_0006378	1.95672e-74
GO_0009060	4.3217e-08
GO_0010824	1.03034e-44
GO_0006892	3.26074e-47
GO_0051571	0.000174159
GO_0007171	0.0669693
GO_0007026	0.464078
GO_0060173	2.47859e-05
GO_0021537	2.83186e-08
GO_0006812	7.14296e-19
GO_0072001	1.19092e-65
GO_0007019	0.776094
GO_0032230	0.308704
GO_0071407	0.000300428
GO_0000077	1.74778e-89
GO_0046597	2.99241e-05
GO_0045778	1.22981e-06
GO_0030902	1.24523e-05
GO_0033540	1.87205e-11
GO_0043122	0.000671063
GO_0048599	0.00371558
GO_0030166	0.238541
GO_0010801	0.0731418
GO_0043434	6.25008e-10
GO_0017158	0.0149565
GO_0031648	0.0402358
GO_0050890	1.21479e-12
GO_0001656	1.5528e-22
GO_0042554	4.07957e-78
GO_0034199	3.14318e-98
GO_0006487	0.193178
GO_0021799	0.0031809
GO_0006099	6.89448e-119
GO_0045668	3.39186e-05
GO_0042246	0.880861
GO_0030330	4.21093e-06
GO_0006206	3.44143e-60
GO_0006699	5.89042e-124
GO_0071480	0.000541083
GO_0051017	5.24079e-05
GO_0009314	0.0130747
GO_0071773	9.59633e-73
GO_0033559	6.32905e-18
GO_0045667	0.579924
GO_0045954	2.73129e-34
GO_0032465	0.0585145
GO_0071732	0.0104454
GO_0045638	1.99942e-18
GO_0045995	0.373291
GO_0048260	0.00403712
GO_0007158	1.23595e-24
GO_0006120	1.19046e-119
GO_0021549	0.00267772
GO_0045926	1.3934e-28
GO_0048813	2.757e-14
GO_1902358	6.88256e-218
GO_0046685	0.180813
GO_0048568	0.00340493
GO_0019674	0.00151482
GO_0035924	1.21888e-21
GO_0089711	0
GO_0030518	1.44965e-23
GO_0048514	3.27291e-06
GO_0009100	0.273587
GO_0001756	5.98668e-05
GO_0050909	3.84949e-54
GO_0033327	8.85619e-14
GO_0032026	0.801546
GO_0072593	0.0458343
GO_0035413	0.686347
GO_0006825	7.51075e-112
GO_0045776	4.16096e-18
GO_0055015	0.000164584
GO_0007413	2.87575e-12
GO_0010466	1.83333e-13
GO_0001657	5.90368e-14
GO_0031274	0.0577961
GO_0010212	2.91048e-29
GO_0001895	8.42705e-08
GO_0048705	0.000407923
GO_0045648	0.00110453
GO_0007088	2.09837e-06
GO_0033344	6.61578e-122
GO_0016571	6.81541e-13
GO_1902017	3.33873e-06
GO_0051412	8.67129e-08
GO_0050873	1.25563e-06
GO_0000738	1.81522e-29
GO_0034260	0.839235
GO_0071108	0.000266704
GO_0036151	2.93859e-25
GO_0048208	1.56019e-43
GO_0001974	5.90135e-08
GO_0060065	0.0388393
GO_0051298	6.73191e-19
GO_0007274	0.00123591
GO_0045787	0.510744
GO_0007032	2.88132e-13
GO_0042633	0.0041036
GO_0008589	6.71715e-24
GO_0046622	0.762114
GO_2001240	2.97985e-06
GO_0036150	1.81679e-36
GO_0007492	4.40439e-06
GO_0006654	1.93076e-71
GO_0019915	4.23685e-12
GO_0002092	0.00327379
GO_0051145	0.0046596
GO_0043001	2.24236e-15
GO_2000249	0.139256
GO_0048747	0.194784
GO_0042136	1.29778e-31
GO_0061025	9.3159e-47
GO_0006520	2.64032e-17
GO_0032700	0.092142
GO_0050919	1.1224e-36
GO_0007020	2.50899e-15
GO_0006921	1.15932e-12
GO_0006937	0.00020508
GO_0010862	2.99601e-122
GO_0048255	0.000212972
GO_0045453	1.59631e-09
GO_0042476	3.45177e-28
GO_0042274	4.89437e-11
GO_0032024	2.06823e-09
GO_0051258	2.32281e-34
GO_0042100	0.000390968
GO_0071398	0.363587
GO_0007569	0.0142544
GO_0048546	1.29813e-10
GO_0045736	0.190782
GO_0005852	0
GO_0007187	4.39603e-92
GO_0006044	4.40829e-11
GO_0006569	1.13978e-116
GO_0019226	1.24056e-06
GO_0006855	2.48959e-48
GO_0033151	3.29254e-32
GO_0038083	2.60678e-64
GO_0000188	7.83913e-13
GO_0090023	4.32338e-08
GO_0048863	0.180156
GO_0032793	6.93765e-13
GO_0040014	9.365e-11
GO_0006893	0.83105
GO_0046939	2.24525e-29
GO_0008354	0.0172657
GO_0000289	3.47868e-111
GO_0000381	2.27632e-23
GO_0042572	5.6398e-11
GO_0001736	5.2564e-06
GO_0001676	1.2751e-111
GO_0043101	3.74881e-52
GO_0051131	6.72355e-06
GO_0043249	0.00729087
GO_0045721	4.59124e-08
GO_0048266	0.000406404
GO_0035815	3.78778e-15
GO_0006370	1.71588e-193
GO_0003341	0.2465
GO_0010971	0.0176878
GO_0007595	8.59892e-07
GO_0007528	7.00204e-17
GO_0045664	3.75186e-14
GO_0042311	0.0287773
GO_0030277	2.65475e-06
GO_0007126	2.06224e-16
GO_0007548	6.30234e-11
GO_0042098	1.44543e-05
GO_0048026	0.349484
GO_0086010	8.30665e-258
GO_0006361	2.38109e-194
GO_0007034	0
GO_0048384	6.10274e-51
GO_0071383	0.807606
GO_2000279	1.30425e-07
GO_0000160	5.45834e-13
GO_0008299	3.53041e-71
GO_0010524	1.09591e-43
GO_0009650	9.02531e-61
GO_0042761	1.63281e-06
GO_0000920	0
GO_0032094	0.357292
GO_0006069	1.73104e-163
GO_0046329	3.97433e-08
GO_0090398	3.68821e-06
GO_0045446	0.126069
GO_0030301	1.00771e-22
GO_0032435	0.542364
GO_0006978	4.95778e-09
GO_0001954	0.0269732
GO_0048484	5.36768e-113
GO_0022627	1.05064e-163
GO_0021766	7.93134e-05
GO_0000244	1.25836e-31
GO_0019370	8.76687e-55
GO_0008053	3.01315e-54
GO_0051090	1.71229e-10
GO_0001958	1.14135e-27
GO_0051604	0.0571776
GO_0055072	0.000256007
GO_0031668	0.0469624
GO_0001823	1.21651e-08
GO_0050769	1.83373e-14
GO_0016056	2.59515e-87
GO_0006096	7.41919e-40
GO_0045022	2.4778e-27
GO_0032956	8.28501e-06
GO_0032733	7.39561e-09
GO_0071526	1.16149e-83
GO_0048286	0.000655177
GO_0043303	0.165925
GO_0010001	0.331437
GO_0009235	1.70923e-75
GO_0050901	1.24202e-10
GO_0043046	2.08292e-16
GO_0030208	1.37952e-22
GO_2001244	4.49859e-16
GO_0035307	0.017586
GO_0010812	0.654664
GO_0010952	0.231734
GO_0032968	7.7889e-27
GO_0030534	4.09015e-31
GO_0070306	0.0459777
GO_0007080	2.0566e-125
GO_0016050	3.69577e-10
GO_0048701	9.57529e-10
GO_0035584	1.70931e-05
GO_0045597	0.0398972
GO_0006891	5.39532e-22
GO_0046513	8.6165e-117
GO_0000718	3.96096e-230
GO_0006595	7.83179e-90
GO_0031629	7.7667e-146
GO_0035810	2.46896e-20
GO_0052696	0
GO_0016254	0
GO_0007214	8.77153e-14
GO_0031333	0.0159463
GO_0007263	5.21793e-09
GO_0045445	0.559165
GO_0006646	1.28214e-14
GO_0050770	4.03943e-42
GO_0006450	0.0373175
GO_0031076	0.00405582
GO_0006633	6.06017e-56
GO_2000179	0.271351
GO_0002087	0.0232623
GO_0051893	7.566e-06
GO_0022011	0.00495951
GO_0034375	2.64478e-260
GO_0006306	2.19179e-27
GO_0030705	9.09372e-08
GO_0046847	1.86481e-73
GO_0006501	0
GO_0051894	0.0020075
GO_0006297	1.7185e-34
GO_0030501	4.98367e-26
GO_0001658	1.01075e-39
GO_0060749	3.07627e-05
GO_0060068	1.41717e-09
GO_0021510	1.10441e-09
GO_0002031	6.25218e-11
GO_0045785	0.000209116
GO_0052695	0
GO_0051603	3.63645e-31
GO_0048557	1.02735e-34
GO_0048146	2.46745e-07
GO_0007342	4.71034e-135
GO_0072332	6.1628e-12
GO_0060079	4.63717e-12
GO_0003148	6.25092e-08
GO_1903543	1.5132e-41
GO_0070979	2.09913e-286
GO_0001655	0.264581
GO_0007416	5.64561e-09
GO_0033077	0.0015848
GO_0000302	9.60074e-77
GO_0060324	0.0111849
GO_0010738	1.46231e-09
GO_0060707	0.134757
GO_0042446	4.25363e-36
GO_0001944	0.0853417
GO_0034599	4.06355e-12
GO_0031397	0.918702
GO_0006024	7.11362e-150
GO_0010390	1.05543e-74
GO_0051928	7.26966e-26
GO_0071625	3.21379e-62
GO_0006119	1.64304e-12
GO_0016485	8.25752e-54
GO_0007398	0.184716
GO_0001890	0.000629584
GO_0006884	9.19585e-07
GO_0007191	7.57603e-41
GO_0042445	0.582394
GO_0045019	0.00524002
GO_0006284	1.22346e-67
GO_0019373	0
GO_2000311	0.0211275
GO_0060009	4.74741e-15
GO_0010595	7.02314e-40
GO_0032148	3.59291e-08
GO_0030279	0.0727341
GO_0018345	0.0659695
GO_0031116	0.56331
GO_0048678	0.000162803
GO_2001234	0.00356582
GO_0046426	2.36406e-50
GO_0044130	2.76737e-10
GO_0009267	3.78362e-06
GO_0050999	0.0413003
GO_0070584	1.41585e-05
GO_0031667	0.0140334
GO_0001886	0.349939
GO_0071385	5.35478e-26
GO_0071354	0.0526143
GO_0070527	5.46622e-09
GO_0071901	0.00173622
GO_0045909	2.38225e-13
GO_0050673	1.21667e-21
GO_1901652	6.39162e-23
GO_0010469	0.420777
GO_0007194	2.53872e-70
GO_0002026	1.85189e-06
GO_0097028	0.00550442
GO_0045740	8.53343e-07
GO_0031290	1.06615e-14
GO_0047496	3.59094e-14
GO_0030010	0.00312063
GO_0033198	3.07441e-74
GO_0016558	1.70302e-242
GO_0033189	0.127667
GO_0006275	0.00015045
GO_0042744	7.26502e-72
GO_0051276	0.230371
GO_0003281	2.36999e-11
GO_0051482	1.91274e-20
GO_0010839	0.0720266
GO_0007606	1.58615e-68
GO_0045333	0.0012125
GO_0070423	4.83853e-35
GO_0031146	7.8051e-15
GO_0043484	4.44167e-23
GO_0001702	7.28037e-05
GO_0018107	0.135251
GO_0007220	1.23559e-155
GO_0043923	0.000116395
GO_0016180	0
GO_0017156	6.31809e-10
GO_2000463	7.21101e-08
GO_0061098	1.16404e-05
GO_0039702	0
GO_0006336	1.1938e-57
GO_0007405	3.83955e-14
GO_0006479	1.20933e-19
GO_0031581	2.19978e-71
GO_0061028	1.46946e-22
GO_0060766	0.565675
GO_0014070	0.80678
GO_0048167	5.54001e-07
GO_0051480	2.94004e-36
GO_0033574	0.198367
GO_0031069	1.1108e-05
GO_1901741	4.54671e-21
GO_0030177	0.00022361
GO_0043508	3.10617e-07
GO_0008306	2.78532e-24
GO_0040037	0.00222815
GO_0032438	1.41687e-110
GO_0010288	0.0626156
GO_0030517	0.000555458
GO_0006303	1.54393e-21
GO_0048566	0.0651793
GO_0042326	1.13897e-05
GO_0070830	3.08846e-25
GO_0006386	1.12473e-287
GO_0055078	2.21151e-56
GO_0021987	8.49067e-05
GO_0045806	0.154227
GO_0007077	3.25781e-61
GO_0071257	0.363991
GO_0003094	3.13111e-25
GO_0071044	1.31856e-08
GO_0008637	9.64718e-07
GO_0043153	0.00246482
GO_0032735	7.39815e-24
GO_0046209	0.0963183
GO_0042462	0.0438476
GO_0070498	5.67583e-12
GO_0010107	1.53316e-298
GO_0097192	3.82613e-14
GO_0050732	0.00516591
GO_0007249	7.75768e-47
GO_0048147	8.29755e-06
GO_0006165	4.56631e-15
GO_0016601	3.02251e-14
GO_0001782	6.46692e-07
GO_0002376	2.70616e-13
GO_0045109	0.0536011
GO_0001824	0.071251
GO_0001759	4.34132e-147
GO_0032757	4.00207e-23
GO_0045429	0.000202278
GO_0030879	7.28264e-05
GO_0002052	2.55874e-09
GO_0043277	3.81547e-09
GO_0043403	2.59743e-08
GO_0046677	0.0391356
GO_0046628	3.10054e-05
GO_0031124	3.80017e-115
GO_0043011	1.03768e-06
GO_0043586	0.189783
GO_0045060	5.11169e-10
GO_0035162	1.24221e-34
GO_0051924	1.0881e-07
GO_0016446	5.67779e-60
GO_0016575	3.50444e-15
GO_0002088	5.12769e-11
GO_2000352	8.15834e-05
GO_0042273	0.000316806
GO_0045670	0.039756
GO_0006612	0.578505
GO_0060347	8.12019e-06
GO_0048008	5.63075e-19
GO_0019725	0.000928632
GO_0006878	5.72113e-89
GO_0060338	1.29108e-101
GO_0009954	2.53246e-13
GO_0032715	0.00348932
GO_0030539	2.09224e-05
GO_0000910	4.93792e-36
GO_0007129	4.71566e-06
GO_0042327	0.182623
GO_0019068	7.29974e-16
GO_0003351	0.0588448
GO_0032228	2.38245e-21
GO_0032781	0.00176673
GO_0010880	0.00901557
GO_2001237	0.117413
GO_0090002	1.63075e-07
GO_0090280	2.85083e-06
GO_0002089	0.313482
GO_0055008	0.000100783
GO_0061418	1.88106e-56
GO_0007520	3.0555e-05
GO_0031529	0.00487111
GO_0008154	2.22785e-69
GO_0042592	0.00494949
GO_0035435	1.3327e-07
GO_0043409	0.0121617
GO_0046856	2.31907e-05
GO_0048535	0.0162908
GO_0021527	9.34292e-08
GO_0007205	6.63679e-05
GO_0009813	0
GO_0051701	5.27794e-22
GO_0051084	8.93365e-32
GO_0060444	0.115464
GO_0055074	0.000891099
GO_0060135	1.47747e-11
GO_0055088	1.77123e-23
GO_0000281	0.0581927
GO_0006471	9.27516e-31
GO_0034587	2.34304e-106
GO_2001238	3.10528e-08
GO_0046686	0.120055
GO_0019722	1.26348e-09
GO_0010800	0.13443
GO_0001659	1.92048e-05
GO_1901998	5.36029e-06
GO_0006098	5.63552e-27
GO_0006909	1.01125e-06
GO_0031284	7.42592e-13
GO_2000251	0.00470294
GO_0008610	4.75173e-10
GO_0006635	3.62049e-39
GO_0050982	1.2835e-16
GO_0009058	0.00251552
GO_0015914	1.29276e-46
GO_0006694	4.78397e-50
GO_2001222	0.0103649
GO_0043651	3.99976e-41
GO_2000310	3.08053e-09
GO_0043518	1.13133e-06
GO_0090102	0.136528
GO_0030238	2.47681e-23
GO_0043552	6.85425e-12
GO_0032331	8.59086e-06
GO_0032720	1.79062e-06
GO_0010332	2.43573e-06
GO_0050727	6.32355e-09
GO_0015992	4.62583e-33
GO_0014850	0.000224985
GO_0043666	0.263076
GO_0031954	0.00478374
GO_0001675	0.363372
GO_0007017	2.09686e-28
GO_0035902	1.44379e-08
GO_0006672	0.000821546
GO_0021854	0.00633725
GO_0010827	1.85525e-128
GO_0045184	0.160683
GO_0006809	5.28815e-07
GO_0061029	0.155607
GO_0045618	5.57414e-10
GO_0071236	0.00488684
GO_0009416	0.00445087
GO_0010575	1.42088e-11
GO_0045343	6.45777e-16
GO_0035914	3.2549e-18
GO_0002227	3.51908e-05
GO_0060081	0.323733
GO_0032525	4.65472e-14
GO_0042752	8.48105e-08
GO_0006183	3.75645e-37
GO_0021542	4.09721e-05
GO_0045671	0.0887243
GO_0016226	2.16905e-83
GO_0006283	3.48995e-200
GO_0042738	0
GO_0014823	0.000463463
GO_0070528	0.0969941
GO_0019082	9.31572e-24
GO_0036148	8.46878e-52
GO_0090103	7.28459e-66
GO_0071277	0.000177237
GO_0036109	1.6426e-18
GO_0071320	1.49345e-23
GO_0033137	0.0116194
GO_0002062	2.17219e-22
GO_0021762	2.62025e-05
GO_0050482	2.52283e-15
GO_0042517	4.7644e-35
GO_0032874	0.000115355
GO_0045879	1.73749e-08
GO_0006107	8.26397e-15
GO_0032743	5.3933e-07
GO_0021819	1.319e-06
GO_0007597	6.0214e-93
GO_0050714	8.60453e-11
GO_0014067	8.13252e-05
GO_0007611	0.0243867
GO_0003151	7.72514e-14
GO_0030866	0.277957
GO_0051781	1.45033e-28
GO_0035589	1.21337e-81
GO_0002230	1.22899e-11
GO_0045672	7.30642e-06
GO_0031532	0.00210549
GO_0001678	5.65125e-13
GO_0032270	0.00287551
GO_0007157	0.000174047
GO_0055093	0.00846338
GO_0006730	2.342e-229
GO_0030217	1.16151e-06
GO_0006904	5.30818e-27
GO_0019395	4.79354e-10
GO_0006940	5.73564e-05
GO_0090190	2.39406e-07
GO_0071397	1.21507e-07
GO_0021794	3.52911e-07
GO_0008340	0.000303157
GO_0016331	0.34908
GO_0033572	3.85854e-12
GO_0016236	1.24798e-63
GO_0035872	3.52449e-46
GO_0044262	5.89034e-08
GO_1900740	2.34387e-22
GO_0030163	0.0223182
GO_0043392	4.23684e-06
GO_0042130	6.34723e-09
GO_0014065	7.82173e-11
GO_0030514	4.13865e-12
GO_0015701	3.041e-250
GO_0042310	7.28084e-209
GO_0019372	8.12139e-131
GO_0006957	2.08925e-61
GO_0045947	2.52035e-09
GO_0008652	0.0033132
GO_0071392	4.00093e-10
GO_0030033	8.35723e-42
GO_0046697	0.00521983
GO_0048821	0.0789051
GO_0071371	4.34789e-46
GO_0001556	8.06254e-09
GO_0016045	8.96797e-18
GO_0007257	4.1843e-29
GO_0046034	0.414889
GO_0001963	5.7927e-21
GO_0050885	0.000237549
GO_0032784	0.497543
GO_0071850	2.59595e-06
GO_0006259	0.0671386
GO_0030593	8.09939e-16
GO_0050918	3.32559e-25
GO_0071157	1.58458e-06
GO_0045765	1.31936e-05
GO_0006611	2.53702e-06
GO_0007213	1.72176e-14
GO_0045662	0.0370824
GO_0043517	0.143065
GO_0010043	0.086009
GO_0000375	9.18883e-16
GO_0001836	8.54817e-16
GO_0006998	5.3106e-31
GO_0008206	1.42683e-101
GO_0033700	1.03422e-102
GO_0006821	1.84675e-31
GO_0006536	0.1317
GO_0030490	0.283169
GO_0019882	1.09937e-05
GO_0042993	0.207752
GO_0042789	0.0666044
GO_0035108	0.394933
GO_2001235	0.0728496
GO_0042953	2.80297e-12
GO_0043206	0.254735
GO_0046326	4.70244e-13
GO_0060394	2.61379e-08
GO_0032729	1.1007e-18
GO_0046621	0.0548718
GO_0000038	0.15505
GO_0006754	4.81068e-07
GO_0046928	0.0552949
GO_0048791	0.0133288
GO_0010259	0.2634
GO_0060038	0.791772
GO_0030511	2.27578e-13
GO_0030889	0.0726898
GO_0060045	4.93138e-14
GO_0032504	0
GO_0060999	0.12324
GO_0036342	5.33896e-22
GO_0042254	0.0243145
GO_0072488	3.04206e-45
GO_0042771	1.04043e-13
GO_0032886	0.0264014
GO_0008209	3.38947e-06
GO_0007625	3.32099e-13
GO_0032436	3.09768e-06
GO_0043922	0.000524805
GO_0006622	0.00234243
GO_0007250	7.8844e-10
GO_0008585	0.0272542
GO_0001837	2.56116e-24
GO_0030073	2.4426e-09
GO_0050730	3.65185e-06
GO_0030239	0.463625
GO_0006691	6.5442e-49
GO_0090503	4.35094e-103
GO_0000042	4.08961e-10
GO_0006828	1.17206e-182
GO_0010881	2.9404e-05
GO_0001833	0.0347495
GO_0010506	7.73965e-13
GO_0051865	3.70509e-07
GO_2000649	1.51691e-05
GO_0032007	1.78253e-35
GO_0061036	3.8589e-20
GO_0048468	0.00038168
GO_0050808	1.44809e-06
GO_0030224	0.0511919
GO_0009395	0.00258221
GO_0048872	0.267017
GO_0043507	5.64977e-05
GO_0055089	4.80951e-05
GO_0048469	1.21951e-17
GO_0030316	1.55926e-07
GO_0070534	1.72564e-13
GO_0043588	0.000215678
GO_0046579	5.56536e-06
GO_0032981	5.24331e-05
GO_0070373	7.46056e-05
GO_0042307	0.000502007
GO_0000083	1.14318e-27
GO_0015671	1.25727e-43
GO_0016079	1.57588e-31
GO_0019371	7.25308e-71
GO_0043982	3.21143e-21
GO_0048714	0.000882562
GO_0007154	1.2836e-28
GO_0030878	5.65542e-80
GO_0071560	1.14525e-16
GO_0009142	9.96506e-09
GO_0045737	0.0597453
GO_0060037	7.2484e-12
GO_0071364	0.0403722
GO_0006839	0.00086162
GO_0006778	1.13759e-18
GO_0042542	2.22084e-08
GO_0060412	4.41369e-20
GO_0035567	2.1183e-24
GO_0006376	1.45346e-08
GO_0030220	1.6102e-08
GO_0006749	5.73155e-107
GO_1901215	5.70051e-05
GO_0031016	3.30949e-23
GO_0006882	3.49353e-08
GO_0035265	0.525707
GO_0046676	0.374104
GO_0006986	1.22819e-26
GO_0005513	0.761389
GO_0000045	0
GO_0060292	0.0694168
GO_0006695	5.44722e-41
GO_0030433	7.43794e-182
GO_0007131	1.25595e-118
GO_0098655	0
GO_0045840	1.83496e-06
GO_0002028	0.000253474
GO_0072583	5.15565e-20
GO_0060716	0.113874
GO_0060272	5.77862e-81
GO_0071902	0.00018461
GO_0070935	1.36447e-09
GO_0007616	3.82802e-18
GO_0048148	1.42585e-29
GO_0030890	5.27878e-10
GO_0010592	5.73762e-14
GO_0035176	1.48524e-15
GO_0030195	0.0282744
GO_0001755	2.12762e-43
GO_0097191	1.17867e-10
GO_0051321	4.34411e-13
GO_0035025	0.000100633
GO_0006883	0.038761
GO_0051926	0.00499054
GO_0034614	0.273684
GO_0005980	4.13224e-05
GO_0060306	9.29171e-70
GO_0007130	0.00136807
GO_0030522	5.44863e-57
GO_0030521	8.18821e-26
GO_0007281	0.0231487
GO_0050908	0.0064185
GO_0006605	0.0359945
GO_0051591	0.000185561
GO_0043488	0.219383
GO_0002053	8.23966e-09
GO_0043536	0.000529911
GO_0009409	0.000105532
GO_0042523	2.55646e-07
GO_0048741	0.000399246
GO_0030099	1.70524e-10
GO_0000183	2.34667e-53
GO_0051281	5.89649e-06
GO_0048593	0.00082448
GO_0032924	7.95535e-40
GO_0030148	5.05095e-176
GO_0035036	0.00502677
GO_0050870	0.000149207
GO_0002011	0.000348882
GO_0034504	0.00199702
GO_0070266	1.18547e-11
GO_0007040	1.42477e-28
GO_0034332	8.06498e-38
GO_0050832	6.94378e-07
GO_0048565	1.99952e-05
GO_0043149	0.0432563
GO_0000380	0.647959
GO_0061178	0.518456
GO_0006352	1.67718e-56
GO_0034341	0.0018211
GO_0001662	0.000346512
GO_0030318	5.00066e-33
GO_0016573	2.19411e-14
GO_0042755	4.00688e-13
GO_0023019	0.0024061
GO_0030901	2.65384e-34
GO_0032402	5.47474e-87
GO_0007519	1.63892e-14
GO_0060048	9.45797e-25
GO_0007566	0.0543765
GO_0010633	0.58435
GO_0031663	5.21164e-11
GO_0007588	6.25898e-111
GO_2000045	0.407585
GO_0046827	0.923641
GO_0042073	0.000723282
GO_0009607	6.07326e-07
GO_0006970	0.0216003
GO_0042113	0.218221
GO_0016125	5.90922e-242
GO_0002009	0.000194895
GO_0000387	2.71626e-140
GO_1902042	0.0155464
GO_0050766	3.49487e-09
GO_0045931	3.0738e-08
GO_0006509	3.50936e-93
GO_0045055	0.24838
GO_0035269	0
GO_0006071	1.06779e-48
GO_1990126	7.68586e-53
GO_0007252	2.8384e-12
GO_0010510	2.21946e-124
GO_0050771	9.50719e-16
GO_0042059	1.26402e-14
GO_0001568	0.000839478
GO_0030488	1.39014e-06
GO_0002407	5.66778e-15
GO_0006997	0
GO_0006278	2.76996e-10
GO_0007628	0.000146705
GO_0048205	1.13462e-135
GO_0050995	3.27203e-07
GO_0032728	1.2331e-46
GO_0050860	0.543841
GO_0048738	0.132997
GO_0048545	5.71162e-05
GO_0001937	2.8513e-07
GO_0045747	2.0022e-24
GO_0010765	0.000138966
GO_0021954	2.59625e-09
GO_0050829	1.85109e-06
GO_0006383	6.53973e-279
GO_0015793	1.07194e-218
GO_0048844	1.16645e-07
GO_0030838	9.72777e-08
GO_0005978	2.27379e-07
GO_0051491	0.000745319
GO_0060216	2.55324e-11
GO_0016339	4.09029e-07
GO_0030207	5.12999e-62
GO_0010942	0.0813894
GO_0007340	0.0101184
GO_0034644	0.000269863
GO_0043491	6.14688e-10
GO_0070208	0.00750019
GO_0002687	0.0468756
GO_0051642	0.547589
GO_0035249	6.69165e-127
GO_0048704	5.28664e-44
GO_0051024	8.87306e-06
GO_0046328	2.19795e-07
GO_0046854	2.21892e-10
GO_0017144	0
GO_0034314	4.03188e-210
GO_0008156	3.56154e-05
GO_0003009	0.000701156
GO_2000379	5.78687e-05
GO_0019216	0.0660127
GO_0033365	0.000262582
GO_0060314	0.000426788
GO_0045332	6.74332e-55
GO_0006941	8.30327e-21
GO_0048812	2.43131e-13
GO_0043647	0.00246414
GO_0007178	4.54365e-08
GO_2000145	8.99234e-05
GO_0061077	3.45953e-136
GO_0060413	5.29678e-60
GO_0010875	8.98457e-22
GO_0034122	0.622825
GO_0006418	1.71462e-161
GO_0008089	9.35059e-33
GO_0010719	2.63294e-06
GO_0048333	1.43409e-37
GO_0050910	0.0334327
GO_0006829	3.96483e-126
GO_0035909	0.00029034
GO_0007369	0.296884
GO_0005681	2.18203e-55
GO_0048814	0.0545546
GO_0015991	4.58014e-13
GO_0046835	1.38005e-98
GO_0021591	0.00555428
GO_0002548	0.0236046
GO_0048662	1.58602e-08
GO_0001706	0.248832
GO_0007016	0.0387279
GO_0010039	0.0866426
GO_0006796	0.130367
GO_0008643	0.522199
GO_0002690	3.8781e-42
GO_0060218	0.741817
GO_0017187	6.91405e-10
GO_0010389	0.0221884
GO_0030513	5.62557e-42
GO_0022604	0.780107
GO_0044257	4.49913e-07
GO_0032508	6.26132e-64
GO_0042474	2.31749e-11
GO_0045104	1.40576e-06
GO_0034394	0.0403515
GO_0048278	1.48982e-07
GO_0051966	1.61115e-23
GO_0043408	1.12238e-43
GO_0043124	4.49993e-06
GO_0005753	5.19032e-80
GO_0043473	4.21595e-06
GO_0030819	1.13969e-97
GO_0000079	2.10166e-24
GO_0048854	9.60784e-06
GO_1903507	0.0835438
GO_0051443	0.000313984
GO_0060213	0
GO_0045780	0.4128
GO_0033762	0.213532
GO_0043407	0.0029228
GO_0014911	0.123675
GO_0030041	1.22837e-22
GO_1990090	8.41638e-25
GO_0051272	0.174046
GO_0003007	0.046181
GO_0048666	0.00538194
GO_0036066	0.0193794
GO_0010977	0.0333516
GO_0009617	7.85658e-10
GO_0010634	0.836517
GO_0009117	0.156164
GO_0006656	4.58494e-24
GO_0055119	5.4789e-08
GO_0021756	2.55759e-13
GO_0048511	0.0192867
GO_0008645	2.37282e-226
GO_0008210	4.03708e-24
GO_0045665	4.34465e-26
GO_0060317	0.000214526
GO_0008045	6.07336e-05
GO_0006895	0.0210809
GO_0042026	1.02971e-27
GO_0044344	0.000137913
GO_0097067	2.97454e-24
GO_0006103	1.3788e-10
GO_0006362	6.60507e-274
GO_0032897	2.99108e-09
GO_0031103	0.461476
GO_0007062	9.9477e-27
GO_0048041	0.00114609
GO_0032479	2.81989e-13
GO_0031623	2.02117e-46
GO_0023014	5.93328e-26
GO_0051000	0.463876
GO_0050872	4.69134e-12
GO_1902166	0.021394
GO_0050678	0.0072376
GO_0001894	1.93269e-07
GO_0033630	7.26078e-06
GO_2000134	1.81499e-05
GO_0071276	5.67622e-13
GO_0001975	1.29227e-12
GO_0006195	5.74017e-08
GO_0051693	2.77523e-26
GO_0043981	1.35037e-31
GO_0035116	8.13508e-12
GO_0050880	3.11663e-15
GO_0035774	0.00247061
GO_0007052	4.46737e-05
GO_0006637	0.00633759
GO_0071542	2.06806e-07
GO_0002437	3.14423e-08
GO_0048839	3.553e-06
GO_0000060	0.222445
GO_0071872	1.43127e-05
GO_0000422	2.65076e-141
GO_0035518	1.25963e-13
GO_0051899	5.92339e-12
GO_0043252	7.56472e-31
GO_0048873	0.119446
GO_0051602	4.66144e-08
GO_1903959	5.46636e-294
GO_0048168	0.2113
GO_0006744	1.15818e-37
GO_0045663	3.48621e-21
GO_0048661	6.37151e-07
GO_0031396	0.211195
GO_0048596	0.00623194
GO_0043278	0.00211827
GO_0009992	3.15465e-178
GO_0010842	0.304905
GO_0008542	7.57817e-07
GO_0006337	2.09096e-26
GO_0006379	9.80821e-51
GO_0019430	2.46039e-20
GO_0043393	0.368505
GO_0008631	0.0296792
GO_0043928	0
GO_0048490	5.4441e-202
GO_0007368	1.63064e-33
GO_0030101	1.79328e-14
GO_0019432	1.33823e-172
GO_0006171	9.65287e-91
GO_0006541	2.67733e-05
GO_0031032	1.09372e-11
GO_0034067	0.822362
GO_0035329	1.10095e-76
GO_0042220	0.00182647
GO_0070536	0.0306728
GO_0043968	1.53323e-41
GO_0071363	0.00207348
GO_0010867	2.42834e-25
GO_0009311	3.67004e-07
GO_0008406	0.00315158
GO_0033141	4.83495e-14
GO_0090630	3.3775e-75
GO_0045579	9.23147e-11
GO_0009755	0.000909224
GO_2000036	7.64273e-08
GO_0001578	2.69091e-06
GO_0046488	0.19493
GO_0048536	1.45843e-05
GO_0045494	1.30664e-249
GO_0010569	3.02628e-08
GO_0006198	2.32258e-305
GO_0045948	6.58793e-08
GO_0021904	3.08695e-27
GO_0043044	1.93068e-24
GO_0007585	4.68096e-25
GO_0070098	8.85987e-199
GO_0051259	1.57356e-10
GO_0006182	5.1437e-69
GO_0048246	1.03844e-17
GO_0045921	1.49861e-46
GO_0034453	0.000679429
GO_0050930	5.16453e-13
GO_0032147	9.27126e-05
GO_0048665	5.1922e-08
GO_0051085	8.56921e-30
GO_0019048	0.0923123
GO_0030949	4.83243e-17
GO_0048712	0.370719
GO_0009312	0.797029
GO_0071158	0.0167813
GO_0016024	1.22052e-129
GO_0036149	4.63433e-35
GO_0009408	1.69111e-05
GO_0019835	4.53346e-24
GO_0080008	0.810516
GO_1900034	3.46928e-10
GO_0008015	0.205194
GO_0007051	0.0981618
GO_0090314	0.000303653
GO_0042267	4.84624e-15
GO_0045777	3.03444e-05
GO_0000266	5.34714e-52
GO_0000462	0.265494
GO_0017157	2.73042e-13
GO_0070933	6.7809e-09
GO_0007346	0.000996997
GO_0002250	4.65251e-07
GO_0021522	4.51209e-23
GO_0030218	1.17634e-20
GO_0045582	2.6737e-09
GO_0001892	4.99521e-05
GO_0006590	2.12577e-34
GO_0022408	0.00246635
GO_0090307	6.43968e-10
GO_0008361	0.72262
GO_0070509	6.57536e-26
GO_0050806	0.0308122
GO_0042339	3.41876e-61
GO_0050804	0.000249961
GO_0043984	3.07325e-66
GO_0090316	0.00046239
GO_0008033	2.14155e-45
GO_0007512	2.31379e-10
GO_0001816	0.00422672
GO_0032760	3.41027e-19
GO_0034660	2.82081e-137
GO_0001516	6.08867e-72
GO_0045727	0.00278037
GO_2001239	1.47845e-21
GO_0006385	0
GO_0009566	0.0290648
GO_0007210	0
GO_0042730	3.08394e-17
GO_0030282	0.000226936
GO_0060395	3.52958e-21
GO_0006506	0
GO_0071425	2.73489e-24
GO_0003222	8.34892e-20
GO_0045746	0.00130273
GO_0035050	1.96468e-08
GO_0042711	0.00212673
GO_0050853	4.37758e-14
GO_0006342	0.094192
GO_0030317	6.29593e-05
GO_0032786	2.15549e-28
GO_0033280	2.90673e-08
GO_0097194	1.5495e-11
GO_0042325	0.07533
GO_0045596	0.0607554
GO_0051568	1.22238e-125
GO_0010460	1.86449e-36
GO_0019079	6.60408e-05
GO_0048754	8.14029e-08
GO_0006913	6.30007e-05
GO_0010718	7.28722e-18
GO_1902236	8.5109e-12
GO_0006702	2.11329e-103
GO_0090200	1.15465e-32
GO_0000413	0
GO_0071577	1.19019e-98
GO_0061436	6.06203e-16
GO_0051965	1.76329e-05
GO_0045742	0.00926101
GO_0042832	5.38321e-09
GO_0001841	0.000448544
GO_0048663	5.00649e-10
GO_0032753	0.0613103
GO_0030818	1.45938e-25
GO_0007215	1.97438e-24
GO_1900087	0.151314
GO_0051149	6.16233e-40
GO_0015693	0.136871
GO_0051895	0.468189
GO_0071479	1.35014e-08
GO_2000378	0.00788487
GO_0005977	0.000747497
GO_0030325	6.93686e-39
GO_0051225	3.0914e-09
GO_0007009	4.77655e-13
GO_0006995	3.32767e-211
GO_0006833	3.11629e-176
GO_0048853	0.508256
GO_0021915	0.588218
GO_0032091	0.00300153
GO_0007159	5.55812e-13
GO_0090303	0.00158037
GO_0008277	1.77472e-16
GO_1902043	0.548827
GO_0006369	1.28432e-81
GO_0035235	4.33183e-209
GO_0007498	1.45014e-06
GO_0010613	0.03142
GO_0051881	1.69917e-07
GO_0051493	0.0527174
GO_0000070	3.54873e-49
GO_0006641	2.01031e-59
GO_0006349	3.80963e-14
GO_0030049	1.49644e-78
GO_0071806	1.93352e-24
GO_0006090	3.35017e-167
GO_0001707	1.75211e-14
GO_0061001	1.12743e-08
GO_0009651	0.695214
GO_2000377	2.29507e-05
GO_0048169	2.35186e-08
GO_0042149	8.69963e-15
GO_0070059	2.24171e-26
GO_0014912	3.65967e-05
GO_0003333	1.05689e-64
GO_0035338	2.72057e-45
GO_0007029	9.20459e-14
GO_0097150	3.70358e-17
GO_0086005	5.60375e-190
GO_0010165	7.74056e-12
GO_0050772	1.65365e-25
GO_0007140	0.706493
GO_0071353	0.089754
GO_0030225	6.19807e-06
GO_0001932	0.00379787
GO_0045071	1.17256e-16
GO_0051209	1.97344e-17
GO_0034113	2.52866e-44
GO_0043069	0.707293
GO_0015949	9.22774e-24
GO_2000273	0.0209645
GO_0009880	1.00306e-10
GO_0050427	1.68093e-98
GO_0035082	2.05135e-11
GO_0060548	2.75924e-10
GO_0045945	1.19901e-08
GO_2000114	0.0264106
GO_0032967	0.000292443
GO_0050710	2.21446e-05
GO_0075733	6.93491e-22
GO_0030326	4.67579e-15
GO_0031640	3.21081e-13
GO_0006750	3.36149e-13
GO_0031297	1.83356e-21
GO_0009968	0.025514
GO_0007266	2.16901e-39
GO_2000648	0.062098
GO_1902187	5.17887e-06
GO_0048715	3.00889e-07
GO_0051770	1.23576e-08
GO_0034613	0.00206829
GO_0014032	4.48027e-24
GO_0042340	2.74612e-39
GO_0007602	0.795367
GO_0050921	3.43501e-08
GO_0043087	3.78138e-12
GO_0010033	0.00420674
GO_0000132	2.99702e-16
GO_0060348	0.00156074
GO_0046907	2.62546e-07
GO_0019433	4.54692e-91
GO_0097320	1.18858e-12
GO_0043281	0.0554307
GO_2001243	2.14682e-05
GO_0042574	3.41857e-31
GO_0006687	2.0608e-33
GO_0045086	1.75485e-06
GO_0036092	1.80045e-10
GO_0051898	0.000400346
GO_0051146	0.0332578
GO_0055003	1.75082e-19
GO_0045907	0.00803624
GO_0043623	0.00520709
GO_0043267	7.21726e-08
GO_0034080	6.19341e-146
GO_0009083	5.11833e-12
GO_0001967	0.0221235
GO_0045598	0.284676
GO_0030178	1.16825e-05
GO_0051930	6.59346e-08
GO_0006890	8.05369e-35
GO_0038061	5.13475e-15
GO_0030500	0.0984849
GO_0006363	1.28215e-181
GO_0045089	3.7656e-09
GO_0032461	0.0115769
GO_0060134	8.6113e-21
GO_0045880	1.38171e-84
GO_0097284	0.000969725
GO_0006801	1.76659e-130
GO_0045088	1.06583e-07
GO_0046427	1.16737e-08
GO_0007193	3.01149e-116
GO_0018149	1.61223e-21
GO_0070986	0.00161746
GO_0045600	7.33281e-08
GO_0033628	3.51691e-06
GO_0031647	0.699281
GO_0007276	2.80897e-05
GO_0071897	3.06574e-15
GO_0008016	5.09544e-11
GO_0071347	5.89822e-05
GO_0032480	1.26044e-99
GO_0006402	0.0210785
GO_0051968	0.00231581
GO_0046688	0.0466731
GO_0007422	4.2022e-49
GO_0051290	8.01156e-08
GO_0045176	0.189007
GO_0043568	1.66187e-16
GO_0021680	0.285343
GO_0001541	0.000119779
GO_0043113	1.01811e-07
GO_0031047	3.80931e-189
GO_2000060	0.00747751
GO_0045599	2.63886e-10
GO_0006309	1.12616e-22
GO_0090399	6.19292e-06
GO_0001731	6.22367e-257
GO_0060487	1.67323e-21
GO_0008333	1.32074e-24
GO_0007093	2.34842e-23
GO_0042176	0.619324
GO_0030199	1.44186e-34
GO_0006885	3.2945e-91
GO_0019731	0.00384994
GO_0030322	3.06933e-26
GO_0070328	9.95985e-307
GO_0008654	0.653868
GO_1900153	1.23123e-43
GO_1903506	0.0472796
GO_0030502	0.000911485
GO_0019228	6.59942e-217
GO_0030111	0.00968709
GO_2000678	6.66721e-13
GO_0016338	0
GO_0043542	0.00132296
GO_0016486	6.94761e-61
GO_0033147	1.27469e-05
GO_0043967	6.02337e-42
GO_0001819	0.000623965
GO_0014047	4.40754e-29
GO_0060441	7.41922e-07
GO_0030100	8.13723e-05
GO_0030193	0.000272867
GO_0002931	0.191975
GO_0022400	2.0892e-64
GO_0051896	0.0668235
GO_0060391	0.0961655
GO_0006228	3.13899e-16
GO_0031334	0.859004
GO_0070301	0.0127666
GO_0032469	3.11988e-06
GO_0045807	0.791633
GO_0042104	6.54034e-13
GO_0006241	6.15141e-28
GO_0001964	1.80658e-18
GO_0032695	0.00031939
GO_0032467	2.345e-08
GO_0051496	1.34098e-06
GO_0060445	1.98454e-17
GO_0034389	6.23556e-12
GO_0043162	5.78121e-31
GO_0030520	1.65306e-17
GO_0055007	0.000237951
GO_0051044	0.0842218
GO_0010579	4.16189e-133
GO_0045165	8.15135e-14
GO_0006607	5.07584e-15
GO_0042594	1.68443e-13
GO_0060325	3.15663e-10
GO_0019933	0.00750814
GO_0035066	0.342057
GO_0006298	3.37896e-38
GO_0009165	5.71148e-64
GO_0030030	1.33314e-08
GO_2001241	0.0767094
GO_0045739	2.44015e-17
GO_0035458	7.43986e-06
GO_0097503	0
GO_0048538	0.00051558
GO_0006768	2.01274e-28
GO_0050884	0.489513
GO_0009725	1.98271e-08
GO_0008344	0.00045947
GO_0070848	0.330507
GO_0014059	2.22958e-07
GO_0086091	1.28411e-153
GO_0010508	7.39509e-15
GO_0009948	0.192438
GO_0032456	0.213418
GO_0021670	0.343093
GO_0050850	2.34457e-10
GO_0015721	2.45557e-85
GO_0007190	2.83006e-23
GO_0036065	9.45984e-288
GO_0055117	2.95286e-05
GO_0051279	0.0039682
GO_0045930	0.0174767
GO_0048488	0.020094
GO_0008334	2.28475e-28
GO_0045821	7.43208e-05
GO_0010811	1.42015e-19
GO_0071285	0.00100114
GO_0009790	0.00140321
GO_0071377	1.28065e-135
GO_0042110	2.41624e-15
GO_0048745	0.132214
GO_0001508	1.11689e-22
GO_0006027	1.24085e-78
GO_0010507	0.00444919
GO_0048240	0.00431583
GO_0031424	1.42556e-43
GO_0032201	1.08804e-34
GO_0046716	0.00590282
GO_0001829	0.0508266
GO_0036152	6.62852e-29
GO_2000811	0.00764649
GO_0048477	0.075023
GO_0043537	0.0410433
GO_0035094	3.7882e-08
GO_0051402	7.94691e-17
GO_0009966	0.0356369
GO_0042994	0.135921
GO_0006865	1.9597e-190
GO_0043950	7.72066e-47
GO_0050435	6.15613e-18
GO_0048268	0.339457
GO_0031293	1.13869e-09
GO_0040007	6.2588e-22
GO_0016239	2.55227e-13
GO_0090382	1.60086e-35
GO_0018146	2.06656e-79
GO_0050715	1.70625e-09
GO_0043200	0.00462982
GO_0021702	0.0199624
GO_0048387	2.41659e-16
GO_0043525	3.67409e-10
GO_0048706	1.25906e-14
GO_0050892	0.000109997
GO_0071549	0.0709421
GO_0038032	1.97672e-37
GO_0007095	4.78992e-06
GO_0043691	2.26634e-54
GO_0032092	0.288536
GO_0006939	0.0226748
GO_0090026	1.17837e-13
GO_0000002	0.0605487
GO_0070932	1.25858e-11
GO_0006820	1.22835e-20
GO_0045773	5.37235e-08
GO_0014898	4.77947e-15
GO_0002027	7.92577e-16
GO_0008037	5.96637e-16
GO_0006953	2.6872e-11
GO_0002040	1.19687e-17
GO_0048485	2.10186e-08
GO_0007389	9.20284e-25
GO_0060384	7.95519e-15
GO_0031571	0.0122153
GO_0045859	0.0268225
GO_0006261	1.25637e-09
GO_0000050	4.54782e-07
GO_0007141	1.60168e-05
GO_0060334	5.44189e-14
GO_0035024	2.39475e-08
GO_0006693	6.48751e-17
GO_0043280	1.77631e-06
GO_0010243	0.0644972
GO_0022409	0.0258524
GO_0006270	8.31084e-288
GO_0030206	2.35802e-59
GO_0031122	3.8503e-12
GO_0050690	4.0091e-14
GO_0006264	6.1426e-34
GO_2000353	0.024426
GO_0071375	7.55438e-06
GO_1902230	5.11147e-08
GO_0009306	0.000287799
GO_0048870	0.000158773
GO_0035855	0.00248893
GO_0006826	0.00158242
GO_0071310	0.186059
GO_0001779	1.75168e-05
GO_0032008	4.75147e-111
GO_0030194	9.60344e-07
GO_0060402	0.0929243
GO_0006513	2.09826e-06
GO_0007162	1.59903e-09
GO_0045725	8.18905e-11
GO_0001569	1.95582e-36
GO_0006626	2.69708e-49
GO_0030214	3.79795e-13
GO_0090201	0.00397862
GO_0045862	8.81629e-07
GO_0090501	1.39884e-36
GO_0050718	5.97972e-41
GO_0008219	0.0282692
GO_0001709	4.05888e-21
GO_0009168	0.000934341
GO_0070936	2.47286e-42
GO_0060397	5.64204e-36
GO_1900026	0.000726668
GO_0090129	0.0568851
GO_0010975	0.071659
GO_0006360	1.47223e-226
GO_0007259	1.81445e-33
GO_0034612	0.100987
GO_0031572	1.41352e-49
GO_0051453	3.97027e-182
GO_0019229	3.32833e-52
GO_0021846	0.511823
GO_0043388	0.0134807
GO_0046718	1.3741e-10
GO_0000245	9.09788e-16
GO_1901673	7.28451e-55
GO_0032693	1.34329e-14
GO_0043330	2.65485e-18
GO_0060047	0.01855
GO_0010596	8.63168e-11
GO_0017015	4.07108e-11
GO_0031018	4.19334e-58
GO_0032755	3.46355e-28
GO_0016358	1.89164e-08
GO_0061647	1.06262e-07
GO_0046135	6.16508e-14
GO_0045078	7.21288e-20
GO_0032332	7.82521e-15
GO_0035418	7.64141e-05
GO_0030212	5.82683e-13
GO_0015074	0.217881
GO_0018298	0.000223554
GO_0001935	3.49437e-06
GO_2000573	0.109121
GO_0006139	8.07337e-11
GO_0009953	1.50872e-40
GO_0006144	3.26598e-92
GO_0016540	0.139146
GO_0055010	3.90395e-27
GO_0021772	0.000193732
GO_0002042	4.58638e-09
GO_0002003	4.4751e-74
GO_0045987	2.33754e-05
GO_0002063	5.02866e-08
GO_0070555	6.048e-09
GO_0070371	0.0042811
GO_0008625	1.07381e-16
GO_0042438	2.32039e-44
GO_0021675	2.71198e-29
GO_0007292	6.48875e-36
GO_0000722	8.29582e-46
GO_0043616	0.00390659
GO_0060674	0.00813937
GO_0006790	1.12999e-10
GO_0098656	6.8823e-36
GO_0045070	0.03795
GO_0090179	5.24157e-93
GO_1902176	0.0153762
GO_0030449	6.04544e-214
GO_0050905	0.000348103
GO_0071294	9.16444e-49
GO_0090502	8.95689e-83
GO_0007271	3.60607e-42
GO_0060307	3.12204e-190
GO_0031100	0.00085481
GO_0032722	1.20133e-10
GO_0046580	1.52541e-23
GO_0006836	1.99186e-13
GO_0006271	7.42795e-88
GO_0048265	2.51839e-13
GO_0007094	0
GO_0050768	4.38352e-08
GO_0006446	0
GO_0032689	0.000219706
GO_0045595	0.00642729
GO_0048675	9.27072e-06
GO_0007339	4.22785e-65
GO_0051016	1.95309e-16
GO_0042692	6.53993e-38
GO_0001580	1.7292e-09
GO_0002323	1.653e-27
GO_0040015	1.42726e-22
GO_0000737	8.77575e-252
GO_0002286	6.56658e-12
GO_0061512	4.05526e-29
GO_0031589	5.88991e-57
GO_0080111	7.22143e-58
GO_0040018	2.53452e-14
GO_0015012	3.67971e-60
GO_0030032	3.70995e-27
GO_0046627	1.26585e-24
GO_0048709	5.20776e-08
GO_0050434	5.94083e-203
GO_0042552	3.42519e-10
GO_0006401	2.25231e-08
GO_0007031	3.96973e-197
GO_0060349	0.0127201
GO_0006606	0.0034401
GO_0051262	0.0440185
GO_0044804	0
GO_0051457	1.96357e-06
GO_0050775	8.29225e-07
GO_0003091	7.17103e-211
GO_0016925	4.18638e-29
GO_0045786	1.73279e-05
GO_0071346	8.38767e-08
GO_0033209	2.09672e-16
GO_0007076	1.13312e-07
GO_0048589	0.00173089
GO_0032880	0.980841
GO_0000096	1.71965e-21
GO_0042177	0.0063995
GO_0090004	6.90909e-16
GO_0060612	0.0273095
GO_0050729	0.000791567
GO_0042776	3.4935e-71
GO_0035058	2.92184e-119
GO_0071345	4.8628e-06
GO_0014003	3.04628e-10
GO_0043523	0.0295558
GO_0060389	5.01514e-16
GO_0043029	1.1517e-05
GO_0045214	5.66073e-30
GO_0070372	4.37055e-07
GO_0050777	0.000350808
GO_0002076	2.34322e-21
GO_0019827	2.88338e-24
GO_0060291	1.58504e-11
GO_0014002	5.29547e-05
GO_0042088	0.00313427
GO_0015939	3.04572e-20
GO_0006783	2.00319e-36
GO_0007189	4.64714e-104
GO_0042346	3.38977e-09
GO_0045190	4.34221e-22
GO_0016578	1.48413e-46
GO_0010906	2.95086e-09
GO_0001502	5.65113e-06
GO_0043966	3.55147e-61
GO_0007163	1.24377e-25
GO_0033235	0.268001
GO_0031929	1.42797e-49
GO_0001953	8.75754e-05
GO_0043010	1.03006e-31
GO_0009411	3.78438e-13
GO_0032570	0.000304084
GO_0051297	5.99329e-13
GO_0030155	0.000848931
GO_1901214	0.0739881
GO_0045197	4.30495e-12
GO_0046849	0.0332216
GO_0022008	4.25215e-17
GO_0001942	0.0818877
GO_0010832	0.00300515
GO_0071333	0.0135124
GO_0001522	0.744176
GO_0006301	1.58626e-14
GO_0031641	0.0111971
GO_0007631	7.21849e-112
GO_0097502	2.92443e-13
GO_0006911	0.000722531
GO_0009303	0.028841
GO_0045861	0.107452
GO_0050767	1.76577e-41
GO_0086064	1.63167e-20
GO_0035115	8.9882e-30
GO_0030048	5.31089e-23
GO_0021983	3.02899e-32
GO_0034446	8.65483e-48
GO_0035640	0.157596
GO_1901379	9.96886e-57
GO_0001654	6.04274e-20
GO_0071230	9.45413e-11
GO_0048025	6.61313e-07

## Sheet: summary table
	activity regulation and transport	catalysis	coexpression	expression regulation	interaction	all types		1 – significant
GO:0000002	0	0	0	0	1	0		0 – not significant
GO:0000042	0	0	0	0	1	1
GO:0000045	0	1	0	1	1	1
GO:0000050	0	0	0	1	1	1
GO:0000070	0	1	0	0	1	1
GO:0000077	1	1	0	0	1	1
GO:0000079	1	1	1	0	1	1
GO:0000083	0	1	1	0	1	1
GO:0000096	0	0	0	0	1	1
GO:0000132	0	0	1	1	1	1
GO:0000160	0	0	0	0	1	1
GO:0000183	0	0	0	0	1	1
GO:0000188	0	0	0	0	1	1
GO:0000244	0	0	0	0	1	1
GO:0000245	0	0	0	0	1	1
GO:0000266	0	0	0	1	1	1
GO:0000281	0	0	0	0	1	0
GO:0000289	1	1	0	0	1	1
GO:0000302	1	1	1	0	1	1
GO:0000375	0	0	0	0	1	1
GO:0000380	0	0	0	0	1	0
GO:0000381	0	0	0	0	1	1
GO:0000387	0	1	0	0	1	1
GO:0000413	0	0	0	0	1	1
GO:0000422	0	1	0	0	1	1
GO:0000462	0	0	0	0	1	0
GO:0000718	1	1	1	0	1	1
GO:0000722	1	1	0	0	1	1
GO:0000737	1	1	1	0	1	1
GO:0000738	0	0	0	0	1	1
GO:0000910	0	1	1	0	1	1
GO:0000920	1	0	0	0	1	1
GO:0001502	0	0	1	1	1	1
GO:0001508	0	0	1	0	1	1
GO:0001516	1	1	0	1	1	1
GO:0001541	0	1	1	1	1	1
GO:0001556	0	0	1	0	1	1
GO:0001568	1	0	1	0	1	1
GO:0001569	0	1	0	1	1	1
GO:0001578	0	1	0	0	1	1
GO:0001580	0	0	1	0	0	1
GO:0001654	0	0	0	1	1	1
GO:0001656	0	1	0	1	0	1
GO:0001657	1	1	1	1	1	1
GO:0001658	1	1	1	1	1	1
GO:0001659	0	0	0	0	1	1
GO:0001662	0	0	0	0	0	1
GO:0001676	0	0	1	0	0	1
GO:0001678	1	1	0	1	1	1
GO:0001702	0	0	0	0	0	1
GO:0001707	0	0	1	0	1	1
GO:0001708	1	0	1	1	1	1
GO:0001709	0	1	0	0	1	1
GO:0001731	1	1	0	0	1	1
GO:0001736	0	0	0	0	0	1
GO:0001755	0	0	0	1	1	1
GO:0001756	0	0	1	1	1	1
GO:0001759	0	0	1	1	1	1
GO:0001779	0	0	1	1	1	1
GO:0001782	1	0	0	1	1	1
GO:0001816	0	0	1	1	1	1
GO:0001819	0	0	0	0	1	1
GO:0001823	0	0	0	0	0	1
GO:0001824	0	0	0	0	1	0
GO:0001829	1	0	0	1	1	0
GO:0001833	0	0	0	0	1	1
GO:0001836	1	1	0	1	1	1
GO:0001837	0	1	1	1	1	1
GO:0001841	0	0	0	1	1	1
GO:0001890	0	0	0	1	0	1
GO:0001892	1	0	0	1	1	1
GO:0001894	1	0	1	0	1	1
GO:0001895	1	0	0	0	1	1
GO:0001932	0	0	0	0	0	1
GO:0001935	1	1	0	1	0	1
GO:0001937	0	0	0	0	1	1
GO:0001953	0	0	0	0	1	1
GO:0001954	1	1	0	0	0	1
GO:0001958	0	0	0	1	1	1
GO:0001963	1	0	0	0	1	1
GO:0001964	0	0	0	0	1	1
GO:0001967	0	0	0	0	0	1
GO:0001974	1	0	0	0	0	1
GO:0001975	0	0	1	0	1	1
GO:0002003	1	1	0	0	1	1
GO:0002009	0	0	0	0	0	1
GO:0002011	0	0	0	0	1	1
GO:0002026	1	0	1	1	0	1
GO:0002027	0	0	1	1	1	1
GO:0002028	0	0	0	0	1	1
GO:0002031	0	0	0	0	1	1
GO:0002040	0	0	1	1	1	1
GO:0002042	0	1	1	1	1	1
GO:0002052	1	0	0	1	1	1
GO:0002053	0	0	1	1	0	1
GO:0002062	0	0	1	1	1	1
GO:0002063	1	0	0	0	1	1
GO:0002076	1	0	1	0	1	1
GO:0002087	0	0	0	0	0	1
GO:0002088	0	0	0	1	1	1
GO:0002089	0	0	0	0	1	0
GO:0002092	0	0	1	0	1	1
GO:0002227	1	0	0	0	0	1
GO:0002230	0	0	1	0	1	1
GO:0002250	0	0	0	0	1	1
GO:0002286	0	0	1	1	1	1
GO:0002323	0	0	0	0	1	1
GO:0002376	0	0	0	1	0	1
GO:0002407	0	0	0	1	1	1
GO:0002437	0	0	1	0	1	1
GO:0002526	0	0	0	0	0	1
GO:0002548	1	0	0	0	0	1
GO:0002687	0	0	1	0	0	1
GO:0002690	1	0	1	0	1	1
GO:0002931	0	1	1	0	1	0
GO:0003007	0	0	0	0	0	1
GO:0003009	0	0	0	0	1	1
GO:0003091	0	0	1	1	1	1
GO:0003094	1	0	0	0	1	1
GO:0003148	0	0	0	0	0	1
GO:0003151	0	0	1	1	1	1
GO:0003222	0	0	0	1	1	1
GO:0003281	0	0	0	1	1	1
GO:0003333	0	0	0	0	1	1
GO:0003351	0	0	0	0	1	0
GO:0005681	0	0	0	0	1	1
GO:0005753	0	0	0	0	1	1
GO:0005852	1	1	0	0	1	1
GO:0005977	0	0	0	0	1	1
GO:0005978	0	0	0	0	1	1
GO:0005980	0	0	0	0	1	1
GO:0006024	0	0	1	0	1	1
GO:0006027	1	1	0	0	1	1
GO:0006044	0	0	0	0	1	1
GO:0006069	1	0	0	0	1	1
GO:0006071	0	0	0	1	0	1
GO:0006090	0	0	1	1	1	1
GO:0006094	1	0	1	0	1	1
GO:0006096	0	1	0	0	1	1
GO:0006098	0	0	0	0	1	1
GO:0006099	1	0	0	1	1	1
GO:0006103	0	0	0	1	1	1
GO:0006107	0	0	0	1	1	1
GO:0006119	0	0	0	1	1	1
GO:0006120	0	0	0	1	1	1
GO:0006139	1	0	0	0	1	1
GO:0006144	1	1	1	0	1	1
GO:0006165	0	0	0	1	1	1
GO:0006171	0	0	1	0	1	1
GO:0006182	1	0	0	0	1	1
GO:0006183	0	0	0	1	1	1
GO:0006195	1	0	0	0	0	1
GO:0006198	0	0	0	0	0	1
GO:0006206	1	0	1	1	1	1
GO:0006228	0	0	0	1	1	1
GO:0006241	0	0	0	1	1	1
GO:0006261	1	0	0	0	1	1
GO:0006264	1	0	0	0	0	1
GO:0006270	0	1	1	0	1	1
GO:0006271	1	1	1	0	1	1
GO:0006275	0	0	0	0	1	1
GO:0006278	0	0	0	0	1	1
GO:0006283	1	1	1	0	1	1
GO:0006284	1	1	0	0	1	1
GO:0006297	1	1	0	0	1	1
GO:0006298	1	0	1	1	1	1
GO:0006301	0	0	0	0	1	1
GO:0006303	0	1	0	1	1	1
GO:0006306	1	0	1	0	1	1
GO:0006309	1	1	1	1	1	1
GO:0006336	0	0	0	0	1	1
GO:0006337	0	1	0	0	1	1
GO:0006349	1	0	0	0	1	1
GO:0006352	0	0	0	0	1	1
GO:0006360	0	1	0	0	1	1
GO:0006361	0	1	0	0	1	1
GO:0006362	0	0	0	0	1	1
GO:0006363	0	0	0	0	1	1
GO:0006369	1	1	0	0	1	1
GO:0006370	0	1	0	0	1	1
GO:0006376	0	0	0	1	1	1
GO:0006378	1	0	0	1	1	1
GO:0006379	0	0	0	0	1	1
GO:0006383	0	1	0	1	1	1
GO:0006385	0	0	0	0	1	1
GO:0006386	0	0	0	0	1	1
GO:0006401	0	0	0	0	1	1
GO:0006402	0	0	0	0	1	1
GO:0006418	0	0	0	0	1	1
GO:0006446	1	1	0	0	1	1
GO:0006450	0	0	0	0	1	1
GO:0006471	0	0	0	0	1	1
GO:0006479	1	1	0	0	1	1
GO:0006501	0	1	0	1	1	1
GO:0006506	0	1	0	1	1	1
GO:0006509	0	0	1	0	1	1
GO:0006513	1	0	0	0	1	1
GO:0006520	0	0	0	0	0	1
GO:0006541	0	0	0	0	0	1
GO:0006569	0	0	0	0	0	1
GO:0006590	0	0	0	1	1	1
GO:0006595	0	0	0	0	1	1
GO:0006605	0	0	0	0	1	1
GO:0006606	0	0	0	0	1	1
GO:0006607	0	0	0	0	1	1
GO:0006611	1	0	0	0	1	1
GO:0006612	0	0	0	0	1	0
GO:0006622	0	0	0	0	1	1
GO:0006626	0	1	0	0	1	1
GO:0006633	1	1	0	0	1	1
GO:0006635	1	0	0	0	1	1
GO:0006637	0	0	0	0	0	1
GO:0006641	1	1	0	0	1	1
GO:0006646	1	0	0	1	0	1
GO:0006654	1	0	1	0	1	1
GO:0006656	1	0	1	1	1	1
GO:0006672	0	0	0	0	1	1
GO:0006687	1	1	1	0	1	1
GO:0006691	0	0	0	0	1	1
GO:0006693	0	1	0	1	0	1
GO:0006694	1	0	0	1	0	1
GO:0006695	1	1	0	0	1	1
GO:0006699	0	0	0	1	0	1
GO:0006702	0	0	0	1	1	1
GO:0006730	1	0	0	1	1	1
GO:0006744	0	1	0	0	1	1
GO:0006749	1	0	0	1	1	1
GO:0006750	0	0	0	0	0	1
GO:0006754	0	0	0	0	1	1
GO:0006768	0	0	1	0	1	1
GO:0006778	1	0	1	1	0	1
GO:0006783	0	0	0	1	0	1
GO:0006790	0	0	0	0	0	1
GO:0006801	0	0	1	0	1	1
GO:0006809	0	0	1	1	0	1
GO:0006812	0	0	1	0	1	1
GO:0006820	0	0	0	0	1	1
GO:0006821	0	0	0	0	1	1
GO:0006825	0	0	0	0	1	1
GO:0006826	0	0	0	0	1	1
GO:0006828	0	0	1	0	1	1
GO:0006829	0	0	0	0	0	1
GO:0006833	0	0	1	1	1	1
GO:0006836	0	0	0	0	1	1
GO:0006839	0	0	0	0	0	1
GO:0006855	1	0	1	1	1	1
GO:0006865	0	0	1	0	1	1
GO:0006878	0	0	0	0	1	1
GO:0006882	0	0	0	0	0	1
GO:0006883	0	0	0	0	1	1
GO:0006884	1	0	0	0	0	1
GO:0006885	0	0	0	0	1	1
GO:0006890	0	0	0	1	1	1
GO:0006891	0	0	0	0	1	1
GO:0006892	0	0	0	0	1	1
GO:0006893	0	0	0	0	1	0
GO:0006895	0	0	0	0	1	1
GO:0006904	0	0	0	1	1	1
GO:0006909	0	0	1	1	1	1
GO:0006911	0	0	0	0	1	1
GO:0006913	0	1	1	1	1	1
GO:0006921	1	1	1	0	1	1
GO:0006937	0	0	0	0	1	1
GO:0006939	0	0	0	0	0	1
GO:0006940	0	0	0	0	1	1
GO:0006941	0	0	1	1	0	1
GO:0006953	1	1	0	1	1	1
GO:0006957	0	0	0	0	1	1
GO:0006970	0	0	0	0	1	1
GO:0006978	1	1	1	1	1	1
GO:0006986	0	0	1	0	1	1
GO:0006995	0	1	0	0	1	1
GO:0006997	1	0	0	0	1	1
GO:0006998	0	0	0	0	1	1
GO:0007009	0	0	0	0	1	1
GO:0007016	0	0	0	0	1	1
GO:0007017	0	0	0	0	1	1
GO:0007020	0	0	0	0	1	1
GO:0007029	0	0	0	0	1	1
GO:0007031	0	0	0	0	1	1
GO:0007032	0	1	0	0	1	1
GO:0007034	0	0	0	0	1	1
GO:0007040	0	1	0	0	1	1
GO:0007043	0	0	0	0	1	1
GO:0007051	0	0	0	0	1	0
GO:0007052	0	1	0	0	1	1
GO:0007062	0	0	0	0	1	1
GO:0007076	0	0	0	0	1	1
GO:0007077	0	1	1	0	1	1
GO:0007080	1	0	0	0	1	1
GO:0007088	0	0	0	0	1	1
GO:0007093	0	0	0	1	1	1
GO:0007094	1	0	0	0	1	1
GO:0007095	0	1	0	0	1	1
GO:0007126	1	0	1	0	1	1
GO:0007129	0	0	0	0	1	1
GO:0007130	0	0	0	0	0	1
GO:0007131	1	0	0	0	1	1
GO:0007141	0	0	0	0	1	1
GO:0007154	0	0	0	0	1	1
GO:0007157	0	0	0	0	1	1
GO:0007158	0	0	0	0	1	1
GO:0007159	0	1	1	1	1	1
GO:0007162	0	0	0	0	1	1
GO:0007163	0	0	0	0	1	1
GO:0007178	0	0	0	0	1	1
GO:0007187	1	0	1	1	1	1
GO:0007188	0	0	0	0	1	1
GO:0007189	0	0	0	0	1	1
GO:0007190	0	0	0	0	1	1
GO:0007191	0	0	0	0	1	1
GO:0007193	0	0	1	0	1	1
GO:0007194	0	0	1	0	1	1
GO:0007200	1	1	1	0	1	1
GO:0007205	0	0	0	0	1	1
GO:0007210	0	0	1	0	1	1
GO:0007213	0	0	0	1	1	1
GO:0007214	0	0	1	0	1	1
GO:0007215	0	0	0	0	1	1
GO:0007220	0	1	1	1	1	1
GO:0007249	1	0	0	0	1	1
GO:0007250	1	0	0	0	1	1
GO:0007252	1	0	1	1	1	1
GO:0007257	0	0	0	0	1	1
GO:0007259	0	1	1	1	1	1
GO:0007263	0	0	0	1	1	1
GO:0007266	1	0	1	0	1	1
GO:0007271	0	0	0	1	1	1
GO:0007274	0	0	1	0	1	1
GO:0007276	0	0	0	0	1	1
GO:0007281	0	1	0	0	1	1
GO:0007292	0	0	0	0	1	1
GO:0007339	1	1	1	0	1	1
GO:0007340	0	0	0	0	1	1
GO:0007342	0	0	0	0	1	1
GO:0007346	1	1	0	0	1	1
GO:0007368	1	1	1	1	1	1
GO:0007369	0	0	0	0	1	0
GO:0007389	0	0	1	1	1	1
GO:0007398	1	0	0	0	0	0
GO:0007405	0	0	0	0	1	1
GO:0007413	1	1	1	1	1	1
GO:0007416	0	0	0	0	1	1
GO:0007422	1	1	1	1	1	1
GO:0007492	1	1	1	0	1	1
GO:0007498	0	0	0	0	1	1
GO:0007512	0	0	1	1	1	1
GO:0007519	0	0	1	1	1	1
GO:0007520	0	0	0	0	0	1
GO:0007528	0	0	0	1	1	1
GO:0007548	0	0	0	1	1	1
GO:0007566	0	0	1	0	0	0
GO:0007569	1	0	1	0	1	1
GO:0007585	0	0	1	0	1	1
GO:0007588	1	0	1	1	1	1
GO:0007595	0	0	0	1	1	1
GO:0007597	0	1	1	1	1	1
GO:0007606	0	0	0	1	1	1
GO:0007611	1	0	0	0	0	1
GO:0007616	0	0	0	1	1	1
GO:0007625	0	0	0	0	1	1
GO:0007628	0	0	0	1	1	1
GO:0007631	1	0	1	1	1	1
GO:0008015	1	0	0	0	0	0
GO:0008016	0	1	0	0	1	1
GO:0008033	0	0	0	0	1	1
GO:0008037	0	0	0	0	1	1
GO:0008045	0	0	1	1	1	1
GO:0008053	1	1	0	1	1	1
GO:0008089	0	1	0	0	1	1
GO:0008154	1	1	0	1	1	1
GO:0008156	0	0	1	0	1	1
GO:0008206	0	0	0	1	0	1
GO:0008209	1	0	0	0	0	1
GO:0008210	0	0	0	0	1	1
GO:0008219	0	0	0	0	0	1
GO:0008277	0	0	0	0	1	1
GO:0008299	0	1	0	0	0	1
GO:0008306	0	0	0	1	1	1
GO:0008333	0	1	0	0	1	1
GO:0008334	0	1	0	0	1	1
GO:0008340	0	1	1	1	1	1
GO:0008344	0	0	0	0	1	1
GO:0008354	0	0	0	0	0	1
GO:0008406	0	0	0	1	0	1
GO:0008542	1	1	1	0	1	1
GO:0008585	0	0	0	0	1	1
GO:0008589	1	0	0	0	1	1
GO:0008610	1	0	0	0	1	1
GO:0008625	1	0	1	1	1	1
GO:0008631	1	0	0	0	1	1
GO:0008637	0	1	0	0	1	1
GO:0008645	1	1	1	0	1	1
GO:0008652	0	0	0	0	1	1
GO:0009058	0	0	0	0	0	1
GO:0009060	0	0	0	1	1	1
GO:0009083	0	0	0	0	1	1
GO:0009117	0	0	0	1	0	0
GO:0009142	0	0	0	1	1	1
GO:0009165	1	0	0	0	0	1
GO:0009168	0	0	0	0	1	1
GO:0009235	0	0	0	0	1	1
GO:0009267	0	0	0	0	1	1
GO:0009303	0	0	0	0	1	1
GO:0009306	0	0	0	0	0	1
GO:0009311	0	1	0	0	0	1
GO:0009314	0	0	0	1	0	1
GO:0009395	0	0	0	0	1	1
GO:0009408	1	0	0	0	1	1
GO:0009409	0	0	0	0	0	1
GO:0009411	1	0	0	0	1	1
GO:0009416	0	0	0	1	1	1
GO:0009566	0	0	0	0	1	1
GO:0009607	0	0	0	0	0	1
GO:0009617	0	0	0	0	0	1
GO:0009650	1	1	1	0	1	1
GO:0009725	1	0	0	0	1	1
GO:0009755	0	0	1	0	1	1
GO:0009790	1	0	1	1	1	1
GO:0009813	0	0	1	1	1	1
GO:0009880	0	0	0	1	1	1
GO:0009953	1	0	0	1	1	1
GO:0009954	0	0	0	0	1	1
GO:0009966	0	1	0	0	0	1
GO:0009968	0	0	0	0	1	1
GO:0009992	0	0	1	0	1	1
GO:0010033	0	0	0	0	1	1
GO:0010039	0	0	0	1	0	0
GO:0010043	1	0	1	0	0	0
GO:0010107	0	0	1	0	1	1
GO:0010165	0	0	1	1	1	1
GO:0010212	0	1	0	1	1	1
GO:0010243	0	1	0	0	0	0
GO:0010332	1	1	1	1	1	1
GO:0010389	0	0	0	0	1	1
GO:0010390	0	0	0	1	1	1
GO:0010460	1	0	0	0	1	1
GO:0010466	0	0	1	1	0	1
GO:0010506	0	0	0	0	1	1
GO:0010507	0	0	0	0	1	1
GO:0010508	0	1	0	0	1	1
GO:0010510	0	0	0	0	1	1
GO:0010524	0	0	1	0	1	1
GO:0010569	1	0	0	0	1	1
GO:0010575	1	1	0	1	1	1
GO:0010579	0	0	0	1	1	1
GO:0010592	0	0	0	0	1	1
GO:0010595	1	1	1	1	1	1
GO:0010596	0	0	0	0	1	1
GO:0010613	0	0	0	0	0	1
GO:0010633	0	0	0	0	1	0
GO:0010634	0	0	0	0	1	0
GO:0010718	1	0	0	1	1	1
GO:0010719	0	0	0	0	1	1
GO:0010738	0	0	0	0	1	1
GO:0010765	0	0	0	0	1	1
GO:0010800	0	0	0	0	1	0
GO:0010801	0	0	0	0	1	0
GO:0010811	0	0	0	0	1	1
GO:0010824	0	0	0	0	1	1
GO:0010827	1	1	0	0	1	1
GO:0010832	0	0	0	1	1	1
GO:0010839	0	0	0	0	1	0
GO:0010862	0	0	1	1	1	1
GO:0010867	1	0	0	1	1	1
GO:0010875	0	0	0	1	1	1
GO:0010880	0	0	0	0	1	1
GO:0010881	0	0	0	0	1	1
GO:0010906	1	0	0	1	1	1
GO:0010942	0	1	1	0	0	0
GO:0010971	0	0	0	0	1	1
GO:0010975	1	0	0	0	1	0
GO:0010977	0	0	0	0	1	1
GO:0014002	0	0	0	1	0	1
GO:0014003	0	0	0	1	1	1
GO:0014032	0	0	1	0	1	1
GO:0014047	0	0	1	1	1	1
GO:0014059	0	0	0	0	1	1
GO:0014065	1	1	1	0	1	1
GO:0014067	0	0	0	0	1	1
GO:0014823	0	0	0	1	0	1
GO:0014850	0	0	0	0	0	1
GO:0014898	1	0	0	0	1	1
GO:0014911	0	0	0	0	1	0
GO:0014912	0	0	0	1	1	1
GO:0015012	0	0	1	0	1	1
GO:0015671	0	1	1	0	1	1
GO:0015701	1	1	1	1	1	1
GO:0015721	0	0	1	1	1	1
GO:0015793	0	0	1	0	0	1
GO:0015914	0	0	0	1	1	1
GO:0015939	0	0	1	0	1	1
GO:0015949	0	0	0	0	1	1
GO:0015991	0	0	0	0	1	1
GO:0015992	0	0	0	0	1	1
GO:0016024	1	0	1	0	0	1
GO:0016045	0	0	0	0	1	1
GO:0016050	0	0	0	0	1	1
GO:0016056	0	0	0	0	1	1
GO:0016079	0	0	0	0	1	1
GO:0016125	1	0	1	1	1	1
GO:0016180	0	0	0	0	1	1
GO:0016226	0	0	1	0	1	1
GO:0016236	0	0	0	0	1	1
GO:0016239	0	1	0	0	1	1
GO:0016254	0	1	0	0	1	1
GO:0016338	0	0	0	1	1	1
GO:0016339	0	0	0	1	1	1
GO:0016358	0	0	1	0	1	1
GO:0016446	1	0	1	1	1	1
GO:0016485	0	1	1	0	1	1
GO:0016486	1	1	0	0	1	1
GO:0016540	0	0	0	1	0	0
GO:0016558	0	0	0	0	1	1
GO:0016571	1	0	0	0	1	1
GO:0016573	0	0	1	0	1	1
GO:0016575	1	0	0	0	1	1
GO:0016578	0	0	0	0	1	1
GO:0016601	0	0	0	1	1	1
GO:0016925	0	1	1	0	1	1
GO:0017015	0	0	1	1	1	1
GO:0017144	1	1	1	1	1	1
GO:0017156	0	0	0	0	1	1
GO:0017157	0	0	0	0	1	1
GO:0017158	0	0	0	0	1	1
GO:0017187	0	0	1	0	1	1
GO:0018107	0	0	1	0	1	0
GO:0018146	0	0	0	0	1	1
GO:0018149	0	0	0	0	1	1
GO:0018298	0	0	0	0	1	1
GO:0019048	0	0	1	0	1	0
GO:0019068	0	0	0	0	1	1
GO:0019079	0	0	1	0	1	1
GO:0019082	0	0	0	0	1	1
GO:0019216	0	0	0	1	0	0
GO:0019226	0	0	0	0	0	1
GO:0019228	0	0	1	0	1	1
GO:0019229	0	0	0	0	1	1
GO:0019370	1	0	0	0	1	1
GO:0019371	1	1	0	1	1	1
GO:0019372	0	0	0	1	1	1
GO:0019373	1	1	1	1	1	1
GO:0019395	0	1	1	1	1	1
GO:0019430	0	0	0	0	1	1
GO:0019432	1	1	1	1	1	1
GO:0019433	1	0	0	1	1	1
GO:0019674	0	0	0	0	1	1
GO:0019722	0	1	0	0	1	1
GO:0019725	0	0	0	1	1	1
GO:0019731	1	0	0	0	0	1
GO:0019827	1	0	0	0	1	1
GO:0019835	0	1	0	0	1	1
GO:0019882	0	0	1	1	1	1
GO:0019915	0	0	0	1	0	1
GO:0019933	0	0	0	0	1	1
GO:0021510	1	0	0	1	0	1
GO:0021522	1	0	1	1	1	1
GO:0021527	0	0	0	1	1	1
GO:0021537	0	0	0	0	0	1
GO:0021542	1	0	0	0	0	1
GO:0021549	0	0	1	0	0	1
GO:0021591	0	0	0	0	0	1
GO:0021675	1	0	1	0	1	1
GO:0021702	0	0	0	0	0	1
GO:0021756	0	0	0	0	1	1
GO:0021762	0	0	0	0	1	1
GO:0021766	1	1	1	0	1	1
GO:0021772	0	0	1	1	0	1
GO:0021794	0	0	0	1	0	1
GO:0021799	0	0	0	0	1	1
GO:0021819	1	1	1	1	1	1
GO:0021854	0	0	0	1	0	1
GO:0021904	0	0	1	1	0	1
GO:0021954	1	0	0	1	1	1
GO:0021983	1	1	1	1	1	1
GO:0021987	0	0	0	0	1	1
GO:0022008	0	0	0	1	0	1
GO:0022011	0	0	0	0	1	1
GO:0022400	0	0	0	0	1	1
GO:0022408	0	0	1	0	1	1
GO:0022409	0	0	0	0	1	1
GO:0022604	0	0	0	0	1	0
GO:0022627	0	0	0	0	1	1
GO:0023014	1	0	1	1	1	1
GO:0023019	0	0	1	0	1	1
GO:0030010	0	1	0	0	1	1
GO:0030030	0	1	1	0	1	1
GO:0030032	1	0	0	1	1	1
GO:0030033	0	0	0	0	1	1
GO:0030041	0	0	0	0	1	1
GO:0030048	1	1	0	1	1	1
GO:0030049	0	0	1	1	1	1
GO:0030073	0	0	0	0	1	1
GO:0030099	0	0	1	1	1	1
GO:0030100	0	0	0	1	1	1
GO:0030101	0	0	0	1	1	1
GO:0030111	0	0	0	0	1	1
GO:0030148	0	0	1	0	1	1
GO:0030155	0	0	1	0	1	1
GO:0030163	0	1	0	0	0	1
GO:0030166	0	0	0	0	1	0
GO:0030177	1	0	0	1	0	1
GO:0030178	0	0	0	0	1	1
GO:0030193	0	0	1	0	1	1
GO:0030194	1	0	0	1	1	1
GO:0030195	0	0	0	0	0	1
GO:0030199	1	0	0	1	1	1
GO:0030204	0	0	0	1	1	1
GO:0030206	0	0	1	1	1	1
GO:0030207	0	0	0	1	1	1
GO:0030208	0	0	0	1	1	1
GO:0030212	0	0	1	0	1	1
GO:0030214	1	0	1	0	1	1
GO:0030217	1	0	0	1	1	1
GO:0030218	1	0	1	1	1	1
GO:0030220	1	0	1	0	1	1
GO:0030224	0	0	0	1	0	0
GO:0030225	0	0	1	1	1	1
GO:0030238	1	0	1	1	1	1
GO:0030277	0	0	1	0	1	1
GO:0030279	0	0	0	0	1	0
GO:0030282	1	0	0	0	0	1
GO:0030301	1	0	1	0	1	1
GO:0030316	0	1	1	1	1	1
GO:0030317	0	0	0	0	0	1
GO:0030318	0	1	0	1	1	1
GO:0030322	0	0	0	0	0	1
GO:0030325	1	0	0	1	1	1
GO:0030326	1	0	1	0	1	1
GO:0030330	1	0	0	1	1	1
GO:0030433	0	0	1	0	1	1
GO:0030449	0	1	1	1	1	1
GO:0030488	0	0	0	0	1	1
GO:0030500	1	0	0	0	0	0
GO:0030501	0	0	1	1	1	1
GO:0030502	0	0	0	0	1	1
GO:0030511	0	0	0	1	1	1
GO:0030513	0	0	1	1	1	1
GO:0030514	1	0	0	0	1	1
GO:0030517	1	1	1	0	1	1
GO:0030518	0	0	0	0	1	1
GO:0030520	1	0	1	0	1	1
GO:0030521	1	0	0	0	1	1
GO:0030522	1	0	0	1	1	1
GO:0030534	0	0	0	1	1	1
GO:0030539	1	0	0	0	0	1
GO:0030593	1	0	1	1	1	1
GO:0030705	0	0	0	0	1	1
GO:0030818	0	0	0	0	1	1
GO:0030819	0	1	1	1	1	1
GO:0030838	0	0	0	0	1	1
GO:0030866	0	0	0	0	1	0
GO:0030878	1	0	0	1	1	1
GO:0030879	1	1	0	0	1	1
GO:0030889	0	0	0	1	0	0
GO:0030890	0	0	1	1	1	1
GO:0030901	0	0	1	1	0	1
GO:0030902	0	0	0	1	0	1
GO:0030949	0	1	0	1	1	1
GO:0031016	1	0	1	0	1	1
GO:0031018	1	0	1	1	1	1
GO:0031032	0	0	0	1	1	1
GO:0031047	0	1	1	0	1	1
GO:0031054	1	1	1	1	1	1
GO:0031069	0	0	1	1	0	1
GO:0031076	0	0	0	1	0	1
GO:0031100	0	0	1	0	1	1
GO:0031122	0	0	0	0	1	1
GO:0031124	1	1	0	0	1	1
GO:0031146	0	0	0	0	1	1
GO:0031214	0	0	0	1	0	1
GO:0031274	0	0	0	0	1	0
GO:0031284	0	0	0	1	0	1
GO:0031290	0	0	1	0	1	1
GO:0031293	0	0	0	1	1	1
GO:0031297	0	0	0	0	1	1
GO:0031333	0	0	0	0	1	1
GO:0031396	0	0	0	0	1	0
GO:0031424	0	0	0	0	1	1
GO:0031529	0	0	0	0	1	1
GO:0031532	0	0	0	1	1	1
GO:0031571	1	0	1	1	1	1
GO:0031572	0	1	0	0	1	1
GO:0031581	0	0	1	0	1	1
GO:0031589	0	1	0	0	1	1
GO:0031623	0	1	1	1	1	1
GO:0031629	0	0	0	0	1	1
GO:0031640	0	0	0	0	1	1
GO:0031641	0	0	0	0	1	1
GO:0031647	0	0	0	1	1	0
GO:0031648	0	0	0	1	1	1
GO:0031663	1	0	0	1	1	1
GO:0031667	0	1	0	0	0	1
GO:0031668	1	0	0	0	0	1
GO:0031929	1	1	0	0	1	1
GO:0031954	0	0	0	0	1	1
GO:0032007	1	1	1	0	1	1
GO:0032008	0	0	0	0	1	1
GO:0032024	1	0	1	0	1	1
GO:0032091	0	1	1	0	1	1
GO:0032092	0	0	0	0	1	0
GO:0032147	1	0	0	0	1	1
GO:0032148	0	0	1	0	1	1
GO:0032201	1	1	0	0	1	1
GO:0032228	1	0	0	0	1	1
GO:0032230	0	0	0	0	1	0
GO:0032270	1	0	0	0	0	1
GO:0032331	0	0	1	1	0	1
GO:0032332	1	0	0	1	1	1
GO:0032402	0	1	0	0	1	1
GO:0032435	0	0	0	1	0	0
GO:0032436	0	1	1	0	1	1
GO:0032438	0	1	0	0	1	1
GO:0032456	0	0	1	0	1	0
GO:0032461	0	0	1	0	1	1
GO:0032465	0	0	0	0	1	0
GO:0032467	1	0	0	0	1	1
GO:0032469	1	0	1	0	1	1
GO:0032479	1	1	0	1	1	1
GO:0032480	1	1	1	1	1	1
GO:0032504	0	0	1	0	1	1
GO:0032508	1	1	0	0	1	1
GO:0032525	0	0	0	0	1	1
GO:0032570	1	0	0	0	0	1
GO:0032689	1	0	1	1	0	1
GO:0032693	0	0	1	1	1	1
GO:0032695	1	0	0	0	1	1
GO:0032715	0	0	0	0	0	1
GO:0032720	1	0	1	0	0	1
GO:0032722	1	1	0	1	1	1
GO:0032728	1	1	1	1	1	1
GO:0032729	1	0	0	1	1	1
GO:0032733	0	0	0	1	1	1
GO:0032735	1	0	0	1	1	1
GO:0032743	0	0	0	0	1	1
GO:0032753	0	0	1	0	1	0
GO:0032755	1	0	0	1	1	1
GO:0032757	0	0	0	1	1	1
GO:0032760	0	0	0	1	1	1
GO:0032781	0	0	0	0	1	1
GO:0032786	0	0	1	0	1	1
GO:0032793	0	0	0	1	1	1
GO:0032874	0	0	0	0	1	1
GO:0032886	0	0	0	0	1	1
GO:0032897	0	1	0	0	1	1
GO:0032924	0	1	1	0	1	1
GO:0032956	0	0	0	0	1	1
GO:0032967	0	0	0	0	1	1
GO:0032968	0	0	0	1	1	1
GO:0032981	0	0	0	0	1	1
GO:0033077	0	0	1	0	1	1
GO:0033137	1	0	0	0	0	1
GO:0033141	0	0	0	1	1	1
GO:0033147	0	0	0	0	1	1
GO:0033151	0	0	1	0	1	1
GO:0033198	1	0	1	0	1	1
GO:0033209	1	0	1	0	1	1
GO:0033235	0	0	0	0	1	0
GO:0033280	1	0	0	1	0	1
GO:0033327	0	0	0	1	0	1
GO:0033344	1	1	1	1	1	1
GO:0033365	0	0	0	0	1	1
GO:0033540	0	0	0	0	1	1
GO:0033559	0	0	0	0	1	1
GO:0033572	1	1	0	0	1	1
GO:0033628	0	1	1	0	1	1
GO:0033630	0	0	0	0	1	1
GO:0033700	1	1	0	0	1	1
GO:0034080	0	0	0	0	1	1
GO:0034113	1	0	1	0	1	1
GO:0034122	0	0	0	0	1	0
GO:0034199	0	0	0	1	1	1
GO:0034314	0	0	0	0	1	1
GO:0034332	0	1	1	0	1	1
GO:0034341	0	0	0	0	0	1
GO:0034374	1	0	0	0	1	1
GO:0034375	1	0	0	1	1	1
GO:0034389	1	0	0	0	1	1
GO:0034394	0	0	0	0	0	1
GO:0034446	1	0	1	0	1	1
GO:0034453	0	0	0	0	1	1
GO:0034504	1	0	0	1	1	1
GO:0034587	0	0	1	0	1	1
GO:0034599	0	1	0	1	1	1
GO:0034612	0	0	0	0	1	0
GO:0034613	0	0	0	0	1	1
GO:0034614	0	0	1	0	0	0
GO:0034644	1	0	1	0	1	1
GO:0034660	0	1	0	0	1	1
GO:0035024	0	0	0	0	1	1
GO:0035025	0	0	1	0	0	1
GO:0035036	0	0	0	0	0	1
GO:0035050	1	0	0	0	0	1
GO:0035058	0	0	0	0	1	1
GO:0035082	0	0	0	0	0	1
GO:0035094	0	0	1	0	1	1
GO:0035115	1	0	0	1	1	1
GO:0035116	1	0	0	1	1	1
GO:0035162	1	1	1	1	1	1
GO:0035176	1	0	0	1	1	1
GO:0035235	0	0	1	0	1	1
GO:0035249	0	1	1	0	1	1
GO:0035265	0	0	1	0	1	0
GO:0035269	0	1	1	1	1	1
GO:0035307	1	0	0	0	0	1
GO:0035329	1	1	1	0	1	1
GO:0035338	0	1	1	0	1	1
GO:0035418	0	0	0	0	1	1
GO:0035435	0	0	0	0	0	1
GO:0035458	0	0	0	1	1	1
GO:0035518	0	0	0	0	1	1
GO:0035567	0	0	0	0	1	1
GO:0035584	0	0	0	1	1	1
GO:0035589	0	0	1	0	0	1
GO:0035774	0	0	0	0	0	1
GO:0035810	0	0	0	0	1	1
GO:0035815	0	0	0	0	1	1
GO:0035855	0	0	0	0	1	1
GO:0035872	1	1	0	1	1	1
GO:0035902	1	0	0	1	1	1
GO:0035909	0	0	1	0	1	1
GO:0035914	0	0	1	1	1	1
GO:0035924	1	1	1	1	1	1
GO:0035987	0	0	0	1	1	1
GO:0036065	0	0	0	0	0	1
GO:0036066	1	0	0	0	0	1
GO:0036092	1	1	1	0	1	1
GO:0036109	0	0	0	0	1	1
GO:0036148	0	0	0	0	1	1
GO:0036149	0	0	0	0	1	1
GO:0036150	0	0	0	0	1	1
GO:0036151	0	0	0	0	1	1
GO:0036152	0	0	0	0	1	1
GO:0036342	0	0	0	0	1	1
GO:0038032	0	0	1	0	1	1
GO:0038061	0	0	0	1	1	1
GO:0038083	1	1	1	1	1	1
GO:0039702	1	0	0	0	1	1
GO:0040007	1	0	0	1	1	1
GO:0040014	1	1	0	1	1	1
GO:0040015	0	0	0	1	1	1
GO:0040018	1	0	0	1	1	1
GO:0040037	1	0	0	0	1	1
GO:0042026	0	0	0	0	1	1
GO:0042059	0	1	0	0	1	1
GO:0042073	0	0	0	0	1	1
GO:0042088	1	0	0	0	0	1
GO:0042098	0	0	1	0	1	1
GO:0042100	0	0	1	0	1	1
GO:0042104	1	1	0	1	1	1
GO:0042110	0	0	1	1	1	1
GO:0042130	1	0	1	1	1	1
GO:0042136	0	0	0	0	1	1
GO:0042149	1	0	0	1	1	1
GO:0042157	1	1	1	1	1	1
GO:0042177	0	0	1	0	1	1
GO:0042220	0	0	0	0	0	1
GO:0042254	0	0	0	0	1	1
GO:0042267	0	0	0	0	1	1
GO:0042273	0	0	0	0	1	1
GO:0042274	0	0	0	0	1	1
GO:0042307	0	0	0	0	1	1
GO:0042310	0	0	0	1	1	1
GO:0042311	0	0	0	0	1	1
GO:0042326	0	0	0	1	0	1
GO:0042327	0	0	1	1	0	0
GO:0042339	0	0	0	0	1	1
GO:0042340	0	0	0	0	1	1
GO:0042346	1	0	0	1	1	1
GO:0042438	0	0	0	1	1	1
GO:0042446	0	1	0	1	1	1
GO:0042462	0	0	0	0	0	1
GO:0042474	0	0	1	0	1	1
GO:0042476	0	0	1	1	0	1
GO:0042517	1	0	1	1	1	1
GO:0042523	1	1	1	0	1	1
GO:0042542	1	1	1	0	1	1
GO:0042552	1	0	0	0	1	1
GO:0042554	0	0	1	0	1	1
GO:0042572	0	1	0	0	1	1
GO:0042574	0	0	0	0	1	1
GO:0042592	0	0	0	0	1	1
GO:0042594	1	0	1	0	0	1
GO:0042633	0	0	0	0	0	1
GO:0042692	0	1	1	1	1	1
GO:0042711	0	0	0	0	1	1
GO:0042730	1	1	0	0	1	1
GO:0042738	1	1	1	1	1	1
GO:0042744	1	1	1	0	1	1
GO:0042752	0	1	0	0	1	1
GO:0042755	1	0	0	0	1	1
GO:0042761	0	0	0	0	1	1
GO:0042770	0	0	0	0	1	1
GO:0042771	1	1	1	1	1	1
GO:0042776	0	0	0	0	1	1
GO:0042832	0	1	1	1	1	1
GO:0042953	0	1	0	0	1	1
GO:0042993	0	0	0	0	1	0
GO:0042994	0	0	0	0	1	0
GO:0043001	0	0	0	0	1	1
GO:0043010	0	0	1	1	1	1
GO:0043011	0	0	0	1	1	1
GO:0043029	1	0	0	1	1	1
GO:0043044	0	1	0	0	1	1
GO:0043046	0	0	1	0	1	1
GO:0043087	0	0	0	0	1	1
GO:0043101	1	1	1	1	1	1
GO:0043113	0	0	0	0	1	1
GO:0043122	0	1	1	0	1	1
GO:0043124	0	0	0	0	1	1
GO:0043149	0	0	0	0	1	1
GO:0043153	0	1	0	1	1	1
GO:0043162	0	0	0	0	1	1
GO:0043200	0	0	0	0	0	1
GO:0043249	0	1	0	0	0	1
GO:0043252	0	0	0	0	1	1
GO:0043267	0	0	0	0	1	1
GO:0043277	0	0	1	0	1	1
GO:0043278	0	0	0	0	1	1
GO:0043280	1	0	0	1	0	1
GO:0043281	0	0	1	0	1	0
GO:0043330	1	1	0	1	1	1
GO:0043388	0	0	0	1	0	1
GO:0043392	0	0	0	0	1	1
GO:0043393	0	0	0	0	1	0
GO:0043403	0	0	0	0	0	1
GO:0043407	0	1	0	0	1	1
GO:0043408	0	0	0	1	1	1
GO:0043409	0	0	0	0	1	1
GO:0043434	0	0	1	1	0	1
GO:0043473	1	0	0	0	1	1
GO:0043484	0	0	0	0	1	1
GO:0043488	0	0	0	0	1	0
GO:0043491	1	1	1	1	1	1
GO:0043507	0	0	0	0	1	1
GO:0043508	0	0	0	0	1	1
GO:0043517	0	0	0	0	1	0
GO:0043518	0	0	0	1	1	1
GO:0043523	0	0	0	0	0	1
GO:0043525	1	0	0	1	1	1
GO:0043536	0	0	1	0	1	1
GO:0043537	0	0	0	0	1	1
GO:0043542	0	1	1	0	0	1
GO:0043552	0	0	0	0	1	1
GO:0043568	1	0	0	1	1	1
GO:0043588	0	0	0	1	1	1
GO:0043616	0	0	0	1	0	1
GO:0043623	0	0	0	0	1	1
GO:0043647	0	0	0	0	1	1
GO:0043651	0	0	0	0	0	1
GO:0043666	0	0	0	0	1	0
GO:0043691	1	1	1	1	1	1
GO:0043922	0	0	0	1	1	1
GO:0043923	0	0	0	0	1	1
GO:0043928	1	0	0	0	1	1
GO:0043950	0	0	1	0	1	1
GO:0043966	0	0	0	0	1	1
GO:0043967	0	1	0	0	1	1
GO:0043968	0	0	0	0	1	1
GO:0043981	0	0	0	0	1	1
GO:0043982	0	0	0	0	1	1
GO:0043984	0	0	0	1	1	1
GO:0044130	1	1	0	1	1	1
GO:0044257	0	0	0	0	1	1
GO:0044262	0	0	0	0	1	1
GO:0044344	1	0	1	1	1	1
GO:0044804	0	1	0	1	1	1
GO:0045019	1	0	0	0	0	1
GO:0045022	0	1	0	0	1	1
GO:0045055	0	0	0	0	1	0
GO:0045060	0	0	1	0	0	1
GO:0045070	0	0	0	0	1	1
GO:0045071	1	1	1	1	1	1
GO:0045078	0	0	1	1	1	1
GO:0045086	0	0	1	1	1	1
GO:0045088	0	0	0	0	1	1
GO:0045089	0	0	0	1	1	1
GO:0045104	0	0	0	0	1	1
GO:0045109	0	0	0	0	1	0
GO:0045165	0	0	1	1	0	1
GO:0045184	0	0	0	0	1	0
GO:0045190	0	1	1	1	1	1
GO:0045197	0	0	0	0	1	1
GO:0045214	0	0	0	0	1	1
GO:0045332	1	0	1	0	1	1
GO:0045333	0	0	0	0	1	1
GO:0045343	0	0	0	1	1	1
GO:0045429	0	0	0	1	0	1
GO:0045445	1	0	0	0	0	0
GO:0045446	0	0	0	1	0	0
GO:0045453	0	1	0	1	1	1
GO:0045494	0	0	0	0	1	1
GO:0045579	0	0	0	1	1	1
GO:0045582	0	1	1	1	1	1
GO:0045595	1	0	1	1	1	1
GO:0045597	0	1	0	1	1	1
GO:0045599	1	0	0	1	1	1
GO:0045600	0	0	0	1	1	1
GO:0045618	1	0	0	0	1	1
GO:0045638	0	0	1	1	1	1
GO:0045648	1	0	1	1	1	1
GO:0045651	0	1	0	0	1	1
GO:0045662	0	0	0	0	0	1
GO:0045663	0	0	1	1	1	1
GO:0045664	1	0	1	0	1	1
GO:0045665	0	0	1	1	1	1
GO:0045668	0	0	0	1	1	1
GO:0045670	0	0	0	0	1	1
GO:0045671	1	0	0	0	0	0
GO:0045672	0	0	0	1	0	1
GO:0045721	1	0	0	1	1	1
GO:0045725	1	1	0	1	1	1
GO:0045727	0	0	0	0	1	1
GO:0045736	0	1	0	1	0	0
GO:0045737	0	0	0	0	1	0
GO:0045739	0	0	0	0	1	1
GO:0045740	0	0	1	0	1	1
GO:0045742	0	0	0	0	0	1
GO:0045746	0	0	0	0	0	1
GO:0045747	0	0	0	1	1	1
GO:0045765	1	0	1	1	1	1
GO:0045773	1	1	1	0	1	1
GO:0045776	0	0	1	1	0	1
GO:0045777	0	0	0	0	1	1
GO:0045778	0	0	0	0	1	1
GO:0045785	0	0	1	1	0	1
GO:0045786	1	0	0	1	1	1
GO:0045787	0	0	1	1	0	0
GO:0045806	0	0	0	0	1	0
GO:0045821	0	0	0	0	1	1
GO:0045840	1	0	0	1	1	1
GO:0045859	0	0	0	0	1	1
GO:0045861	0	1	0	0	1	0
GO:0045862	0	0	0	0	1	1
GO:0045879	0	0	0	1	1	1
GO:0045880	1	0	0	1	1	1
GO:0045907	0	0	1	0	1	1
GO:0045909	1	1	1	1	0	1
GO:0045921	0	0	0	1	1	1
GO:0045926	0	0	0	0	0	1
GO:0045930	0	1	0	0	1	1
GO:0045931	1	1	1	1	1	1
GO:0045945	0	0	0	0	1	1
GO:0045947	0	0	0	1	1	1
GO:0045948	0	0	1	0	1	1
GO:0045954	0	0	0	1	1	1
GO:0045987	0	0	0	0	0	1
GO:0046034	0	0	0	0	1	0
GO:0046135	0	0	1	1	0	1
GO:0046209	0	0	1	0	0	0
GO:0046326	1	1	0	1	1	1
GO:0046328	0	0	0	0	1	1
GO:0046329	0	1	0	0	1	1
GO:0046426	0	1	0	1	1	1
GO:0046427	0	0	0	1	1	1
GO:0046513	0	0	1	0	1	1
GO:0046579	0	0	0	1	1	1
GO:0046580	0	0	0	0	0	1
GO:0046597	0	0	0	0	1	1
GO:0046621	0	1	0	1	1	0
GO:0046627	1	1	1	1	1	1
GO:0046628	0	0	0	0	1	1
GO:0046676	0	0	0	0	1	0
GO:0046677	0	0	1	0	0	1
GO:0046688	1	0	0	0	0	1
GO:0046697	0	0	0	0	0	1
GO:0046716	0	0	0	0	0	1
GO:0046718	0	0	1	0	1	1
GO:0046827	0	0	1	0	0	0
GO:0046835	0	1	0	0	1	1
GO:0046847	1	0	0	0	1	1
GO:0046849	0	0	0	1	1	1
GO:0046854	1	1	1	0	1	1
GO:0046856	0	0	0	0	0	1
GO:0046907	0	0	0	0	1	1
GO:0046928	0	0	0	1	0	0
GO:0046939	0	0	0	0	1	1
GO:0047496	0	0	1	0	1	1
GO:0048008	0	1	1	0	1	1
GO:0048009	1	1	0	1	1	1
GO:0048025	1	0	0	0	1	1
GO:0048026	0	0	0	0	1	0
GO:0048041	0	1	0	1	1	1
GO:0048146	0	0	1	1	1	1
GO:0048147	0	0	0	1	0	1
GO:0048148	0	0	0	0	1	1
GO:0048167	0	1	1	1	1	1
GO:0048169	1	0	0	0	1	1
GO:0048205	0	1	0	1	1	1
GO:0048208	0	0	0	0	1	1
GO:0048240	0	0	1	1	1	1
GO:0048246	1	0	1	0	1	1
GO:0048255	0	0	0	1	0	1
GO:0048260	0	1	0	0	0	1
GO:0048265	0	0	0	1	1	1
GO:0048266	0	0	1	0	0	1
GO:0048268	0	0	0	0	1	0
GO:0048278	0	0	0	0	1	1
GO:0048286	0	0	0	1	0	1
GO:0048333	0	0	0	0	1	1
GO:0048384	1	0	0	1	1	1
GO:0048387	0	0	1	0	0	1
GO:0048468	0	0	0	1	1	1
GO:0048469	1	1	1	1	1	1
GO:0048477	0	1	0	0	0	0
GO:0048484	0	0	0	0	1	1
GO:0048485	0	0	1	1	0	1
GO:0048488	0	0	0	0	1	1
GO:0048490	0	1	0	0	1	1
GO:0048511	1	0	0	0	1	1
GO:0048514	0	0	0	1	1	1
GO:0048535	0	0	1	0	1	1
GO:0048536	1	0	1	0	1	1
GO:0048538	0	0	1	1	1	1
GO:0048545	0	0	0	1	0	1
GO:0048546	0	0	0	0	0	1
GO:0048557	0	0	0	0	1	1
GO:0048565	0	0	0	0	1	1
GO:0048568	0	0	0	0	0	1
GO:0048589	0	0	1	0	1	1
GO:0048593	0	0	0	0	1	1
GO:0048596	0	0	0	1	0	1
GO:0048599	0	0	0	0	0	1
GO:0048617	1	0	0	0	1	1
GO:0048661	0	0	0	1	1	1
GO:0048662	0	0	0	1	1	1
GO:0048663	0	0	0	1	0	1
GO:0048665	0	0	1	0	1	1
GO:0048666	0	0	0	0	1	1
GO:0048675	0	1	0	0	1	1
GO:0048678	0	0	1	0	0	1
GO:0048701	0	0	0	1	1	1
GO:0048704	0	0	1	1	1	1
GO:0048705	0	0	1	0	1	1
GO:0048706	1	0	0	1	1	1
GO:0048709	0	0	1	1	0	1
GO:0048714	0	0	1	0	1	1
GO:0048715	0	0	0	1	1	1
GO:0048738	0	0	0	0	1	0
GO:0048741	0	0	0	0	1	1
GO:0048754	0	0	0	1	0	1
GO:0048791	0	0	0	0	1	1
GO:0048812	1	1	0	1	0	1
GO:0048813	1	1	0	0	1	1
GO:0048814	0	0	0	0	1	0
GO:0048821	0	0	0	0	1	0
GO:0048839	0	0	0	1	1	1
GO:0048844	0	0	0	0	1	1
GO:0048854	0	0	1	1	1	1
GO:0048870	0	0	0	0	1	1
GO:0048872	0	0	0	1	0	0
GO:0050427	0	0	1	0	1	1
GO:0050434	0	1	1	0	1	1
GO:0050435	0	0	1	1	1	1
GO:0050482	1	0	0	0	1	1
GO:0050673	0	0	0	0	1	1
GO:0050678	0	0	0	1	1	1
GO:0050690	0	1	0	0	1	1
GO:0050710	1	0	1	0	1	1
GO:0050714	0	0	0	1	1	1
GO:0050715	1	0	0	1	1	1
GO:0050718	0	0	0	1	1	1
GO:0050727	0	0	0	0	1	1
GO:0050729	1	0	0	1	1	1
GO:0050730	0	0	0	0	1	1
GO:0050732	0	0	0	0	1	1
GO:0050766	1	0	0	0	1	1
GO:0050767	0	0	0	0	1	1
GO:0050768	0	1	0	0	1	1
GO:0050769	0	1	0	1	1	1
GO:0050770	1	0	1	0	1	1
GO:0050771	0	0	1	0	1	1
GO:0050772	0	0	1	0	1	1
GO:0050775	0	0	0	0	1	1
GO:0050777	1	0	1	1	1	1
GO:0050804	0	0	0	1	1	1
GO:0050806	0	0	0	1	1	1
GO:0050808	0	0	0	0	0	1
GO:0050829	1	0	0	1	1	1
GO:0050832	0	0	1	0	1	1
GO:0050850	0	0	1	1	1	1
GO:0050853	0	1	1	1	1	1
GO:0050870	0	0	0	0	1	1
GO:0050872	0	0	0	0	1	1
GO:0050873	0	0	0	1	1	1
GO:0050880	1	0	0	0	1	1
GO:0050885	0	0	0	0	1	1
GO:0050890	0	0	0	0	1	1
GO:0050892	1	0	0	1	0	1
GO:0050901	0	0	0	0	1	1
GO:0050905	0	0	0	0	1	1
GO:0050908	0	0	0	0	1	1
GO:0050909	0	0	1	0	1	1
GO:0050910	0	0	0	1	0	1
GO:0050918	0	0	1	1	1	1
GO:0050919	0	0	1	0	1	1
GO:0050921	1	0	0	0	1	1
GO:0050930	0	0	0	1	1	1
GO:0050982	0	0	0	0	1	1
GO:0050995	0	0	0	0	1	1
GO:0050999	1	0	1	0	1	1
GO:0051016	0	0	0	0	1	1
GO:0051017	0	0	0	1	1	1
GO:0051024	1	0	1	0	1	1
GO:0051044	0	0	0	0	1	0
GO:0051084	1	1	0	0	1	1
GO:0051085	0	0	0	0	1	1
GO:0051090	1	0	0	1	1	1
GO:0051131	0	0	0	0	1	1
GO:0051145	0	0	1	0	0	1
GO:0051146	0	1	0	0	0	1
GO:0051149	0	1	1	1	1	1
GO:0051209	1	0	0	1	1	1
GO:0051225	0	0	0	0	1	1
GO:0051258	0	0	0	0	1	1
GO:0051259	1	1	1	0	1	1
GO:0051262	0	0	0	0	1	1
GO:0051272	0	0	0	1	0	0
GO:0051279	0	1	0	0	1	1
GO:0051281	0	1	1	0	1	1
GO:0051290	1	1	0	0	1	1
GO:0051297	0	0	0	0	1	1
GO:0051298	0	1	0	0	1	1
GO:0051321	0	0	0	0	1	1
GO:0051402	1	0	0	0	1	1
GO:0051412	1	0	0	1	1	1
GO:0051443	0	0	0	0	1	1
GO:0051453	1	0	1	0	1	1
GO:0051457	0	0	0	0	1	1
GO:0051480	0	0	0	1	1	1
GO:0051482	0	0	0	0	1	1
GO:0051491	0	0	0	0	1	1
GO:0051493	0	0	0	0	1	0
GO:0051496	1	0	0	0	1	1
GO:0051568	0	0	0	0	1	1
GO:0051571	1	0	1	1	1	1
GO:0051591	1	0	0	1	1	1
GO:0051602	1	1	0	1	1	1
GO:0051603	0	1	0	0	0	1
GO:0051604	0	0	1	0	1	0
GO:0051642	0	0	0	0	1	0
GO:0051693	0	0	0	0	1	1
GO:0051701	1	0	1	1	1	1
GO:0051770	1	0	0	1	1	1
GO:0051781	0	0	1	1	1	1
GO:0051865	0	0	0	0	1	1
GO:0051881	1	1	0	1	1	1
GO:0051893	0	0	0	0	1	1
GO:0051894	0	1	0	1	1	1
GO:0051896	0	0	0	1	0	0
GO:0051898	0	1	0	0	1	1
GO:0051899	0	0	1	0	1	1
GO:0051924	0	0	1	0	1	1
GO:0051926	0	0	0	0	1	1
GO:0051928	1	0	0	0	1	1
GO:0051930	1	0	0	0	1	1
GO:0051965	0	0	0	0	1	1
GO:0051966	0	0	1	0	0	1
GO:0051968	0	0	0	1	1	1
GO:0052695	0	0	1	1	1	1
GO:0052696	0	0	1	1	1	1
GO:0055003	0	0	0	0	1	1
GO:0055007	0	0	0	0	0	1
GO:0055008	0	0	0	1	1	1
GO:0055010	0	0	1	1	1	1
GO:0055015	0	1	1	0	1	1
GO:0055072	0	1	0	0	1	1
GO:0055074	0	0	0	1	1	1
GO:0055078	0	0	0	0	1	1
GO:0055088	1	0	0	1	1	1
GO:0055089	0	0	0	0	0	1
GO:0055093	1	0	0	0	0	1
GO:0055117	0	0	0	0	1	1
GO:0055119	0	0	0	0	1	1
GO:0060009	1	0	0	0	0	1
GO:0060037	0	0	1	1	0	1
GO:0060038	0	0	0	0	1	0
GO:0060045	0	0	1	0	1	1
GO:0060047	1	0	0	0	1	1
GO:0060048	0	0	1	0	1	1
GO:0060065	0	0	1	0	1	1
GO:0060068	1	0	1	0	1	1
GO:0060079	1	0	1	0	1	1
GO:0060134	0	0	0	0	1	1
GO:0060135	0	0	0	0	1	1
GO:0060173	0	0	0	1	0	1
GO:0060213	1	0	0	0	1	1
GO:0060216	0	0	1	1	1	1
GO:0060272	0	0	0	1	1	1
GO:0060291	0	0	1	1	1	1
GO:0060292	0	0	0	0	1	0
GO:0060306	1	0	1	0	1	1
GO:0060307	0	0	1	0	1	1
GO:0060314	0	0	0	0	1	1
GO:0060317	0	0	0	1	1	1
GO:0060324	0	0	0	1	0	1
GO:0060325	0	0	1	1	1	1
GO:0060334	0	0	1	1	1	1
GO:0060338	1	1	0	1	1	1
GO:0060347	0	0	0	0	1	1
GO:0060348	1	0	0	0	0	1
GO:0060349	0	0	0	0	0	1
GO:0060384	1	0	0	0	1	1
GO:0060389	0	1	0	1	1	1
GO:0060391	0	0	0	0	1	0
GO:0060394	0	0	0	0	1	1
GO:0060395	0	0	0	0	1	1
GO:0060397	1	1	1	1	1	1
GO:0060402	0	0	0	0	1	0
GO:0060412	0	0	0	1	1	1
GO:0060413	1	0	1	0	1	1
GO:0060441	0	0	0	1	0	1
GO:0060444	0	1	0	0	0	0
GO:0060445	0	0	1	1	1	1
GO:0060484	1	0	1	0	1	1
GO:0060487	0	0	0	0	1	1
GO:0060548	0	0	0	1	0	1
GO:0060612	0	0	0	0	1	1
GO:0060644	0	0	0	0	1	0
GO:0060674	0	0	0	0	0	1
GO:0060749	0	0	0	0	1	1
GO:0060766	0	0	0	0	1	0
GO:0060999	0	0	0	0	1	0
GO:0061001	1	1	1	1	1	1
GO:0061025	0	0	0	1	1	1
GO:0061028	0	0	1	0	1	1
GO:0061036	0	0	0	1	1	1
GO:0061077	0	0	0	0	1	1
GO:0061098	0	0	0	1	0	1
GO:0061178	0	0	0	0	1	0
GO:0061418	0	1	0	1	1	1
GO:0061436	0	0	0	1	1	1
GO:0061512	1	0	0	0	1	1
GO:0061647	0	0	0	0	1	1
GO:0070059	1	1	1	1	1	1
GO:0070098	1	0	1	1	1	1
GO:0070208	0	0	0	0	1	1
GO:0070266	1	1	0	0	1	1
GO:0070301	0	1	0	0	0	1
GO:0070306	0	0	1	0	1	1
GO:0070328	1	0	0	1	1	1
GO:0070371	0	1	0	1	1	1
GO:0070372	0	1	1	0	1	1
GO:0070373	1	0	0	0	1	1
GO:0070423	1	1	1	0	1	1
GO:0070498	0	0	0	0	1	1
GO:0070509	0	0	0	0	0	1
GO:0070527	1	0	1	0	1	1
GO:0070534	0	0	0	0	1	1
GO:0070536	0	0	0	0	1	1
GO:0070555	0	0	0	0	1	1
GO:0070584	0	0	0	0	1	1
GO:0070830	0	0	0	0	1	1
GO:0070848	1	0	0	0	0	0
GO:0070932	0	0	1	0	1	1
GO:0070933	0	0	1	0	1	1
GO:0070935	1	1	0	0	1	1
GO:0070936	0	0	0	0	1	1
GO:0070979	0	0	0	0	1	1
GO:0070986	0	0	0	0	1	1
GO:0071044	0	0	0	0	1	1
GO:0071108	0	0	0	0	1	1
GO:0071157	1	1	0	0	1	1
GO:0071158	0	1	0	0	1	1
GO:0071230	1	0	1	1	1	1
GO:0071236	0	0	0	1	0	1
GO:0071276	0	0	0	0	0	1
GO:0071277	0	0	0	0	0	1
GO:0071285	0	1	0	1	1	1
GO:0071294	0	0	0	0	0	1
GO:0071320	0	0	1	1	1	1
GO:0071333	1	1	0	0	0	1
GO:0071345	0	0	0	1	0	1
GO:0071346	1	0	0	0	0	1
GO:0071347	1	0	1	1	0	1
GO:0071353	0	0	0	1	0	0
GO:0071354	0	0	0	1	0	0
GO:0071363	0	1	1	1	0	1
GO:0071364	0	0	1	0	1	1
GO:0071371	0	0	0	1	1	1
GO:0071375	0	1	0	0	1	1
GO:0071377	0	0	0	1	1	1
GO:0071383	0	0	0	0	1	0
GO:0071385	0	0	1	1	0	1
GO:0071392	0	0	1	0	1	1
GO:0071397	1	0	0	0	1	1
GO:0071407	1	0	0	1	0	1
GO:0071425	1	0	0	0	1	1
GO:0071479	1	0	0	1	1	1
GO:0071480	0	0	0	1	1	1
GO:0071526	0	0	0	1	1	1
GO:0071542	0	0	0	1	0	1
GO:0071560	1	1	0	1	1	1
GO:0071577	0	0	0	0	1	1
GO:0071625	0	0	0	1	1	1
GO:0071732	0	1	0	0	0	1
GO:0071773	0	0	0	1	1	1
GO:0071806	0	0	0	0	1	1
GO:0071850	0	0	0	1	1	1
GO:0071872	0	0	0	1	1	1
GO:0071897	0	1	0	0	1	1
GO:0071901	0	0	0	0	0	1
GO:0071902	0	1	0	0	1	1
GO:0072001	1	0	0	1	1	1
GO:0072332	1	0	0	1	1	1
GO:0072488	0	0	1	0	1	1
GO:0072583	0	0	0	0	1	1
GO:0072593	1	0	0	0	0	1
GO:0072661	0	0	0	0	1	1
GO:0075733	0	0	1	0	1	1
GO:0080111	0	0	1	0	1	1
GO:0086005	0	0	1	0	1	1
GO:0086010	0	0	1	0	1	1
GO:0086064	0	0	1	0	1	1
GO:0086091	0	0	1	0	1	1
GO:0089711	0	0	0	0	1	1
GO:0090002	0	0	1	0	1	1
GO:0090004	1	0	0	0	1	1
GO:0090023	0	0	0	1	1	1
GO:0090026	1	0	0	1	1	1
GO:0090102	0	0	0	0	1	0
GO:0090103	0	0	1	1	1	1
GO:0090129	0	0	0	0	1	0
GO:0090179	0	0	0	0	1	1
GO:0090190	1	0	0	1	1	1
GO:0090200	1	1	0	1	1	1
GO:0090201	0	0	0	0	0	1
GO:0090280	0	0	0	0	1	1
GO:0090303	0	0	0	0	1	1
GO:0090307	0	0	0	0	1	1
GO:0090314	1	1	1	0	1	1
GO:0090316	0	0	0	0	1	1
GO:0090382	1	0	1	0	1	1
GO:0090398	0	0	1	0	1	1
GO:0090399	0	1	0	0	1	1
GO:0090501	0	1	0	0	1	1
GO:0090502	1	1	1	0	1	1
GO:0090503	0	0	0	0	1	1
GO:0090630	1	0	1	0	1	1
GO:0097028	0	0	1	0	1	1
GO:0097067	0	1	0	1	1	1
GO:0097150	0	0	1	1	1	1
GO:0097191	0	1	1	1	1	1
GO:0097192	1	0	1	1	1	1
GO:0097194	1	1	0	0	1	1
GO:0097284	0	1	0	0	1	1
GO:0097320	0	0	0	0	1	1
GO:0097502	0	0	0	0	0	1
GO:0097503	0	1	0	0	0	1
GO:0098655	0	0	1	0	1	1
GO:0098656	0	0	0	0	1	1
GO:1900026	0	0	0	0	1	1
GO:1900034	1	0	0	0	1	1
GO:1900153	0	0	0	0	1	1
GO:1900740	1	1	1	1	1	1
GO:1901215	0	0	0	0	1	1
GO:1901379	0	0	1	0	1	1
GO:1901652	0	0	0	0	0	1
GO:1901673	0	0	0	0	1	1
GO:1901687	1	0	0	1	1	1
GO:1901741	0	0	1	1	1	1
GO:1901998	1	1	0	0	1	1
GO:1902017	0	0	0	0	1	1
GO:1902042	1	1	0	0	1	1
GO:1902043	0	0	0	0	1	0
GO:1902166	0	0	0	0	0	1
GO:1902176	1	0	0	0	1	1
GO:1902187	0	1	0	0	1	1
GO:1902230	0	1	0	0	0	1
GO:1902236	0	0	0	0	1	1
GO:1902358	0	0	1	0	1	1
GO:1903506	0	0	0	0	1	1
GO:1903543	1	0	0	0	1	1
GO:1903959	0	0	0	0	1	1
GO:1990090	0	0	1	1	1	1
GO:1990126	0	0	0	0	1	1
GO:2000036	0	0	0	0	1	1
GO:2000060	0	0	0	0	1	1
GO:2000114	0	0	0	0	1	1
GO:2000134	0	0	0	0	1	1
GO:2000145	0	0	0	1	1	1
GO:2000179	0	0	1	0	0	0
GO:2000249	0	0	0	1	0	0
GO:2000251	0	0	1	0	1	1
GO:2000273	0	0	0	0	1	1
GO:2000279	0	0	0	0	1	1
GO:2000310	1	0	0	0	1	1
GO:2000311	0	0	0	0	1	1
GO:2000352	0	0	1	0	1	1
GO:2000353	0	0	0	1	0	1
GO:2000377	0	1	0	1	1	1
GO:2000378	0	0	0	0	0	1
GO:2000379	0	0	0	1	1	1
GO:2000463	0	0	0	0	1	1
GO:2000573	0	0	0	0	1	0
GO:2000649	0	0	0	0	1	1
GO:2000678	0	0	0	0	1	1
GO:2000811	0	0	0	0	1	1
GO:2001222	0	0	0	0	0	1
GO:2001234	0	1	1	0	1	1
GO:2001235	0	0	0	0	1	0
GO:2001238	0	1	0	0	1	1
GO:2001239	1	1	1	1	1	1
GO:2001240	0	1	1	0	1	1
GO:2001241	1	0	0	0	0	0
GO:2001243	0	0	1	0	1	1
GO:2001244	1	0	1	1	1	1
